# Supplementary material for: Hematopoiesis under telomere attrition at the single-cell resolution
Source: Nat Commun. 2021 Nov 25;12:6850. doi: 10.1038/s41467-021-27206-7 (PMC8617077; doi:10.1038/s41467-021-27206-7)
Supplement: Supplementary file 3 — Dataset 1 [file 41467_2021_27206_MOESM3_ESM.xlsx]

## Sheet: Suppl. Table 1
Supplementary Dataset 1: scRNA-seq cluster markers of LK cells from G0 and G5/G6 mice.
	p_val	avg_logFC	pct.1	pct.2	p_val_adj	cluster
Ms4a3	0	1.17177	1	0.678	0	0
S100a8	0	1.04952	0.853	0.256	0	0
Rgcc	0	1.00667	1	0.589	0	0
Ctsg	0	0.990298	1	0.839	0	0
Wfdc21	0	0.977027	0.868	0.163	0	0
Prtn3	0	0.974696	1	0.936	0	0
Elane	0	0.907562	1	0.782	0	0
Nkg7	0	0.838749	1	0.843	0	0
Mpo	0	0.79988	1	0.86	0	0
Dstn	0	0.796336	0.997	0.694	0	0
Fkbp11	0	0.763167	0.992	0.548	0	0
Trem3	0	0.759964	0.998	0.439	0	0
Prss57	0	0.74887	1	0.566	0	0
Sdf2l1	0	0.741308	1	0.774	0	0
Calr	0	0.710671	1	0.957	0	0
Manf	0	0.705792	1	0.908	0	0
Hspa5	0	0.68886	1	0.886	0	0
Lcn2	0	0.65836	0.876	0.256	0	0
Cd63	0	0.653254	0.985	0.749	0	0
Srgn	0	0.641877	1	0.998	0	0
Hp	0	0.639721	0.994	0.49	0	0
Med21	0	0.627973	1	0.817	0	0
Anxa1	0	0.626014	0.981	0.628	0	0
Gstm1	0	0.620607	0.995	0.585	0	0
Clec12a	0	0.615346	0.995	0.56	0	0
Pglyrp1	0	0.608787	0.968	0.356	0	0
Hsp90b1	0	0.599214	1	0.918	0	0
Dmkn	0	0.598765	0.966	0.363	0	0
Alas1	0	0.593502	0.992	0.553	0	0
Ap3s1	0	0.592641	1	0.792	0	0
Tuba4a	0	0.590713	1	0.906	0	0
Mt1	0	0.564496	0.995	0.716	0	0
Cebpe	0	0.557956	0.95	0.301	0	0
Plac8	0	0.550975	1	0.973	0	0
Anxa3	0	0.543533	0.999	0.566	0	0
Gsr	0	0.539865	0.996	0.653	0	0
Ssr2	0	0.535281	1	0.931	0	0
Dbi	0	0.523121	1	0.97	0	0
Cst7	0	0.522484	0.994	0.608	0	0
Tmed3	0	0.516392	1	0.848	0	0
P4hb	0	0.514031	1	0.786	0	0
S100a11	0	0.50446	1	0.917	0	0
Pdia6	0	0.48918	1	0.905	0	0
Baz1a	0	0.484328	0.999	0.754	0	0
Serp1	0	0.483795	0.999	0.796	0	0
Atp6ap2	0	0.480647	0.996	0.683	0	0
Igsf6	0	0.479064	0.971	0.412	0	0
Serpinb1a	0	0.476196	1	0.791	0	0
Msrb1	0	0.474269	1	0.699	0	0
Arhgdib	0	0.47343	1	0.977	0	0
B4galt6	0	0.472522	0.913	0.249	0	0
Cldn15	0	0.470854	0.941	0.331	0	0
Lrrc59	0	0.462286	0.999	0.759	0	0
Prdx5	0	0.458681	1	0.904	0	0
Selm	0	0.457601	0.961	0.456	0	0
Tmx4	0	0.450947	0.98	0.582	0	0
Sec61g	0	0.448764	1	0.984	0	0
Pgd	0	0.446657	0.985	0.635	0	0
Lta4h	0	0.44145	0.995	0.66	0	0
Ostc	0	0.436236	1	0.915	0	0
Fam49b	0	0.434817	1	0.778	0	0
Pgam1	0	0.430848	1	0.894	0	0
Pde4d	0	0.429385	0.958	0.449	0	0
Kdelr2	0	0.428579	0.996	0.73	0	0
Spcs2	0	0.428298	1	0.94	0	0
Cycs	0	0.419738	1	0.927	0	0
Ctsz	0	0.417916	1	0.823	0	0
Cebpb	0	0.415835	0.994	0.633	0	0
Hmgn2	0	0.412998	1	0.931	0	0
Gpi1	0	0.406561	1	0.949	0	0
Tmsb4x	0	0.406421	1	0.994	0	0
Srm	0	0.405779	1	0.844	0	0
Rasgrp2	0	0.405669	0.999	0.764	0	0
Vimp	0	0.400611	0.998	0.79	0	0
Pdia3	0	0.397459	1	0.849	0	0
Gatm	0	0.395992	0.989	0.64	0	0
Fcgr3	0	0.38972	0.942	0.366	0	0
Sec61b	0	0.388428	1	0.996	0	0
Rpn1	0	0.38305	1	0.82	0	0
Nars	0	0.38132	0.993	0.727	0	0
Tmem97	0	0.380622	0.989	0.699	0	0
Dnajb11	0	0.379531	0.994	0.708	0	0
Dnajc3	0	0.379478	0.991	0.694	0	0
Tfrc	0	0.374308	0.89	0.423	0	0
1700020L24Rik	0	0.371277	0.953	0.413	0	0
Mydgf	0	0.369699	1	0.862	0	0
Xbp1	0	0.368349	0.973	0.599	0	0
Ppp2cb	0	0.367341	0.989	0.7	0	0
Tspo	0	0.366684	1	0.986	0	0
Gpx1	0	0.364936	1	0.997	0	0
Pnp	0	0.364457	1	0.905	0	0
Ssr1	0	0.361374	0.999	0.796	0	0
Lman2	0	0.358992	1	0.858	0	0
Mrpl51	0	0.356611	1	0.918	0	0
Aldoa	0	0.353897	1	0.947	0	0
Aprt	0	0.351973	1	0.949	0	0
Gda	0	0.35143	0.896	0.29	0	0
Atp8b4	0	0.346737	0.969	0.526	0	0
Tmed9	0	0.345882	1	0.945	0	0
Ebna1bp2	0	0.34473	0.999	0.888	0	0
Gadd45b	0	0.343519	0.876	0.363	0	0
Bola2	0	0.338533	1	0.96	0	0
Surf4	0	0.336798	0.983	0.659	0	0
Hsp90aa1	0	0.332277	1	0.992	0	0
Mpc1	0	0.324798	1	0.903	0	0
Creld2	0	0.323542	0.942	0.504	0	0
Tmed2	0	0.323086	1	0.92	0	0
Gapdh	0	0.322211	1	0.994	0	0
Mrpl20	0	0.319428	1	0.936	0	0
Neu1	0	0.31815	0.845	0.301	0	0
Timm13	0	0.316043	1	0.969	0	0
Gfi1	0	0.315157	0.861	0.291	0	0
Ssr4	0	0.313847	1	0.988	0	0
Cox7a2	0	0.310773	1	0.98	0	0
Nucb2	0	0.307483	0.751	0.222	0	0
Srp9	0	0.303216	1	0.959	0	0
Lbp	0	0.298505	0.955	0.489	0	0
Fcor	0	0.295871	0.865	0.282	0	0
Ltb4r1	0	0.293686	0.857	0.306	0	0
Dad1	0	0.29306	1	0.968	0	0
Mcfd2	0	0.292585	0.933	0.473	0	0
Gyg	0	0.291804	0.963	0.561	0	0
Impdh1	0	0.288265	0.94	0.513	0	0
Shfm1	0	0.287421	1	0.992	0	0
Eif5a	0	0.28648	1	0.997	0	0
Vat1	0	0.268511	0.889	0.374	0	0
Ncf1	0	0.261121	0.882	0.395	0	0
Plod3	0	0.259307	0.893	0.419	0	0
Chst13	0	0.255335	0.648	0.144	0	0
Clec5a	0	0.253693	0.694	0.199	0	0
Nxn	0	0.246775	0.906	0.443	0	0
Tmem38b	0	0.244698	0.872	0.372	0	0
Plpp5	0	0.227107	0.815	0.338	0	0
App	0	0.225841	0.75	0.243	0	0
Fam101b	0	0.213269	0.606	0.131	0	0
Sgms2	0	0.203133	0.627	0.128	0	0
Hsd17b1	0	0.187922	0.748	0.265	0	0
Gca	0	0.184259	0.573	0.132	0	0
Prom1	0	0.182338	0.532	0.075	0	0
Mtus1	0	0.17992	0.716	0.234	0	0
Chd7	0	0.170539	0.581	0.126	0	0
Hsd11b1	0	0.167981	0.537	0.116	0	0
1810011H11Rik	0	0.162152	0.526	0.144	0	0
Clu	0	0.147374	0.523	0.107	0	0
G0s2	0	0.145459	0.439	0.095	0	0
Sema4a	0	0.140376	0.49	0.098	0	0
Lrg1	0	0.12946	0.39	0.051	0	0
Mcemp1	0	0.125174	0.426	0.086	0	0
Ak4	0	0.118819	0.506	0.127	0	0
Ran	2.22e-305	0.269173	1	0.989	3.98e-301	0
Lman1	2.72e-305	0.329197	0.994	0.731	4.88e-301	0
Slc28a2	4.19e-304	0.174547	0.693	0.237	7.51e-300	0
Grpel1	1.3e-303	0.314127	0.998	0.895	2.33e-299	0
Msantd3	3.34e-303	0.188825	0.783	0.303	5.98e-299	0
Svip	3.48e-303	0.323198	0.972	0.572	6.24e-299	0
Serpine2	1.62e-302	0.13653	0.618	0.189	2.9e-298	0
Flot2	1.61e-296	0.192025	0.755	0.3	2.88e-292	0
Tmem248	1.11e-294	0.245364	0.9	0.47	1.99e-290	0
Krtcap2	3.43e-294	0.30363	1	0.97	6.15e-290	0
Ero1l	1.03e-291	0.248432	0.898	0.446	1.85e-287	0
Plin3	2.45e-291	0.190819	0.764	0.297	4.4e-287	0
Uqcrq	3.3e-291	0.30022	1	0.967	5.9e-287	0
C3	5.73e-291	0.1504	0.621	0.194	1.03e-286	0
Lamtor4	7.7e-291	0.347482	1	0.939	1.38e-286	0
Atf4	3.71e-287	0.328789	0.984	0.705	6.66e-283	0
Agps	6.93e-287	0.248645	0.873	0.424	1.24e-282	0
Stk16	2.44e-285	0.308418	0.996	0.823	4.38e-281	0
Emc6	4.3e-285	0.288696	1	0.921	7.71e-281	0
Vdac2	6.02e-285	0.284959	1	0.96	1.08e-280	0
Mrgpra2b	1.13e-284	0.167719	0.544	0.165	2.03e-280	0
Ube2m	1.69e-284	0.303011	0.999	0.906	3.02e-280	0
Cox5a	4.31e-282	0.255041	1	0.987	7.73e-278	0
Arsb	2.1e-281	0.172345	0.724	0.271	3.77e-277	0
Hdc	2.56e-281	0.186922	0.78	0.293	4.58e-277	0
F630028O10Rik	3.02e-281	0.479018	0.99	0.657	5.42e-277	0
B4galnt1	1.53e-279	0.299786	0.982	0.618	2.74e-275	0
Tomm22	1.73e-279	0.291458	1	0.93	3.1e-275	0
Tmbim6	6.51e-279	0.313245	0.997	0.865	1.17e-274	0
Nhp2	1.46e-278	0.303609	1	0.945	2.61e-274	0
Ly6c2	3.21e-278	0.37746	0.952	0.448	5.76e-274	0
Cyba	7.3e-277	0.366894	1	0.936	1.31e-272	0
Ptgr1	1.85e-276	0.231827	0.822	0.372	3.32e-272	0
Rrm2	7.57e-276	0.32345	0.971	0.597	1.36e-271	0
Hspa2	2.64e-273	0.119238	0.511	0.146	4.73e-269	0
Slc35b1	1.23e-272	0.249962	0.933	0.518	2.21e-268	0
Mapkapk3	9.83e-272	0.247843	0.935	0.501	1.76e-267	0
Pkm	2.92e-270	0.361137	1	0.823	5.23e-266	0
Mgst2	1.09e-268	0.228471	0.799	0.33	1.95e-264	0
Adssl1	7.33e-268	0.294328	0.968	0.56	1.31e-263	0
Pdia4	8.82e-267	0.29793	0.969	0.606	1.58e-262	0
Etfb	7.48e-266	0.291174	1	0.971	1.34e-261	0
Eno1	7.51e-265	0.305175	0.981	0.702	1.35e-260	0
Srp19	1.48e-261	0.293952	1	0.875	2.65e-257	0
Cdk2ap2	1.78e-261	0.3243	0.999	0.818	3.19e-257	0
2700094K13Rik	1.06e-260	0.284672	1	0.952	1.91e-256	0
Eif4a1	1.32e-260	0.253715	1	0.988	2.36e-256	0
Dpy30	7.8e-260	0.292129	0.999	0.903	1.4e-255	0
Nme1	2.55e-259	0.260346	1	0.974	4.57e-255	0
Rhob	6.34e-258	0.177619	0.735	0.293	1.14e-253	0
Ckap4	1.26e-255	0.239756	0.892	0.444	2.26e-251	0
Hspd1	7.5e-253	0.323687	1	0.946	1.34e-248	0
Csf3r	1.51e-252	0.149335	0.743	0.291	2.7e-248	0
Hdlbp	5.49e-252	0.29562	0.99	0.755	9.84e-248	0
1810037I17Rik	3.27e-249	0.303584	1	0.939	5.86e-245	0
Id1	1.5e-246	0.144538	0.587	0.204	2.69e-242	0
Ddost	6.03e-245	0.286405	0.998	0.889	1.08e-240	0
Tomm40	8.52e-245	0.293046	0.998	0.844	1.53e-240	0
Mrpl18	9.24e-244	0.270802	1	0.931	1.66e-239	0
Atp5g1	1.03e-242	0.24659	1	0.989	1.84e-238	0
Nt5dc2	3.3e-242	0.29195	0.982	0.665	5.9e-238	0
Gng12	4.21e-242	0.308118	0.998	0.801	7.54e-238	0
Sun2	8.5e-242	0.178867	0.828	0.368	1.52e-237	0
Fcgr2b	6.16e-241	0.164998	0.776	0.324	1.1e-236	0
Ssr3	1.6e-239	0.276753	0.992	0.76	2.87e-235	0
Lamtor2	2.29e-239	0.265444	1	0.957	4.1e-235	0
Gorasp2	2.97e-239	0.246503	0.961	0.597	5.31e-235	0
S100a9	1.11e-238	0.625403	0.383	0.099	2e-234	0
Psmb5	4.89e-238	0.237452	1	0.967	8.76e-234	0
Tmem167	1.07e-237	0.264641	0.999	0.891	1.92e-233	0
Tmem147	1.6e-236	0.279813	1	0.889	2.87e-232	0
Uqcr11	1.85e-236	0.237986	1	0.985	3.32e-232	0
Tst	2.23e-236	0.21291	0.868	0.441	4e-232	0
Eif2s2	7.88e-236	0.258449	1	0.965	1.41e-231	0
Suclg1	4.19e-235	0.251949	1	0.934	7.51e-231	0
Gpr160	1.3e-234	0.125703	0.612	0.218	2.34e-230	0
Ncf4	8.57e-233	0.273192	0.946	0.531	1.54e-228	0
Cacybp	4.19e-232	0.291381	0.999	0.933	7.52e-228	0
Tmed10	2.27e-231	0.263725	1	0.901	4.06e-227	0
Ncln	2.51e-231	0.218133	0.902	0.502	4.5e-227	0
Fgl2	8.53e-230	0.12955	0.615	0.221	1.53e-225	0
Tma7	4.18e-228	0.216621	1	0.987	7.49e-224	0
Piga	2.57e-227	0.108771	0.554	0.189	4.6e-223	0
Tmem50b	6.06e-227	0.116494	0.605	0.215	1.09e-222	0
Ccdc125	7.96e-227	0.103708	0.558	0.186	1.43e-222	0
Glrx	8.42e-227	0.239975	0.943	0.563	1.51e-222	0
Mtf1	7.98e-226	0.170301	0.769	0.353	1.43e-221	0
Psma3	9.61e-226	0.239938	1	0.976	1.72e-221	0
Lair1	1.7e-225	0.140617	0.668	0.259	3.04e-221	0
Ncl	2.63e-225	0.333015	1	0.986	4.72e-221	0
Tmem165	2.7e-225	0.256014	0.967	0.664	4.85e-221	0
Hsdl2	1.09e-223	0.166898	0.779	0.359	1.96e-219	0
Hk3	1.15e-222	0.208271	0.883	0.438	2.05e-218	0
Uqcrb	2.73e-222	0.222386	1	0.981	4.9e-218	0
Cerk	3.88e-222	0.130433	0.67	0.259	6.95e-218	0
Rasa2	3.71e-221	0.125309	0.629	0.238	6.65e-217	0
Smn1	1.01e-218	0.261146	0.982	0.704	1.8e-214	0
Atg12	5.92e-218	0.1968	0.881	0.462	1.06e-213	0
Uchl5	3.22e-217	0.268704	0.997	0.851	5.77e-213	0
Abhd11	3.52e-217	0.254822	0.979	0.706	6.3e-213	0
1700123O20Rik	3.79e-216	0.260922	0.98	0.721	6.78e-212	0
1110008P14Rik	4.82e-216	0.202631	0.875	0.466	8.64e-212	0
Trim45	4.45e-215	0.100948	0.517	0.169	7.97e-211	0
Pfkp	5.09e-215	0.169868	0.792	0.373	9.12e-211	0
Mlx	1.05e-214	0.185675	0.838	0.426	1.87e-210	0
Bzrap1	3.17e-214	0.110322	0.524	0.178	5.69e-210	0
Tmem180	6.93e-212	0.148203	0.773	0.342	1.24e-207	0
Erh	1.77e-211	0.210386	1	0.993	3.17e-207	0
Gmppb	3.92e-209	0.175228	0.821	0.414	7.03e-205	0
Atp6v0b	7.52e-208	0.248789	1	0.917	1.35e-203	0
Ifngr1	1.52e-207	0.251861	0.995	0.762	2.73e-203	0
Rab2a	5.26e-207	0.246374	0.999	0.883	9.42e-203	0
Tomm5	5.4e-207	0.269428	1	0.957	9.68e-203	0
Edem1	5.86e-207	0.147972	0.763	0.349	1.05e-202	0
Ampd2	6.46e-207	0.165548	0.828	0.408	1.16e-202	0
Sec11c	1.29e-206	0.232199	1	0.954	2.32e-202	0
Hyou1	1.66e-205	0.168833	0.794	0.384	2.98e-201	0
Ptma	2.3e-205	0.176022	1	1	4.13e-201	0
Odc1	5.6e-205	0.275708	0.998	0.822	1e-200	0
Tfec	1.8e-204	0.129261	0.701	0.29	3.22e-200	0
Pgp	6.5e-204	0.269844	0.993	0.788	1.17e-199	0
Abhd5	6.25e-203	0.115175	0.581	0.221	1.12e-198	0
Mgl2	8.86e-203	0.119165	0.37	0.102	1.59e-198	0
Mrpl17	4.96e-202	0.256082	0.998	0.846	8.88e-198	0
Lyar	6.18e-202	0.283443	0.999	0.848	1.11e-197	0
Mif	8.85e-202	0.262517	1	0.984	1.59e-197	0
Cdc34	1.61e-199	0.245117	0.976	0.678	2.89e-195	0
Mrps24	3.71e-198	0.223205	1	0.947	6.66e-194	0
Xpc	5.07e-198	0.240256	0.926	0.552	9.09e-194	0
Rab27a	2.85e-197	0.125475	0.714	0.299	5.11e-193	0
Htra2	3.31e-196	0.238891	0.973	0.666	5.94e-192	0
Card9	7.99e-196	0.104001	0.582	0.218	1.43e-191	0
Ufm1	1.19e-195	0.23931	0.988	0.761	2.13e-191	0
Trabd	8.98e-194	0.185772	0.906	0.51	1.61e-189	0
Mybl2	3.2e-193	0.144853	0.732	0.334	5.73e-189	0
Unc119	8.96e-193	0.224462	0.926	0.59	1.61e-188	0
Chst12	1.15e-192	0.152231	0.801	0.387	2.06e-188	0
Mogs	2.81e-192	0.237254	0.978	0.685	5.03e-188	0
Prelid1	1.58e-191	0.246161	0.999	0.895	2.82e-187	0
Cd24a	2.58e-191	0.259554	0.988	0.747	4.62e-187	0
Fkbp2	2.88e-191	0.253461	1	0.877	5.16e-187	0
Rpl36al	5.81e-191	0.161716	1	0.998	1.04e-186	0
Set	1.1e-190	0.239754	1	0.982	1.97e-186	0
Rps27l	4.55e-190	0.216009	1	0.993	8.16e-186	0
Ndufb3	1.31e-188	0.224603	1	0.94	2.35e-184	0
Ppic	1.44e-187	0.153117	0.687	0.301	2.58e-183	0
Actr3	1.03e-186	0.236021	0.999	0.867	1.84e-182	0
Atrn	1.64e-186	0.102031	0.578	0.222	2.94e-182	0
Dph3	9.37e-185	0.239889	0.997	0.851	1.68e-180	0
Arf1	1.03e-182	0.220726	0.999	0.926	1.85e-178	0
Alyref	7.92e-182	0.242302	1	0.907	1.42e-177	0
Psph	5.69e-181	0.206261	0.955	0.636	1.02e-176	0
Eif5	6.96e-181	0.252651	0.998	0.886	1.25e-176	0
Cers6	2.52e-180	0.101792	0.57	0.22	4.52e-176	0
Rab21	4.24e-179	0.191079	0.923	0.562	7.59e-175	0
Ddx39	9.62e-179	0.250611	1	0.863	1.72e-174	0
Atp6v1e1	7.93e-177	0.241169	0.99	0.79	1.42e-172	0
Palm	8.7e-177	0.136158	0.786	0.379	1.56e-172	0
Mcm3ap	1.6e-176	0.116394	0.638	0.275	2.87e-172	0
Cenpw	1.87e-176	0.250178	0.998	0.797	3.35e-172	0
Rac2	9.6e-176	0.247473	1	0.919	1.72e-171	0
Edem2	2.21e-175	0.203774	0.953	0.62	3.96e-171	0
Pdcd5	9.35e-175	0.223508	0.999	0.939	1.68e-170	0
Tma16	1.9e-174	0.215987	0.959	0.648	3.4e-170	0
Nin	2.92e-173	0.159269	0.821	0.431	5.24e-169	0
Pin1	4.7e-173	0.22944	0.996	0.839	8.42e-169	0
Sec61a1	1.5e-172	0.208352	0.956	0.646	2.7e-168	0
Mycbp	7.07e-172	0.177225	0.901	0.529	1.27e-167	0
Uggt1	7.2e-172	0.149835	0.829	0.435	1.29e-167	0
Fdps	1.84e-171	0.222068	0.95	0.614	3.3e-167	0
Emg1	1.99e-171	0.214184	1	0.938	3.56e-167	0
Ndufab1	5.11e-171	0.211884	1	0.963	9.16e-167	0
Tcirg1	2.52e-170	0.122226	0.717	0.324	4.51e-166	0
Cebpa	5.44e-170	0.158284	0.86	0.449	9.75e-166	0
Canx	3e-169	0.228683	0.999	0.889	5.38e-165	0
Atp2a2	5.97e-169	0.203836	0.942	0.615	1.07e-164	0
Herpud1	1.2e-167	0.23139	0.96	0.664	2.14e-163	0
Syngr2	5.82e-167	0.219074	0.984	0.743	1.04e-162	0
3110082I17Rik	1.68e-166	0.161129	0.826	0.445	3.01e-162	0
AI662270	6.9e-165	0.214123	1	0.949	1.24e-160	0
Rnaset2a	7.88e-165	0.179557	0.88	0.515	1.41e-160	0
Dtymk	1.05e-163	0.225532	1	0.922	1.88e-159	0
Eif4g2	2.65e-163	0.224464	1	0.933	4.75e-159	0
Eif3c	5.1e-163	0.222506	0.999	0.92	9.13e-159	0
Hif1a	8.21e-163	0.103507	0.692	0.312	1.47e-158	0
Ldha	3.65e-162	0.222557	1	0.967	6.54e-158	0
Mrto4	1.17e-161	0.238355	0.997	0.855	2.1e-157	0
Arpc1b	2.46e-161	0.239743	1	0.966	4.4e-157	0
Spi1	2.95e-161	0.265937	0.998	0.752	5.29e-157	0
Txn1	3e-161	0.184389	1	0.984	5.37e-157	0
Csf2ra	5.11e-160	0.133765	0.799	0.405	9.16e-156	0
Tkt	2.28e-159	0.210812	1	0.951	4.08e-155	0
Dctn1	2.58e-159	0.142911	0.794	0.414	4.62e-155	0
Coa3	1.66e-158	0.208846	0.999	0.911	2.98e-154	0
Adgrg3	1.74e-158	0.169003	0.921	0.534	3.12e-154	0
Pa2g4	1.72e-157	0.228945	1	0.915	3.08e-153	0
Stt3a	4.57e-157	0.192986	0.945	0.633	8.18e-153	0
Rnaset2b	2.71e-156	0.163696	0.852	0.482	4.85e-152	0
Fkbp4	1.92e-154	0.223597	0.999	0.898	3.44e-150	0
Dnajc25	2.14e-154	0.11613	0.691	0.329	3.83e-150	0
Mrpl12	2.44e-154	0.224097	1	0.938	4.37e-150	0
Rps6ka3	3.44e-154	0.118497	0.78	0.391	6.17e-150	0
Slc39a7	1.12e-153	0.144186	0.848	0.474	2.01e-149	0
Znhit1	1.45e-152	0.203012	0.979	0.711	2.6e-148	0
Arl6ip4	3.94e-152	0.209877	0.996	0.84	7.07e-148	0
Slc35c2	8.19e-152	0.160088	0.898	0.536	1.47e-147	0
Atp6v1a	1.33e-151	0.117051	0.747	0.37	2.38e-147	0
Abhd17b	3.94e-151	0.136076	0.828	0.443	7.06e-147	0
Ruvbl2	8.74e-151	0.217037	0.994	0.802	1.57e-146	0
Tmem256	7.74e-150	0.199115	1	0.965	1.39e-145	0
Timm17a	5.26e-148	0.214528	0.992	0.78	9.42e-144	0
Magoh	9.73e-148	0.201121	1	0.932	1.74e-143	0
Rps6ka1	1.12e-147	0.143969	0.843	0.472	2.01e-143	0
Mrpl44	1.75e-147	0.192377	0.972	0.708	3.13e-143	0
Rab44	1.78e-147	0.151779	0.875	0.484	3.2e-143	0
Cmtm7	2.94e-147	0.203934	1	0.992	5.27e-143	0
Elovl5	3.61e-147	0.106227	0.701	0.334	6.47e-143	0
Gtf2f2	5.09e-147	0.163784	0.877	0.518	9.11e-143	0
Pnkp	3.37e-146	0.137346	0.845	0.463	6.03e-142	0
Commd5	4.01e-146	0.151847	0.855	0.491	7.19e-142	0
Ostf1	5.16e-144	0.203891	0.998	0.871	9.24e-140	0
Pfdn4	6.36e-144	0.195209	0.971	0.706	1.14e-139	0
Sec23b	2.3e-143	0.129702	0.787	0.427	4.12e-139	0
Erp44	4.67e-143	0.167847	0.927	0.592	8.37e-139	0
Tars	7.16e-143	0.146778	0.85	0.481	1.28e-138	0
Npm1	1.06e-142	0.176384	1	0.999	1.9e-138	0
Stt3b	1.32e-142	0.168502	0.926	0.587	2.36e-138	0
Srp54b	5.91e-142	0.185656	0.962	0.698	1.06e-137	0
Ndufa5	6e-142	0.193888	1	0.941	1.08e-137	0
Txndc11	6.82e-142	0.114233	0.74	0.373	1.22e-137	0
Plk1	7.61e-142	0.15041	0.67	0.346	1.36e-137	0
Uba5	1.34e-141	0.143304	0.829	0.475	2.4e-137	0
Llph	1.68e-141	0.192744	1	0.955	3.01e-137	0
Sapcd2	4.68e-141	0.103744	0.569	0.257	8.39e-137	0
Fes	5.25e-141	0.130364	0.856	0.456	9.4e-137	0
C1qbp	6.45e-141	0.207843	1	0.956	1.16e-136	0
Sec11a	1.17e-140	0.194458	0.999	0.907	2.09e-136	0
Psma6	1.65e-140	0.197781	1	0.923	2.95e-136	0
Ranbp1	1.73e-140	0.214123	1	0.968	3.09e-136	0
Rpn2	3.67e-140	0.202245	0.995	0.846	6.58e-136	0
Rtn3	5.07e-140	0.18328	0.976	0.725	9.09e-136	0
Emilin1	7.63e-140	0.130254	0.814	0.435	1.37e-135	0
Cyc1	3.29e-139	0.209286	1	0.884	5.9e-135	0
Rilpl2	3.66e-139	0.138395	0.871	0.502	6.55e-135	0
Eif3b	4.09e-139	0.210793	0.993	0.815	7.33e-135	0
Poc1a	4.21e-139	0.105792	0.683	0.33	7.55e-135	0
Hspe1	1.19e-138	0.188823	1	0.993	2.13e-134	0
Spcs3	1.47e-138	0.180092	0.97	0.678	2.64e-134	0
Rpia	1.74e-138	0.163663	0.894	0.548	3.12e-134	0
Fam136a	3.75e-138	0.1932	0.953	0.654	6.72e-134	0
Mrpl19	4.07e-138	0.189789	0.968	0.713	7.29e-134	0
Nolc1	6.34e-138	0.210969	0.978	0.725	1.14e-133	0
Slc25a12	1.97e-137	0.110331	0.717	0.358	3.52e-133	0
Nme6	3.52e-137	0.130166	0.804	0.444	6.31e-133	0
Ndufs6	7.45e-137	0.188492	1	0.952	1.33e-132	0
Tpi1	3.23e-136	0.203557	1	0.923	5.78e-132	0
Eif3g	6.77e-136	0.202408	1	0.9	1.21e-131	0
Cope	1.79e-135	0.20727	0.997	0.869	3.21e-131	0
Ube2c	3.44e-135	0.265907	0.94	0.606	6.17e-131	0
Ppih	1.68e-134	0.196768	0.988	0.805	3.01e-130	0
Sptlc2	3e-134	0.118876	0.795	0.424	5.38e-130	0
Ndufs5	4.7e-134	0.177815	1	0.954	8.43e-130	0
Arl1	1.95e-133	0.191358	0.986	0.769	3.49e-129	0
Hk2	2.13e-133	0.137629	0.86	0.487	3.82e-129	0
Srp68	5.79e-133	0.167519	0.93	0.623	1.04e-128	0
Csgalnact2	1.07e-132	0.11272	0.773	0.411	1.92e-128	0
Tm6sf1	1.74e-132	0.153916	0.934	0.563	3.12e-128	0
Ufc1	4.62e-132	0.187415	0.998	0.895	8.28e-128	0
Ciapin1	6.83e-132	0.177715	0.949	0.659	1.22e-127	0
Tbcb	1.31e-131	0.190985	0.997	0.842	2.34e-127	0
Ufsp2	2.32e-131	0.157471	0.908	0.574	4.15e-127	0
Tuba1c	2.74e-131	0.16934	0.917	0.588	4.9e-127	0
Smdt1	9.37e-131	0.188666	1	0.952	1.68e-126	0
Lsm5	1.01e-130	0.192494	1	0.915	1.81e-126	0
Gnai3	1.1e-130	0.146729	0.916	0.576	1.98e-126	0
Ndufb7	1.21e-130	0.172953	1	0.966	2.17e-126	0
Tax1bp1	1.63e-130	0.195592	0.996	0.874	2.91e-126	0
Cks2	3.81e-130	0.222816	1	0.926	6.83e-126	0
Rpe	3.86e-130	0.10718	0.717	0.367	6.91e-126	0
Psmc1	4.98e-130	0.169938	0.947	0.645	8.92e-126	0
Tmem258	7.77e-130	0.17716	1	0.962	1.39e-125	0
Psat1	1.9e-129	0.156923	0.888	0.548	3.4e-125	0
Uqcrc1	2.66e-129	0.204492	0.995	0.834	4.77e-125	0
Bop1	4.33e-129	0.139527	0.881	0.519	7.76e-125	0
Mthfd2	5.89e-129	0.113593	0.724	0.365	1.06e-124	0
Cited2	8.65e-129	0.163749	0.957	0.646	1.55e-124	0
Lmo1	2.05e-128	0.119604	0.717	0.362	3.68e-124	0
Parl	2.13e-128	0.194506	0.989	0.79	3.81e-124	0
Ppid	4.7e-128	0.210797	0.995	0.848	8.43e-124	0
Hacd2	1.23e-126	0.125127	0.793	0.445	2.21e-122	0
Tnfaip8	3.05e-126	0.191273	0.999	0.822	5.46e-122	0
Nomo1	7.59e-126	0.130183	0.854	0.504	1.36e-121	0
Clptm1l	1.21e-125	0.136287	0.863	0.511	2.17e-121	0
Pam16	1.42e-125	0.180167	0.994	0.856	2.55e-121	0
Yaf2	1.6e-125	0.13752	0.873	0.528	2.86e-121	0
Mapkapk2	2.61e-125	0.175039	0.974	0.68	4.68e-121	0
Slc16a1	3.3e-125	0.112822	0.781	0.415	5.92e-121	0
Ap1s1	5.63e-125	0.179327	0.986	0.77	1.01e-120	0
Ftl1	1.3e-124	0.155921	1	0.998	2.34e-120	0
Ahsa1	1.34e-124	0.19553	0.997	0.879	2.4e-120	0
Aurka	1.72e-124	0.130839	0.759	0.417	3.09e-120	0
Mybbp1a	5.71e-124	0.192245	0.974	0.731	1.02e-119	0
Sar1b	1.56e-123	0.175768	0.978	0.747	2.79e-119	0
Rsbn1	1.79e-123	0.123723	0.854	0.496	3.21e-119	0
Atp6v0d1	2.47e-123	0.13828	0.912	0.568	4.42e-119	0
Ube2l3	3.49e-123	0.181391	1	0.914	6.25e-119	0
Pno1	4.46e-123	0.157243	0.929	0.598	8e-119	0
Ndufb5	1.72e-122	0.164222	1	0.974	3.09e-118	0
2021-09-15	4.24e-122	0.169446	1	0.961	7.59e-118	0
Srprb	7.95e-122	0.100051	0.686	0.353	1.42e-117	0
Mgat5	8.41e-122	0.117363	0.804	0.438	1.51e-117	0
Hras	8.68e-122	0.188616	0.992	0.799	1.56e-117	0
Tm7sf3	1.01e-121	0.136628	0.88	0.529	1.81e-117	0
Sat1	1.09e-121	0.149507	0.925	0.589	1.95e-117	0
Faap24	2.13e-121	0.113975	0.717	0.384	3.82e-117	0
Bri3bp	6.8e-121	0.169418	0.964	0.706	1.22e-116	0
Tomm20	8.79e-121	0.165668	1	0.986	1.58e-116	0
Cdca3	9.62e-121	0.181003	0.971	0.64	1.72e-116	0
Dut	9.65e-121	0.221601	1	0.946	1.73e-116	0
Tmed7	1.72e-120	0.132954	0.885	0.55	3.09e-116	0
Mrps12	2.99e-120	0.185448	0.998	0.877	5.36e-116	0
Ppp1r14b	3.78e-120	0.181315	1	0.971	6.77e-116	0
Mlec	4.1e-120	0.176404	0.996	0.857	7.34e-116	0
Mgat2	1.19e-119	0.153837	0.928	0.62	2.14e-115	0
Psma2	2.64e-119	0.167871	1	0.966	4.72e-115	0
Mrps16	3.72e-119	0.173236	1	0.931	6.66e-115	0
Lsm6	1.25e-118	0.176453	1	0.948	2.23e-114	0
Bet1	1.87e-118	0.169507	0.968	0.727	3.35e-114	0
Efhd2	2.1e-118	0.131291	0.875	0.533	3.76e-114	0
Txndc12	2.12e-118	0.109088	0.822	0.461	3.79e-114	0
Ube2s	2.31e-118	0.214384	1	0.937	4.14e-114	0
Usmg5	2.42e-118	0.18575	1	0.946	4.33e-114	0
Rrbp1	3.17e-118	0.193374	0.994	0.849	5.68e-114	0
Bak1	3.73e-118	0.148984	0.905	0.578	6.68e-114	0
Reep5	5.53e-118	0.19287	0.999	0.883	9.9e-114	0
Emc4	7.19e-118	0.143118	0.913	0.596	1.29e-113	0
Dohh	1.39e-117	0.16649	0.967	0.693	2.49e-113	0
Dtwd1	1.48e-117	0.102839	0.67	0.342	2.65e-113	0
Amdhd2	1.85e-117	0.126802	0.834	0.489	3.32e-113	0
Polr2i	2.14e-117	0.191033	0.997	0.868	3.83e-113	0
Cinp	9.8e-117	0.114394	0.806	0.444	1.76e-112	0
Ybx3	2.21e-116	0.190508	1	0.941	3.97e-112	0
Asap1	2.88e-116	0.170542	0.948	0.67	5.17e-112	0
Naa50	3.21e-116	0.183767	0.992	0.811	5.74e-112	0
Trip13	6.57e-116	0.114533	0.784	0.437	1.18e-111	0
Slirp	6.84e-116	0.187329	0.991	0.804	1.23e-111	0
Snrpd1	7.11e-116	0.166655	1	0.974	1.27e-111	0
Atox1	2.01e-115	0.168764	1	0.957	3.6e-111	0
Nop10	2.44e-115	0.16081	1	0.985	4.38e-111	0
Chchd2	3.38e-115	0.123768	1	0.999	6.06e-111	0
Denr	3.97e-115	0.1846	0.996	0.876	7.11e-111	0
Atp5l	6.1e-115	0.141267	1	0.993	1.09e-110	0
Siva1	7.77e-115	0.188664	1	0.933	1.39e-110	0
Clta	7.98e-115	0.159742	1	0.973	1.43e-110	0
Chchd1	1.62e-114	0.173965	0.999	0.94	2.9e-110	0
Wdfy1	1.77e-114	0.103154	0.786	0.433	3.17e-110	0
H2afz	3.07e-114	0.167806	1	0.998	5.5e-110	0
Orc3	3.38e-114	0.10786	0.791	0.446	6.06e-110	0
Sssca1	4.72e-114	0.194616	0.995	0.828	8.46e-110	0
Endog	5.55e-114	0.132377	0.821	0.473	9.95e-110	0
Gtf2h5	8.23e-114	0.174984	1	0.9	1.47e-109	0
Cnih4	1.17e-113	0.185898	0.997	0.847	2.1e-109	0
Eif1ad	1.07e-112	0.190232	0.992	0.795	1.91e-108	0
Cdc20	1.11e-112	0.151671	0.893	0.564	1.98e-108	0
Ndufc1	1.19e-112	0.177042	1	0.945	2.12e-108	0
Znhit3	3.66e-112	0.153987	0.945	0.651	6.56e-108	0
Magt1	3.69e-112	0.141627	0.931	0.624	6.62e-108	0
Srsf7	7.03e-112	0.182475	1	0.959	1.26e-107	0
Dus1l	2.01e-111	0.139206	0.897	0.558	3.6e-107	0
Ndufb6	2.16e-111	0.186877	0.999	0.885	3.88e-107	0
Mrps15	2.55e-111	0.181514	0.997	0.84	4.57e-107	0
Sec13	3.16e-111	0.132765	0.88	0.554	5.67e-107	0
Agpat2	4.83e-111	0.112854	0.814	0.468	8.66e-107	0
Gmps	1.11e-110	0.163889	0.965	0.697	1.99e-106	0
Etf1	1.39e-110	0.162416	0.974	0.691	2.49e-106	0
Ccnb1	1.82e-110	0.139908	0.828	0.491	3.26e-106	0
Ydjc	2.21e-110	0.182282	0.944	0.673	3.95e-106	0
Slc48a1	2.58e-110	0.135688	0.918	0.61	4.61e-106	0
Tor1a	2.67e-110	0.149568	0.94	0.632	4.79e-106	0
Uchl3	4.46e-110	0.180206	0.99	0.832	7.99e-106	0
Mfsd10	1.01e-109	0.162864	0.987	0.755	1.8e-105	0
Taf10	1.41e-109	0.168021	0.999	0.949	2.52e-105	0
Mettl6	1.86e-109	0.103796	0.806	0.451	3.34e-105	0
Eprs	1.93e-109	0.181032	0.986	0.792	3.45e-105	0
Rnpep	2.38e-109	0.131725	0.896	0.562	4.26e-105	0
Bcat2	4.94e-109	0.134872	0.882	0.555	8.85e-105	0
Rpl7l1	5.35e-109	0.178312	0.992	0.841	9.59e-105	0
Dnajc15	1.09e-108	0.173637	0.996	0.848	1.95e-104	0
Ost4	1.31e-108	0.161049	1	0.951	2.34e-104	0
Mrpl33	1.39e-108	0.185617	1	0.963	2.5e-104	0
Trappc5	3.02e-108	0.170989	0.985	0.779	5.4e-104	0
Nudcd2	4.85e-108	0.179092	0.995	0.858	8.69e-104	0
Serbp1	7.86e-108	0.149398	1	0.995	1.41e-103	0
Arpc4	1.17e-107	0.168433	0.994	0.845	2.1e-103	0
Deb1	1.44e-107	0.137632	0.93	0.625	2.57e-103	0
Rnf126	1.81e-107	0.147753	0.914	0.618	3.24e-103	0
Galk1	2.23e-107	0.175724	0.989	0.802	3.99e-103	0
Noc4l	4.08e-107	0.128239	0.869	0.53	7.32e-103	0
Psmg1	1.15e-106	0.172896	0.983	0.783	2.05e-102	0
1110008F13Rik	7.93e-106	0.166902	1	0.96	1.42e-101	0
Timm8b	8.19e-106	0.168153	0.999	0.901	1.47e-101	0
1810043H04Rik	1.41e-105	0.167821	0.996	0.863	2.53e-101	0
Cdk1	5.64e-105	0.211174	0.979	0.742	1.01e-100	0
Ppa1	9.71e-105	0.177541	0.998	0.866	1.74e-100	0
Tomm70a	1.37e-104	0.15579	0.941	0.66	2.45e-100	0
Mrps14	2.63e-104	0.156536	1	0.958	4.71e-100	0
Wbscr22	1.3e-103	0.154797	0.961	0.696	2.33e-99	0
Impa2	1.48e-103	0.162985	0.969	0.711	2.64e-99	0
Rcc1	3.18e-103	0.123659	0.848	0.516	5.69e-99	0
Srp72	2.19e-102	0.152155	0.944	0.665	3.93e-98	0
Vapa	3.07e-102	0.165671	0.999	0.916	5.49e-98	0
Rrp15	5.87e-102	0.164357	0.982	0.76	1.05e-97	0
Rab24	6.67e-102	0.146695	0.944	0.654	1.2e-97	0
Plppr3	8.12e-102	0.102809	0.817	0.454	1.45e-97	0
Nudt3	9.68e-102	0.119245	0.89	0.583	1.74e-97	0
Sptbn1	1.53e-101	0.119221	0.902	0.572	2.74e-97	0
Gng5	2.87e-101	0.120025	1	0.995	5.15e-97	0
Metap2	2.93e-101	0.150285	1	0.932	5.25e-97	0
Agpat5	3.5e-101	0.17692	0.99	0.787	6.27e-97	0
Cks1b	3.55e-101	0.19337	1	0.9	6.37e-97	0
Phb2	4e-101	0.169465	0.999	0.951	7.16e-97	0
Pdap1	4.43e-101	0.172907	1	0.899	7.95e-97	0
Stoml2	4.53e-101	0.173001	0.993	0.814	8.11e-97	0
Ak6	9.77e-101	0.166291	0.969	0.717	1.75e-96	0
Ybx1	9.84e-101	0.154553	1	0.991	1.76e-96	0
Mrpl43	1.13e-100	0.1604	0.997	0.881	2.03e-96	0
Psmb2	1.77e-100	0.158763	1	0.959	3.17e-96	0
Hax1	1.95e-100	0.104921	0.812	0.467	3.5e-96	0
Polr1d	3.34e-100	0.14519	1	0.976	5.99e-96	0
Chchd4	4.23e-100	0.167971	0.97	0.735	7.57e-96	0
Uck2	4.74e-100	0.130098	0.892	0.574	8.5e-96	0
Zdhhc3	6.27e-100	0.108256	0.838	0.501	1.12e-95	0
Nubp2	7.17e-100	0.145214	0.943	0.645	1.28e-95	0
Mrps25	8.29e-100	0.164896	0.995	0.819	1.48e-95	0
Cyb5b	8.99e-100	0.137119	0.925	0.621	1.61e-95	0
Hsbp1	1.36e-99	0.155206	0.999	0.923	2.43e-95	0
Tacc3	1.66e-99	0.127069	0.855	0.528	2.97e-95	0
Tcp1	1.88e-99	0.166997	0.999	0.913	3.37e-95	0
Tmem160	2.73e-99	0.159982	1	0.935	4.9e-95	0
Mrpl54	3e-99	0.170297	1	0.913	5.38e-95	0
Stk26	5.79e-99	0.118295	0.86	0.544	1.04e-94	0
Nudt19	1.25e-98	0.151904	0.966	0.697	2.23e-94	0
Ift20	3.27e-97	0.163143	0.998	0.881	5.86e-93	0
Ube2f	3.96e-97	0.131618	0.926	0.618	7.1e-93	0
Usp14	4.01e-97	0.146253	0.96	0.694	7.19e-93	0
Nsun2	4.42e-97	0.154761	0.97	0.731	7.92e-93	0
Got2	4.44e-97	0.150897	0.959	0.69	7.95e-93	0
Use1	8.24e-97	0.165883	0.993	0.84	1.48e-92	0
Ctsb	1.07e-96	0.114555	0.893	0.567	1.91e-92	0
Hnrnpab	1.66e-96	0.159804	1	0.953	2.97e-92	0
Tceal8	3.05e-96	0.131109	0.834	0.517	5.46e-92	0
Edf1	4.48e-96	0.142164	1	0.97	8.03e-92	0
Twf2	4.81e-96	0.145539	0.967	0.682	8.61e-92	0
Emc7	8.43e-96	0.154252	0.98	0.781	1.51e-91	0
Txnl4a	8.72e-96	0.163089	0.996	0.849	1.56e-91	0
Nr2c2ap	9.72e-96	0.135263	0.938	0.657	1.74e-91	0
Mrps18c	8.47e-95	0.159839	0.996	0.88	1.52e-90	0
Erp29	1.11e-94	0.178472	1	0.945	1.99e-90	0
Orai1	6.47e-94	0.11325	0.908	0.587	1.16e-89	0
Atg3	8.64e-94	0.136503	0.939	0.655	1.55e-89	0
Psmd3	1.05e-93	0.14839	0.963	0.708	1.89e-89	0
Timm22	5.54e-93	0.143645	0.966	0.725	9.92e-89	0
Copb2	7.28e-93	0.130525	0.938	0.662	1.31e-88	0
Eif2s1	1.01e-92	0.165963	0.998	0.876	1.81e-88	0
Cct7	3.85e-92	0.160149	1	0.934	6.9e-88	0
Sf3b5	9.33e-92	0.148909	1	0.955	1.67e-87	0
Ddx1	2.08e-91	0.13295	0.939	0.644	3.73e-87	0
Napsa	2.11e-91	0.192804	0.998	0.805	3.78e-87	0
Comtd1	3.39e-91	0.134019	0.93	0.622	6.08e-87	0
Eif6	4.85e-91	0.163025	0.998	0.894	8.69e-87	0
Mrps34	5.4e-91	0.159491	0.991	0.824	9.67e-87	0
Rnaseh2c	8.99e-91	0.165007	1	0.93	1.61e-86	0
Ide	9.47e-91	0.103713	0.835	0.511	1.7e-86	0
Sypl	1.45e-90	0.127693	0.942	0.668	2.59e-86	0
Eif1a	1.54e-90	0.156812	0.98	0.773	2.76e-86	0
Ccdc167	2.01e-90	0.120313	0.896	0.579	3.6e-86	0
Yrdc	2.65e-90	0.127333	0.909	0.617	4.74e-86	0
Nmt1	3.78e-90	0.15749	0.989	0.812	6.77e-86	0
Mrpl35	1.45e-89	0.157072	0.996	0.833	2.6e-85	0
Scp2	1.54e-89	0.14733	0.998	0.899	2.75e-85	0
Med8	2.84e-89	0.151085	0.981	0.761	5.09e-85	0
Hspa4	4.47e-89	0.161555	0.987	0.798	8.01e-85	0
Sec22b	5.93e-89	0.109924	0.887	0.577	1.06e-84	0
Ogfrl1	7.47e-89	0.131179	0.942	0.682	1.34e-84	0
Zfp593	8.56e-89	0.151542	0.976	0.739	1.53e-84	0
Birc5	2.01e-88	0.218322	0.995	0.734	3.6e-84	0
Eif3j1	4.7e-88	0.154397	0.975	0.759	8.42e-84	0
Psmc3ip	4.88e-88	0.123042	0.909	0.593	8.74e-84	0
Snd1	5.64e-88	0.104806	0.863	0.549	1.01e-83	0
Hspa8	6.57e-88	0.153922	1	0.999	1.18e-83	0
Ftsj3	1.15e-87	0.132483	0.925	0.623	2.06e-83	0
Dld	2.83e-87	0.107082	0.864	0.543	5.07e-83	0
Dnajc2	2.97e-87	0.16275	0.997	0.862	5.32e-83	0
Eif3a	1.11e-86	0.157708	0.999	0.927	2e-82	0
Dnaja2	3.99e-86	0.148025	0.994	0.869	7.15e-82	0
Trappc2l	6.94e-86	0.144728	0.981	0.763	1.24e-81	0
Mrpl11	1.84e-85	0.149557	0.993	0.85	3.3e-81	0
St6galnac4	2.8e-85	0.111827	0.839	0.523	5.01e-81	0
Ssbp1	4.07e-85	0.157732	0.998	0.905	7.29e-81	0
Psmc5	4.74e-85	0.152562	0.996	0.866	8.5e-81	0
Snhg6	5.62e-85	0.111962	0.918	0.614	1.01e-80	0
Pdzd11	8.98e-85	0.107517	0.856	0.54	1.61e-80	0
Mrpl55	9.71e-85	0.146757	0.968	0.733	1.74e-80	0
Rbm28	9.93e-85	0.12585	0.889	0.607	1.78e-80	0
Elof1	1.23e-84	0.145974	0.996	0.872	2.2e-80	0
Coq7	1.35e-84	0.135123	0.946	0.669	2.42e-80	0
Cct8	1.44e-84	0.149245	1	0.946	2.57e-80	0
D8Ertd738e	1.64e-84	0.144035	1	0.945	2.94e-80	0
Dnaja1	2.06e-84	0.148054	1	0.962	3.69e-80	0
Morf4l2	2.22e-84	0.138263	0.992	0.781	3.98e-80	0
Idh3a	3.83e-84	0.144552	0.973	0.736	6.87e-80	0
Slmo2	4.68e-84	0.121031	0.902	0.595	8.39e-80	0
Mphosph10	4.69e-84	0.136243	0.957	0.694	8.4e-80	0
Ccna2	4.96e-84	0.107631	0.896	0.56	8.89e-80	0
Phgdh	7.38e-84	0.16263	1	0.925	1.32e-79	0
Srsf2	8.24e-84	0.149521	1	0.958	1.48e-79	0
Ywhaz	1.33e-83	0.133888	0.996	0.892	2.38e-79	0
Higd1a	1.71e-83	0.156581	1	0.911	3.07e-79	0
Npm3	2.38e-83	0.158912	0.999	0.92	4.27e-79	0
Arpp19	3.11e-83	0.151526	1	0.945	5.57e-79	0
1110004E09Rik	4.14e-83	0.10684	0.89	0.566	7.41e-79	0
Mrps18b	6.37e-83	0.146924	0.976	0.731	1.14e-78	0
Capza1	6.87e-83	0.127458	0.95	0.699	1.23e-78	0
Tor2a	9.1e-83	0.105404	0.89	0.583	1.63e-78	0
Tpx2	1.27e-82	0.117371	0.845	0.553	2.27e-78	0
Mcee	2.58e-82	0.132106	0.982	0.773	4.62e-78	0
Ddx3x	3.07e-82	0.116662	0.926	0.637	5.5e-78	0
Mrps10	2.29e-81	0.139079	0.952	0.704	4.1e-77	0
Tmed5	2.84e-81	0.129255	0.944	0.692	5.08e-77	0
Derl1	4.49e-81	0.125547	0.949	0.677	8.04e-77	0
Psme3	4.91e-81	0.107231	0.883	0.571	8.79e-77	0
Cdv3	1.82e-80	0.159709	0.993	0.834	3.25e-76	0
Psma4	2.13e-80	0.139612	0.999	0.949	3.81e-76	0
Aurkaip1	2.13e-80	0.145053	1	0.925	3.82e-76	0
Vcp	2.44e-80	0.139705	0.998	0.906	4.37e-76	0
Cops8	9.08e-80	0.10692	0.899	0.6	1.63e-75	0
Mrpl34	1.11e-79	0.132871	1	0.966	1.99e-75	0
Atg101	1.18e-79	0.119928	0.932	0.636	2.11e-75	0
Limd2	1.62e-79	0.149652	0.993	0.733	2.9e-75	0
Lamp2	2.86e-79	0.103258	0.915	0.619	5.13e-75	0
U2af1	5.16e-79	0.147978	1	0.947	9.24e-75	0
Nhp2l1	5.33e-79	0.153285	1	0.944	9.55e-75	0
Tmem33	5.47e-79	0.103024	0.894	0.581	9.8e-75	0
BC031181	5.76e-79	0.131238	0.992	0.826	1.03e-74	0
Chchd10	6.73e-79	0.142126	0.95	0.687	1.21e-74	0
Ppp1r11	1.49e-78	0.138413	0.985	0.815	2.68e-74	0
Acot7	1.9e-78	0.101681	0.873	0.564	3.4e-74	0
Rsl1d1	2.01e-78	0.151271	0.999	0.904	3.6e-74	0
Mrpl1	2.9e-78	0.109369	0.885	0.587	5.2e-74	0
Spcs1	3.59e-78	0.137901	0.998	0.922	6.42e-74	0
Nup37	4.08e-78	0.123402	0.903	0.609	7.3e-74	0
Tpm3	4.23e-78	0.140522	1	0.918	7.57e-74	0
Nudc	4.25e-78	0.148851	1	0.945	7.62e-74	0
Wdr74	5.27e-78	0.135303	0.965	0.713	9.45e-74	0
Snf8	6.83e-78	0.14165	0.992	0.832	1.22e-73	0
Strap	8.37e-78	0.144261	0.989	0.815	1.5e-73	0
Atp5k	1.35e-77	0.14796	1	0.959	2.42e-73	0
Kpnb1	1.72e-77	0.128072	0.962	0.716	3.08e-73	0
Bcap29	3.49e-77	0.122274	0.933	0.658	6.26e-73	0
Psmc4	3.7e-77	0.145806	0.992	0.839	6.64e-73	0
Gtf2e2	1.83e-76	0.106929	0.917	0.619	3.27e-72	0
Psmg3	2.21e-76	0.139633	0.982	0.766	3.96e-72	0
Iscu	2.32e-76	0.126105	0.971	0.757	4.15e-72	0
Mrpl15	2.88e-76	0.14578	0.996	0.871	5.17e-72	0
Prpf31	3.05e-76	0.120132	0.938	0.665	5.47e-72	0
Umps	3.49e-76	0.11395	0.926	0.641	6.25e-72	0
Cdca8	5.81e-76	0.147124	0.974	0.736	1.04e-71	0
Ccdc58	7.81e-76	0.114807	0.92	0.635	1.4e-71	0
Lepr	1.24e-75	0.175802	0.288	0.126	2.21e-71	0
Ifrd2	2.06e-75	0.12233	0.957	0.679	3.68e-71	0
Sdhd	2.86e-75	0.143293	0.998	0.864	5.13e-71	0
Snrpd3	6.14e-75	0.138445	1	0.959	1.1e-70	0
Tubb4b	9.85e-75	0.179133	0.999	0.929	1.76e-70	0
Rab9	1.07e-74	0.106249	0.911	0.63	1.91e-70	0
9130401M01Rik	1.59e-74	0.103039	0.904	0.604	2.86e-70	0
Mrps35	2.77e-74	0.105574	0.91	0.619	4.96e-70	0
Psmd1	3.11e-74	0.122295	0.947	0.683	5.57e-70	0
Bud31	3.15e-74	0.122116	0.959	0.716	5.64e-70	0
Ak2	8.7e-74	0.141391	0.995	0.844	1.56e-69	0
Ssu72	1.27e-73	0.135956	0.995	0.828	2.27e-69	0
Mrpl41	1.76e-73	0.142167	0.989	0.821	3.16e-69	0
Mtx1	3.51e-73	0.119233	0.936	0.656	6.28e-69	0
Phb	4.04e-73	0.118659	0.925	0.646	7.24e-69	0
Farsa	4.22e-73	0.125953	0.977	0.769	7.56e-69	0
Nelfe	5.95e-73	0.105766	0.917	0.628	1.07e-68	0
Tm9sf3	1.27e-72	0.1262	0.986	0.815	2.27e-68	0
Atp6v0e	1.85e-72	0.119587	1	0.964	3.31e-68	0
Copz1	2.9e-72	0.102959	0.918	0.637	5.2e-68	0
Dcun1d5	6.31e-72	0.138454	0.994	0.833	1.13e-67	0
Eif4g1	1.21e-71	0.135438	0.981	0.776	2.16e-67	0
Prkcsh	7.61e-71	0.107705	0.934	0.656	1.36e-66	0
Minos1	7.84e-71	0.132515	1	0.964	1.41e-66	0
Ttc32	9.38e-71	0.106424	0.899	0.622	1.68e-66	0
H13	1.03e-70	0.118855	0.984	0.785	1.85e-66	0
Tex261	1.04e-70	0.121885	0.967	0.734	1.86e-66	0
Ube2d3	1.4e-70	0.124562	1	0.931	2.51e-66	0
Mrpl36	1.51e-70	0.138929	0.997	0.899	2.7e-66	0
Snrpa1	1.73e-70	0.14705	0.997	0.879	3.1e-66	0
Pcbp1	3.39e-70	0.122987	0.999	0.943	6.08e-66	0
Srp14	3.59e-70	0.109327	1	0.967	6.44e-66	0
Nans	4.44e-70	0.126899	0.959	0.71	7.95e-66	0
Ptrhd1	5.47e-70	0.103403	0.911	0.62	9.81e-66	0
Ube2a	6.77e-70	0.134519	0.995	0.835	1.21e-65	0
Exosc3	7.76e-70	0.135891	0.99	0.818	1.39e-65	0
Dars	9.84e-70	0.108125	0.921	0.669	1.76e-65	0
Ncbp2	1.17e-69	0.12024	0.968	0.74	2.1e-65	0
Psmd2	1.19e-69	0.12957	0.964	0.725	2.13e-65	0
Atp5j2	1.26e-69	0.120724	1	0.991	2.25e-65	0
Rangap1	1.43e-69	0.103218	0.905	0.615	2.56e-65	0
Rps19bp1	1.49e-69	0.127068	0.967	0.757	2.68e-65	0
Rnf7	2.13e-69	0.130979	0.999	0.915	3.82e-65	0
Atp5g3	3.47e-69	0.134871	1	0.963	6.23e-65	0
Psmc2	1.37e-68	0.13391	0.991	0.813	2.45e-64	0
Lars	2.73e-68	0.107997	0.906	0.628	4.89e-64	0
Wdr18	5.23e-68	0.136026	0.977	0.753	9.36e-64	0
Psmc6	9.99e-68	0.133157	0.994	0.838	1.79e-63	0
M6pr	1.32e-67	0.105164	0.935	0.649	2.37e-63	0
Ndufb2	1.53e-67	0.135646	1	0.938	2.75e-63	0
Mrps7	2.68e-67	0.133949	0.992	0.818	4.81e-63	0
Vps29	2.72e-67	0.130167	0.995	0.86	4.88e-63	0
Tram1	3.36e-67	0.102949	0.958	0.707	6.02e-63	0
Shmt2	3.53e-67	0.103417	0.891	0.598	6.32e-63	0
Alg5	1.17e-66	0.113862	0.949	0.688	2.09e-62	0
Romo1	1.22e-66	0.13051	1	0.953	2.19e-62	0
Ptpn7	1.73e-66	0.106356	0.956	0.706	3.1e-62	0
Kars	2.68e-66	0.104627	0.922	0.633	4.8e-62	0
Psmd12	4.69e-66	0.130502	0.981	0.794	8.41e-62	0
Mrpl21	4.86e-66	0.133628	0.996	0.863	8.7e-62	0
Nip7	6.55e-66	0.133169	0.989	0.809	1.17e-61	0
Cct3	7.1e-66	0.12991	1	0.933	1.27e-61	0
Psmd6	9.44e-66	0.134565	0.993	0.835	1.69e-61	0
Dtnbp1	1.06e-65	0.112954	0.975	0.773	1.9e-61	0
Ier3ip1	1.3e-65	0.12408	0.991	0.849	2.33e-61	0
Rrs1	1.35e-65	0.106037	0.92	0.644	2.42e-61	0
Gusb	1.53e-65	0.108067	0.947	0.679	2.73e-61	0
Chordc1	1.65e-65	0.110383	0.914	0.653	2.95e-61	0
Rsl24d1	2.79e-65	0.128231	0.99	0.837	5e-61	0
Mrps26	2.98e-65	0.135181	0.994	0.858	5.34e-61	0
Ubl4a	6.86e-65	0.12935	0.988	0.778	1.23e-60	0
Psmd7	1.99e-64	0.131957	1	0.905	3.57e-60	0
Ptbp1	6.51e-64	0.121042	0.983	0.801	1.17e-59	0
Vma21	1.41e-63	0.112442	0.947	0.695	2.52e-59	0
Lsm2	1.49e-63	0.137779	1	0.901	2.66e-59	0
Nop16	4.48e-63	0.125451	0.979	0.779	8.02e-59	0
Sap18	5.36e-63	0.130152	0.98	0.799	9.61e-59	0
Magohb	6.92e-63	0.123635	0.98	0.785	1.24e-58	0
Pfdn2	7.69e-63	0.128454	0.998	0.899	1.38e-58	0
Timm9	7.69e-63	0.134067	0.975	0.797	1.38e-58	0
Uba2	1.55e-62	0.114191	0.969	0.74	2.78e-58	0
Acp1	2.02e-62	0.117155	0.986	0.799	3.61e-58	0
Psmd14	3.19e-62	0.131145	0.989	0.827	5.72e-58	0
Mrps21	3.92e-62	0.123251	1	0.93	7.02e-58	0
Eef1e1	9.29e-62	0.122079	0.969	0.746	1.66e-57	0
Mpp6	1.14e-61	0.124644	0.985	0.775	2.04e-57	0
Ccdc115	1.38e-61	0.102559	0.94	0.701	2.48e-57	0
Aasdhppt	3.6e-61	0.102483	0.933	0.658	6.45e-57	0
Hspa9	4.07e-61	0.129109	0.994	0.835	7.3e-57	0
Ndufv3	7.27e-61	0.130974	0.998	0.914	1.3e-56	0
Psmd13	4.62e-60	0.123822	0.99	0.833	8.27e-56	0
Aco2	9.86e-60	0.104672	0.954	0.708	1.77e-55	0
Mrps36	1.01e-59	0.121312	0.99	0.81	1.8e-55	0
Tmem14c	1.65e-59	0.105079	1	0.938	2.96e-55	0
Aurkb	2.17e-59	0.10208	0.86	0.591	3.9e-55	0
Exosc4	5.51e-59	0.11405	0.959	0.728	9.87e-55	0
Nop58	6.56e-59	0.130661	0.993	0.85	1.18e-54	0
Polr2g	6.74e-59	0.112098	0.988	0.825	1.21e-54	0
Tipin	1e-58	0.132441	0.987	0.807	1.8e-54	0
Phf5a	1.18e-58	0.120784	0.999	0.907	2.11e-54	0
Gadd45gip1	1.28e-58	0.129388	0.996	0.892	2.29e-54	0
Psma5	2.75e-58	0.117192	1	0.95	4.92e-54	0
Rbx1	6.9e-58	0.108271	1	0.983	1.24e-53	0
Mrfap1	8.49e-58	0.121113	0.999	0.926	1.52e-53	0
Samm50	1.18e-57	0.113491	0.982	0.795	2.11e-53	0
Abce1	1.72e-57	0.104695	0.941	0.704	3.09e-53	0
Atp5a1	2.79e-57	0.111418	1	0.968	5e-53	0
Ssbp4	3.39e-57	0.104063	0.971	0.767	6.08e-53	0
Selk	5.51e-57	0.109569	0.998	0.936	9.86e-53	0
Lsm8	1.22e-56	0.114712	0.99	0.856	2.19e-52	0
Txndc17	1.31e-56	0.114098	0.997	0.903	2.35e-52	0
Pmf1	1.37e-56	0.105743	0.954	0.703	2.45e-52	0
Stip1	2.8e-56	0.109374	0.964	0.738	5.02e-52	0
Glrx3	2.91e-56	0.119335	1	0.929	5.21e-52	0
Clpp	3.02e-56	0.112644	0.978	0.76	5.41e-52	0
Nedd8	4.3e-56	0.10191	1	0.979	7.71e-52	0
Snhg9	4.41e-56	0.101918	0.93	0.674	7.9e-52	0
Hexa	4.82e-56	0.105494	0.967	0.707	8.64e-52	0
Arhgdia	1.4e-55	0.111352	0.993	0.858	2.52e-51	0
Smarca5	1.5e-55	0.121593	0.997	0.883	2.69e-51	0
Srsf6	1.68e-55	0.113265	0.998	0.904	3.02e-51	0
Anp32b	1.83e-55	0.105564	1	0.988	3.28e-51	0
Mdh2	1.91e-55	0.122562	1	0.944	3.43e-51	0
Mrps5	1.95e-55	0.104197	0.949	0.715	3.5e-51	0
Dnajc19	4.9e-55	0.118317	1	0.902	8.78e-51	0
Gspt1	4.91e-55	0.119547	0.993	0.82	8.8e-51	0
Psmc3	7.71e-55	0.111762	0.989	0.829	1.38e-50	0
Clns1a	2.36e-54	0.114591	0.986	0.802	4.23e-50	0
Nasp	3.13e-54	0.12225	0.993	0.839	5.6e-50	0
Mrps18a	4.07e-54	0.115996	0.982	0.808	7.3e-50	0
St13	1.3e-53	0.114517	1	0.895	2.32e-49	0
Atp5b	2.36e-53	0.105326	1	0.982	4.23e-49	0
Idh2	2.48e-53	0.124325	0.997	0.883	4.45e-49	0
Ptges3	5.64e-53	0.119214	1	0.924	1.01e-48	0
Ormdl2	7.19e-53	0.105628	0.974	0.763	1.29e-48	0
Slc25a5	8.72e-53	0.113736	1	0.984	1.56e-48	0
G3bp1	1.23e-52	0.111948	1	0.937	2.21e-48	0
Zcrb1	1.64e-52	0.113814	0.993	0.866	2.93e-48	0
Hnrnpdl	1.76e-52	0.118339	0.988	0.845	3.16e-48	0
Rexo2	1.86e-52	0.108804	0.997	0.863	3.34e-48	0
Tpr	2.1e-52	0.107864	0.999	0.921	3.77e-48	0
Sh3bgrl3	2.24e-52	0.140847	1	0.983	4.02e-48	0
Uqcr10	2.79e-52	0.117982	1	0.977	4.99e-48	0
Tsfm	2.96e-52	0.109064	0.976	0.76	5.31e-48	0
Sod2	3.08e-52	0.115547	0.997	0.897	5.53e-48	0
Nudt5	4.08e-52	0.114448	0.987	0.816	7.32e-48	0
Wdr61	5.45e-52	0.102569	0.975	0.778	9.77e-48	0
Tceb1	6.34e-52	0.109882	0.998	0.899	1.14e-47	0
Ube2n	6.94e-52	0.110554	0.995	0.858	1.24e-47	0
Sfxn1	1.25e-51	0.106473	0.981	0.79	2.24e-47	0
Rbm8a	3.54e-51	0.113809	0.999	0.902	6.34e-47	0
Eif1ax	4.83e-51	0.117257	1	0.921	8.66e-47	0
Spc24	1.11e-50	0.107832	0.985	0.744	1.99e-46	0
Mrps33	1.95e-50	0.102456	0.999	0.949	3.5e-46	0
Mrpl22	4.58e-50	0.111839	0.986	0.802	8.21e-46	0
Cox6a1	7.98e-50	0.117038	1	0.926	1.43e-45	0
Exosc2	1.02e-49	0.106415	0.757	0.505	1.84e-45	0
Swi5	1.26e-49	0.102779	1	0.968	2.25e-45	0
Wdr12	1.68e-49	0.108152	0.986	0.828	3.02e-45	0
Calm1	4.58e-49	0.100499	1	0.978	8.2e-45	0
Pfdn1	6.41e-49	0.108158	0.993	0.858	1.15e-44	0
Lsm12	8.06e-49	0.109364	0.984	0.799	1.44e-44	0
Fdx1l	8.63e-49	0.10214	0.978	0.794	1.55e-44	0
Polr2k	8.65e-49	0.108603	0.998	0.902	1.55e-44	0
Polr2j	8.9e-49	0.106855	1	0.948	1.59e-44	0
Myeov2	1.15e-48	0.109366	0.997	0.893	2.07e-44	0
Psmb7	2.2e-48	0.110416	0.994	0.838	3.94e-44	0
Ndufa8	5.89e-48	0.104562	1	0.943	1.06e-43	0
Ssrp1	1.44e-47	0.108221	0.993	0.843	2.58e-43	0
Exosc5	2e-47	0.107797	1	0.915	3.58e-43	0
Exosc8	2.15e-47	0.118274	0.996	0.866	3.85e-43	0
Smc4	2.15e-47	0.115126	0.987	0.835	3.86e-43	0
Cct5	3.39e-47	0.104592	0.999	0.959	6.07e-43	0
Ola1	6.04e-47	0.106134	0.987	0.82	1.08e-42	0
Ndufa11	1.05e-46	0.106702	0.999	0.94	1.88e-42	0
Stub1	2.98e-46	0.102735	0.988	0.84	5.34e-42	0
Abracl	1.11e-45	0.111593	1	0.966	2e-41	0
Eny2	1.13e-45	0.107925	0.999	0.914	2.02e-41	0
1810022K09Rik	1.18e-45	0.107323	0.999	0.94	2.11e-41	0
Ndufb4	6.08e-44	0.103478	1	0.951	1.09e-39	0
Mrps17	9.56e-44	0.103355	0.994	0.881	1.71e-39	0
Eif5b	1.31e-43	0.101762	0.995	0.876	2.35e-39	0
Banf1	4.61e-43	0.106966	1	0.914	8.27e-39	0
Gmnn	2.27e-42	0.110144	0.997	0.829	4.07e-38	0
1110001J03Rik	2.91e-42	0.104403	0.999	0.907	5.21e-38	0
Rwdd1	3.3e-42	0.103103	0.995	0.889	5.92e-38	0
Mrpl42	9.62e-42	0.106659	0.998	0.888	1.72e-37	0
Txn2	1.32e-41	0.102744	0.997	0.872	2.37e-37	0
Bax	7.63e-40	0.100361	0.996	0.873	1.37e-35	0
Tyrobp	1.37e-264	0.580122	0.978	0.699	2.45e-260	1
F630028O10Rik1	3.45e-227	0.534342	0.97	0.673	6.19e-223	1
Plac81	7.49e-221	0.447907	1	0.974	1.34e-216	1
Rps27a	1.44e-201	0.106821	1	1	2.58e-197	1
Lgals1	9.96e-199	0.557742	0.981	0.84	1.78e-194	1
Sec61b1	3.11e-194	0.301724	0.999	0.996	5.58e-190	1
Ccl9	1.77e-193	0.39972	0.867	0.574	3.18e-189	1
Ramp1	1.22e-191	0.323914	0.999	0.947	2.19e-187	1
Mpo1	1.56e-181	0.551172	0.999	0.866	2.8e-177	1
Ung	2.56e-177	0.298652	0.657	0.328	4.58e-173	1
Cst3	2.89e-176	0.302876	0.997	0.976	5.18e-172	1
Ssr41	4.24e-171	0.276985	1	0.988	7.59e-167	1
Rps23	1.17e-168	0.10354	1	1	2.1e-164	1
Tmsb4x1	3.43e-162	0.334375	0.999	0.995	6.15e-158	1
Shfm11	1.12e-160	0.250997	0.998	0.993	2.01e-156	1
Anxa31	1.88e-150	0.376759	0.929	0.593	3.37e-146	1
Erp291	5.47e-149	0.299825	0.997	0.947	9.79e-145	1
Slpi	1.59e-145	0.482866	0.811	0.522	2.86e-141	1
Elane1	5.73e-142	0.577409	0.956	0.797	1.03e-137	1
Rpl37	1.66e-129	0.107575	0.999	1	2.98e-125	1
Mgst1	1.53e-127	0.316877	0.646	0.408	2.75e-123	1
Itm2b	1.05e-124	0.240028	0.998	0.996	1.89e-120	1
Fcer1g	5.65e-123	0.445569	0.863	0.669	1.01e-118	1
Serf2	2.37e-120	0.170536	0.997	0.998	4.25e-116	1
Npc2	5.22e-118	0.246788	0.989	0.944	9.35e-114	1
Clec12a1	2.34e-117	0.356472	0.909	0.59	4.2e-113	1
Ms4a6c	2.63e-117	0.458051	0.748	0.519	4.72e-113	1
Napsa1	5.01e-117	0.289262	0.973	0.816	8.99e-113	1
Ctsg1	8.62e-110	0.398902	0.999	0.846	1.54e-105	1
Myl12b	2.54e-105	0.249476	0.994	0.965	4.54e-101	1
Hexa1	5.49e-103	0.263087	0.891	0.729	9.84e-99	1
Fcgr31	1.4e-100	0.322912	0.661	0.43	2.51e-96	1
Sec61g1	1.59e-99	0.222782	0.998	0.985	2.85e-95	1
Msrb11	2.79e-98	0.284585	0.9	0.725	5e-94	1
Tspo1	5.98e-98	0.233368	0.999	0.987	1.07e-93	1
Irf8	8.16e-97	0.378886	0.532	0.296	1.46e-92	1
Glipr1	5.06e-96	0.286704	0.816	0.643	9.07e-92	1
Ly6c21	4.23e-95	0.460479	0.747	0.497	7.57e-91	1
BC035044	1.59e-94	0.277114	0.87	0.65	2.86e-90	1
Sh3bgrl31	1.47e-93	0.2179	0.997	0.984	2.63e-89	1
Alas11	2.59e-93	0.29404	0.824	0.595	4.65e-89	1
Abracl1	4.01e-91	0.190583	0.994	0.969	7.19e-87	1
Bex6	2.24e-88	0.225533	0.647	0.451	4.01e-84	1
Hist1h2bc	9.09e-88	0.267641	0.534	0.344	1.63e-83	1
Tmed31	1.23e-85	0.245739	0.975	0.857	2.2e-81	1
Ndufa4	1.75e-84	0.14499	0.999	0.998	3.14e-80	1
Alox5ap	2.58e-84	0.22316	0.976	0.834	4.62e-80	1
Spi11	4.2e-84	0.233162	0.965	0.766	7.53e-80	1
Igfbp4	9.51e-84	0.2253	0.965	0.828	1.7e-79	1
Emb	2.01e-81	0.280928	0.893	0.679	3.6e-77	1
Lyz2	1.9e-80	0.272958	0.888	0.731	3.4e-76	1
Pdia61	2.78e-80	0.26819	0.991	0.91	4.98e-76	1
Cebpe1	8.79e-80	0.380896	0.586	0.38	1.57e-75	1
Arhgdib1	1.13e-79	0.223931	0.997	0.979	2.02e-75	1
Prtn31	1.51e-78	0.312264	1	0.938	2.71e-74	1
Prdx51	2.64e-78	0.264619	0.973	0.912	4.72e-74	1
Gstm11	3.02e-78	0.328286	0.826	0.626	5.4e-74	1
H2afj	3.36e-77	0.168739	0.999	0.977	6.01e-73	1
Cmtm71	9.77e-76	0.185588	1	0.992	1.75e-71	1
Atp5e	1.83e-74	0.124194	0.998	0.996	3.27e-70	1
Lamtor21	2.02e-72	0.18863	0.991	0.96	3.62e-68	1
Sub1	3.2e-72	0.161432	0.995	0.992	5.73e-68	1
Rasgrp21	3.92e-72	0.231261	0.962	0.779	7.02e-68	1
S100a111	3.49e-71	0.299683	0.979	0.923	6.26e-67	1
Dbi1	1.69e-69	0.188558	0.997	0.972	3.02e-65	1
Pgls	4.67e-69	0.152045	0.996	0.985	8.37e-65	1
Gmfg	9.14e-68	0.162332	0.993	0.953	1.64e-63	1
Ppib	6.05e-67	0.158649	0.996	0.981	1.08e-62	1
Gpx11	8.14e-67	0.166029	0.999	0.997	1.46e-62	1
Cd52	2.78e-65	0.245223	0.883	0.708	4.98e-61	1
Serpinb1a1	5.32e-65	0.225095	0.98	0.802	9.52e-61	1
Psmb8	3e-64	0.184773	0.997	0.986	5.37e-60	1
Arpc1b1	3.35e-64	0.185892	0.998	0.968	6.01e-60	1
Arl11	5.81e-64	0.168645	0.587	0.44	1.04e-59	1
Ddost1	1.32e-63	0.212241	0.973	0.897	2.37e-59	1
Atp5h	5.22e-63	0.115621	0.998	0.994	9.36e-59	1
Bin1	5.38e-63	0.169092	0.783	0.632	9.63e-59	1
Pgam11	3.61e-62	0.236028	0.996	0.899	6.48e-58	1
Spcs21	4.6e-62	0.188814	0.991	0.943	8.24e-58	1
Etfb1	1.41e-61	0.184229	0.994	0.973	2.53e-57	1
Hp1	1.64e-61	0.216872	0.809	0.537	2.94e-57	1
Tmem2581	2.47e-61	0.163359	0.993	0.965	4.42e-57	1
Limd21	7.86e-61	0.185518	0.93	0.753	1.41e-56	1
Cox6c	2.34e-60	0.125116	0.999	0.994	4.2e-56	1
Ly86	1.14e-58	0.174844	0.333	0.173	2.04e-54	1
Reep51	2.82e-57	0.178954	0.971	0.891	5.06e-53	1
Pdcd4	1.56e-56	0.176437	0.934	0.866	2.8e-52	1
Sep151	2.31e-56	0.158424	0.996	0.963	4.13e-52	1
Rpl10	6.89e-56	0.107831	1	0.999	1.23e-51	1
Ap3s11	7.29e-56	0.217258	0.976	0.803	1.31e-51	1
Bphl	1.3e-54	0.177046	0.735	0.647	2.33e-50	1
Ftl11	8.45e-54	0.128253	0.999	0.999	1.51e-49	1
Cd53	2.59e-53	0.15091	0.662	0.513	4.65e-49	1
Ndufb11	2.73e-53	0.134576	0.994	0.974	4.88e-49	1
Pycard	6.46e-53	0.184394	0.976	0.904	1.16e-48	1
Ndufb8	1.28e-52	0.143386	0.994	0.969	2.29e-48	1
Hk31	5.84e-52	0.152075	0.645	0.491	1.05e-47	1
Rgcc1	7.7e-51	0.18487	0.846	0.628	1.38e-46	1
Tmem1601	1.14e-50	0.154064	0.986	0.94	2.05e-46	1
Cdk2ap21	2e-50	0.174757	0.941	0.833	3.59e-46	1
Prss571	2.03e-50	0.200943	0.823	0.609	3.65e-46	1
Krtcap21	8.85e-50	0.151064	0.997	0.972	1.59e-45	1
Taldo1	3.94e-49	0.140543	0.994	0.974	7.06e-45	1
Fam107b	4.97e-49	0.159249	0.793	0.684	8.9e-45	1
Cd79b	5.18e-49	0.132385	0.553	0.428	9.28e-45	1
Hells	7.98e-49	0.162908	0.834	0.704	1.43e-44	1
Cebpa1	2.03e-48	0.158069	0.637	0.498	3.63e-44	1
Mrpl331	2.06e-48	0.163471	0.996	0.965	3.69e-44	1
Slc4a8	2.38e-48	0.168916	0.561	0.424	4.27e-44	1
Cst71	1.04e-46	0.179044	0.848	0.645	1.86e-42	1
Ms4a6b	1.68e-46	0.165753	0.488	0.361	3.01e-42	1
Adssl11	3.15e-46	0.162132	0.769	0.605	5.65e-42	1
Smim14	6.79e-46	0.150892	0.843	0.754	1.22e-41	1
Bloc1s2	7.49e-46	0.162884	0.868	0.78	1.34e-41	1
Igsf61	1.22e-45	0.161109	0.668	0.479	2.19e-41	1
Ethe1	2.41e-45	0.148159	0.857	0.781	4.31e-41	1
H2afy	5.09e-45	0.174329	1	0.987	9.11e-41	1
Ssr21	9.48e-44	0.163321	0.993	0.935	1.7e-39	1
Tmem141	1.34e-43	0.137085	0.518	0.408	2.4e-39	1
Tmem205	3.75e-43	0.154757	0.837	0.748	6.72e-39	1
Ostc1	6.59e-43	0.157578	0.986	0.921	1.18e-38	1
Mgst21	1.35e-42	0.206068	0.531	0.388	2.42e-38	1
Ctsz1	4.39e-42	0.170905	0.966	0.834	7.86e-38	1
Atp8b41	5.02e-42	0.163658	0.765	0.574	8.99e-38	1
Unc93b1	5.21e-42	0.149761	0.563	0.443	9.33e-38	1
Lbp1	9.03e-42	0.156703	0.694	0.545	1.62e-37	1
Arpc3	2.23e-41	0.103954	0.994	0.989	4e-37	1
Hcst	2.98e-41	0.140699	0.723	0.616	5.34e-37	1
Cox7b	4.91e-41	0.122564	0.994	0.979	8.8e-37	1
Atp5l1	1.51e-40	0.100255	0.998	0.994	2.7e-36	1
Cyba1	1.41e-39	0.154872	0.988	0.94	2.52e-35	1
Tm6sf11	2.3e-39	0.147235	0.738	0.606	4.11e-35	1
Svip1	4.2e-38	0.150435	0.748	0.621	7.53e-34	1
Casp1	1.08e-37	0.119494	0.614	0.516	1.93e-33	1
Guca1a	1.6e-37	0.124412	0.554	0.447	2.87e-33	1
Gsr1	2.74e-37	0.165166	0.831	0.691	4.91e-33	1
Ctsh	3.76e-37	0.144022	0.331	0.216	6.74e-33	1
Gpi11	8.3e-37	0.149409	0.992	0.952	1.49e-32	1
Ndufa1	2.51e-35	0.129306	0.981	0.936	4.5e-31	1
As3mt	4.2e-35	0.122423	0.629	0.535	7.53e-31	1
Tmed91	6e-35	0.140987	0.992	0.948	1.08e-30	1
Cebpb1	6.4e-35	0.14462	0.846	0.669	1.15e-30	1
1700020L24Rik1	1.34e-34	0.128331	0.627	0.482	2.4e-30	1
Dap	3.44e-34	0.123585	0.861	0.783	6.17e-30	1
Gapdh1	4.87e-34	0.119505	0.999	0.995	8.73e-30	1
Rin3	5.3e-34	0.125567	0.66	0.566	9.5e-30	1
Ninj1	7.87e-34	0.124405	0.83	0.766	1.41e-29	1
Ndufb51	4.1e-33	0.117967	0.997	0.975	7.34e-29	1
Hdc1	2.37e-32	0.140497	0.468	0.358	4.24e-28	1
Manf1	3.54e-32	0.137417	0.989	0.913	6.35e-28	1
Sdf2l11	4.75e-32	0.140339	0.947	0.791	8.5e-28	1
Cdkn1a	7.83e-32	0.166167	0.339	0.229	1.4e-27	1
Cdca7	8.17e-32	0.125365	0.909	0.832	1.46e-27	1
Coro1a	2.26e-31	0.140352	0.988	0.884	4.05e-27	1
Tomm7	3.18e-31	0.101259	0.997	0.985	5.69e-27	1
Nkg71	3.56e-31	0.18709	0.94	0.858	6.37e-27	1
Ltb4r11	9.67e-31	0.180815	0.494	0.38	1.73e-26	1
Echs1	1.31e-30	0.128387	0.9	0.837	2.34e-26	1
Ms4a31	1.8e-30	0.13861	0.891	0.707	3.23e-26	1
Ncf2	7.06e-30	0.113779	0.66	0.576	1.27e-25	1
Ncf11	9.59e-30	0.110169	0.573	0.459	1.72e-25	1
Tifab	2.13e-29	0.137953	0.41	0.313	3.82e-25	1
Atp6v0b1	4.85e-29	0.117759	0.98	0.923	8.7e-25	1
Zfp706	6.55e-29	0.119587	0.993	0.957	1.17e-24	1
Idh21	8.89e-29	0.129578	0.957	0.893	1.59e-24	1
Serpinf1	1.03e-28	0.13528	0.414	0.308	1.84e-24	1
Srgn1	3.5e-28	0.181785	0.999	0.998	6.27e-24	1
Itm2c	8.76e-28	0.12044	0.548	0.486	1.57e-23	1
2010107E04Rik	1.46e-27	0.107041	0.994	0.972	2.62e-23	1
Selm1	1.63e-27	0.1329	0.646	0.522	2.91e-23	1
Siva11	2.18e-27	0.117903	0.991	0.936	3.91e-23	1
1110001J03Rik1	2.94e-27	0.123878	0.966	0.915	5.28e-23	1
Tecr	3.14e-27	0.118624	0.977	0.938	5.63e-23	1
Aldoa1	3.68e-27	0.118802	0.989	0.95	6.59e-23	1
Uqcrb1	5.43e-27	0.100562	0.998	0.982	9.73e-23	1
Atp6ap21	8.36e-27	0.147692	0.819	0.721	1.5e-22	1
Lta4h1	1.49e-26	0.135954	0.81	0.7	2.67e-22	1
Ube2a1	1.77e-26	0.132838	0.924	0.851	3.18e-22	1
Kcnk12	3.41e-26	0.100764	0.491	0.414	6.11e-22	1
Rab441	4.26e-26	0.128093	0.635	0.534	7.64e-22	1
F13a1	4.69e-26	0.188525	0.437	0.334	8.4e-22	1
Impa21	5.62e-26	0.124648	0.818	0.743	1.01e-21	1
Akr1a1	6.87e-26	0.119332	0.95	0.905	1.23e-21	1
Anxa2	8.71e-26	0.125304	0.666	0.585	1.56e-21	1
Cope1	1.79e-25	0.119954	0.952	0.881	3.2e-21	1
Cd48	6.69e-25	0.109048	0.92	0.836	1.2e-20	1
Mcee1	1.22e-24	0.12471	0.844	0.801	2.18e-20	1
Spns3	1.3e-24	0.111216	0.672	0.605	2.33e-20	1
2610524H06Rik	1.55e-24	0.105673	0.654	0.605	2.77e-20	1
Anapc13	2.94e-24	0.106713	0.951	0.911	5.27e-20	1
Hes6	1.6e-23	0.104691	0.761	0.713	2.88e-19	1
Xpc1	2.05e-23	0.124356	0.687	0.602	3.67e-19	1
Milr1	3.04e-23	0.114395	0.426	0.33	5.45e-19	1
Cuedc2	7.69e-23	0.104964	0.957	0.909	1.38e-18	1
Tmed21	1.12e-22	0.114138	0.986	0.925	2.01e-18	1
Psme2	1.56e-22	0.110874	0.962	0.912	2.79e-18	1
Sat11	3.22e-22	0.133021	0.686	0.637	5.76e-18	1
Pdia31	8.59e-22	0.123574	0.953	0.862	1.54e-17	1
Cox5a1	8.69e-22	0.102413	0.996	0.988	1.56e-17	1
Ptgr11	1.88e-21	0.12155	0.504	0.436	3.36e-17	1
Pglyrp11	2.93e-21	0.176684	0.546	0.442	5.25e-17	1
Lmo11	2.96e-21	0.106592	0.496	0.409	5.31e-17	1
Hsp90b11	3.72e-21	0.118444	0.993	0.922	6.67e-17	1
Trf	4.3e-21	0.103828	0.439	0.371	7.71e-17	1
P4hb1	5.65e-21	0.121069	0.922	0.806	1.01e-16	1
Tmem1651	4.92e-20	0.11371	0.764	0.706	8.81e-16	1
Pde4d1	1.07e-19	0.157204	0.606	0.52	1.92e-15	1
Ccr2	1.42e-19	0.119216	0.302	0.22	2.54e-15	1
Edem21	1.53e-19	0.102965	0.733	0.666	2.74e-15	1
Mfsd101	2.1e-19	0.109427	0.838	0.786	3.76e-15	1
Tnfaip81	6.18e-19	0.101624	0.929	0.84	1.11e-14	1
Calr1	2.08e-18	0.108461	0.999	0.959	3.72e-14	1
Bet11	2.37e-18	0.100687	0.803	0.761	4.25e-14	1
Atp6v1e11	4.44e-18	0.108984	0.866	0.816	7.95e-14	1
Scp21	1.03e-17	0.10327	0.939	0.911	1.85e-13	1
Pkm1	9.72e-14	0.112117	0.989	0.831	1.74e-09	1
Tmsb10	1.28e-10	0.106874	0.983	0.989	2.3e-06	1
Polr2l	3.89e-08	0.106898	0.769	0.748	0.000696404	1
Cd631	1.42e-05	0.184375	0.77	0.789	0.25506	1
Ctla2a	0	1.13409	0.966	0.49	0	2
Ifitm1	0	1.05582	0.935	0.737	0	2
Gimap1	0	0.79374	0.686	0.217	0	2
Adgrl4	0	0.757572	0.725	0.408	0	2
Tmem176b	0	0.744353	0.927	0.763	0	2
Ltb	0	0.69835	0.325	0.042	0	2
Ptprcap	0	0.686733	0.939	0.876	0	2
Ptpn18	0	0.555842	0.988	0.964	0	2
Gm5111	0	0.534984	0.388	0.054	0	2
Rps24	0	0.280609	1	1	0	2
Tpt1	0	0.279363	1	1	0	2
Rps7	0	0.264167	0.999	1	0	2
Rpl9	0	0.26214	1	1	0	2
Rpl18a	0	0.248425	0.999	1	0	2
Rpl23	0	0.234647	1	1	0	2
Rps3a1	0	0.232827	1	1	0	2
Rps9	4.08e-306	0.266927	1	1	7.31e-302	2
Cd34	1.14e-300	0.697579	0.866	0.629	2.05e-296	2
Rps14	3.47e-299	0.237444	1	1	6.22e-295	2
Adgrg1	4.97e-295	0.764324	0.843	0.593	8.91e-291	2
Ifitm3	4.01e-292	0.751424	0.963	0.924	7.18e-288	2
Rps15a	3.59e-289	0.19561	1	1	6.44e-285	2
Rps27	8.09e-287	0.297612	1	1	1.45e-282	2
Tmem176a	4.37e-281	0.643947	0.858	0.7	7.82e-277	2
mt-Co1	1.36e-279	0.362409	1	1	2.43e-275	2
Ly6a	2.47e-279	0.610146	0.392	0.092	4.43e-275	2
Rps13	5.76e-279	0.190905	1	1	1.03e-274	2
Wfdc17	1.69e-266	1.04353	0.426	0.117	3.02e-262	2
Rpl32	2.55e-266	0.205166	1	1	4.58e-262	2
mt-Atp6	4.51e-252	0.220894	1	1	8.09e-248	2
Flt3	1.98e-250	0.564836	0.455	0.14	3.55e-246	2
Ifi203	1.66e-248	0.691814	0.689	0.405	2.97e-244	2
Rpl21	7.13e-247	0.224477	1	1	1.28e-242	2
Rps11	1.36e-243	0.164776	1	1	2.44e-239	2
Gimap6	4.72e-241	0.508565	0.366	0.091	8.46e-237	2
Rps4x	3.35e-240	0.217604	1	1	6.01e-236	2
Gcnt2	1.85e-237	0.54845	0.464	0.157	3.31e-233	2
Gm19590	2.06e-237	0.399084	0.267	0.044	3.69e-233	2
Rps19	2.62e-237	0.188346	1	1	4.7e-233	2
Rpl13	1.71e-234	0.172081	1	1	3.07e-230	2
Actb	8.14e-234	0.357586	1	1	1.46e-229	2
Hlf	2.52e-229	0.704951	0.443	0.149	4.52e-225	2
Malat1	1.34e-224	0.654934	1	0.999	2.4e-220	2
Dntt	6.27e-222	0.948591	0.265	0.046	1.12e-217	2
Rps3	1.1e-219	0.186875	1	1	1.98e-215	2
Fth1	3.27e-218	0.256669	0.999	0.999	5.86e-214	2
mt-Co3	8.87e-218	0.213837	1	1	1.59e-213	2
Rpl39	1.25e-217	0.223073	0.999	1	2.24e-213	2
Gm42418	1.56e-213	0.644324	1	1	2.79e-209	2
Rbp1	1.59e-213	0.516762	0.374	0.105	2.85e-209	2
Rpl30	4.15e-207	0.160948	1	1	7.44e-203	2
Rpl3	5.84e-207	0.226384	0.999	1	1.05e-202	2
Egfl7	8.88e-207	0.651404	0.762	0.618	1.59e-202	2
Fxyd5	1.35e-206	0.445467	0.948	0.892	2.41e-202	2
Rpl371	3.21e-205	0.1763	1	1	5.75e-201	2
B2m	3.59e-201	0.371672	0.995	0.999	6.43e-197	2
mt-Co2	9.04e-199	0.181157	1	1	1.62e-194	2
Lsp1	4.73e-194	0.514948	0.472	0.196	8.47e-190	2
Pim1	5.21e-194	0.63752	0.703	0.519	9.33e-190	2
Rplp1	5.88e-190	0.16625	1	1	1.05e-185	2
Sox4	1.46e-189	0.656971	0.764	0.616	2.61e-185	2
Rpl7	8.76e-189	0.16748	1	1	1.57e-184	2
Myl10	2.52e-178	0.415768	0.276	0.066	4.51e-174	2
Rps5	1.74e-177	0.190294	1	1	3.12e-173	2
Lmo2	3.47e-176	0.476194	0.938	0.967	6.23e-172	2
Mecom	5.55e-176	0.383218	0.296	0.076	9.95e-172	2
Rpl34	1.48e-173	0.14763	1	1	2.64e-169	2
Nrgn	1.72e-173	0.445483	0.663	0.367	3.09e-169	2
Basp1	3.07e-171	0.466489	0.457	0.197	5.51e-167	2
Pglyrp2	4.86e-171	0.268028	0.239	0.049	8.71e-167	2
Shisa8	1.46e-170	0.275199	0.241	0.05	2.61e-166	2
Rpl19	1.8e-170	0.130456	1	1	3.23e-166	2
Rpl27a	7.96e-170	0.142755	1	1	1.43e-165	2
Dapp1	1.8e-169	0.510497	0.823	0.756	3.23e-165	2
AW112010	8.77e-168	0.61694	0.74	0.639	1.57e-163	2
Cd27	1.21e-167	0.533249	0.71	0.557	2.16e-163	2
Zfp36l2	2.66e-162	0.529359	0.861	0.867	4.76e-158	2
Sepw1	2.21e-161	0.419532	0.925	0.94	3.97e-157	2
Angpt1	4.12e-159	0.494469	0.537	0.261	7.39e-155	2
Rpl35a	5.23e-158	0.129416	1	1	9.36e-154	2
Vldlr	2.4e-157	0.304084	0.229	0.049	4.3e-153	2
Eef1a1	6.22e-157	0.187001	1	1	1.11e-152	2
Rps16	2.44e-154	0.121038	1	1	4.38e-150	2
Tmsb101	8.24e-153	0.404176	0.984	0.989	1.48e-148	2
H2-K1	6.7e-151	0.348946	0.992	0.997	1.2e-146	2
Rps18	1.18e-147	0.128684	1	1	2.11e-143	2
Rpl17	2.6e-146	0.170544	1	1	4.67e-142	2
Rpl36	5.25e-146	0.158092	0.999	1	9.4e-142	2
Meis1	9.42e-146	0.462373	0.493	0.242	1.69e-141	2
Tmem121	2.07e-145	0.17147	0.158	0.023	3.71e-141	2
Rpl26	5.01e-142	0.1262	1	1	8.97e-138	2
Crip1	2.95e-141	0.442991	0.925	0.962	5.29e-137	2
Rpl11	5.83e-136	0.122319	1	1	1.04e-131	2
Paip2	8.66e-136	0.388772	0.925	0.974	1.55e-131	2
H2afy1	1.03e-133	0.461148	0.988	0.989	1.85e-129	2
Rpl18	1.64e-131	0.119978	1	1	2.95e-127	2
Ypel3	2.81e-131	0.534229	0.598	0.409	5.03e-127	2
Nkx2-3	2.58e-127	0.197244	0.132	0.018	4.62e-123	2
Eef1b2	3.05e-124	0.154863	0.999	1	5.46e-120	2
Klk8	1.26e-121	0.433311	0.594	0.41	2.25e-117	2
Rpl36a	1.31e-121	0.141258	1	1	2.35e-117	2
Ctla2b	1.49e-121	0.403772	0.402	0.19	2.68e-117	2
Rps20	1.4e-120	0.114679	1	1	2.51e-116	2
Gm20467	3.44e-120	0.148791	0.123	0.017	6.16e-116	2
AY036118	8.97e-119	0.448843	0.808	0.851	1.61e-114	2
Tspan13	1.35e-118	0.449213	0.645	0.485	2.42e-114	2
Rtp4	4.59e-118	0.330353	0.229	0.063	8.23e-114	2
Msi2	1.91e-117	0.53381	0.589	0.444	3.42e-113	2
Cox7a2l	2.45e-115	0.357047	0.934	0.979	4.39e-111	2
H2-DMa	7.66e-114	0.452167	0.751	0.765	1.37e-109	2
Rps21	3.39e-113	0.127555	1	1	6.08e-109	2
S100a10	6.91e-113	0.273778	0.928	0.918	1.24e-108	2
Gimap5	1.14e-112	0.220594	0.167	0.035	2.04e-108	2
Pnrc1	1.39e-110	0.492278	0.689	0.639	2.5e-106	2
Coro1a1	1.42e-110	0.331873	0.943	0.891	2.54e-106	2
2021-09-01	5.61e-110	0.469397	0.595	0.471	1.01e-105	2
Samsn1	1.03e-108	0.474555	0.724	0.685	1.85e-104	2
H3f3a	2.49e-108	0.171088	0.999	0.999	4.47e-104	2
Aes	6.49e-104	0.319341	0.9	0.967	1.16e-99	2
Rpl24	1.92e-103	0.120313	1	1	3.43e-99	2
Bri3	6.12e-102	0.337162	0.822	0.906	1.1e-97	2
Fam69b	4.9e-101	0.429536	0.558	0.437	8.79e-97	2
Rps29	4.54e-100	0.102461	1	1	8.14e-96	2
Il18	1.02e-98	0.169724	0.142	0.029	1.83e-94	2
Ssbp2	9.88e-96	0.41869	0.679	0.645	1.77e-91	2
Myct1	9.99e-96	0.338226	0.318	0.135	1.79e-91	2
Ccl4	3.93e-95	0.218105	0.152	0.034	7.04e-91	2
Rpl12	5.52e-95	0.120905	0.999	1	9.89e-91	2
Rpl10a	2e-93	0.13575	1	1	3.58e-89	2
Psme1	3.82e-93	0.253589	0.955	0.982	6.84e-89	2
Spns2	7.93e-91	0.335098	0.395	0.21	1.42e-86	2
Tbxa2r	4.66e-90	0.189287	0.152	0.035	8.36e-86	2
Ifitm2	1.41e-88	0.225981	0.975	0.997	2.53e-84	2
Ptms	1.98e-88	0.413901	0.43	0.25	3.55e-84	2
Paqr5	6.42e-88	0.115105	0.102	0.016	1.15e-83	2
Slc16a11	9.61e-88	0.158334	0.116	0.021	1.72e-83	2
Fau	1.32e-87	0.125252	1	1	2.37e-83	2
Epsti1	4.41e-85	0.345338	0.396	0.23	7.9e-81	2
Rps6	4.96e-85	0.130324	0.999	1	8.88e-81	2
Cnrip1	5.08e-85	0.173708	0.135	0.03	9.11e-81	2
Tsc22d1	9.28e-84	0.455483	0.467	0.314	1.66e-79	2
Rps28	2.32e-83	0.14254	0.999	1	4.16e-79	2
Serpina3g	6.94e-82	0.440452	0.479	0.318	1.24e-77	2
Lyz21	1.67e-78	0.330241	0.778	0.747	2.99e-74	2
Mpl	8.96e-77	0.196443	0.155	0.042	1.61e-72	2
Pfdn5	9.3e-77	0.251073	0.982	0.996	1.67e-72	2
Clec2d	1.29e-76	0.437023	0.695	0.699	2.32e-72	2
S100a6	1.18e-74	0.413537	0.356	0.195	2.12e-70	2
Emcn	1.82e-74	0.137666	0.125	0.029	3.26e-70	2
Laptm5	4.74e-72	0.338649	0.793	0.865	8.49e-68	2
Mef2c	5.25e-72	0.390104	0.678	0.654	9.41e-68	2
Emp3	1.09e-69	0.216796	0.948	0.987	1.94e-65	2
Bmyc	8.43e-69	0.348242	0.66	0.659	1.51e-64	2
mt-Cytb	8.74e-69	0.120791	1	1	1.57e-64	2
Rpl35	2.2e-68	0.116393	0.998	0.999	3.94e-64	2
Prdx2	7.4e-68	0.153187	0.971	0.994	1.33e-63	2
Sla2	1.68e-67	0.139001	0.109	0.024	3.01e-63	2
Zfp467	4.49e-67	0.190892	0.139	0.039	8.05e-63	2
Tnfrsf18	3.36e-66	0.207183	0.224	0.092	6.02e-62	2
P2ry14	3.62e-65	0.23634	0.24	0.105	6.48e-61	2
Gpr171	2.89e-64	0.318116	0.33	0.191	5.17e-60	2
Cd521	1.25e-62	0.484138	0.731	0.73	2.24e-58	2
Ifi27l2a	1.82e-62	0.32687	0.251	0.114	3.26e-58	2
Ctxn1	1.89e-62	0.160675	0.157	0.052	3.38e-58	2
Lck	8.91e-62	0.161278	0.124	0.034	1.6e-57	2
Ppdpf	4.35e-61	0.304985	0.743	0.856	7.8e-57	2
Satb1	7.55e-61	0.393905	0.379	0.25	1.35e-56	2
Aldh2	2.07e-60	0.263248	0.877	0.957	3.71e-56	2
Mndal	1.65e-58	0.37698	0.572	0.532	2.95e-54	2
Akap13	1.07e-57	0.319424	0.751	0.836	1.92e-53	2
Gmfg1	1.51e-57	0.221634	0.963	0.957	2.7e-53	2
Rps26	3.4e-57	0.101201	1	0.999	6.09e-53	2
Ogt	5.33e-55	0.388991	0.636	0.675	9.55e-51	2
Pear1	4.06e-54	0.167525	0.163	0.06	7.28e-50	2
Mrpl52	4.23e-54	0.147087	0.903	0.966	7.58e-50	2
Jund	1.65e-52	0.385355	0.557	0.526	2.96e-48	2
Spint2	9.62e-52	0.283607	0.764	0.858	1.72e-47	2
Ikzf2	1.57e-51	0.2997	0.391	0.253	2.81e-47	2
Hbb-bt	2.86e-50	0.579629	0.206	0.092	5.13e-46	2
H2-Q7	3.45e-50	0.349794	0.69	0.69	6.18e-46	2
Cd72	3.54e-50	0.225193	0.245	0.127	6.35e-46	2
Rpl101	2.24e-49	0.131599	0.998	0.999	4.01e-45	2
Rbpms	1.33e-48	0.283094	0.336	0.216	2.38e-44	2
H2-D1	1.56e-48	0.214359	0.982	0.996	2.79e-44	2
Txnip	3.28e-48	0.397149	0.518	0.451	5.89e-44	2
Crlf3	1.68e-46	0.313677	0.644	0.72	3.01e-42	2
Ltc4s	5.39e-46	0.192305	0.205	0.097	9.65e-42	2
Zfp608	7.01e-46	0.22003	0.217	0.109	1.26e-41	2
Hsd17b10	1.01e-44	0.248123	0.802	0.927	1.82e-40	2
Lcp1	9.24e-44	0.282676	0.728	0.761	1.66e-39	2
Pafah1b3	4.18e-43	0.331207	0.57	0.573	7.49e-39	2
Ptpre	1.11e-42	0.339938	0.627	0.69	1.98e-38	2
Calcrl	3.31e-42	0.218225	0.233	0.126	5.93e-38	2
Socs3	4.54e-42	0.120802	0.104	0.033	8.14e-38	2
Oasl2	5.28e-42	0.171782	0.135	0.051	9.47e-38	2
Pnisr	8.26e-42	0.323864	0.682	0.793	1.48e-37	2
Marcksl1	1.53e-41	0.287932	0.432	0.358	2.75e-37	2
Nrip1	1.93e-41	0.325092	0.478	0.408	3.45e-37	2
Rhoh	2.4e-41	0.334721	0.512	0.499	4.3e-37	2
Card19	3.27e-41	0.315852	0.559	0.592	5.87e-37	2
Rab38	7.94e-41	0.344628	0.579	0.601	1.42e-36	2
Chd3	5.54e-40	0.31305	0.4	0.321	9.93e-36	2
Il1r1	8.69e-40	0.118614	0.118	0.042	1.56e-35	2
Rnase6	1.61e-39	0.17795	0.175	0.079	2.89e-35	2
Ggt5	3.3e-39	0.130562	0.11	0.038	5.92e-35	2
Pla2g16	4.74e-39	0.303322	0.491	0.459	8.49e-35	2
H2-Ob	1.02e-38	0.153342	0.154	0.065	1.83e-34	2
Map4k4	1.72e-38	0.283434	0.359	0.266	3.08e-34	2
Clic1	2.41e-38	0.140162	0.969	0.997	4.31e-34	2
Fam212a	2.65e-38	0.310007	0.519	0.498	4.75e-34	2
Otos	4.36e-38	0.305459	0.369	0.281	7.81e-34	2
Ifi27	5.25e-38	0.394136	0.656	0.723	9.41e-34	2
S100a4	5.44e-38	0.253425	0.198	0.1	9.75e-34	2
Eva1b	7.87e-38	0.208497	0.205	0.108	1.41e-33	2
Lars2	2.53e-37	0.322341	0.646	0.715	4.54e-33	2
Shisa5	3.8e-37	0.442667	0.451	0.429	6.81e-33	2
Epb41l4b	3.84e-37	0.128636	0.117	0.044	6.89e-33	2
Trp53i11	6.83e-37	0.11772	0.107	0.038	1.22e-32	2
Hmga2	1.16e-36	0.161709	0.172	0.082	2.08e-32	2
PISD	1.53e-36	0.286422	0.732	0.823	2.75e-32	2
Fchsd2	1.99e-36	0.307714	0.38	0.308	3.57e-32	2
Serinc3	3.35e-36	0.208865	0.895	0.969	6.01e-32	2
Nsa2	5.82e-36	0.203261	0.942	0.99	1.04e-31	2
Vim	1.77e-35	0.171249	0.856	0.877	3.18e-31	2
Zbtb20	4.09e-35	0.303846	0.341	0.245	7.33e-31	2
Gm2a	4.22e-35	0.318451	0.562	0.593	7.55e-31	2
Tcf7l2	4.57e-35	0.1363	0.126	0.051	8.19e-31	2
Uqcrh	5.28e-35	0.141386	0.996	0.999	9.47e-31	2
Eif3f	6.06e-35	0.155049	0.983	0.997	1.09e-30	2
Lat	4.72e-34	0.189892	0.219	0.12	8.45e-30	2
Tia1	7.13e-34	0.310089	0.629	0.725	1.28e-29	2
Afap1l1	8.57e-34	0.204892	0.245	0.15	1.54e-29	2
Eif3e	2.27e-33	0.171129	0.963	0.993	4.07e-29	2
Crlf2	2.8e-33	0.281478	0.618	0.708	5.02e-29	2
mt-Nd2	6.49e-33	0.116716	0.999	1	1.16e-28	2
Zyx	2.01e-32	0.307705	0.51	0.509	3.59e-28	2
Neurl3	3.19e-32	0.180578	0.166	0.083	5.72e-28	2
Il12a	7.96e-32	0.403988	0.31	0.227	1.43e-27	2
Pdzk1ip1	1.42e-31	0.233201	0.183	0.096	2.55e-27	2
Cxxc5	2.75e-31	0.265173	0.339	0.259	4.93e-27	2
Zfos1	2.88e-31	0.288899	0.792	0.91	5.15e-27	2
Snhg20	3.52e-31	0.270982	0.627	0.742	6.3e-27	2
Gm12216	4.76e-31	0.17486	0.193	0.107	8.52e-27	2
H2-T23	1.2e-30	0.30215	0.493	0.486	2.15e-26	2
Rsrp1	2.36e-30	0.177216	0.972	0.995	4.23e-26	2
Hhex	3.82e-30	0.286901	0.539	0.552	6.84e-26	2
Mycn	4.55e-30	0.134415	0.111	0.044	8.15e-26	2
Rgs1	6.76e-30	0.181163	0.159	0.078	1.21e-25	2
Dusp2	2.03e-29	0.375383	0.434	0.414	3.64e-25	2
Tcf4	2.77e-29	0.346472	0.496	0.504	4.97e-25	2
Hacd4	6.73e-29	0.180599	0.138	0.065	1.21e-24	2
Zcchc11	1.52e-28	0.298544	0.583	0.662	2.73e-24	2
Fus	3.46e-28	0.219201	0.762	0.914	6.21e-24	2
Rpl15	4.63e-28	0.104559	0.984	0.997	8.29e-24	2
Mdfi	5.95e-28	0.15529	0.18	0.101	1.07e-23	2
Anxa4	6.52e-28	0.199542	0.243	0.16	1.17e-23	2
Rbm39	2.08e-27	0.168032	0.936	0.99	3.72e-23	2
Bcl11a	2.92e-27	0.301822	0.608	0.636	5.24e-23	2
Ninj11	2.97e-27	0.259174	0.652	0.791	5.33e-23	2
Foxp1	4.49e-27	0.312962	0.668	0.81	8.04e-23	2
Cers4	1.84e-26	0.213584	0.231	0.149	3.29e-22	2
Tespa1	2.06e-26	0.177994	0.251	0.168	3.69e-22	2
Map1lc3b	2.2e-26	0.209024	0.831	0.946	3.93e-22	2
Osbpl1a	3.35e-26	0.247634	0.33	0.26	6e-22	2
Bin2	3.83e-26	0.277388	0.531	0.576	6.87e-22	2
Ddx5	5.96e-26	0.200652	0.936	0.986	1.07e-21	2
Arglu1	7.35e-26	0.197691	0.79	0.928	1.32e-21	2
Kcnq1ot1	3.89e-25	0.260432	0.795	0.906	6.97e-21	2
Laptm4a	5.07e-25	0.24686	0.669	0.826	9.08e-21	2
1500009L16Rik	1.84e-24	0.153086	0.196	0.118	3.3e-20	2
Ptprc	3.6e-24	0.323472	0.52	0.575	6.46e-20	2
1700025G04Rik	4.77e-24	0.221738	0.299	0.232	8.54e-20	2
Smim6	4.77e-24	0.12799	0.127	0.063	8.56e-20	2
Krt18	5.49e-24	0.306893	0.342	0.286	9.84e-20	2
Ngfrap1	5.91e-24	0.166958	0.817	0.943	1.06e-19	2
Ttc14	1.47e-23	0.219229	0.687	0.846	2.63e-19	2
Tspan32	2.08e-23	0.217073	0.722	0.847	3.73e-19	2
Tbc1d10c	2.23e-23	0.268378	0.409	0.392	4e-19	2
Arhgap30	2.52e-23	0.288335	0.44	0.444	4.51e-19	2
Pdgfrb	6.2e-23	0.167408	0.229	0.151	1.11e-18	2
Limd22	9.9e-23	0.229289	0.77	0.776	1.77e-18	2
Itih5	9.96e-23	0.192383	0.209	0.136	1.78e-18	2
Slc50a1	2.08e-22	0.265843	0.585	0.701	3.73e-18	2
Cd244	2.28e-22	0.144192	0.171	0.102	4.09e-18	2
Aff3	2.36e-22	0.20451	0.288	0.219	4.22e-18	2
Cd531	2.54e-22	0.277192	0.509	0.535	4.56e-18	2
Ccnd2	2.77e-22	0.248104	0.717	0.847	4.96e-18	2
Fkbp3	3.6e-22	0.130862	0.9	0.968	6.45e-18	2
Mbnl1	9.84e-22	0.166442	0.829	0.949	1.76e-17	2
A630072M18Rik	3.49e-21	0.223592	0.266	0.2	6.26e-17	2
Fam134b	4.38e-21	0.210925	0.264	0.199	7.84e-17	2
1810058I24Rik	4.91e-21	0.169518	0.776	0.895	8.8e-17	2
Zfhx3	9.41e-21	0.113625	0.127	0.066	1.69e-16	2
Bex1	1.23e-20	0.200123	0.189	0.119	2.21e-16	2
Insl6	1.56e-20	0.123221	0.125	0.066	2.79e-16	2
Cd81	1.63e-20	0.19799	0.785	0.896	2.91e-16	2
Ppp1r9a	1.85e-20	0.124659	0.138	0.076	3.32e-16	2
Mfge8	1.99e-20	0.177787	0.251	0.182	3.56e-16	2
Ddah2	2.38e-20	0.190942	0.275	0.199	4.27e-16	2
Rnf130	1.1e-19	0.247281	0.604	0.744	1.97e-15	2
Dcun1d1	1.19e-19	0.278508	0.61	0.759	2.13e-15	2
Bcl7c	1.24e-19	0.147883	0.814	0.945	2.21e-15	2
Jakmip1	1.51e-19	0.126228	0.125	0.067	2.7e-15	2
Sell	2.16e-19	0.317576	0.5	0.535	3.86e-15	2
Stxbp4	4.31e-19	0.158071	0.126	0.069	7.73e-15	2
Eif3h	5.81e-19	0.114114	0.97	0.993	1.04e-14	2
BC028528	6.6e-19	0.256434	0.454	0.482	1.18e-14	2
Pts	1.01e-18	0.216769	0.688	0.857	1.82e-14	2
Hspbp1	1.24e-18	0.276622	0.512	0.592	2.22e-14	2
Gnas	1.37e-18	0.115968	0.933	0.987	2.45e-14	2
Cisd1	1.42e-18	0.175957	0.675	0.802	2.54e-14	2
Camk2d	1.53e-18	0.19223	0.222	0.162	2.74e-14	2
Prkcdbp	1.56e-18	0.104364	0.108	0.054	2.79e-14	2
Mfng	2.71e-18	0.258457	0.37	0.359	4.85e-14	2
Ndrg1	2.92e-18	0.195254	0.263	0.2	5.23e-14	2
Maged1	3.1e-18	0.127225	0.114	0.06	5.56e-14	2
Dguok	3.12e-18	0.225237	0.617	0.76	5.6e-14	2
Sfr1	3.29e-18	0.176916	0.755	0.917	5.9e-14	2
Lat2	6.07e-18	0.238221	0.405	0.378	1.09e-13	2
Ptov1	6.22e-18	0.210956	0.635	0.805	1.11e-13	2
Sirt3	1.1e-17	0.252013	0.52	0.61	1.97e-13	2
Psmb81	1.44e-17	0.111249	0.974	0.989	2.57e-13	2
Ptp4a3	2.4e-17	0.247282	0.556	0.661	4.31e-13	2
Tspan4	4.02e-17	0.239123	0.595	0.726	7.21e-13	2
Irf2	4.14e-17	0.302222	0.461	0.511	7.41e-13	2
Celf2	8.39e-17	0.223421	0.719	0.843	1.5e-12	2
Fam65b	1.39e-16	0.219324	0.291	0.243	2.5e-12	2
Isg15	1.79e-16	0.270538	0.191	0.132	3.2e-12	2
Pdrg1	3.93e-16	0.169714	0.679	0.862	7.05e-12	2
Ung1	5.29e-16	0.210424	0.402	0.365	9.48e-12	2
Ramp11	6.22e-16	0.153589	0.97	0.951	1.12e-11	2
Ahdc1	8.63e-16	0.116601	0.112	0.062	1.55e-11	2
Ccdc12	1.83e-15	0.134525	0.808	0.93	3.28e-11	2
Lyl1	2.21e-15	0.200894	0.672	0.803	3.97e-11	2
Rab37	2.32e-15	0.154516	0.27	0.206	4.15e-11	2
Erg	2.7e-15	0.192693	0.236	0.184	4.85e-11	2
Dkkl1	3.1e-15	0.103159	0.114	0.065	5.55e-11	2
Etv6	4.64e-15	0.271563	0.495	0.579	8.31e-11	2
Cirbp	8.62e-15	0.275697	0.554	0.68	1.54e-10	2
Rasal3	1.05e-14	0.209608	0.268	0.226	1.88e-10	2
Paics	1.3e-14	0.161339	0.716	0.901	2.32e-10	2
Atp6v1f	1.42e-14	0.120097	0.91	0.983	2.55e-10	2
Slco3a1	2.28e-14	0.248984	0.485	0.536	4.09e-10	2
Saraf	2.92e-14	0.249425	0.552	0.696	5.23e-10	2
Slc25a4	3.58e-14	0.121167	0.823	0.928	6.41e-10	2
Padi4	3.98e-14	0.131326	0.138	0.088	7.13e-10	2
Slfn8	4.1e-14	0.145868	0.142	0.09	7.34e-10	2
Phf14	4.65e-14	0.224245	0.607	0.768	8.33e-10	2
Ddx58	5.82e-14	0.135643	0.129	0.08	1.04e-09	2
Tspan6	7.18e-14	0.102487	0.133	0.082	1.29e-09	2
Pde4b	7.26e-14	0.126473	0.129	0.08	1.3e-09	2
Atp2b4	7.46e-14	0.257345	0.335	0.32	1.34e-09	2
Znrf1	9.22e-14	0.240148	0.546	0.667	1.65e-09	2
Myl12b1	9.53e-14	0.118831	0.944	0.972	1.71e-09	2
Fkbp1a	1.68e-13	0.153948	0.719	0.784	3e-09	2
0610009L18Rik	1.79e-13	0.128439	0.175	0.123	3.2e-09	2
Runx2	2.48e-13	0.237629	0.287	0.258	4.45e-09	2
Pigp	2.62e-13	0.258598	0.551	0.683	4.69e-09	2
Plgrkt	4.91e-13	0.216996	0.654	0.828	8.79e-09	2
Gimap9	7.25e-13	0.228792	0.321	0.301	1.3e-08	2
Rras	8.17e-13	0.116133	0.115	0.07	1.46e-08	2
Ywhaq	2.02e-12	0.115568	0.814	0.961	3.62e-08	2
Alox5ap1	2.42e-12	0.143199	0.837	0.854	4.34e-08	2
Gltp	2.86e-12	0.23498	0.501	0.612	5.12e-08	2
Plp2	3.32e-12	0.205757	0.354	0.352	5.96e-08	2
Muc13	4.07e-12	0.266668	0.488	0.535	7.29e-08	2
Lst1	6.4e-12	0.312272	0.483	0.564	1.15e-07	2
Camk1	1.4e-11	0.200882	0.308	0.292	2.51e-07	2
Parp14	2.15e-11	0.196144	0.22	0.18	3.85e-07	2
Gng11	2.37e-11	0.285239	0.302	0.278	4.25e-07	2
Ttc3	2.9e-11	0.245438	0.43	0.478	5.19e-07	2
Camk2a	4.24e-11	0.105902	0.119	0.077	7.59e-07	2
Clk1	4.81e-11	0.249109	0.558	0.708	8.61e-07	2
Hnrnpr	6.79e-11	0.191699	0.659	0.85	1.22e-06	2
Ier3	7.45e-11	0.20053	0.26	0.23	1.34e-06	2
Psmb9	7.89e-11	0.1148	0.808	0.939	1.41e-06	2
Il2rg	8e-11	0.182	0.224	0.188	1.43e-06	2
Cbfa2t3	1e-10	0.26757	0.504	0.598	1.8e-06	2
Sh3glb1	1.04e-10	0.149306	0.579	0.631	1.87e-06	2
Atrx	1.65e-10	0.187508	0.69	0.867	2.96e-06	2
Ppp1r13b	1.95e-10	0.132072	0.177	0.134	3.49e-06	2
Ablim1	2.06e-10	0.135203	0.154	0.112	3.7e-06	2
Cox14	2.43e-10	0.114569	0.829	0.963	4.35e-06	2
C030034L19Rik	2.61e-10	0.101984	0.112	0.072	4.67e-06	2
Abi3	2.64e-10	0.136001	0.171	0.129	4.73e-06	2
Nfat5	3.25e-10	0.203903	0.253	0.225	5.82e-06	2
Cd481	3.91e-10	0.200196	0.687	0.868	7.01e-06	2
Pura	4.55e-10	0.214258	0.559	0.701	8.15e-06	2
Smpdl3a	4.78e-10	0.102703	0.321	0.53	8.56e-06	2
Helz	5.71e-10	0.100312	0.24	0.397	1.02e-05	2
Maml3	5.88e-10	0.187691	0.225	0.19	1.05e-05	2
Tet1	6.06e-10	0.143668	0.171	0.13	1.09e-05	2
H2-Oa	8.69e-10	0.11769	0.154	0.111	1.56e-05	2
Ube2l6	9.05e-10	0.126095	0.151	0.11	1.62e-05	2
Pou2f2	9.57e-10	0.225467	0.369	0.367	1.71e-05	2
Atxn7l3b	1.35e-09	0.160477	0.71	0.884	2.42e-05	2
Jak1	1.36e-09	0.226354	0.531	0.665	2.44e-05	2
Eif4a2	2e-09	0.201729	0.595	0.769	3.58e-05	2
Nceh1	3.26e-09	0.217458	0.253	0.233	5.84e-05	2
Irf1	3.43e-09	0.191485	0.288	0.28	6.15e-05	2
Ankrd13a	3.45e-09	0.19373	0.63	0.803	6.18e-05	2
Kdm5a	4.05e-09	0.100881	0.289	0.475	7.26e-05	2
Ebpl	4.23e-09	0.220205	0.466	0.568	7.57e-05	2
Plek	6.25e-09	0.148159	0.199	0.159	0.000112032	2
Pcp4l1	6.49e-09	0.171047	0.199	0.167	0.000116215	2
Eng	6.88e-09	0.206809	0.292	0.278	0.000123236	2
Abcg1	7.22e-09	0.111078	0.132	0.093	0.000129393	2
Sin3b	7.67e-09	0.121945	0.744	0.923	0.000137479	2
Glul	1.05e-08	0.26005	0.368	0.401	0.000188283	2
Dok2	1.52e-08	0.130752	0.162	0.125	0.000272923	2
Tra2a	1.77e-08	0.163173	0.661	0.847	0.000316692	2
Mast4	2.08e-08	0.122952	0.173	0.134	0.000372872	2
Ctso	2.08e-08	0.14581	0.184	0.15	0.000373157	2
Mbnl2	2.83e-08	0.100092	0.271	0.435	0.000507795	2
Vamp8	3.15e-08	0.13383	0.915	0.982	0.000564234	2
mt-Nd5	3.17e-08	0.123332	0.929	0.98	0.000567411	2
Gm26735	3.35e-08	0.115188	0.129	0.094	0.000600288	2
Gsk3b	3.51e-08	0.102834	0.292	0.472	0.000629685	2
Psmb10	4e-08	0.106093	0.78	0.919	0.000716769	2
Eid2	4.59e-08	0.12621	0.171	0.135	0.000822725	2
Zfand6	6.72e-08	0.213787	0.486	0.604	0.00120452	2
Ctsl	7.29e-08	0.104304	0.27	0.437	0.0013057	2
Uba7	7.43e-08	0.220949	0.264	0.249	0.00133072	2
Tsc22d3	7.86e-08	0.239687	0.327	0.339	0.00140883	2
Rsbn1l	8.41e-08	0.216267	0.506	0.649	0.00150716	2
Slc22a3	8.51e-08	0.11499	0.234	0.194	0.0015248	2
Ucp2	9.24e-08	0.121761	0.769	0.927	0.00165632	2
Git2	9.54e-08	0.221236	0.537	0.685	0.00170895	2
Dhrs3	9.58e-08	0.129791	0.136	0.103	0.00171666	2
Acot1	1e-07	0.1453	0.211	0.184	0.00179537	2
Ctss	1.19e-07	0.13245	0.185	0.15	0.00213753	2
Ubn2	1.27e-07	0.10334	0.367	0.596	0.00227925	2
Hmgn1	1.31e-07	0.101307	0.809	0.921	0.00234548	2
Fubp1	2.44e-07	0.117008	0.753	0.92	0.00436498	2
Ankrd11	3.14e-07	0.198929	0.573	0.74	0.0056324	2
Fmnl1	3.58e-07	0.174333	0.25	0.233	0.00641382	2
Eid1	4.56e-07	0.194128	0.566	0.749	0.00817895	2
Nme4	4.82e-07	0.155806	0.607	0.787	0.00864232	2
Gm9493	4.94e-07	0.147315	0.654	0.867	0.00886023	2
Arhgap15	5.1e-07	0.203282	0.513	0.647	0.00913752	2
Supt20	5.68e-07	0.112796	0.362	0.58	0.0101784	2
Mkln1	5.72e-07	0.100761	0.308	0.489	0.0102419	2
Socs1	6.25e-07	0.102296	0.122	0.091	0.0111912	2
Chd4	6.63e-07	0.151258	0.731	0.905	0.0118843	2
Hist1h2bc1	6.88e-07	0.336045	0.252	0.384	0.012324	2
Zfp148	8.73e-07	0.110988	0.334	0.533	0.0156389	2
Zeb1	8.89e-07	0.173899	0.231	0.212	0.0159256	2
Il18rap	8.91e-07	0.105278	0.107	0.077	0.0159706	2
Pik3ip1	9.85e-07	0.117417	0.207	0.323	0.0176567	2
Tmem59	1e-06	0.105966	0.76	0.928	0.017969	2
Coro2a	1.08e-06	0.173348	0.294	0.292	0.0193074	2
Efcab14	1.56e-06	0.104451	0.227	0.352	0.0279867	2
Cbx1	1.6e-06	0.106651	0.772	0.938	0.0286035	2
Jun	1.84e-06	0.174432	0.196	0.167	0.0330241	2
Capg	2.01e-06	0.237524	0.434	0.522	0.0359293	2
Xaf1	2.03e-06	0.141957	0.177	0.15	0.036418	2
Rfc2	2.3e-06	0.10318	0.737	0.937	0.0412491	2
2021-09-06	2.38e-06	0.218043	0.367	0.412	0.0426691	2
Kit	2.54e-06	0.213182	0.554	0.71	0.0454333	2
Prrc2b	2.55e-06	0.105837	0.268	0.416	0.0457677	2
Ldhb	2.56e-06	0.261233	0.356	0.393	0.0459011	2
Thap3	2.63e-06	0.208938	0.371	0.418	0.0471657	2
BC026585	2.8e-06	0.10834	0.205	0.319	0.0501397	2
Tspan3	3.2e-06	0.199113	0.448	0.552	0.0573172	2
Gm16124	3.22e-06	0.115485	0.138	0.109	0.0576515	2
Rcn3	3.55e-06	0.115424	0.166	0.138	0.0635375	2
Sesn1	3.85e-06	0.174088	0.212	0.195	0.069062	2
Plcg1	4.65e-06	0.1029	0.137	0.109	0.0833031	2
Gm21092	5.04e-06	0.100599	0.267	0.413	0.090281	2
Crebrf	5.33e-06	0.118542	0.135	0.107	0.095483	2
Luzp1	5.51e-06	0.117573	0.179	0.155	0.0988125	2
Prkd2	5.55e-06	0.128849	0.149	0.122	0.0994441	2
BC029214	5.56e-06	0.115119	0.325	0.515	0.0996444	2
Sugp2	7.69e-06	0.207207	0.344	0.38	0.137884	2
Psap	8.33e-06	0.215924	0.496	0.623	0.149297	2
Rinl	8.88e-06	0.111459	0.282	0.435	0.159057	2
Tnfsf10	9.17e-06	0.107596	0.116	0.09	0.164353	2
Sptssa	9.79e-06	0.10232	0.88	0.972	0.1755	2
Fam117a	1.09e-05	0.216316	0.486	0.612	0.196011	2
Cd79b1	1.13e-05	0.103085	0.301	0.464	0.20243	2
Capns1	1.28e-05	0.163569	0.615	0.815	0.229592	2
Chd9	1.3e-05	0.102614	0.299	0.459	0.233096	2
Xrcc6	1.32e-05	0.114331	0.332	0.521	0.235746	2
Timp2	1.39e-05	0.130404	0.163	0.139	0.249467	2
Ube2b	1.43e-05	0.150349	0.673	0.876	0.256236	2
Phf3	1.44e-05	0.193947	0.528	0.684	0.257486	2
Srebf2	1.46e-05	0.207718	0.283	0.296	0.260968	2
Cbx6	1.46e-05	0.186374	0.234	0.226	0.262276	2
Rcbtb2	1.51e-05	0.101819	0.335	0.526	0.269837	2
Hoxa9	1.55e-05	0.213127	0.327	0.354	0.278559	2
Srpk2	1.63e-05	0.101116	0.344	0.54	0.292371	2
Hoxa7	1.71e-05	0.178883	0.338	0.367	0.305748	2
B9d2	1.74e-05	0.176701	0.581	0.776	0.311164	2
Ccndbp1	1.97e-05	0.108998	0.247	0.379	0.352657	2
Tbxas1	2.19e-05	0.143033	0.156	0.132	0.392564	2
Skap2	2.26e-05	0.167783	0.599	0.767	0.404998	2
Arhgap9	2.3e-05	0.103993	0.26	0.4	0.412794	2
Mettl23	2.58e-05	0.159528	0.613	0.803	0.462122	2
Nfya	2.59e-05	0.100359	0.289	0.435	0.464636	2
Ube2r2	2.67e-05	0.17411	0.58	0.766	0.478235	2
Atp13a2	2.71e-05	0.17458	0.325	0.346	0.485608	2
Plekho1	2.73e-05	0.156379	0.228	0.218	0.48907	2
Kat6a	2.79e-05	0.103469	0.209	0.314	0.499612	2
Nckap1l	2.9e-05	0.12569	0.307	0.478	0.520416	2
Il15	2.91e-05	0.122624	0.156	0.133	0.521275	2
Stat4	2.97e-05	0.131901	0.145	0.122	0.531374	2
Arhgef2	3.46e-05	0.11022	0.384	0.593	0.619358	2
4930555A03Rik	4.34e-05	0.114807	0.122	0.099	0.77689	2
Tes	4.81e-05	0.206779	0.302	0.326	0.86117	2
Zfp644	5.01e-05	0.179283	0.491	0.627	0.896919	2
Krit1	5.73e-05	0.198486	0.491	0.627	1	2
Rb1cc1	5.74e-05	0.121296	0.325	0.501	1	2
St8sia4	6.4e-05	0.125743	0.278	0.419	1	2
Plcg2	6.47e-05	0.210526	0.394	0.476	1	2
Csad	6.56e-05	0.138651	0.174	0.156	1	2
Gpbp1	6.91e-05	0.101033	0.419	0.657	1	2
Jmjd1c	7.74e-05	0.10102	0.287	0.431	1	2
Smarca2	8.09e-05	0.200385	0.294	0.312	1	2
Osbpl9	8.69e-05	0.120242	0.228	0.343	1	2
Ikzf1	9.36e-05	0.116016	0.381	0.58	1	2
Wbp1	9.68e-05	0.110231	0.235	0.352	1	2
Ppp3ca	0.000101209	0.119109	0.43	0.659	1	2
Agpat21	0.000107011	0.101292	0.358	0.547	1	2
Dock10	0.000114428	0.101716	0.39	0.599	1	2
Xpa	0.00011697	0.114209	0.316	0.478	1	2
Uba52	0.000125753	0.103289	0.744	0.93	1	2
Gm5914	0.000139815	0.155889	0.217	0.209	1	2
Brd2	0.000147762	0.113007	0.444	0.685	1	2
Pik3r1	0.00019732	0.127017	0.337	0.513	1	2
Nfe2	0.000221535	0.216236	0.409	0.495	1	2
Lrrfip1	0.000228108	0.110954	0.346	0.526	1	2
Mknk2	0.000233586	0.107962	0.36	0.551	1	2
Apobec3	0.000233691	0.112766	0.646	0.816	1	2
Rgs2	0.000244741	0.109419	0.23	0.341	1	2
Smg1	0.000287911	0.12589	0.268	0.4	1	2
Anks1	0.0003128	0.102596	0.27	0.399	1	2
Tap2	0.000317426	0.204775	0.47	0.611	1	2
Senp6	0.00032228	0.16818	0.564	0.752	1	2
Snhg12	0.000336563	0.183718	0.545	0.721	1	2
Snx6	0.000352862	0.109713	0.428	0.664	1	2
Rgs18	0.00035534	0.137787	0.566	0.723	1	2
Tbrg1	0.000379834	0.137371	0.593	0.768	1	2
Eif2ak2	0.000404528	0.103959	0.234	0.341	1	2
H2-Q6	0.000440697	0.188644	0.264	0.269	1	2
Snx10	0.000449001	0.201298	0.395	0.479	1	2
Camkk2	0.000489039	0.115599	0.36	0.551	1	2
Samd9l	0.000522996	0.137152	0.146	0.128	1	2
Zfand5	0.000601192	0.20578	0.491	0.649	1	2
Tnfaip8l2	0.000606269	0.202491	0.365	0.411	1	2
Zmiz1	0.000626438	0.112587	0.304	0.451	1	2
Gm10073	0.000641536	0.120387	0.674	0.888	1	2
Haghl	0.000676165	0.191181	0.337	0.392	1	2
Gnpda2	0.000686266	0.110133	0.23	0.334	1	2
Kmt2c	0.000800433	0.111914	0.245	0.352	1	2
Vgll4	0.000841588	0.176308	0.267	0.285	1	2
Sytl1	0.000851982	0.108844	0.102	0.084	1	2
Scd2	0.000863925	0.117627	0.44	0.666	1	2
RP23-6I17.1	0.000874496	0.111083	0.214	0.308	1	2
Cux1	0.000920281	0.182426	0.552	0.737	1	2
Rchy1	0.000953596	0.119639	0.271	0.395	1	2
Cap1	0.000986952	0.112301	0.27	0.394	1	2
BC005561	0.00102617	0.101598	0.409	0.628	1	2
Prr13	0.00121873	0.215528	0.482	0.636	1	2
Smim141	0.00125104	0.162789	0.61	0.786	1	2
Prrc2c	0.00128667	0.105729	0.722	0.91	1	2
Armcx1	0.00128886	0.104224	0.106	0.088	1	2
Tigd2	0.00134915	0.114185	0.31	0.461	1	2
Nedd4	0.00146608	0.156476	0.606	0.78	1	2
Rbm4b	0.00156667	0.102276	0.245	0.352	1	2
Hbp1	0.00163355	0.110766	0.175	0.245	1	2
Hint2	0.00166242	0.121621	0.641	0.853	1	2
Rps6ka31	0.00180069	0.118805	0.323	0.471	1	2
RP23-60P18.10	0.00186806	0.161708	0.229	0.234	1	2
Nfkb1	0.00187119	0.113479	0.419	0.643	1	2
Sepp1	0.00187562	0.182088	0.28	0.304	1	2
Aig1	0.00189447	0.178889	0.322	0.371	1	2
Toporsos	0.00191697	0.110836	0.404	0.615	1	2
Neat1	0.00207018	0.110589	0.264	0.378	1	2
Pstpip1	0.00212555	0.100269	0.358	0.529	1	2
Aff4	0.00228993	0.104114	0.196	0.275	1	2
Zfp62	0.00236574	0.114598	0.217	0.309	1	2
Ddx17	0.00241317	0.220738	0.484	0.642	1	2
Elmo1	0.00250464	0.21028	0.414	0.518	1	2
Atat1	0.00257721	0.106459	0.147	0.134	1	2
Stx16	0.00259441	0.113988	0.421	0.642	1	2
Tcp11l2	0.00265047	0.139308	0.155	0.143	1	2
Rabgap1l	0.00270448	0.176437	0.49	0.634	1	2
Traf3ip3	0.00271795	0.21012	0.384	0.48	1	2
Pag1	0.00286304	0.115465	0.163	0.154	1	2
Cnot6l	0.00323995	0.211355	0.467	0.624	1	2
Elf2	0.00324599	0.115974	0.385	0.582	1	2
H2-Q4	0.00326093	0.144017	0.207	0.207	1	2
H2-Ab1	0.00353646	0.125464	0.281	0.406	1	2
Gpatch8	0.00361965	0.116893	0.337	0.497	1	2
Myo1c	0.00364092	0.128075	0.193	0.257	1	2
Lsm10	0.00376093	0.110754	0.406	0.621	1	2
Stap1	0.00384721	0.196628	0.472	0.608	1	2
Nfic	0.00395829	0.215908	0.388	0.488	1	2
Aip	0.0042444	0.114413	0.388	0.585	1	2
Cfap97	0.00437218	0.115578	0.283	0.409	1	2
Syf2	0.00442467	0.12579	0.636	0.854	1	2
Hmgn3	0.00455006	0.177467	0.291	0.321	1	2
Ipo11	0.00459348	0.186492	0.342	0.404	1	2
Zmynd8	0.0047717	0.138256	0.36	0.534	1	2
Rcn2	0.00487767	0.104206	0.304	0.442	1	2
Rnasel	0.00501854	0.122264	0.22	0.307	1	2
Gabarapl2	0.0050433	0.135057	0.643	0.856	1	2
Dennd5b	0.00507066	0.171108	0.236	0.318	1	2
Tprgl	0.00511587	0.195714	0.48	0.64	1	2
Ubl7	0.00586674	0.124942	0.275	0.401	1	2
Birc2	0.00591972	0.106723	0.204	0.283	1	2
Bptf	0.00597789	0.176859	0.531	0.72	1	2
Crebbp	0.00684656	0.139631	0.287	0.414	1	2
Arid4b	0.00687353	0.127915	0.362	0.534	1	2
Zmym4	0.00692979	0.121702	0.251	0.356	1	2
Sp100	0.00715895	0.128753	0.278	0.397	1	2
Treml2	0.00738876	0.201354	0.395	0.489	1	2
Inpp5d	0.00741063	0.138627	0.323	0.48	1	2
Igfbp41	0.0079506	0.103746	0.746	0.859	1	2
Fam168b	0.00818592	0.132343	0.318	0.468	1	2
Prkacb	0.00826642	0.198511	0.378	0.47	1	2
Pabpn1	0.00836722	0.109668	0.412	0.62	1	2
2300009A05Rik	0.00886176	0.100961	0.413	0.624	1	2
Ms4a6c1	0	0.987575	0.979	0.49	0	3
Lgals11	0	0.950025	0.999	0.839	0	3
Slpi1	0	0.902292	0.962	0.505	0	3
Irf81	0	0.84946	0.926	0.246	0	3
Fcer1g1	0	0.820914	0.98	0.656	0	3
F13a11	0	0.812712	0.877	0.276	0	3
Tyrobp1	0	0.743893	0.999	0.699	0	3
Emb1	0	0.715879	0.996	0.668	0	3
2810417H13Rik	0	0.665794	0.996	0.698	0	3
Fabp5	0	0.550544	0.999	0.847	0	3
BC0350441	0	0.538464	0.989	0.637	0	3
Ly861	0	0.526906	0.777	0.116	0	3
Mrpl332	0	0.428845	1	0.964	0	3
Erp292	0	0.427337	1	0.947	0	3
Ccr21	0	0.412553	0.716	0.165	0	3
Tifab1	0	0.406605	0.81	0.261	0	3
Zfp7061	0	0.373543	1	0.956	0	3
Ctsh1	0	0.356574	0.652	0.174	0	3
Gria3	0	0.319309	0.742	0.268	0	3
Milr11	0	0.288311	0.779	0.284	0	3
Pyhin1	0	0.274104	0.507	0.065	0	3
Cfp	0	0.235897	0.584	0.15	0	3
Rassf4	0	0.231248	0.622	0.177	0	3
Ctss1	0	0.214702	0.506	0.107	0	3
Rasa4	0	0.203723	0.607	0.17	0	3
Csf1r	0	0.180767	0.493	0.085	0	3
Nrp1	0	0.132283	0.339	0.043	0	3
Ptma1	9.4e-307	0.245446	1	1	1.68e-302	3
Unc93b11	4.37e-306	0.362496	0.851	0.406	7.83e-302	3
Pgam12	3.16e-284	0.469094	1	0.9	5.66e-280	3
Cst31	1.34e-282	0.421756	1	0.976	2.41e-278	3
Pkib	3.58e-280	0.199686	0.554	0.156	6.42e-276	3
Mgst11	4.28e-275	0.365293	0.828	0.386	7.68e-271	3
Zeb2os	3.42e-271	0.193817	0.569	0.174	6.13e-267	3
Pou2f21	3.9e-270	0.260131	0.787	0.311	6.99e-266	3
Ly6c22	1.15e-269	0.714883	0.922	0.477	2.06e-265	3
Glipr11	3.69e-267	0.415152	0.958	0.625	6.6e-263	3
H2afy2	2.43e-266	0.400646	1	0.987	4.36e-262	3
Tctex1d1	1.45e-248	0.146117	0.349	0.071	2.59e-244	3
Hint1	9.35e-246	0.234818	1	0.995	1.68e-241	3
Sub11	1.5e-239	0.279611	1	0.991	2.69e-235	3
Fbxw4	3.78e-235	0.174572	0.635	0.224	6.78e-231	3
Psma7	2.94e-234	0.279827	1	0.985	5.26e-230	3
Serpinf11	1.58e-231	0.250517	0.697	0.272	2.83e-227	3
Ctsz2	1.52e-230	0.421838	0.995	0.832	2.72e-226	3
Tpm4	1.13e-229	0.139315	0.434	0.107	2.02e-225	3
Aurkb1	3.15e-229	0.331086	0.964	0.591	5.65e-225	3
Il6st	1.48e-208	0.119375	0.379	0.091	2.66e-204	3
Ms4a6b1	6.46e-208	0.245666	0.724	0.331	1.16e-203	3
Birc51	1.69e-204	0.399981	0.999	0.746	3.03e-200	3
Sh3bgrl32	9.65e-204	0.307634	1	0.984	1.73e-199	3
Polr2l1	1.7e-197	0.399415	0.962	0.723	3.04e-193	3
Top2a	3.9e-193	0.352461	0.998	0.775	6.99e-189	3
Bex61	8.74e-193	0.234719	0.838	0.427	1.57e-188	3
Anxa21	1.59e-186	0.324692	0.889	0.556	2.85e-182	3
1110008F13Rik1	5.98e-183	0.266345	1	0.962	1.07e-178	3
Ly6e	7.53e-178	0.283748	1	0.947	1.35e-173	3
Soat1	2.96e-177	0.184316	0.662	0.298	5.31e-173	3
C1galt1c1	5.71e-174	0.243755	0.634	0.297	1.02e-169	3
Hexa2	7.1e-172	0.288768	0.976	0.719	1.27e-167	3
Tmsb102	2.99e-170	0.360931	0.999	0.987	5.37e-166	3
Smdt11	5.26e-169	0.26301	1	0.955	9.42e-165	3
Cox4i1	2.63e-164	0.193484	1	0.995	4.72e-160	3
Hist1h2ae	5.77e-162	0.296054	0.88	0.524	1.03e-157	3
Ybx11	8.26e-162	0.21455	1	0.992	1.48e-157	3
Psmb82	1.29e-159	0.260054	1	0.986	2.31e-155	3
Cd522	9.39e-157	0.327253	0.969	0.699	1.68e-152	3
Hist1h1b	2.3e-156	0.401082	0.932	0.621	4.12e-152	3
Lat21	7.99e-155	0.176569	0.721	0.336	1.43e-150	3
Atp5o	1.01e-154	0.226121	0.999	0.969	1.81e-150	3
Hmgb2	3.6e-153	0.289313	1	0.981	6.45e-149	3
Bloc1s21	7.39e-153	0.283509	0.964	0.768	1.32e-148	3
Clta1	7.28e-150	0.220576	1	0.974	1.3e-145	3
Hp2	1.21e-148	0.279367	0.944	0.522	2.16e-144	3
Ramp12	1.94e-148	0.276814	1	0.947	3.47e-144	3
Fkbp1a1	1.87e-147	0.279577	0.984	0.748	3.36e-143	3
Selplg	3.38e-147	0.227148	0.907	0.615	6.05e-143	3
Cycs1	5.11e-147	0.306148	1	0.931	9.15e-143	3
Gapdh2	6.07e-146	0.245784	1	0.995	1.09e-141	3
Pycard1	3.82e-145	0.269228	0.998	0.901	6.85e-141	3
Lamp1	4.2e-144	0.292525	0.959	0.783	7.53e-140	3
Fam105a	6.48e-144	0.157839	0.685	0.338	1.16e-139	3
Hist1h2ap	4.67e-142	0.314991	0.909	0.599	8.36e-138	3
Npc21	4.45e-141	0.239866	0.997	0.944	7.97e-137	3
Hist1h4d	7.57e-141	0.268328	0.895	0.59	1.36e-136	3
Ctsc	5.18e-139	0.210845	0.736	0.419	9.29e-135	3
Psap1	6.06e-138	0.250975	0.849	0.576	1.09e-133	3
Tspo2	1.37e-136	0.271987	1	0.987	2.46e-132	3
Hist1h3c	2.55e-136	0.14742	0.581	0.269	4.57e-132	3
Lmo12	6.62e-135	0.198034	0.727	0.379	1.19e-130	3
Cx3cr1	1.86e-134	0.129172	0.266	0.066	3.33e-130	3
Idh22	4.29e-132	0.247029	0.995	0.889	7.69e-128	3
Dek	2.39e-131	0.259027	0.999	0.929	4.28e-127	3
Txndc5	1.18e-130	0.160769	0.696	0.366	2.11e-126	3
Cdk11	9.38e-130	0.280958	0.984	0.754	1.68e-125	3
H2afx	1.3e-129	0.300287	0.991	0.859	2.33e-125	3
Lyz22	1.22e-128	0.281699	0.975	0.721	2.19e-124	3
Ccna21	1.37e-128	0.218125	0.892	0.577	2.45e-124	3
Gng2	1.32e-126	0.171363	0.806	0.471	2.36e-122	3
Tubb5	4.02e-126	0.222074	1	0.965	7.2e-122	3
Clec12a2	2.88e-125	0.235941	0.994	0.582	5.15e-121	3
Nusap1	3.25e-125	0.20582	0.823	0.474	5.82e-121	3
Ube2s1	7.56e-124	0.263446	0.999	0.94	1.35e-119	3
Tuba1b	4.96e-123	0.236925	1	0.952	8.89e-119	3
Prc1	8.89e-123	0.176011	0.843	0.503	1.59e-118	3
Cd93	1.41e-119	0.145652	0.742	0.405	2.52e-115	3
Mif1	1.68e-119	0.233707	1	0.985	3.01e-115	3
Incenp	1.83e-119	0.195406	0.826	0.498	3.27e-115	3
Pkm2	4.44e-118	0.283115	0.999	0.832	7.96e-114	3
Tmem229b	2.42e-116	0.118486	0.529	0.243	4.34e-112	3
Gng121	2.26e-115	0.247841	0.989	0.812	4.05e-111	3
Ndufb81	2.65e-115	0.18581	0.999	0.969	4.75e-111	3
Racgap1	1.8e-114	0.165021	0.759	0.448	3.22e-110	3
Bcl2	7.87e-114	0.146529	0.706	0.373	1.41e-109	3
Vim1	4.22e-113	0.259294	0.989	0.859	7.55e-109	3
Mki67	6.97e-113	0.172926	0.956	0.657	1.25e-108	3
St8sia41	9.36e-113	0.133563	0.681	0.365	1.68e-108	3
Phgdh1	9.87e-113	0.231891	0.999	0.929	1.77e-108	3
Spc241	3.66e-112	0.233774	0.987	0.756	6.56e-108	3
Tmem55b	1.33e-111	0.141537	0.665	0.359	2.39e-107	3
Gbp3	2.25e-111	0.101651	0.545	0.251	4.03e-107	3
Parp8	3.91e-111	0.141939	0.679	0.364	7e-107	3
Arl6ip1	4.58e-111	0.230125	0.992	0.908	8.22e-107	3
Arhgap17	5.79e-111	0.134795	0.724	0.414	1.04e-106	3
Cdca81	3.97e-110	0.240034	0.986	0.746	7.11e-106	3
Lsm61	2.9e-109	0.212398	1	0.95	5.2e-105	3
Psme21	2.99e-109	0.20698	0.994	0.909	5.35e-105	3
Sap30	3.86e-109	0.202711	0.915	0.688	6.92e-105	3
Fam64a	5.98e-109	0.112779	0.522	0.241	1.07e-104	3
Anxa32	1.56e-108	0.274214	0.987	0.589	2.8e-104	3
Tk1	1.7e-108	0.18956	0.789	0.479	3.05e-104	3
Aurka1	5.33e-108	0.180585	0.734	0.438	9.56e-104	3
Uqcrq1	8.38e-107	0.213915	1	0.969	1.5e-102	3
Cybb	1.04e-106	0.116798	0.376	0.147	1.86e-102	3
Ube2c1	2.94e-106	0.356006	0.904	0.628	5.26e-102	3
Mis18a	3.99e-106	0.159942	0.791	0.495	7.15e-102	3
Ppia	6.04e-106	0.139671	1	1	1.08e-101	3
Ncf41	8.56e-106	0.203123	0.89	0.559	1.53e-101	3
Cnih41	1.05e-105	0.216839	0.987	0.856	1.88e-101	3
Ifi30	2.29e-104	0.185201	0.567	0.291	4.1e-100	3
Ifngr2	1.35e-103	0.107653	0.51	0.241	2.42e-99	3
Mis18bp1	5.16e-103	0.138551	0.731	0.423	9.25e-99	3
Igfbp42	5.48e-103	0.226052	0.995	0.826	9.83e-99	3
Hn1	9.85e-103	0.224996	0.997	0.92	1.76e-98	3
Kif23	1.69e-102	0.127527	0.6	0.312	3.02e-98	3
Bphl1	5.14e-102	0.186208	0.891	0.627	9.21e-98	3
Slc25a51	1.07e-101	0.176158	1	0.985	1.92e-97	3
Hist2h2ac	1.44e-100	0.1612	0.64	0.353	2.57e-96	3
Hsp90b12	1.46e-100	0.261545	1	0.922	2.62e-96	3
2010111I01Rik	5.15e-100	0.164152	0.751	0.466	9.22e-96	3
Uqcr101	2.96e-99	0.182792	1	0.978	5.31e-95	3
Mapkapk21	4.16e-99	0.20016	0.95	0.698	7.45e-95	3
Hspa81	7.86e-99	0.185747	1	0.999	1.41e-94	3
Tnfaip8l21	1.69e-98	0.105943	0.687	0.368	3.03e-94	3
Cox5a2	2.61e-98	0.181083	1	0.988	4.68e-94	3
Diaph2	4.8e-98	0.102835	0.497	0.235	8.6e-94	3
Cd69	8.17e-98	0.112093	0.494	0.232	1.46e-93	3
Atp5c1	4.01e-96	0.1654	0.999	0.984	7.19e-92	3
Ska1	4.93e-96	0.139947	0.723	0.425	8.83e-92	3
F630028O10Rik2	9.86e-96	0.280595	0.987	0.674	1.77e-91	3
Pdia62	4.3e-95	0.243132	0.999	0.91	7.7e-91	3
Alyref1	5.68e-95	0.209573	0.998	0.911	1.02e-90	3
Mef2d	8.74e-95	0.110214	0.646	0.355	1.57e-90	3
Plppr31	2.29e-94	0.152367	0.788	0.476	4.1e-90	3
Tfec1	2.29e-93	0.121314	0.609	0.323	4.11e-89	3
Cdca31	2.74e-93	0.20044	0.932	0.661	4.92e-89	3
Tpd52	1.74e-92	0.134722	0.705	0.413	3.11e-88	3
Arpc1b2	2.71e-92	0.209975	1	0.968	4.85e-88	3
Ubb	4.92e-92	0.170412	1	0.997	8.81e-88	3
Wdr181	8.6e-92	0.207528	0.962	0.766	1.54e-87	3
Cd532	3.37e-91	0.115095	0.828	0.493	6.05e-87	3
Coro1a2	1.02e-90	0.224703	0.999	0.883	1.82e-86	3
Ranbp11	2.54e-90	0.205246	1	0.969	4.55e-86	3
Chdh	2.78e-89	0.112919	0.538	0.282	4.97e-85	3
Ift22	1.64e-88	0.126672	0.673	0.397	2.95e-84	3
Bub3	4.47e-88	0.203765	0.979	0.838	8e-84	3
Tpx21	1.25e-87	0.164751	0.869	0.564	2.25e-83	3
Atp8b42	1.56e-87	0.167504	0.915	0.556	2.8e-83	3
Tyms	2.34e-87	0.211635	0.967	0.776	4.2e-83	3
Cks1b1	2.75e-87	0.214926	1	0.905	4.93e-83	3
Pgls1	3.86e-87	0.164809	1	0.984	6.92e-83	3
Tacc31	4.14e-87	0.159883	0.823	0.549	7.42e-83	3
Cxcr4	6e-86	0.121965	0.65	0.38	1.08e-81	3
Rgs10	6.13e-85	0.132496	0.775	0.469	1.1e-80	3
Fdps1	2.35e-84	0.176328	0.901	0.637	4.22e-80	3
Hmgb1	2.9e-84	0.13426	1	0.996	5.2e-80	3
Zeb2	3.51e-84	0.144986	0.907	0.682	6.29e-80	3
Atp6v1g1	5.98e-84	0.16497	0.995	0.933	1.07e-79	3
Ifnar2	6.16e-84	0.144477	0.862	0.598	1.1e-79	3
Parl1	4.4e-83	0.179855	0.981	0.801	7.88e-79	3
Smc41	6.28e-83	0.193984	0.991	0.842	1.13e-78	3
Ccl91	1.03e-82	0.168049	0.888	0.574	1.85e-78	3
Spc25	1.2e-82	0.133704	0.789	0.493	2.14e-78	3
Hist1h1e	1.74e-82	0.158419	0.877	0.585	3.13e-78	3
Spi12	1.91e-82	0.216617	0.987	0.765	3.42e-78	3
Slc4a81	2.05e-82	0.140234	0.698	0.407	3.68e-78	3
Sell1	3.26e-82	0.121084	0.803	0.494	5.84e-78	3
Serf21	1.73e-81	0.133807	1	0.997	3.09e-77	3
Idh1	3.67e-81	0.126892	0.67	0.395	6.58e-77	3
Hist1h3e	6.6e-81	0.101137	0.575	0.315	1.18e-76	3
Snrpf	1.46e-80	0.137293	1	0.991	2.62e-76	3
Bid	7.58e-80	0.121846	0.734	0.461	1.36e-75	3
Kif11	2.95e-79	0.105758	0.748	0.445	5.28e-75	3
Plk11	3.15e-79	0.122756	0.636	0.366	5.65e-75	3
Calm2	7.92e-79	0.155098	0.999	0.984	1.42e-74	3
Sdhb	5.01e-78	0.178009	0.991	0.881	8.97e-74	3
Reep52	6.26e-78	0.188339	0.995	0.889	1.12e-73	3
Ap3s12	7.26e-78	0.257974	0.999	0.802	1.3e-73	3
Fbxo5	2.58e-77	0.132357	0.777	0.494	4.62e-73	3
Cenpm	2.62e-77	0.153992	0.913	0.668	4.69e-73	3
Kif22	3.96e-77	0.113268	0.681	0.413	7.09e-73	3
Tuba1c1	3.99e-77	0.181104	0.859	0.612	7.14e-73	3
Psme11	4.93e-77	0.148336	0.998	0.976	8.83e-73	3
Cenpf	6.87e-77	0.144832	0.779	0.501	1.23e-72	3
Srsf3	1.16e-76	0.145777	1	0.992	2.08e-72	3
Ass1	1.75e-76	0.15126	0.823	0.57	3.14e-72	3
Pdia41	6.34e-75	0.170276	0.9	0.634	1.14e-70	3
Cox6b1	1.5e-74	0.141121	1	0.991	2.69e-70	3
2700094K13Rik1	1.76e-74	0.18219	1	0.954	3.16e-70	3
Uqcc2	2.64e-74	0.158448	0.999	0.952	4.73e-70	3
Prdx1	2.65e-74	0.15755	1	0.98	4.75e-70	3
Abracl2	5.92e-74	0.163429	0.999	0.968	1.06e-69	3
Snrpd2	2.4e-73	0.137164	1	0.986	4.29e-69	3
Prdx4	9.57e-73	0.161454	0.738	0.444	1.72e-68	3
Pomp	1.17e-72	0.135208	1	0.978	2.1e-68	3
Atp5f1	2.73e-72	0.133087	1	0.988	4.9e-68	3
Prtn32	4.07e-72	0.265595	1	0.939	7.29e-68	3
Bst2	7.3e-72	0.16847	0.997	0.898	1.31e-67	3
Krtcap22	1.23e-71	0.176328	1	0.972	2.21e-67	3
Lman21	1.78e-71	0.181258	0.995	0.866	3.18e-67	3
Mrpl421	3.23e-71	0.173983	0.994	0.894	5.78e-67	3
Ccnb11	5.23e-71	0.159699	0.771	0.516	9.38e-67	3
Zbtb8os	5.43e-71	0.158796	0.952	0.755	9.73e-67	3
Fh1	8.09e-71	0.166165	0.924	0.725	1.45e-66	3
Emc8	1.08e-70	0.168184	0.958	0.784	1.93e-66	3
G6pdx	1.98e-70	0.10693	0.592	0.353	3.54e-66	3
Nudc1	1.47e-69	0.173069	0.998	0.948	2.63e-65	3
Arhgdia1	1.67e-69	0.166648	0.988	0.865	3e-65	3
Capza2	2.04e-69	0.15267	0.997	0.922	3.65e-65	3
H2afj1	2.34e-69	0.162795	1	0.977	4.2e-65	3
Vimp1	4.94e-69	0.186689	0.983	0.803	8.85e-65	3
Pbk	1.05e-68	0.120788	0.816	0.544	1.88e-64	3
Ndufb111	1.33e-68	0.136964	1	0.974	2.39e-64	3
Dctpp1	2.93e-68	0.157899	0.999	0.955	5.25e-64	3
Thyn1	3.36e-68	0.159575	0.947	0.767	6.02e-64	3
Hspa51	4.21e-68	0.214731	1	0.891	7.55e-64	3
Hmmr	4.71e-68	0.118349	0.709	0.435	8.44e-64	3
Smc2	1.71e-67	0.163006	0.981	0.782	3.06e-63	3
Cebpb2	3.13e-67	0.209664	0.93	0.66	5.61e-63	3
Rnpep1	5.75e-67	0.134351	0.849	0.585	1.03e-62	3
[truncated: 5,058 more rows]
