# Supplementary material for: Hematopoiesis under telomere attrition at the single-cell resolution
Source: Nat Commun. 2021 Nov 25;12:6850. doi: 10.1038/s41467-021-27206-7 (PMC8617077; doi:10.1038/s41467-021-27206-7)
Supplement: Supplementary file 4 — Dataset 2 [file 41467_2021_27206_MOESM4_ESM.xlsx]

## Sheet: Suppl. Table 2
Supplementary Dataset 2: scRNA-seq cluster markers of MPP4 cells from G0 and G5/G6 mice
	p_val	avg_logFC	pct.1	pct.2	p_val_adj	cluster
Eef1a1	1.28114e-111	0.15657	1	1	2.06802e-107	0
Rpl3	3.04828e-84	0.134378	1	1	4.92053e-80	0
Rpl10a	3.81639e-77	0.11147	1	1	6.16041e-73	0
Rpl7a	9.69544e-41	0.107274	1	1	1.56504e-36	0
Eef1g	1.12059e-37	0.106971	1	1	1.80886e-33	0
Eif3f	3.08345e-31	0.105499	1	0.998	4.9773e-27	0
Dntt	3.69319e-27	0.140972	0.647	0.489	5.96154e-23	0
Impdh2	4.00012e-23	0.14892	0.94	0.919	6.45699e-19	0
Satb1	1.35659e-20	0.14601	0.653	0.562	2.18981e-16	0
Vim	1.24007e-17	0.142956	0.797	0.744	2.00171e-13	0
Il12a	4.67522e-17	0.1259	0.576	0.47	7.54675e-13	0
Smim14	1.54302e-16	0.125418	0.87	0.84	2.49074e-12	0
Slc25a3	6.08195e-15	0.105244	0.982	0.968	9.81748e-11	0
Malat1	6.5964e-200	0.469598	1	1	1.06479e-195	1
mt-Co1	3.8608e-176	0.266454	1	1	6.23211e-172	1
Xist	4.48548e-149	0.302594	0.993	0.997	7.24047e-145	1
Car2	2.14863e-141	0.673868	0.814	0.583	3.46831e-137	1
Rps14	6.67083e-131	0.141464	1	1	1.07681e-126	1
Hlf	1.21169e-112	0.535439	0.576	0.308	1.9559e-108	1
Rps4x	5.91535e-108	0.133532	1	1	9.54855e-104	1
Rps9	2.25197e-106	0.162782	1	1	3.63513e-102	1
Rpl18a	2.466e-93	0.106225	1	1	3.98061e-89	1
Cox7a2l	5.5136e-79	0.266459	0.995	0.996	8.90005e-75	1
Ctla2a	1.57385e-78	0.397786	0.883	0.776	2.54051e-74	1
Rps7	2.28907e-73	0.110141	1	1	3.69501e-69	1
Rpl31	3.93948e-72	0.140874	1	1	6.3591e-68	1
Ypel3	3.08715e-66	0.387811	0.72	0.592	4.98328e-62	1
Gimap1	4.67518e-66	0.389899	0.633	0.438	7.54668e-62	1
Eef1a11	7.96512e-66	0.135645	1	1	1.28573e-61	1
Rps24	4.40624e-64	0.100131	1	1	7.11255e-60	1
Ltb	1.76179e-61	0.427982	0.37	0.176	2.84388e-57	1
Fau	1.77993e-60	0.105935	1	1	2.87316e-56	1
Rpl37a	2.31393e-56	0.102663	1	1	3.73515e-52	1
Gm19590	9.51815e-56	0.329568	0.406	0.221	1.53642e-51	1
Rps27	1.50806e-55	0.103713	1	1	2.43431e-51	1
Myct1	3.71866e-53	0.316159	0.438	0.262	6.00267e-49	1
PISD	1.06018e-52	0.334395	0.763	0.709	1.71135e-48	1
Zbtb20	2.45312e-52	0.348702	0.524	0.359	3.95983e-48	1
Tpt1	4.3543e-52	0.10336	1	1	7.02871e-48	1
Pnrc1	5.74108e-49	0.295446	0.781	0.716	9.26725e-45	1
Myl10	8.89478e-48	0.350956	0.693	0.51	1.4358e-43	1
Pfdn5	8.14295e-47	0.223128	0.989	0.993	1.31443e-42	1
Rbp1	3.05828e-46	0.262549	0.297	0.142	4.93667e-42	1
Gng11	1.08291e-44	0.223835	0.224	0.089	1.74803e-40	1
Krt18	1.2237e-43	0.27236	0.291	0.144	1.97529e-39	1
Eef2	1.64674e-42	0.165994	0.998	0.999	2.65816e-38	1
Rsrp1	4.0607e-42	0.269965	0.939	0.96	6.55478e-38	1
Nrgn	2.20401e-41	0.302618	0.667	0.574	3.55772e-37	1
Eif3e	7.97643e-41	0.220501	0.963	0.98	1.28755e-36	1
Gm5111	1.08074e-40	0.29146	0.598	0.455	1.74453e-36	1
Gcnt2	6.99955e-40	0.299429	0.483	0.35	1.12987e-35	1
B2m	4.48284e-38	0.150003	1	1	7.23621e-34	1
Mpl	8.39844e-36	0.150319	0.148	0.049	1.35568e-31	1
Stxbp4	1.72763e-35	0.274281	0.343	0.203	2.78874e-31	1
Meis1	1.9875e-35	0.304512	0.558	0.462	3.20822e-31	1
Uqcrh	1.48233e-30	0.146746	0.988	0.999	2.39278e-26	1
Txnip	2.66208e-30	0.301292	0.434	0.324	4.29714e-26	1
Gltscr2	2.99609e-30	0.205314	0.932	0.951	4.83628e-26	1
Ikzf2	4.3751e-30	0.260075	0.475	0.366	7.06229e-26	1
Rps27rt	4.49385e-30	0.171262	0.974	0.988	7.25398e-26	1
Eif4a2	9.11125e-30	0.256293	0.725	0.717	1.47074e-25	1
Hacd4	1.2846e-29	0.15516	0.163	0.067	2.07359e-25	1
Gimap6	6.65188e-29	0.277395	0.465	0.344	1.07375e-24	1
Pdzk1ip1	1.59566e-28	0.142909	0.138	0.051	2.57571e-24	1
Ptms	1.64662e-28	0.285078	0.463	0.353	2.65798e-24	1
Hdgfrp3	2.0146e-28	0.156226	0.175	0.076	3.25197e-24	1
Zfp467	1.2859e-27	0.199045	0.223	0.114	2.0757e-23	1
Ogt	1.51471e-27	0.254937	0.719	0.721	2.44505e-23	1
Lmo2	1.59521e-27	0.178846	0.976	0.981	2.57499e-23	1
Shisa5	6.84867e-27	0.309734	0.624	0.589	1.10551e-22	1
Msi2	1.38691e-24	0.26278	0.576	0.525	2.23874e-20	1
Tspan32	1.47475e-24	0.209286	0.804	0.807	2.38055e-20	1
Adgrg1	1.73604e-24	0.213906	0.737	0.718	2.80231e-20	1
Gtpbp2	2.36334e-24	0.219411	0.516	0.441	3.81491e-20	1
Rpl22l1	4.57219e-24	0.105172	0.999	1	7.38043e-20	1
Tsc22d1	1.77298e-23	0.274128	0.644	0.602	2.86194e-19	1
Rgs1	2.23693e-23	0.156364	0.17	0.081	3.61085e-19	1
Ccl4	2.59866e-23	0.233024	0.231	0.13	4.19476e-19	1
Ifi203	6.40505e-23	0.189595	0.76	0.751	1.0339e-18	1
Zfos1	6.88521e-23	0.188778	0.955	0.976	1.11141e-18	1
Mecom	1.49767e-22	0.171146	0.21	0.114	2.41754e-18	1
H1fx	4.03149e-22	0.201841	0.271	0.169	6.50764e-18	1
Sepp1	4.87324e-22	0.241655	0.563	0.517	7.86638e-18	1
Cnrip1	1.05491e-21	0.190991	0.276	0.177	1.70284e-17	1
Eif3f1	2.04596e-21	0.114127	0.997	0.999	3.3026e-17	1
Nkx2-3	8.24656e-21	0.18068	0.249	0.15	1.33116e-16	1
Dapp1	9.28853e-21	0.223366	0.601	0.565	1.49935e-16	1
Pnisr	9.36549e-21	0.226237	0.706	0.724	1.51178e-16	1
Tsc22d3	2.37454e-20	0.214743	0.36	0.27	3.83299e-16	1
Tnip3	3.2021e-20	0.178422	0.197	0.108	5.16883e-16	1
Adgrl4	4.59966e-20	0.211227	0.675	0.662	7.42477e-16	1
Slc16a11	5.93949e-20	0.20034	0.273	0.171	9.58753e-16	1
Cux1	7.81923e-20	0.192866	0.685	0.679	1.26218e-15	1
Wbscr27	3.45288e-19	0.191358	0.267	0.175	5.57364e-15	1
Plxna4os1	1.13991e-18	0.125948	0.145	0.071	1.84004e-14	1
Pik3ip1	1.8987e-18	0.22782	0.387	0.311	3.06489e-14	1
Glul	3.31981e-18	0.221199	0.445	0.381	5.35883e-14	1
AW112010	4.65444e-18	0.179662	0.765	0.764	7.5132e-14	1
Armc3	9.12709e-18	0.13367	0.156	0.08	1.47329e-13	1
Angpt1	7.21349e-17	0.187139	0.358	0.276	1.1644e-12	1
Il15	1.82494e-16	0.16498	0.265	0.181	2.94582e-12	1
Zfp36l2	3.61606e-16	0.174111	0.82	0.864	5.83705e-12	1
Eva1b	4.11302e-16	0.177548	0.257	0.175	6.63924e-12	1
Procr	4.47474e-16	0.118009	0.112	0.052	7.22313e-12	1
Gimap5	1.66014e-15	0.149655	0.197	0.119	2.67979e-11	1
Selk	1.6746e-15	0.166492	0.823	0.855	2.70313e-11	1
Pcp4l1	1.97672e-15	0.175728	0.309	0.227	3.19083e-11	1
Kit	3.25477e-15	0.201888	0.461	0.42	5.25385e-11	1
Ldhb	4.39103e-15	0.157055	0.234	0.155	7.088e-11	1
Krit1	7.02635e-15	0.183811	0.565	0.559	1.13419e-10	1
Pbx1	7.2421e-15	0.176737	0.314	0.239	1.16902e-10	1
Ptpn18	7.29179e-15	0.12231	0.99	0.996	1.17704e-10	1
Ccl3	7.839e-15	0.165472	0.15	0.083	1.26537e-10	1
Smpdl3a	8.68925e-15	0.206575	0.332	0.262	1.40262e-10	1
H2afv	9.01342e-15	0.181568	0.923	0.961	1.45495e-10	1
Bcl11a	1.06131e-14	0.206489	0.675	0.7	1.71316e-10	1
Mettl7a1	1.58013e-14	0.192208	0.325	0.255	2.55064e-10	1
Tspan13	2.90945e-14	0.154005	0.76	0.792	4.69644e-10	1
Serinc3	2.99525e-14	0.154575	0.865	0.879	4.83494e-10	1
S100a11	5.37687e-14	0.156608	0.831	0.867	8.67934e-10	1
Blvrb	5.69689e-14	0.148123	0.254	0.181	9.19592e-10	1
Prr13	1.0502e-13	0.197563	0.566	0.554	1.69523e-09	1
Vezf1	1.56992e-13	0.173073	0.407	0.354	2.53416e-09	1
Crlf3	4.31509e-13	0.176554	0.608	0.633	6.96543e-09	1
Hist3h2ba	4.70726e-13	0.106275	0.109	0.055	7.59846e-09	1
2610035D17Rik	9.0017e-13	0.149462	0.223	0.152	1.45305e-08	1
Uba52	9.1564e-13	0.108532	0.911	0.961	1.47803e-08	1
Vim1	1.10907e-12	0.176965	0.744	0.762	1.79026e-08	1
Osbpl1a	1.21376e-12	0.169088	0.305	0.239	1.95925e-08	1
Mycn	1.32154e-12	0.132371	0.148	0.084	2.13323e-08	1
Vamp5	1.3628e-12	0.15988	0.636	0.625	2.19983e-08	1
Pold4	1.60271e-12	0.195925	0.527	0.522	2.5871e-08	1
Nfic	1.65559e-12	0.192413	0.465	0.442	2.67245e-08	1
Chd3	1.81023e-12	0.182024	0.527	0.514	2.92208e-08	1
Cd84	2.25591e-12	0.186586	0.367	0.315	3.6415e-08	1
Rbm39	2.35882e-12	0.115108	0.98	0.989	3.80761e-08	1
Gm9843	2.56471e-12	0.119565	0.963	0.976	4.13995e-08	1
A630072M18Rik	2.59387e-12	0.185966	0.331	0.271	4.18703e-08	1
Eif2a	3.40494e-12	0.198983	0.608	0.632	5.49625e-08	1
Saraf	5.17524e-12	0.162606	0.666	0.698	8.35388e-08	1
Bnip3l	9.19365e-12	0.173482	0.584	0.588	1.48404e-07	1
1810037I17Rik	1.05731e-11	0.162686	0.772	0.825	1.70671e-07	1
Rbpms	1.15456e-11	0.14757	0.31	0.248	1.86369e-07	1
Cuedc1	1.48735e-11	0.103372	0.132	0.076	2.40088e-07	1
Rab37	1.61761e-11	0.147704	0.237	0.174	2.61115e-07	1
Spns2	1.76519e-11	0.160762	0.314	0.253	2.84937e-07	1
Aldh2	1.7723e-11	0.144625	0.718	0.75	2.86084e-07	1
Cngb1	3.56782e-11	0.134589	0.198	0.137	5.75918e-07	1
Rab38	3.99668e-11	0.167997	0.48	0.447	6.45144e-07	1
Hcfc1r1	4.29789e-11	0.164094	0.462	0.445	6.93766e-07	1
Cirbp	5.32606e-11	0.160745	0.712	0.773	8.59733e-07	1
Cxxc5	6.7724e-11	0.17556	0.469	0.453	1.0932e-06	1
Rsbn1l	7.09461e-11	0.15882	0.604	0.625	1.14521e-06	1
Card19	8.21012e-11	0.169919	0.52	0.527	1.32528e-06	1
Sgms1	8.28597e-11	0.137457	0.226	0.165	1.33752e-06	1
Ndufa6	8.3255e-11	0.128883	0.908	0.943	1.3439e-06	1
Apoe	1.07302e-10	0.101797	0.109	0.059	1.73207e-06	1
Rbm5	1.08619e-10	0.161688	0.476	0.461	1.75333e-06	1
Gm9493	1.28582e-10	0.111171	0.931	0.963	2.07558e-06	1
Vldlr	1.40417e-10	0.143774	0.26	0.194	2.26661e-06	1
Pts	1.46755e-10	0.133862	0.702	0.745	2.36892e-06	1
Rpl23a-ps3	2.12303e-10	0.105181	0.961	0.986	3.427e-06	1
Cpne2	2.43375e-10	0.163414	0.367	0.326	3.92856e-06	1
Mxd4	2.53139e-10	0.175335	0.369	0.321	4.08617e-06	1
Pura	2.56924e-10	0.176971	0.567	0.586	4.14726e-06	1
Il17re	2.93465e-10	0.121566	0.219	0.156	4.73711e-06	1
Itih5	3.03864e-10	0.126247	0.218	0.16	4.90497e-06	1
H2-Q7	3.15633e-10	0.159161	0.609	0.601	5.09495e-06	1
Pim1	3.36292e-10	0.164984	0.783	0.801	5.42843e-06	1
Nfat5	4.63524e-10	0.148869	0.263	0.209	7.4822e-06	1
Gm11808	4.66589e-10	0.106799	0.93	0.961	7.53168e-06	1
Ccng2	4.7344e-10	0.146255	0.262	0.206	7.64227e-06	1
Cd27	5.9295e-10	0.162203	0.731	0.785	9.5714e-06	1
Dcun1d1	6.61739e-10	0.178001	0.578	0.6	1.06818e-05	1
Zc3h6	6.86692e-10	0.106836	0.167	0.111	1.10846e-05	1
Zfhx3	8.18718e-10	0.130425	0.236	0.178	1.32157e-05	1
H1f0	1.32013e-09	0.253919	0.394	0.359	2.13095e-05	1
Pnrc2	1.54491e-09	0.167378	0.454	0.441	2.4938e-05	1
Ddit4	1.73415e-09	0.110707	0.116	0.069	2.79927e-05	1
Use1	2.10995e-09	0.133091	0.829	0.886	3.40588e-05	1
Irf2	5.02116e-09	0.171817	0.476	0.474	8.10515e-05	1
1500009L16Rik	5.84326e-09	0.140527	0.259	0.208	9.43219e-05	1
Wbp2	8.24618e-09	0.150538	0.357	0.323	0.00013311	1
Sox4	8.60682e-09	0.13825	0.881	0.927	0.000138931	1
Akap13	9.91867e-09	0.143858	0.673	0.716	0.000160107	1
Rnasel	1.25049e-08	0.155357	0.292	0.251	0.000201853	1
Fam134b	1.64273e-08	0.162411	0.405	0.38	0.00026517	1
Alcam	2.24264e-08	0.124627	0.201	0.15	0.000362007	1
Rps18-ps3	2.58836e-08	0.118009	0.848	0.92	0.000417814	1
Cd63	3.41754e-08	0.154684	0.35	0.302	0.000551659	1
Itm2b	3.72859e-08	0.114527	0.939	0.966	0.000601869	1
Hjurp	6.49712e-08	0.171803	0.533	0.555	0.00104876	1
Ptpre	6.66484e-08	0.15146	0.677	0.73	0.00107584	1
Nrip1	6.66868e-08	0.157072	0.418	0.399	0.00107646	1
Ddah2	8.53063e-08	0.16711	0.315	0.278	0.00137701	1
Tia1	1.03492e-07	0.132168	0.681	0.726	0.00167056	1
Tnrc6b	1.1621e-07	0.15738	0.402	0.392	0.00187586	1
Uhrf2	1.16243e-07	0.150555	0.508	0.523	0.00187639	1
Il21r	1.53322e-07	0.154232	0.353	0.322	0.00247492	1
Cbfa2t3	2.13803e-07	0.163577	0.476	0.483	0.0034512	1
Lst1	2.20293e-07	0.18483	0.456	0.452	0.00355598	1
Gabarap	2.56561e-07	0.110116	0.83	0.877	0.00414141	1
Dkkl1	2.64367e-07	0.133553	0.255	0.21	0.00426741	1
Thap3	3.26657e-07	0.140181	0.327	0.299	0.00527289	1
Ccl27a	3.67727e-07	0.115145	0.195	0.15	0.00593585	1
Nedd4	3.79328e-07	0.141059	0.453	0.44	0.00612312	1
Plgrkt	4.28711e-07	0.138152	0.456	0.461	0.00692025	1
Arhgap6	4.82857e-07	0.109183	0.14	0.097	0.00779427	1
Plp2	5.0485e-07	0.140355	0.522	0.542	0.0081493	1
Ttc14	5.29934e-07	0.12191	0.591	0.627	0.00855419	1
Zyx	5.36665e-07	0.145413	0.562	0.598	0.00866285	1
Wbp1	6.94276e-07	0.139628	0.423	0.413	0.011207	1
Bex1	7.84162e-07	0.113885	0.21	0.164	0.0126579	1
Gabarapl2	8.26212e-07	0.124895	0.621	0.669	0.0133367	1
Pink1	8.27624e-07	0.12542	0.272	0.233	0.0133595	1
Vgll4	8.29282e-07	0.158678	0.403	0.39	0.0133863	1
Hint2	8.60783e-07	0.155147	0.562	0.611	0.0138948	1
Marcks	1.59384e-06	0.111391	0.218	0.175	0.0257277	1
Zfand6	1.62712e-06	0.144043	0.519	0.547	0.026265	1
H2-Q4	1.84564e-06	0.134125	0.351	0.328	0.0297923	1
Esd	1.97572e-06	0.108482	0.69	0.754	0.0318921	1
Gabarapl1	2.2828e-06	0.144421	0.431	0.435	0.036849	1
Vamp8	2.5027e-06	0.110365	0.882	0.934	0.0403985	1
Gm1673	2.6475e-06	0.116643	0.204	0.163	0.0427359	1
0610009L18Rik	3.03007e-06	0.106419	0.174	0.132	0.0489113	1
Rnase6	3.13952e-06	0.104616	0.166	0.124	0.0506782	1
H2-T23	3.63387e-06	0.13084	0.375	0.36	0.0586579	1
Ocrl	4.6064e-06	0.140803	0.288	0.258	0.0743566	1
Anxa4	4.83704e-06	0.132998	0.316	0.289	0.0780795	1
Mylip	4.89893e-06	0.107722	0.157	0.119	0.0790785	1
Tfdp2	4.91437e-06	0.135988	0.356	0.332	0.0793278	1
Gstm1	4.95918e-06	0.138911	0.362	0.342	0.0800511	1
Atxn7l3b	4.96066e-06	0.119294	0.725	0.787	0.080075	1
Map1lc3b	5.04663e-06	0.121127	0.726	0.793	0.0814626	1
Ssbp2	5.15784e-06	0.117861	0.692	0.754	0.0832578	1
Atat1	5.46644e-06	0.10816	0.227	0.188	0.0882393	1
Foxo3	5.7986e-06	0.137967	0.304	0.279	0.093601	1
Amn1	5.91007e-06	0.12153	0.256	0.221	0.0954003	1
Chd2	5.92383e-06	0.140726	0.273	0.245	0.0956224	1
Wfdc18	5.93337e-06	0.143445	0.122	0.085	0.0957764	1
AA467197	6.28339e-06	0.135229	0.181	0.137	0.101426	1
Eif3m	6.50313e-06	0.101244	0.857	0.913	0.104974	1
Ctdsp2	6.72831e-06	0.132779	0.301	0.276	0.108608	1
Neil3	8.96973e-06	0.134059	0.297	0.273	0.144789	1
Rtp4	1.12134e-05	0.155963	0.379	0.351	0.181007	1
Ctla2b	1.39659e-05	0.124592	0.255	0.222	0.225438	1
Spint2	1.42019e-05	0.112507	0.725	0.787	0.229246	1
Igf1r	1.55785e-05	0.115501	0.279	0.252	0.251469	1
Capg	1.5829e-05	0.125823	0.318	0.295	0.255512	1
Ttc3	1.59393e-05	0.134697	0.357	0.347	0.257291	1
Zbtb38	1.77636e-05	0.117241	0.239	0.21	0.28674	1
Samsn1	1.8327e-05	0.118645	0.656	0.719	0.295835	1
Laptm4a	1.85617e-05	0.128974	0.593	0.649	0.299622	1
Nfe2	1.95882e-05	0.132086	0.428	0.435	0.316192	1
Kmt2a	2.03719e-05	0.137583	0.367	0.364	0.328843	1
mt-Nd5	2.19035e-05	0.111014	0.721	0.79	0.353567	1
Zfand5	2.29172e-05	0.142045	0.479	0.51	0.369929	1
Hoxa9	2.55448e-05	0.173618	0.448	0.469	0.412345	1
Cct4	2.57354e-05	0.100556	0.786	0.85	0.41542	1
Myl12b	2.90243e-05	0.118932	0.706	0.775	0.46851	1
Pla2g16	3.24076e-05	0.127199	0.468	0.482	0.523124	1
Zfp512	3.46208e-05	0.121349	0.293	0.271	0.55885	1
Srebf2	3.47561e-05	0.128216	0.358	0.348	0.561033	1
Hmha1	3.87539e-05	0.143545	0.47	0.494	0.625566	1
Luc7l2	4.15173e-05	0.117963	0.665	0.741	0.670172	1
Ankrd13a	4.16137e-05	0.117765	0.63	0.694	0.671728	1
Flt3	4.25477e-05	0.13547	0.55	0.582	0.686805	1
Smarca2	4.69126e-05	0.125891	0.292	0.27	0.757263	1
Pdlim2	5.13143e-05	0.114974	0.206	0.175	0.828315	1
Cdkn2c	8.34631e-05	0.117258	0.306	0.29	1	1
H2-Q6	8.46496e-05	0.122424	0.293	0.27	1	1
Fchsd2	0.000117244	0.119724	0.363	0.359	1	1
Atf7ip	0.000122322	0.135963	0.409	0.423	1	1
Atp2b4	0.000133516	0.117774	0.35	0.341	1	1
Foxn3	0.000137417	0.106808	0.24	0.215	1	1
Capns1	0.00016293	0.126598	0.569	0.621	1	1
Git2	0.000177782	0.112297	0.541	0.596	1	1
Pigp	0.00018323	0.121226	0.474	0.494	1	1
Sec62	0.000200262	0.11661	0.66	0.732	1	1
Tnfaip8	0.000213999	0.110954	0.664	0.737	1	1
Ebi3	0.000228771	0.105028	0.152	0.123	1	1
Sirt3	0.000248516	0.136092	0.544	0.588	1	1
1110032A03Rik	0.000250798	0.106809	0.229	0.206	1	1
Tigd2	0.000255978	0.132504	0.344	0.344	1	1
Tra2a	0.000258008	0.104428	0.621	0.697	1	1
Hhex	0.000261521	0.101188	0.705	0.778	1	1
Phf14	0.000270454	0.118041	0.639	0.713	1	1
Tmem176b	0.000364925	0.106337	0.692	0.748	1	1
Trim30a	0.000406229	0.110141	0.348	0.336	1	1
Snhg12	0.000423872	0.115852	0.474	0.509	1	1
Cela1	0.00043638	0.117689	0.268	0.249	1	1
Mgst1	0.000436822	0.103602	0.189	0.162	1	1
Rbm4b	0.000454688	0.133137	0.465	0.503	1	1
Mpst	0.00060349	0.106794	0.348	0.344	1	1
Hscb	0.000616174	0.120648	0.412	0.437	1	1
Ctxn1	0.00064427	0.100042	0.204	0.177	1	1
Lat	0.000722269	0.111607	0.255	0.231	1	1
2020-09-06	0.000850287	0.113871	0.483	0.525	1	1
Gm20467	0.000855733	0.104128	0.162	0.137	1	1
Shisa8	0.000855872	0.108166	0.33	0.315	1	1
Trim12a	0.000922509	0.117924	0.258	0.242	1	1
Smim24	0.000962983	0.111886	0.242	0.224	1	1
Cdc42ep3	0.00101105	0.132528	0.4	0.425	1	1
Ctso	0.00111569	0.102901	0.23	0.21	1	1
Pitpnc1	0.00120065	0.110183	0.357	0.362	1	1
Cbx6	0.00133572	0.112327	0.281	0.271	1	1
Igbp1	0.00139325	0.113918	0.511	0.562	1	1
Atp11b	0.00176176	0.113878	0.422	0.449	1	1
Stap1	0.00180679	0.110794	0.355	0.364	1	1
Zcchc11	0.00209529	0.106003	0.414	0.436	1	1
Tubb5	0.00216773	0.101896	0.93	0.969	1	1
Otos	0.00221972	0.115431	0.214	0.196	1	1
Def8	0.00264733	0.1011	0.233	0.22	1	1
1700097N02Rik	0.00269126	0.130681	0.353	0.357	1	1
Zfp260	0.00357541	0.105304	0.245	0.233	1	1
Bptf	0.00383704	0.108462	0.521	0.586	1	1
BC029214	0.00385469	0.121533	0.327	0.335	1	1
Cep19	0.00504487	0.102716	0.251	0.245	1	1
Eef2k	0.00538329	0.11197	0.401	0.428	1	1
Madd	0.00565198	0.114878	0.286	0.288	1	1
Mndal	0.00611009	0.108123	0.496	0.549	1	1
2310001H17Rik	0.00760606	0.113581	0.257	0.25	1	1
Tbrg1	0.00778649	0.10255	0.434	0.475	1	1
Tes	0.00805868	0.108025	0.369	0.386	1	1
Rnf114	0.00829823	0.119245	0.334	0.343	1	1
Acyp1	0.0086963	0.103555	0.43	0.467	1	1
Elane	0	1.5452	0.441	0.038	0	2
Ctsg	0	1.39914	0.945	0.368	0	2
Ms4a3	0	1.1458	0.518	0.056	0	2
Mt1	0	1.08825	0.729	0.133	0	2
Ccr2	0	0.462884	0.47	0.05	0	2
Hp	0	0.44825	0.426	0.025	0	2
Trem3	0	0.331984	0.389	0.023	0	2
Ap3s1	1.05574e-292	0.958094	0.895	0.441	1.70418e-288	2
Eif5a	1.54723e-270	0.485893	1	0.986	2.49754e-266	2
Prtn3	5.23738e-264	0.98368	0.996	0.931	8.45418e-260	2
Nhp2	3.07226e-259	0.585776	0.998	0.893	4.95924e-255	2
Ly6c2	1.62084e-250	0.857126	0.332	0.025	2.61636e-246	2
Rps27l	5.22503e-249	0.50535	1	0.982	8.43424e-245	2
F13a1	1.41324e-242	0.50284	0.374	0.04	2.28124e-238	2
Srm	6.14153e-242	0.673886	0.954	0.544	9.91366e-238	2
Tomm5	2.38843e-236	0.6065	0.996	0.857	3.85541e-232	2
Cst7	5.43567e-231	0.624923	0.852	0.363	8.77426e-227	2
Lgals1	1.86095e-227	0.892406	0.967	0.67	3.00395e-223	2
Pgam1	2.04339e-223	0.619724	0.981	0.75	3.29844e-219	2
Cycs	5.75618e-220	0.5863	0.996	0.832	9.29163e-216	2
Atp5g1	1.82352e-216	0.483366	0.997	0.944	2.94352e-212	2
Ranbp1	3.75327e-210	0.547939	0.997	0.927	6.05853e-206	2
Ran	1.40477e-209	0.438041	0.999	0.974	2.26758e-205	2
Dmkn	1.29721e-207	0.22214	0.246	0.012	2.09395e-203	2
Uqcrq	3.27995e-205	0.504864	0.994	0.894	5.29449e-201	2
Anxa3	3.9993e-205	0.340513	0.506	0.105	6.45567e-201	2
Igsf6	3.32484e-204	0.189185	0.255	0.015	5.36696e-200	2
Nme1	1.55353e-200	0.506294	0.996	0.884	2.5077e-196	2
Tspo	9.68062e-199	0.593065	0.983	0.826	1.56265e-194	2
Mpo	1.5826e-196	1.12849	0.828	0.431	2.55463e-192	2
Mrpl12	2.95316e-196	0.513899	0.984	0.778	4.76698e-192	2
Ms4a6c	5.67311e-191	0.652608	0.782	0.336	9.15753e-187	2
Ctsz	8.69721e-188	0.538727	0.852	0.405	1.4039e-183	2
Clec5a	2.40002e-187	0.163678	0.212	0.009	3.87412e-183	2
Timm13	1.02186e-186	0.469585	0.999	0.893	1.64949e-182	2
Mif	2.16693e-183	0.474146	0.999	0.964	3.49786e-179	2
Sdf2l1	4.1888e-181	0.524368	0.838	0.38	6.76156e-177	2
Slpi	1.71745e-180	0.512404	0.494	0.117	2.77231e-176	2
Tmem97	1.24756e-179	0.382853	0.693	0.228	2.01382e-175	2
Set	2.98078e-179	0.475608	0.998	0.926	4.81158e-175	2
Nhp2l1	1.52844e-178	0.459835	0.999	0.915	2.4672e-174	2
Ncl	1.578e-173	0.501296	0.997	0.97	2.5472e-169	2
Ldha	1.06226e-172	0.575872	0.985	0.784	1.71471e-168	2
Hsp90aa1	5.48966e-170	0.522086	0.998	0.938	8.86141e-166	2
Hspe1	4.82835e-167	0.392984	1	0.982	7.79392e-163	2
Id1	9.06701e-165	0.162857	0.258	0.025	1.4636e-160	2
Emilin2	1.30999e-161	0.17393	0.279	0.033	2.11459e-157	2
Hsd17b1	2.44663e-161	0.154367	0.259	0.026	3.94935e-157	2
Bola2	2.47476e-159	0.446134	0.986	0.825	3.99475e-155	2
Erh	8.98609e-159	0.368286	1	0.969	1.45053e-154	2
Tomm20	9.41602e-159	0.375936	1	0.962	1.51993e-154	2
F630028O10Rik	1.86765e-158	0.559951	0.689	0.274	3.01476e-154	2
Calr	2.28237e-157	0.553437	0.983	0.817	3.6842e-153	2
Mapkapk2	5.7019e-157	0.406577	0.804	0.364	9.204e-153	2
Mydgf	8.671e-154	0.445361	0.925	0.569	1.39967e-149	2
Lyar	1.7906e-152	0.478573	0.922	0.574	2.89039e-148	2
Tomm40	2.3824e-149	0.452769	0.874	0.472	3.84566e-145	2
Npm3	4.50375e-149	0.401499	0.997	0.893	7.26996e-145	2
Cacybp	2.05402e-148	0.497988	0.945	0.637	3.3156e-144	2
Plac8	2.95916e-148	0.477127	1	0.995	4.77668e-144	2
Mrpl33	6.60008e-143	0.408685	0.997	0.911	1.06539e-138	2
Ifitm1	2.18175e-140	0.65855	0.98	0.926	3.52178e-136	2
Lrrc59	1.20555e-139	0.402466	0.825	0.432	1.94599e-135	2
Nolc1	4.43546e-139	0.438772	0.868	0.46	7.15973e-135	2
Tyrobp	1.22285e-138	0.574591	0.915	0.601	1.97393e-134	2
Ybx1	2.24081e-137	0.344282	0.999	0.985	3.61711e-133	2
Psma7	1.02841e-136	0.389381	0.997	0.918	1.66005e-132	2
Rgcc	2.34612e-136	0.417434	0.451	0.122	3.78711e-132	2
Ly86	2.4874e-136	0.290891	0.296	0.05	4.01516e-132	2
Cox5a	2.58786e-131	0.348645	0.999	0.938	4.17732e-127	2
Mrpl20	2.76315e-131	0.427313	0.947	0.681	4.46027e-127	2
Hint1	4.24688e-129	0.270842	1	0.993	6.85531e-125	2
Ybx3	5.30638e-129	0.412613	0.898	0.537	8.56556e-125	2
Tmem147	1.82098e-128	0.425763	0.942	0.632	2.93943e-124	2
Fabp5	2.37249e-128	0.435816	0.897	0.526	3.82968e-124	2
Snrpd1	1.29483e-127	0.356757	0.993	0.899	2.09012e-123	2
Hnrnpab	8.97763e-126	0.37175	0.991	0.906	1.44917e-121	2
Ptma	1.03548e-124	0.225274	1	1	1.67147e-120	2
Odc1	1.81661e-124	0.425641	0.914	0.583	2.93237e-120	2
Ebna1bp2	3.32656e-124	0.389425	0.912	0.546	5.36973e-120	2
Cebpb	5.34863e-124	0.285091	0.558	0.187	8.63375e-120	2
H2afj	5.60392e-124	0.361367	0.994	0.901	9.04584e-120	2
Srsf2	6.19796e-124	0.35019	0.997	0.957	1.00047e-119	2
Mrpl16	1.61731e-122	0.308934	0.691	0.282	2.61067e-118	2
Tifab	4.49625e-122	0.226907	0.28	0.049	7.25784e-118	2
mt-Nd1	8.3124e-122	0.255441	1	1	1.34179e-117	2
Uqcr10	1.86284e-121	0.342016	0.995	0.931	3.00699e-117	2
Manf	1.1295e-120	0.432537	0.959	0.731	1.82324e-116	2
Gng12	9.19607e-120	0.407079	0.842	0.478	1.48443e-115	2
Pdap1	2.12228e-119	0.38811	0.964	0.715	3.42579e-115	2
Arpc1b	2.14849e-119	0.304077	1	0.975	3.4681e-115	2
Csf1r	4.34894e-119	0.159664	0.291	0.054	7.02005e-115	2
2010111I01Rik	7.34914e-118	0.268646	0.592	0.21	1.1863e-113	2
Gda	1.10019e-117	0.108504	0.126	0.004	1.77593e-113	2
Chchd4	2.50392e-117	0.391663	0.912	0.574	4.04184e-113	2
Mrpl36	1.54502e-116	0.372062	0.975	0.729	2.49397e-112	2
Rpl36al	1.44447e-115	0.214465	1	0.998	2.33166e-111	2
Sec61b	5.32259e-115	0.281379	1	0.994	8.59173e-111	2
Eif4ebp1	5.72939e-115	0.397508	0.951	0.676	9.24837e-111	2
Glrx5	2.00332e-114	0.353171	0.949	0.699	3.23376e-110	2
Fkbp11	5.42661e-114	0.207171	0.364	0.088	8.75964e-110	2
Atpif1	1.11964e-113	0.292355	0.999	0.983	1.80733e-109	2
Uqcc2	2.87379e-112	0.3454	0.993	0.829	4.63887e-108	2
Dynll1	5.20124e-112	0.368602	0.996	0.929	8.39584e-108	2
Nop10	3.76168e-110	0.304007	1	0.972	6.07211e-106	2
Lmo1	8.5003e-110	0.280457	0.6	0.227	1.37212e-105	2
Uqcr11	1.11685e-109	0.318466	0.995	0.94	1.80282e-105	2
1700020L24Rik	3.24961e-109	0.14657	0.275	0.052	5.24553e-105	2
Eif2s2	6.7519e-109	0.367683	0.986	0.859	1.08989e-104	2
Llph	7.25767e-109	0.358309	0.97	0.801	1.17153e-104	2
1110008F13Rik	2.91226e-107	0.322343	0.994	0.894	4.70097e-103	2
Sssca1	3.67106e-107	0.345936	0.852	0.479	5.92583e-103	2
Nudc	4.26892e-107	0.380018	0.966	0.742	6.8909e-103	2
Serbp1	4.48033e-107	0.302118	0.997	0.976	7.23215e-103	2
Ndufab1	1.18844e-106	0.349943	0.985	0.814	1.91838e-102	2
Eif6	1.28263e-106	0.374209	0.882	0.568	2.07043e-102	2
Srsf7	1.29761e-106	0.350477	0.994	0.871	2.09461e-102	2
Rrp1b	4.31372e-106	0.266249	0.614	0.243	6.9632e-102	2
Eif1ad	8.3392e-106	0.352225	0.862	0.504	1.34611e-101	2
Fam136a	1.54294e-105	0.34477	0.825	0.442	2.49062e-101	2
Polr2f	2.13673e-104	0.34539	0.982	0.825	3.44911e-100	2
Cdc34	7.94293e-104	0.290116	0.698	0.314	1.28215e-99	2
U2af1	1.46358e-103	0.357514	0.98	0.833	2.36252e-99	2
Shmt2	2.06092e-103	0.297227	0.718	0.328	3.32673e-99	2
Phb2	2.09431e-103	0.3541	0.983	0.844	3.38064e-99	2
Csf2rb	3.0368e-103	0.239692	0.516	0.179	4.902e-99	2
C1qbp	3.24139e-103	0.343782	0.98	0.814	5.23225e-99	2
Atp8b4	7.8954e-103	0.213652	0.467	0.151	1.27448e-98	2
Hspa5	8.97007e-103	0.383066	0.823	0.443	1.44795e-98	2
Mthfd2	9.92264e-103	0.247222	0.541	0.198	1.60171e-98	2
Rrbp1	1.44075e-102	0.359005	0.902	0.581	2.32566e-98	2
Ddx21	1.73242e-102	0.353338	0.894	0.548	2.79647e-98	2
Cnbp	2.16378e-102	0.314371	0.997	0.968	3.49278e-98	2
Uck2	3.85292e-102	0.265548	0.641	0.268	6.21939e-98	2
Yars	4.81758e-102	0.173195	0.402	0.113	7.77653e-98	2
Shfm1	6.28713e-102	0.282894	1	0.976	1.01487e-97	2
Cyc1	6.82715e-102	0.348644	0.926	0.656	1.10204e-97	2
Tmem14c	1.30846e-101	0.336041	0.951	0.703	2.11211e-97	2
Mrpl57	1.8573e-101	0.346611	0.95	0.708	2.99805e-97	2
Wdr18	2.00318e-101	0.283854	0.694	0.301	3.23354e-97	2
Strap	2.18133e-101	0.339691	0.879	0.558	3.52111e-97	2
Fkbp4	2.57974e-101	0.376911	0.936	0.659	4.16421e-97	2
Fcgr2b	2.77985e-101	0.137196	0.284	0.06	4.48723e-97	2
Slc7a5	3.35102e-101	0.219577	0.487	0.163	5.40922e-97	2
Hk2	4.98169e-101	0.211819	0.523	0.18	8.04144e-97	2
Snrpb	8.67543e-101	0.291588	0.994	0.938	1.40039e-96	2
Pfdn6	1.46268e-100	0.32958	0.955	0.715	2.36105e-96	2
St6galnac4	3.53568e-100	0.27706	0.641	0.269	5.70729e-96	2
Endog	4.68034e-100	0.177522	0.42	0.123	7.555e-96	2
Abhd11	4.99373e-100	0.288194	0.71	0.323	8.06088e-96	2
Ccdc86	1.0921e-99	0.235136	0.579	0.219	1.76286e-95	2
Rangrf	1.13587e-99	0.347033	0.814	0.45	1.83353e-95	2
Gspt1	3.97804e-99	0.335373	0.865	0.507	6.42135e-95	2
Pa2g4	1.24761e-98	0.358248	0.924	0.627	2.01389e-94	2
Ifrd2	1.30128e-98	0.305793	0.76	0.374	2.10053e-94	2
Mrto4	1.51843e-98	0.287348	0.714	0.333	2.45106e-94	2
Dctpp1	2.74076e-98	0.348169	0.986	0.846	4.42413e-94	2
Mrps18b	5.23014e-97	0.270223	0.716	0.327	8.4425e-93	2
Pcbp1	8.9526e-97	0.328803	0.981	0.845	1.44513e-92	2
Hspd1	1.01349e-96	0.380313	0.942	0.679	1.63597e-92	2
Ndufaf4	1.18863e-96	0.302047	0.768	0.383	1.91868e-92	2
Emb	1.22247e-96	0.385168	0.948	0.75	1.97332e-92	2
Ppp1r14b	1.58317e-96	0.33743	0.958	0.721	2.55556e-92	2
Gadd45gip1	1.74564e-96	0.339151	0.942	0.72	2.81782e-92	2
Slc4a8	2.7671e-96	0.215216	0.449	0.147	4.46666e-92	2
Hsp90b1	1.14154e-95	0.349858	0.871	0.55	1.84267e-91	2
Zfp706	1.36162e-95	0.289391	0.999	0.952	2.19793e-91	2
Rexo2	2.91489e-95	0.312647	0.856	0.488	4.70522e-91	2
Ahsa1	4.4199e-95	0.348838	0.854	0.514	7.1346e-91	2
Rrs1	4.45117e-95	0.308825	0.797	0.421	7.18509e-91	2
Ndufs6	1.32619e-94	0.310642	0.98	0.813	2.14074e-90	2
Eif2s1	6.47257e-94	0.341948	0.829	0.478	1.0448e-89	2
Dtymk	7.23671e-94	0.337754	0.974	0.753	1.16815e-89	2
Ftsj3	9.26461e-94	0.222764	0.571	0.219	1.49549e-89	2
Bax	1.19944e-93	0.353666	0.901	0.589	1.93613e-89	2
Slc16a1	3.80174e-93	0.165702	0.387	0.112	6.13678e-89	2
Uchl3	3.87701e-93	0.307717	0.744	0.369	6.25827e-89	2
Arhgdia	1.81707e-92	0.323214	0.944	0.709	2.93312e-88	2
Srsf3	2.13498e-92	0.262318	1	0.975	3.44629e-88	2
Mrpl18	2.94503e-92	0.324822	0.976	0.807	4.75387e-88	2
Gsto1	1.08215e-91	0.324551	0.921	0.578	1.7468e-87	2
Agpat5	2.08679e-91	0.253611	0.647	0.285	3.3685e-87	2
Lamtor4	2.65311e-91	0.33716	0.948	0.739	4.28265e-87	2
Rpn1	4.03845e-91	0.281863	0.716	0.342	6.51886e-87	2
Dcun1d5	1.19976e-90	0.337523	0.872	0.556	1.93666e-86	2
Fam195a	1.20414e-90	0.228362	0.578	0.228	1.94372e-86	2
Mrpl42	2.26452e-90	0.325448	0.967	0.782	3.65538e-86	2
Lsm2	2.45335e-90	0.322547	0.981	0.829	3.96019e-86	2
Rab44	1.01306e-89	0.171727	0.392	0.12	1.63527e-85	2
Lman2	5.89506e-89	0.326574	0.899	0.607	9.51581e-85	2
B4galnt1	6.05778e-89	0.282519	0.709	0.339	9.77846e-85	2
Pno1	8.03948e-89	0.234151	0.606	0.255	1.29773e-84	2
Atf4	9.82104e-89	0.357352	0.823	0.491	1.58531e-84	2
Anp32b	2.05419e-88	0.279161	0.998	0.972	3.31588e-84	2
Txnl4a	1.15471e-87	0.313287	0.835	0.485	1.86394e-83	2
Mapkapk3	1.90495e-87	0.225175	0.61	0.257	3.07496e-83	2
Syngr2	1.90006e-86	0.298891	0.83	0.465	3.06708e-82	2
Prelid1	2.40155e-86	0.308523	0.962	0.76	3.87658e-82	2
Shmt1	3.43526e-86	0.195041	0.471	0.166	5.54519e-82	2
Rwdd1	3.7789e-86	0.308396	0.912	0.639	6.0999e-82	2
Pycard	4.43201e-86	0.344642	0.963	0.766	7.15414e-82	2
Nubp2	2.98623e-85	0.250561	0.685	0.318	4.82037e-81	2
Park7	3.57421e-85	0.27115	0.996	0.948	5.76949e-81	2
Smdt1	7.5708e-85	0.306901	0.973	0.852	1.22208e-80	2
Hacd1	1.35425e-84	0.266407	0.779	0.405	2.18603e-80	2
Tnfaip2	1.73675e-84	0.107461	0.215	0.04	2.80346e-80	2
Nsun2	2.01592e-84	0.29123	0.754	0.402	3.25409e-80	2
Rcc1	2.38772e-84	0.230489	0.578	0.243	3.85426e-80	2
Mrps24	2.80679e-84	0.306768	0.972	0.761	4.53071e-80	2
Polr2l	7.74945e-84	0.287049	0.828	0.474	1.25092e-79	2
Ube2f	1.17515e-83	0.239288	0.674	0.31	1.89692e-79	2
Gsr	1.35526e-83	0.267706	0.558	0.233	2.18765e-79	2
Pfkp	1.56797e-83	0.123378	0.268	0.063	2.53101e-79	2
Ncln	1.93443e-83	0.176694	0.418	0.14	3.12256e-79	2
Ccnd1	1.94196e-83	0.196792	0.465	0.165	3.13471e-79	2
Gatm	2.16621e-83	0.224751	0.54	0.216	3.49669e-79	2
2010107E04Rik	3.90473e-83	0.259948	0.996	0.956	6.30301e-79	2
Naa50	4.14166e-83	0.314079	0.918	0.615	6.68547e-79	2
Fcgr3	5.39579e-83	0.110827	0.113	0.008	8.70988e-79	2
Chchd2	1.49952e-82	0.215213	1	0.993	2.42052e-78	2
Wdr43	5.27356e-82	0.27759	0.781	0.423	8.51257e-78	2
Eif3b	7.81509e-82	0.29412	0.819	0.481	1.26151e-77	2
Rae1	1.39909e-81	0.225849	0.656	0.291	2.25841e-77	2
Polr3h	1.9549e-81	0.218591	0.611	0.265	3.15561e-77	2
Dph3	4.46975e-81	0.309206	0.879	0.592	7.21507e-77	2
Lsm12	5.50349e-81	0.255823	0.766	0.408	8.88374e-77	2
Tmed2	3.06424e-80	0.280404	0.98	0.838	4.9463e-76	2
Irf8	3.10208e-80	0.379299	0.69	0.361	5.00738e-76	2
Mrpl54	3.22691e-80	0.295866	0.964	0.774	5.20887e-76	2
Ydjc	5.55952e-80	0.248218	0.654	0.308	8.97418e-76	2
Mrpl51	6.45726e-80	0.299047	0.921	0.679	1.04233e-75	2
Minos1	6.81981e-80	0.261687	0.994	0.912	1.10085e-75	2
Snrpd3	7.3764e-80	0.295188	0.976	0.812	1.1907e-75	2
Timm9	9.68686e-80	0.273807	0.813	0.455	1.56365e-75	2
Eef1e1	1.39486e-79	0.271041	0.81	0.448	2.25158e-75	2
Tuba4a	1.94622e-79	0.338562	0.937	0.705	3.14159e-75	2
Prmt1	2.51272e-79	0.321742	0.889	0.592	4.05604e-75	2
Atp5k	3.09396e-79	0.289462	0.982	0.852	4.99427e-75	2
Hspa4	3.64445e-79	0.256667	0.696	0.349	5.88287e-75	2
Aars	3.9726e-79	0.290501	0.924	0.631	6.41257e-75	2
Cox5b	5.97888e-79	0.236796	0.999	0.973	9.6511e-75	2
Nop16	7.48503e-79	0.247341	0.732	0.37	1.20823e-74	2
Hspa9	9.23199e-79	0.305398	0.892	0.614	1.49023e-74	2
Ndufb8	9.31616e-79	0.278757	0.98	0.872	1.50381e-74	2
Pkm	1.13893e-78	0.315861	0.972	0.793	1.83845e-74	2
Nars	1.2593e-78	0.264135	0.685	0.349	2.03276e-74	2
Dbi	1.35829e-78	0.313896	0.98	0.861	2.19255e-74	2
Trmt6	1.59244e-78	0.22556	0.606	0.27	2.57052e-74	2
Ppan	2.33255e-78	0.236638	0.722	0.354	3.7652e-74	2
Nudcd2	2.75602e-78	0.299511	0.911	0.621	4.44876e-74	2
BC035044	3.57037e-78	0.313418	0.969	0.794	5.76329e-74	2
Rnf126	4.58587e-78	0.243515	0.716	0.352	7.40252e-74	2
Eif4a1	5.94058e-78	0.284816	1	0.951	9.58928e-74	2
Alyref	6.31699e-78	0.296873	0.92	0.646	1.01969e-73	2
Ssr2	7.1013e-78	0.313099	0.923	0.689	1.14629e-73	2
Pfdn2	8.74084e-78	0.301174	0.925	0.693	1.41095e-73	2
Gnl3	9.57607e-78	0.304849	0.883	0.577	1.54577e-73	2
Dpy30	2.12044e-77	0.292416	0.954	0.779	3.42281e-73	2
Hras	3.11694e-77	0.249496	0.655	0.315	5.03136e-73	2
Erp29	4.55795e-77	0.304262	0.966	0.813	7.35744e-73	2
Atad3a	5.43184e-77	0.234822	0.64	0.296	8.76807e-73	2
Emc6	7.15856e-77	0.282693	0.956	0.758	1.15554e-72	2
Tfrc	1.21165e-76	0.144696	0.299	0.084	1.95584e-72	2
Alas1	1.5306e-76	0.172816	0.336	0.104	2.47069e-72	2
Mrps7	1.53314e-76	0.269698	0.833	0.474	2.4748e-72	2
Hnrnpf	1.71381e-76	0.279677	0.994	0.937	2.76644e-72	2
Clns1a	2.02774e-76	0.274316	0.844	0.504	3.27318e-72	2
Fcer1g	2.30669e-76	0.412467	0.71	0.406	3.72347e-72	2
Gars	3.44464e-76	0.187324	0.521	0.211	5.56033e-72	2
Pdcd5	6.51282e-76	0.29101	0.942	0.714	1.0513e-71	2
Exosc1	6.91586e-76	0.243532	0.796	0.424	1.11636e-71	2
Etf1	1.03628e-75	0.250478	0.669	0.325	1.67277e-71	2
Ciapin1	1.18276e-75	0.203771	0.594	0.258	1.9092e-71	2
Mars	1.35675e-75	0.128291	0.325	0.095	2.19007e-71	2
Tmed9	1.52383e-75	0.2895	0.943	0.716	2.45976e-71	2
Gart	3.2515e-75	0.236809	0.683	0.33	5.24857e-71	2
Atp5g3	3.61861e-75	0.277922	0.978	0.857	5.84117e-71	2
Slc35b1	1.07699e-74	0.155294	0.437	0.157	1.73848e-70	2
Wdr74	1.54981e-74	0.234017	0.651	0.313	2.50171e-70	2
Aprt	1.83766e-74	0.289028	0.966	0.756	2.96635e-70	2
Dut	3.06866e-74	0.307751	0.992	0.864	4.95343e-70	2
Idh3a	6.5254e-74	0.236399	0.722	0.365	1.05333e-69	2
Psmd7	1.05285e-73	0.27903	0.9	0.605	1.69951e-69	2
3110082I17Rik	1.17621e-73	0.187829	0.534	0.22	1.89863e-69	2
P4hb	1.60143e-73	0.300137	0.917	0.651	2.58502e-69	2
Htra2	1.64439e-73	0.227608	0.7	0.339	2.65438e-69	2
Cebpa	2.22157e-73	0.171185	0.462	0.172	3.58606e-69	2
Bop1	2.67363e-73	0.160085	0.425	0.153	4.31577e-69	2
Dnajb11	2.70211e-73	0.219712	0.605	0.277	4.36174e-69	2
Gorasp2	3.73262e-73	0.203588	0.615	0.28	6.02519e-69	2
Grwd1	5.06304e-73	0.173639	0.509	0.201	8.17275e-69	2
Larp1	5.87708e-73	0.241351	0.718	0.364	9.48679e-69	2
Hnrnpd	8.8748e-73	0.293837	0.914	0.639	1.43257e-68	2
Ptges3	1.25966e-72	0.278628	0.972	0.799	2.03334e-68	2
Hmbs	1.85115e-72	0.203041	0.598	0.266	2.98813e-68	2
Psme3	2.12617e-72	0.231378	0.662	0.32	3.43207e-68	2
Igfbp4	2.48924e-72	0.283389	0.987	0.815	4.01813e-68	2
Higd1a	3.31493e-72	0.279756	0.948	0.705	5.35096e-68	2
Ecsit	3.95267e-72	0.151551	0.397	0.139	6.38041e-68	2
Usmg5	4.36358e-72	0.265149	0.986	0.857	7.04369e-68	2
Emc8	5.23404e-72	0.249157	0.765	0.418	8.44879e-68	2
Ndufa5	5.56008e-72	0.277791	0.937	0.697	8.97508e-68	2
I830077J02Rik	2.18968e-71	0.105134	0.217	0.049	3.53458e-67	2
Taf10	2.91156e-71	0.283465	0.927	0.674	4.69985e-67	2
Nop9	3.35203e-71	0.177688	0.534	0.218	5.41084e-67	2
Eif5	3.6817e-71	0.296079	0.964	0.801	5.943e-67	2
Lsm6	4.03813e-71	0.272535	0.984	0.857	6.51835e-67	2
Srsf6	4.83605e-71	0.283405	0.96	0.764	7.80636e-67	2
Cfl1	5.03108e-71	0.21125	1	0.991	8.12116e-67	2
Galk1	5.42332e-71	0.257076	0.717	0.378	8.75432e-67	2
Psme2	7.65168e-71	0.296814	0.939	0.716	1.23513e-66	2
Krtcap2	8.63921e-71	0.25651	0.994	0.937	1.39454e-66	2
Baz1a	1.08158e-70	0.240451	0.686	0.349	1.74588e-66	2
Tma7	1.13562e-70	0.223302	1	0.969	1.83312e-66	2
Vimp	1.88937e-70	0.241344	0.758	0.411	3.04982e-66	2
Polr1d	2.73435e-70	0.24508	0.995	0.941	4.41379e-66	2
Rrp15	3.44385e-70	0.235951	0.759	0.402	5.55906e-66	2
Grpel1	4.14718e-70	0.282224	0.801	0.487	6.69438e-66	2
Slc19a1	4.30479e-70	0.15996	0.419	0.154	6.94879e-66	2
Ddx18	4.76389e-70	0.254332	0.797	0.472	7.68987e-66	2
Mybbp1a	5.0085e-70	0.249412	0.729	0.392	8.08473e-66	2
Nop56	5.22916e-70	0.280019	0.936	0.652	8.44091e-66	2
Gar1	5.43547e-70	0.274389	0.928	0.654	8.77394e-66	2
Imp4	6.38942e-70	0.252316	0.755	0.415	1.03138e-65	2
Timm17a	7.8427e-70	0.260499	0.766	0.44	1.26597e-65	2
Mrps28	8.15462e-70	0.263291	0.881	0.566	1.31632e-65	2
Zfp593	1.00249e-69	0.240863	0.734	0.388	1.61822e-65	2
Gpx1	1.9642e-69	0.199118	1	0.999	3.17061e-65	2
Eif3g	1.99649e-69	0.294063	0.92	0.663	3.22274e-65	2
Metap2	2.48645e-69	0.277751	0.962	0.789	4.01363e-65	2
Ndufb7	2.4975e-69	0.249966	0.99	0.873	4.03147e-65	2
Mrps10	2.59166e-69	0.241206	0.753	0.409	4.18346e-65	2
Pin1	2.63707e-69	0.268829	0.884	0.608	4.25675e-65	2
Timm10	3.03411e-69	0.243364	0.798	0.449	4.89767e-65	2
Fam162a	3.69555e-69	0.268078	0.885	0.579	5.96535e-65	2
Tceb2	3.77139e-69	0.222988	0.998	0.953	6.08778e-65	2
Nt5dc2	7.07292e-69	0.234347	0.621	0.303	1.14171e-64	2
Ppa1	9.66637e-69	0.247992	0.775	0.433	1.56034e-64	2
Psma4	1.14343e-68	0.281291	0.906	0.627	1.84573e-64	2
Actr3	3.57568e-68	0.265806	0.928	0.691	5.77186e-64	2
Chchd1	4.16008e-68	0.263237	0.97	0.792	6.71519e-64	2
Them6	4.36713e-68	0.150972	0.37	0.128	7.04942e-64	2
Cox7a2	4.77517e-68	0.239911	0.992	0.939	7.70808e-64	2
Psmb5	4.96452e-68	0.271649	0.95	0.743	8.01373e-64	2
Dnajc25	4.99495e-68	0.124326	0.319	0.1	8.06284e-64	2
Mrpl55	5.55951e-68	0.230478	0.748	0.412	8.97416e-64	2
Cdk4	6.35764e-68	0.259892	0.994	0.922	1.02625e-63	2
Mogs	6.40437e-68	0.17278	0.501	0.206	1.03379e-63	2
Snrpa1	7.45333e-68	0.268259	0.85	0.523	1.20312e-63	2
Ltv1	8.72286e-68	0.142912	0.386	0.135	1.40804e-63	2
Mrpl2	2.12741e-67	0.245799	0.783	0.451	3.43407e-63	2
Pdia6	4.25438e-67	0.266053	0.798	0.468	6.86743e-63	2
Psat1	4.89035e-67	0.246509	0.749	0.428	7.894e-63	2
Fth1	5.19558e-67	0.172828	1	1	8.3867e-63	2
Psmg3	5.62846e-67	0.240698	0.745	0.411	9.08546e-63	2
Siva1	6.88068e-67	0.279558	0.979	0.824	1.11068e-62	2
Rrp9	6.98188e-67	0.177932	0.52	0.219	1.12701e-62	2
Eif1ax	8.44319e-67	0.269571	0.953	0.719	1.3629e-62	2
Ostc	9.26307e-67	0.263445	0.931	0.679	1.49525e-62	2
Cluh	1.05697e-66	0.158143	0.437	0.169	1.70616e-62	2
Dus1l	1.43231e-66	0.171526	0.535	0.229	2.31203e-62	2
Nip7	1.91222e-66	0.238117	0.761	0.417	3.0867e-62	2
Mpp6	2.46778e-66	0.243502	0.793	0.457	3.98349e-62	2
Ssbp4	3.62439e-66	0.259225	0.872	0.569	5.8505e-62	2
Cox6a1	4.11476e-66	0.236821	0.994	0.94	6.64205e-62	2
Ube2d3	5.1606e-66	0.231062	0.992	0.914	8.33024e-62	2
Nat10	5.48022e-66	0.115298	0.337	0.11	8.84617e-62	2
Nagpa	5.61769e-66	0.121356	0.328	0.106	9.06807e-62	2
Pfn1	9.63823e-66	0.200085	0.999	0.988	1.5558e-61	2
Cox7b	9.72244e-66	0.227599	0.997	0.951	1.5694e-61	2
Gtpbp4	1.03837e-65	0.22653	0.77	0.418	1.67613e-61	2
Snrpf	1.20498e-65	0.199045	1	0.984	1.94507e-61	2
Eif3j1	1.72782e-65	0.267036	0.828	0.502	2.78905e-61	2
Phgdh	1.72949e-65	0.294593	0.935	0.707	2.79175e-61	2
Noc4l	2.19001e-65	0.138232	0.359	0.125	3.53512e-61	2
Ssbp1	2.54938e-65	0.269998	0.927	0.709	4.11521e-61	2
Phb	3.30217e-65	0.203861	0.684	0.338	5.33037e-61	2
Mrpl17	3.35285e-65	0.267439	0.921	0.67	5.41217e-61	2
Asap1	5.99038e-65	0.237923	0.699	0.375	9.66967e-61	2
Aen	6.47413e-65	0.199069	0.626	0.296	1.04505e-60	2
Nfkbib	6.93458e-65	0.124269	0.372	0.13	1.11938e-60	2
Chsy1	7.61078e-65	0.153555	0.41	0.155	1.22853e-60	2
Spi1	2.00369e-64	0.271773	0.904	0.636	3.23436e-60	2
Ak2	3.73602e-64	0.270258	0.914	0.668	6.03068e-60	2
Sf3b5	3.88707e-64	0.248058	0.982	0.872	6.27451e-60	2
Iars	4.31352e-64	0.152334	0.457	0.182	6.96288e-60	2
Cox6b1	4.81234e-64	0.206208	0.998	0.98	7.76809e-60	2
Ly6e	4.90649e-64	0.215171	1	0.992	7.92005e-60	2
Tomm70a	4.92865e-64	0.207801	0.714	0.365	7.95582e-60	2
Dnajc2	5.67209e-64	0.269977	0.871	0.598	9.15589e-60	2
Cox7c	5.75948e-64	0.19326	1	0.99	9.29695e-60	2
Atp5j2	6.87269e-64	0.214878	0.998	0.967	1.10939e-59	2
Sod2	8.70791e-64	0.246546	0.805	0.496	1.40563e-59	2
Vapa	2.43669e-63	0.264331	0.919	0.664	3.93331e-59	2
Bak1	2.49029e-63	0.209768	0.7	0.367	4.01982e-59	2
Pgs1	3.37817e-63	0.145137	0.4	0.151	5.45305e-59	2
Comtd1	1.60629e-62	0.146539	0.439	0.171	2.59287e-58	2
Tomm22	1.82439e-62	0.251811	0.968	0.826	2.94493e-58	2
Creld2	2.12251e-62	0.169374	0.471	0.199	3.42616e-58	2
Trmt61a	4.05501e-62	0.127337	0.387	0.14	6.54559e-58	2
Cyb5b	5.62598e-62	0.213165	0.691	0.363	9.08145e-58	2
Syce2	7.61117e-62	0.278459	0.918	0.654	1.22859e-57	2
Psmb6	8.01189e-62	0.242673	0.98	0.834	1.29328e-57	2
Eif4e	9.11897e-62	0.2504	0.884	0.593	1.47198e-57	2
Arf1	9.37655e-62	0.244987	0.957	0.774	1.51356e-57	2
Ndufs7	1.21418e-61	0.253829	0.959	0.747	1.95994e-57	2
1110008P14Rik	1.5067e-61	0.131269	0.372	0.135	2.43212e-57	2
Bysl	4.2608e-61	0.113664	0.297	0.094	6.87779e-57	2
Psmb2	4.74344e-61	0.260292	0.951	0.766	7.65686e-57	2
Slmo2	4.89368e-61	0.211787	0.685	0.35	7.89937e-57	2
Sephs2	6.39316e-61	0.242148	0.797	0.477	1.03198e-56	2
Rsl1d1	7.1103e-61	0.268825	0.91	0.663	1.14774e-56	2
Abcf2	9.39539e-61	0.146984	0.464	0.19	1.5166e-56	2
Ndufb6	1.11339e-60	0.249422	0.931	0.661	1.79723e-56	2
Srsf9	1.4507e-60	0.231645	0.82	0.507	2.34172e-56	2
Nt5c	1.90768e-60	0.235263	0.805	0.47	3.07938e-56	2
Sub1	1.92251e-60	0.212963	0.999	0.981	3.10332e-56	2
Calm1	2.26602e-60	0.246298	0.992	0.901	3.65781e-56	2
Exosc5	2.62161e-60	0.245722	0.918	0.652	4.2318e-56	2
Noc2l	3.91258e-60	0.182956	0.572	0.267	6.31569e-56	2
Ruvbl2	5.38038e-60	0.216642	0.664	0.336	8.68501e-56	2
Nin	7.34963e-60	0.125844	0.378	0.139	1.18638e-55	2
Srp19	7.60607e-60	0.240473	0.795	0.477	1.22777e-55	2
Edem1	7.80528e-60	0.113295	0.367	0.132	1.25993e-55	2
Psma6	9.34522e-60	0.250884	0.903	0.647	1.50851e-55	2
Pus7	1.27111e-59	0.123132	0.361	0.13	2.05182e-55	2
Mrpl41	2.01421e-59	0.22192	0.775	0.445	3.25134e-55	2
Tagln2	2.19818e-59	0.228504	0.992	0.925	3.5483e-55	2
Ccl9	2.54169e-59	0.295796	0.873	0.598	4.1028e-55	2
H2afz	2.89029e-59	0.2376	1	0.991	4.66551e-55	2
Tma16	3.10666e-59	0.176477	0.574	0.27	5.01478e-55	2
Rps19bp1	3.26292e-59	0.217559	0.807	0.481	5.26701e-55	2
Apex1	3.55266e-59	0.237088	0.861	0.541	5.7347e-55	2
Denr	3.57941e-59	0.24945	0.929	0.692	5.77788e-55	2
Rbx1	3.99431e-59	0.214045	0.994	0.938	6.44761e-55	2
Snf8	4.02446e-59	0.236312	0.779	0.483	6.49629e-55	2
Gria3	4.1384e-59	0.114579	0.292	0.095	6.68021e-55	2
Prpf19	6.91777e-59	0.223363	0.698	0.386	1.11667e-54	2
Dnajc15	7.84671e-59	0.231341	0.841	0.547	1.26662e-54	2
Mrps15	1.00524e-58	0.234869	0.824	0.525	1.62266e-54	2
Etfb	1.39763e-58	0.251116	0.965	0.805	2.25606e-54	2
Ak6	1.46086e-58	0.1832	0.61	0.297	2.35811e-54	2
Fdx1l	1.71378e-58	0.239121	0.831	0.522	2.76638e-54	2
Psma2	1.89521e-58	0.253619	0.947	0.764	3.05924e-54	2
Tmem167	2.7836e-58	0.244017	0.932	0.687	4.49328e-54	2
D1Ertd622e	2.82412e-58	0.118953	0.345	0.123	4.55869e-54	2
Ndufb4	3.00457e-58	0.233361	0.967	0.799	4.84998e-54	2
Bola3	5.35486e-58	0.252363	0.928	0.698	8.64381e-54	2
Ube2m	5.85832e-58	0.191983	0.6	0.301	9.45649e-54	2
2810417H13Rik	6.10293e-58	0.320727	0.921	0.654	9.85135e-54	2
Ddx27	7.14339e-58	0.211346	0.749	0.409	1.15309e-53	2
Nadk	1.18645e-57	0.17732	0.584	0.28	1.91516e-53	2
Slc3a2	1.2707e-57	0.201513	0.664	0.35	2.05116e-53	2
Cox8a	1.32199e-57	0.1622	1	0.999	2.13395e-53	2
Smyd5	1.63584e-57	0.145802	0.478	0.202	2.64057e-53	2
Eif4g1	1.83452e-57	0.211085	0.73	0.413	2.96127e-53	2
Mrps18a	1.88305e-57	0.242378	0.811	0.519	3.03963e-53	2
G3bp1	1.93395e-57	0.254686	0.97	0.812	3.12178e-53	2
Smco4	3.34983e-57	0.230762	0.734	0.415	5.4073e-53	2
Usp50	3.4086e-57	0.171977	0.594	0.285	5.50216e-53	2
Wbscr22	3.54177e-57	0.177388	0.585	0.279	5.71712e-53	2
Ddx39	4.97609e-57	0.220555	0.673	0.361	8.03241e-53	2
Tmem248	5.75444e-57	0.130243	0.452	0.185	9.28881e-53	2
Mat2a	5.90925e-57	0.25099	0.972	0.806	9.53872e-53	2
Psma3	6.74109e-57	0.244446	0.978	0.859	1.08815e-52	2
Emg1	7.21601e-57	0.231395	0.975	0.852	1.16481e-52	2
Cct3	7.68538e-57	0.249903	0.86	0.582	1.24057e-52	2
Nifk	1.02395e-56	0.231398	0.823	0.518	1.65286e-52	2
Slc7a1	1.11426e-56	0.140175	0.4	0.158	1.79863e-52	2
Mdh2	1.13722e-56	0.253541	0.944	0.738	1.8357e-52	2
Mrpl15	1.14351e-56	0.237704	0.847	0.533	1.84586e-52	2
Nup37	1.1981e-56	0.167895	0.504	0.23	1.93397e-52	2
Tipin	1.26528e-56	0.255278	0.94	0.672	2.04241e-52	2
Ctu2	1.36895e-56	0.122461	0.399	0.154	2.20977e-52	2
Pgd	1.68134e-56	0.169702	0.517	0.236	2.71403e-52	2
Nop2	2.05207e-56	0.132129	0.388	0.152	3.31245e-52	2
Slc16a6	2.65454e-56	0.106722	0.313	0.107	4.28496e-52	2
Bid	4.17542e-56	0.15262	0.481	0.21	6.73997e-52	2
Mcpt8	4.56944e-56	0.24326	0.259	0.083	7.37599e-52	2
Gcsh	5.2279e-56	0.230568	0.777	0.469	8.43887e-52	2
Mrps26	5.92186e-56	0.246015	0.882	0.625	9.55907e-52	2
Ddx56	7.97376e-56	0.149272	0.482	0.212	1.28712e-51	2
Polr2j	8.35829e-56	0.240395	0.947	0.748	1.34919e-51	2
Tmed10	1.08367e-55	0.2445	0.901	0.664	1.74925e-51	2
Utp18	1.25181e-55	0.148739	0.434	0.181	2.02068e-51	2
Atox1	1.32603e-55	0.224764	0.982	0.864	2.14048e-51	2
Cox6c	1.52983e-55	0.187965	0.996	0.984	2.46945e-51	2
Ndufa12	1.88959e-55	0.231108	0.968	0.807	3.05017e-51	2
Ifrd1	2.50176e-55	0.146991	0.452	0.19	4.03834e-51	2
Dohh	2.52714e-55	0.215282	0.726	0.409	4.07932e-51	2
Dad1	2.68057e-55	0.230419	0.97	0.818	4.32697e-51	2
Hnrnpu	3.05226e-55	0.244381	0.949	0.759	4.92695e-51	2
Mybl2	3.89267e-55	0.127642	0.367	0.139	6.28355e-51	2
Nasp	4.07758e-55	0.215424	0.761	0.435	6.58203e-51	2
Ndufa8	8.9769e-55	0.223904	0.966	0.789	1.44905e-50	2
Hdgf	1.31196e-54	0.22095	0.996	0.901	2.11776e-50	2
Sfxn1	1.49517e-54	0.23881	0.867	0.584	2.4135e-50	2
Mtch2	1.65592e-54	0.239506	0.818	0.527	2.67299e-50	2
AI413582	1.78387e-54	0.178756	0.654	0.336	2.87953e-50	2
Cst3	1.8711e-54	0.185186	0.993	0.938	3.02033e-50	2
Pebp1	1.88877e-54	0.188748	1	0.971	3.04885e-50	2
Gm16286	2.49649e-54	0.24063	0.944	0.734	4.02983e-50	2
Stk16	3.69533e-54	0.230036	0.865	0.592	5.96501e-50	2
Mdn1	4.2164e-54	0.116434	0.393	0.154	6.80612e-50	2
Atp5a1	4.22319e-54	0.217566	0.98	0.88	6.81707e-50	2
Ube2i	4.52831e-54	0.224929	0.971	0.85	7.30959e-50	2
Psmb3	4.54263e-54	0.233243	0.961	0.767	7.33272e-50	2
Ssb	5.46632e-54	0.233343	0.927	0.674	8.82373e-50	2
Yrdc	6.02947e-54	0.182386	0.648	0.334	9.73278e-50	2
Fasn	6.10087e-54	0.13488	0.416	0.172	9.84803e-50	2
Hnrnpa2b1	6.44591e-54	0.205328	0.997	0.965	1.0405e-49	2
Med8	6.7691e-54	0.180745	0.665	0.346	1.09267e-49	2
E2f4	6.89188e-54	0.177115	0.645	0.332	1.11249e-49	2
Pfdn4	1.0661e-53	0.198156	0.706	0.382	1.7209e-49	2
Atp5j	1.1022e-53	0.186126	0.999	0.972	1.77916e-49	2
Nudt19	1.18927e-53	0.236525	0.848	0.56	1.91972e-49	2
Atp5l	1.47352e-53	0.172898	1	0.989	2.37856e-49	2
Cars	2.00155e-53	0.107578	0.303	0.106	3.2309e-49	2
Slirp	2.01417e-53	0.230657	0.943	0.759	3.25128e-49	2
Atf6b	3.15444e-53	0.13107	0.444	0.188	5.09189e-49	2
Asna1	3.39981e-53	0.122324	0.366	0.142	5.48797e-49	2
Pgls	8.86376e-53	0.219895	0.992	0.908	1.43079e-48	2
Parl	1.18905e-52	0.184603	0.673	0.356	1.91936e-48	2
Pdia4	1.87075e-52	0.138856	0.452	0.196	3.01977e-48	2
Tsfm	2.05188e-52	0.189271	0.654	0.345	3.31214e-48	2
Lman1	3.68411e-52	0.16273	0.553	0.267	5.94688e-48	2
Uchl5	4.50474e-52	0.205188	0.741	0.422	7.27156e-48	2
Tm7sf3	4.96681e-52	0.109074	0.353	0.134	8.01743e-48	2
Eif1a	5.58673e-52	0.220799	0.843	0.537	9.01809e-48	2
Lars	5.86434e-52	0.127946	0.437	0.185	9.46621e-48	2
Soat1	6.95745e-52	0.107095	0.279	0.095	1.12307e-47	2
Nufip1	7.71267e-52	0.107272	0.367	0.141	1.24498e-47	2
Ndufc1	9.21362e-52	0.226225	0.966	0.826	1.48726e-47	2
Ppp4c	1.06758e-51	0.225848	0.916	0.68	1.72329e-47	2
Mettl1	1.44369e-51	0.200487	0.732	0.41	2.3304e-47	2
Scamp3	1.87291e-51	0.152329	0.529	0.247	3.02325e-47	2
Ppp1ca	2.29876e-51	0.226438	0.981	0.892	3.71066e-47	2
Sdad1	2.63336e-51	0.126982	0.457	0.197	4.25076e-47	2
Polr2e	2.75812e-51	0.21705	0.93	0.693	4.45215e-47	2
Msrb1	3.45058e-51	0.279361	0.671	0.39	5.56992e-47	2
Gcat	4.07309e-51	0.112467	0.371	0.146	6.57478e-47	2
Gusb	4.59639e-51	0.175119	0.699	0.377	7.41949e-47	2
Nans	5.67023e-51	0.168398	0.609	0.308	9.15289e-47	2
Gemin6	6.19056e-51	0.180233	0.618	0.322	9.9928e-47	2
Plppr3	7.54016e-51	0.194553	0.68	0.377	1.21713e-46	2
Stip1	7.94521e-51	0.180318	0.634	0.333	1.28252e-46	2
Cad	8.37545e-51	0.125256	0.398	0.165	1.35196e-46	2
Gtf2h5	8.92187e-51	0.21622	0.898	0.633	1.44017e-46	2
Rbm8a	9.76955e-51	0.235705	0.916	0.683	1.577e-46	2
Sec61g	1.01142e-50	0.202975	0.997	0.976	1.63264e-46	2
Ndufb2	1.05367e-50	0.221853	0.962	0.819	1.70084e-46	2
Uxt	1.11499e-50	0.17352	0.603	0.306	1.79982e-46	2
Aldoa	1.44668e-50	0.225974	0.907	0.66	2.33524e-46	2
1810043H04Rik	1.69719e-50	0.229089	0.909	0.673	2.73961e-46	2
Tgfb1	1.78615e-50	0.231248	0.927	0.693	2.88321e-46	2
Pgp	1.98646e-50	0.195875	0.719	0.407	3.20654e-46	2
Fkbp1a	2.00744e-50	0.220612	0.973	0.861	3.24041e-46	2
Ctps	2.73713e-50	0.119716	0.381	0.155	4.41827e-46	2
Dpp9	2.90694e-50	0.107504	0.357	0.139	4.69238e-46	2
Aimp2	2.97772e-50	0.141714	0.499	0.229	4.80663e-46	2
Banf1	3.0519e-50	0.220313	0.983	0.866	4.92638e-46	2
Dnajc11	5.53809e-50	0.133057	0.417	0.179	8.93958e-46	2
Ncf4	7.03209e-50	0.148107	0.497	0.23	1.13512e-45	2
Ppih	7.38665e-50	0.200171	0.757	0.454	1.19235e-45	2
Dkc1	7.57285e-50	0.215992	0.78	0.485	1.22241e-45	2
Tbrg4	8.37509e-50	0.103252	0.296	0.107	1.35191e-45	2
Emc4	8.63879e-50	0.147616	0.526	0.25	1.39447e-45	2
Txndc5	2.17916e-49	0.149377	0.509	0.244	3.5176e-45	2
Mrfap1	3.8676e-49	0.203758	0.989	0.924	6.24307e-45	2
Sec13	4.58348e-49	0.16471	0.567	0.284	7.39865e-45	2
Nomo1	5.49064e-49	0.111307	0.405	0.169	8.86299e-45	2
Sap30	5.74362e-49	0.194957	0.684	0.39	9.27136e-45	2
2610318N02Rik	7.55448e-49	0.102936	0.332	0.127	1.21944e-44	2
Bri3bp	8.24252e-49	0.201257	0.751	0.449	1.33051e-44	2
Atic	8.87174e-49	0.171851	0.64	0.336	1.43208e-44	2
9130401M01Rik	1.04499e-48	0.170666	0.619	0.319	1.68683e-44	2
Brms1	1.15011e-48	0.126557	0.501	0.231	1.85652e-44	2
Sec11c	1.29681e-48	0.223242	0.938	0.732	2.09331e-44	2
Vdac2	1.68573e-48	0.233912	0.937	0.748	2.7211e-44	2
Mrps5	1.68574e-48	0.195248	0.748	0.442	2.72112e-44	2
Egln3	2.76505e-48	0.119293	0.371	0.153	4.46334e-44	2
Romo1	2.92144e-48	0.219359	0.965	0.775	4.7158e-44	2
Dnph1	3.31965e-48	0.193428	0.75	0.431	5.35857e-44	2
Lsm7	3.49613e-48	0.204298	0.813	0.521	5.64345e-44	2
Psmg1	3.64516e-48	0.155755	0.572	0.283	5.88402e-44	2
Ifitm2	3.75836e-48	0.209003	0.997	0.944	6.06675e-44	2
Rcl1	4.34431e-48	0.155413	0.564	0.279	7.01258e-44	2
Acaa2	6.05618e-48	0.136963	0.47	0.214	9.77588e-44	2
Rbms1	6.11999e-48	0.148249	0.539	0.266	9.87888e-44	2
Cox17	7.19002e-48	0.214669	0.938	0.737	1.16061e-43	2
Nr2c2ap	7.28999e-48	0.166289	0.697	0.382	1.17675e-43	2
Ap1s1	7.5827e-48	0.190386	0.728	0.417	1.224e-43	2
Psmc4	9.52154e-48	0.186361	0.672	0.379	1.53697e-43	2
Ube2k	9.84495e-48	0.212395	0.802	0.529	1.58917e-43	2
Cfp	1.00179e-47	0.106265	0.312	0.118	1.61708e-43	2
Wdr4	1.02713e-47	0.107616	0.367	0.148	1.65799e-43	2
Hnrnpdl	1.03819e-47	0.235548	0.901	0.68	1.67585e-43	2
Mrps34	1.15826e-47	0.203564	0.787	0.487	1.86967e-43	2
1500011K16Rik	1.25086e-47	0.212888	0.846	0.569	2.01913e-43	2
Ccdc115	1.27098e-47	0.204793	0.808	0.504	2.05162e-43	2
Psmd3	1.71262e-47	0.156629	0.549	0.275	2.76451e-43	2
Polr2h	2.02815e-47	0.200797	0.778	0.488	3.27384e-43	2
Wdr77	2.12238e-47	0.174886	0.643	0.346	3.42594e-43	2
Ict1	2.68479e-47	0.19911	0.754	0.467	4.33379e-43	2
Abcf1	3.5872e-47	0.193756	0.772	0.473	5.79046e-43	2
Naa20	4.64178e-47	0.193053	0.752	0.445	7.49276e-43	2
Cdv3	4.68405e-47	0.224541	0.892	0.645	7.561e-43	2
Swi5	5.06392e-47	0.194205	0.987	0.905	8.17418e-43	2
Ndufa2	5.43059e-47	0.179198	0.994	0.958	8.76606e-43	2
Mrpl11	6.99918e-47	0.201345	0.813	0.524	1.12981e-42	2
Tex30	8.84771e-47	0.156697	0.57	0.289	1.4282e-42	2
Junb	1.07565e-46	0.12199	0.401	0.171	1.73632e-42	2
Milr1	1.28067e-46	0.162104	0.611	0.324	2.06725e-42	2
Ndufb10	1.35509e-46	0.21828	0.951	0.786	2.18739e-42	2
Eno1	1.67476e-46	0.187721	0.697	0.4	2.7034e-42	2
Timm50	2.11335e-46	0.173887	0.642	0.348	3.41136e-42	2
Nme6	2.77959e-46	0.135307	0.521	0.249	4.48682e-42	2
Txn1	3.48046e-46	0.192571	0.998	0.966	5.61815e-42	2
Srp9	4.80816e-46	0.202637	0.985	0.889	7.76133e-42	2
Tars	5.29576e-46	0.111061	0.363	0.15	8.54842e-42	2
Idh2	5.81898e-46	0.212706	0.869	0.594	9.39299e-42	2
Fam49b	5.87489e-46	0.213817	0.809	0.524	9.48325e-42	2
Atp6v0b	6.22429e-46	0.20845	0.853	0.582	1.00473e-41	2
Prmt7	7.10012e-46	0.123358	0.436	0.195	1.1461e-41	2
Hsph1	7.44078e-46	0.107533	0.321	0.126	1.20109e-41	2
Gapdh	7.44982e-46	0.196546	0.999	0.987	1.20255e-41	2
Sh3bgrl3	7.81973e-46	0.159578	1	0.996	1.26226e-41	2
Ubl4a	7.84116e-46	0.179734	0.736	0.433	1.26572e-41	2
Dnaja2	8.09814e-46	0.200569	0.792	0.517	1.3072e-41	2
Mrpl40	8.97883e-46	0.198451	0.757	0.458	1.44936e-41	2
Mbd3	9.08634e-46	0.217011	0.903	0.667	1.46672e-41	2
Emc7	9.5396e-46	0.18168	0.667	0.374	1.53988e-41	2
Tmem33	1.26325e-45	0.156442	0.601	0.315	2.03914e-41	2
Ino80e	1.37798e-45	0.180727	0.727	0.417	2.22434e-41	2
Nedd8	1.39769e-45	0.191126	0.996	0.92	2.25616e-41	2
Tmem180	1.92257e-45	0.113842	0.338	0.136	3.10341e-41	2
Kpna2	2.29447e-45	0.117114	0.384	0.164	3.70373e-41	2
Mtap	2.32565e-45	0.127041	0.456	0.208	3.75406e-41	2
Txn2	2.4792e-45	0.215999	0.942	0.735	4.00192e-41	2
2700094K13Rik	3.29153e-45	0.201661	0.986	0.918	5.31319e-41	2
Ndufaf2	4.59869e-45	0.165089	0.652	0.355	7.42321e-41	2
Exosc8	5.00872e-45	0.185541	0.767	0.449	8.08508e-41	2
Sell	5.33952e-45	0.206219	0.859	0.559	8.61906e-41	2
Gpatch4	7.07761e-45	0.187284	0.711	0.413	1.14247e-40	2
Eif4g2	7.37527e-45	0.22507	0.954	0.827	1.19052e-40	2
Ntmt1	8.23468e-45	0.128714	0.524	0.252	1.32924e-40	2
Mrpl21	9.56507e-45	0.208685	0.763	0.494	1.54399e-40	2
Sf3b4	1.01351e-44	0.197511	0.755	0.454	1.636e-40	2
Phf5a	1.09073e-44	0.214168	0.92	0.715	1.76066e-40	2
Tbcb	1.14469e-44	0.190048	0.746	0.449	1.84776e-40	2
Sigmar1	1.16151e-44	0.148388	0.53	0.266	1.87491e-40	2
Bag1	1.79871e-44	0.200173	0.961	0.8	2.90348e-40	2
Spcs2	2.18597e-44	0.20606	0.944	0.758	3.5286e-40	2
Atg3	2.21688e-44	0.153154	0.573	0.293	3.57848e-40	2
Ppp2ca	2.75883e-44	0.194746	0.816	0.551	4.4533e-40	2
Gtf3a	3.11078e-44	0.211053	0.919	0.696	5.02143e-40	2
Hexa	3.57615e-44	0.168748	0.608	0.331	5.77263e-40	2
Gps1	4.04381e-44	0.145056	0.56	0.284	6.52752e-40	2
Atp5b	4.08171e-44	0.213279	0.987	0.923	6.5887e-40	2
Edf1	4.10074e-44	0.198845	0.98	0.866	6.61942e-40	2
Atp2a2	4.22124e-44	0.133073	0.467	0.221	6.81393e-40	2
Csgalnact2	5.46262e-44	0.117392	0.382	0.165	8.81777e-40	2
Clptm1l	6.06535e-44	0.154498	0.606	0.317	9.79069e-40	2
BC003965	6.28526e-44	0.168989	0.712	0.408	1.01457e-39	2
Timm10b	6.77899e-44	0.210838	0.91	0.675	1.09426e-39	2
Psmc5	7.02258e-44	0.163351	0.632	0.344	1.13359e-39	2
Coq7	7.31304e-44	0.133313	0.515	0.251	1.18047e-39	2
Med29	7.58418e-44	0.140947	0.561	0.284	1.22424e-39	2
Mrps14	8.47996e-44	0.18979	0.973	0.857	1.36884e-39	2
Eif3a	9.33048e-44	0.205607	0.945	0.756	1.50613e-39	2
Prps1	1.00057e-43	0.154129	0.582	0.305	1.61512e-39	2
Gfer	1.00729e-43	0.174175	0.734	0.423	1.62597e-39	2
Ppm1g	1.32456e-43	0.2136	0.779	0.502	2.1381e-39	2
Ndufb9	1.43094e-43	0.197652	0.974	0.864	2.30982e-39	2
Naa38	2.00912e-43	0.209776	0.93	0.735	3.24312e-39	2
Parp8	2.21969e-43	0.135538	0.505	0.249	3.58302e-39	2
Pold2	2.23735e-43	0.165274	0.583	0.311	3.61153e-39	2
Snrpg	2.32757e-43	0.15334	0.998	0.989	3.75716e-39	2
Bcap29	2.5107e-43	0.161484	0.637	0.349	4.05277e-39	2
Rab5c	3.61364e-43	0.186719	0.752	0.464	5.83313e-39	2
Stoml2	4.45488e-43	0.210493	0.797	0.518	7.19106e-39	2
Usp39	5.43104e-43	0.110683	0.411	0.183	8.76679e-39	2
Samm50	9.41704e-43	0.165115	0.651	0.362	1.5201e-38	2
Nop58	1.10965e-42	0.194004	0.759	0.474	1.79119e-38	2
Tpm4	1.1138e-42	0.17275	0.601	0.327	1.79789e-38	2
E130012A19Rik	1.32211e-42	0.108305	0.353	0.147	2.13415e-38	2
Syncrip	1.42542e-42	0.193219	0.816	0.537	2.30091e-38	2
Serp1	1.4837e-42	0.205034	0.895	0.66	2.39499e-38	2
Rbm28	1.6273e-42	0.134834	0.548	0.279	2.62679e-38	2
Cks1b	1.69857e-42	0.220962	0.982	0.853	2.74183e-38	2
Eif3c	1.87932e-42	0.208159	0.907	0.668	3.0336e-38	2
Adrm1	1.89063e-42	0.141308	0.563	0.287	3.05185e-38	2
Kansl2	2.54928e-42	0.144361	0.666	0.359	4.11505e-38	2
Eif4a3	2.57882e-42	0.168424	0.66	0.369	4.16273e-38	2
Psmb8	2.59261e-42	0.177684	0.998	0.965	4.18499e-38	2
Nxt1	3.08453e-42	0.192874	0.869	0.578	4.97905e-38	2
Aunip	3.70171e-42	0.117512	0.412	0.187	5.9753e-38	2
Ubtf	4.28586e-42	0.167479	0.734	0.429	6.91824e-38	2
Mrpl22	4.7185e-42	0.134235	0.598	0.31	7.6166e-38	2
Uqcrb	5.70369e-42	0.183972	0.996	0.932	9.2069e-38	2
Sap18	5.9082e-42	0.176662	0.803	0.499	9.53702e-38	2
Ube2v2	7.21938e-42	0.154933	0.638	0.346	1.16535e-37	2
E130309D02Rik	7.38078e-42	0.11507	0.414	0.19	1.19141e-37	2
Me2	7.57231e-42	0.103626	0.381	0.165	1.22232e-37	2
Aurkb	7.77094e-42	0.167803	0.649	0.372	1.25438e-37	2
Gtf2f2	9.48746e-42	0.131729	0.494	0.242	1.53147e-37	2
Arl6ip4	9.67832e-42	0.194964	0.897	0.641	1.56227e-37	2
Tmsb4x	1.02079e-41	0.144249	1	1	1.64775e-37	2
Myeov2	1.11716e-41	0.190391	0.973	0.852	1.80332e-37	2
Ndufs5	1.19295e-41	0.201646	0.946	0.8	1.92566e-37	2
Pdcd11	1.30032e-41	0.142824	0.566	0.295	2.09898e-37	2
Tmem160	1.49494e-41	0.196178	0.947	0.734	2.41314e-37	2
Tpi1	1.52973e-41	0.196199	0.974	0.837	2.46929e-37	2
Dazap1	1.53479e-41	0.193735	0.856	0.58	2.47746e-37	2
Txnl1	2.00312e-41	0.202196	0.793	0.525	3.23344e-37	2
Ppid	2.10322e-41	0.17194	0.653	0.369	3.39502e-37	2
Zpr1	2.6568e-41	0.108183	0.442	0.203	4.2886e-37	2
Ube2s	2.65838e-41	0.247695	0.964	0.842	4.29115e-37	2
Mrpl38	3.51101e-41	0.156878	0.601	0.326	5.66748e-37	2
Pabpc4	3.68297e-41	0.154163	0.642	0.351	5.94506e-37	2
Ddx3x	3.92659e-41	0.182432	0.752	0.465	6.3383e-37	2
Slc35c2	4.56883e-41	0.15102	0.628	0.341	7.375e-37	2
Ube2j2	6.20006e-41	0.173662	0.753	0.449	1.00081e-36	2
Umps	7.12523e-41	0.138182	0.549	0.28	1.15015e-36	2
Mak16	7.24199e-41	0.146654	0.612	0.328	1.169e-36	2
Psmb10	7.4687e-41	0.201892	0.871	0.63	1.2056e-36	2
Kpnb1	8.85562e-41	0.163268	0.7	0.401	1.42947e-36	2
Exosc3	9.82161e-41	0.177435	0.703	0.414	1.5854e-36	2
Pes1	1.03342e-40	0.133751	0.537	0.274	1.66815e-36	2
Pop5	1.16278e-40	0.182872	0.804	0.517	1.87695e-36	2
Tmem238	1.22322e-40	0.162522	0.705	0.401	1.97452e-36	2
Rrm2	1.28966e-40	0.155766	0.538	0.283	2.08176e-36	2
Ccdc124	1.393e-40	0.17626	0.712	0.421	2.24859e-36	2
Gnb2	1.5595e-40	0.196217	0.956	0.796	2.51734e-36	2
Mrps17	1.5837e-40	0.201284	0.919	0.712	2.55641e-36	2
Hells	2.06158e-40	0.19579	0.77	0.491	3.32781e-36	2
Rad23b	2.13137e-40	0.161902	0.695	0.406	3.44045e-36	2
Guk1	2.26574e-40	0.191024	0.83	0.56	3.65736e-36	2
Ndufa11	3.39901e-40	0.189775	0.94	0.737	5.48668e-36	2
Rap1b	3.5533e-40	0.174105	0.818	0.535	5.73574e-36	2
Eif5b	4.60056e-40	0.202467	0.929	0.7	7.42622e-36	2
Tbl3	4.76238e-40	0.100315	0.365	0.159	7.68743e-36	2
Pum3	4.80065e-40	0.130441	0.555	0.285	7.74921e-36	2
Eprs	6.19085e-40	0.159709	0.678	0.395	9.99326e-36	2
Nampt	8.11961e-40	0.10675	0.45	0.212	1.31067e-35	2
Rbm17	8.3304e-40	0.184911	0.86	0.599	1.34469e-35	2
Hdlbp	1.03368e-39	0.143969	0.592	0.322	1.66856e-35	2
Ndufv2	1.138e-39	0.19639	0.91	0.668	1.83695e-35	2
Psmd12	1.2038e-39	0.118165	0.49	0.241	1.94318e-35	2
Trappc2l	1.7505e-39	0.155761	0.622	0.356	2.82565e-35	2
Get4	1.9703e-39	0.134336	0.565	0.295	3.18046e-35	2
Mrps21	1.97861e-39	0.187003	0.922	0.749	3.19388e-35	2
Cd320	1.9819e-39	0.125529	0.48	0.234	3.19918e-35	2
Cse1l	2.5597e-39	0.14868	0.658	0.365	4.13187e-35	2
Uqcrc1	2.70802e-39	0.197491	0.84	0.566	4.37128e-35	2
Xrcc6bp1	2.82051e-39	0.102368	0.444	0.209	4.55287e-35	2
Jagn1	2.88163e-39	0.147517	0.677	0.377	4.65152e-35	2
Aurkaip1	3.02457e-39	0.191298	0.949	0.761	4.88225e-35	2
Snrpd2	3.93108e-39	0.163485	0.994	0.957	6.34555e-35	2
Rrp8	4.70453e-39	0.114556	0.447	0.214	7.59405e-35	2
Cops6	5.23131e-39	0.157905	0.67	0.389	8.44439e-35	2
Wdr61	5.66858e-39	0.156059	0.669	0.387	9.15022e-35	2
Rheb	6.87957e-39	0.198146	0.894	0.666	1.1105e-34	2
Ruvbl1	7.46673e-39	0.161193	0.613	0.339	1.20528e-34	2
Ftl1	8.43812e-39	0.15993	1	1	1.36208e-34	2
Nap1l1	9.95327e-39	0.173587	0.993	0.942	1.60666e-34	2
Faim	1.00244e-38	0.133078	0.594	0.316	1.61813e-34	2
Atp5e	1.06558e-38	0.140072	1	0.99	1.72006e-34	2
Ssr4	1.89738e-38	0.196298	0.996	0.944	3.06275e-34	2
Ywhae	2.12928e-38	0.167022	0.981	0.908	3.43708e-34	2
Pkig	2.17378e-38	0.18561	0.866	0.602	3.50891e-34	2
Tmem126a	2.29796e-38	0.12453	0.567	0.296	3.70936e-34	2
Abce1	2.32671e-38	0.134319	0.542	0.283	3.75577e-34	2
Naf1	2.51291e-38	0.114344	0.447	0.216	4.05634e-34	2
Got2	2.71605e-38	0.156774	0.655	0.381	4.38424e-34	2
Smyd2	4.09848e-38	0.128226	0.574	0.3	6.61577e-34	2
Cd3eap	4.1112e-38	0.115986	0.475	0.231	6.63631e-34	2
Cenpw	4.46369e-38	0.190596	0.837	0.577	7.2053e-34	2
Mphosph10	4.67999e-38	0.117818	0.498	0.251	7.55444e-34	2
Fen1	5.52237e-38	0.14588	0.669	0.376	8.91421e-34	2
Wdr55	5.63683e-38	0.113465	0.449	0.218	9.09897e-34	2
Polr2c	9.13806e-38	0.17181	0.773	0.499	1.47507e-33	2
Exosc4	9.33103e-38	0.137452	0.6	0.325	1.50621e-33	2
Zmynd19	9.49188e-38	0.117149	0.406	0.192	1.53218e-33	2
Dnajc19	9.74198e-38	0.18467	0.911	0.694	1.57255e-33	2
Xbp1	1.00564e-37	0.128281	0.595	0.324	1.62331e-33	2
Rfc5	1.01959e-37	0.149616	0.675	0.387	1.64582e-33	2
Rpia	1.13134e-37	0.147317	0.63	0.353	1.82621e-33	2
Canx	1.39812e-37	0.193179	0.878	0.641	2.25685e-33	2
Mrps12	1.46867e-37	0.19958	0.888	0.657	2.37072e-33	2
Tmem109	1.51396e-37	0.103431	0.349	0.155	2.44384e-33	2
Chchd10	1.91562e-37	0.182942	0.673	0.401	3.0922e-33	2
Psmd6	1.92253e-37	0.133087	0.537	0.281	3.10335e-33	2
Smn1	2.05427e-37	0.110406	0.521	0.264	3.316e-33	2
Ddost	2.15413e-37	0.1695	0.773	0.48	3.4772e-33	2
Ece2	2.43426e-37	0.110582	0.445	0.215	3.92939e-33	2
Clpp	2.96585e-37	0.145707	0.678	0.387	4.78747e-33	2
Psmg2	3.11937e-37	0.11505	0.494	0.249	5.03529e-33	2
Anxa2	3.33828e-37	0.118203	0.54	0.279	5.38865e-33	2
Fh1	3.38513e-37	0.121542	0.462	0.23	5.46427e-33	2
Arpc4	5.01231e-37	0.182063	0.928	0.706	8.09087e-33	2
Ipo5	7.44212e-37	0.158013	0.728	0.442	1.20131e-32	2
Rad23a	7.79782e-37	0.134345	0.566	0.305	1.25872e-32	2
Hspa14	7.86385e-37	0.124908	0.497	0.255	1.26938e-32	2
Itgb1bp1	8.54587e-37	0.1117	0.506	0.255	1.37947e-32	2
Usp14	9.59436e-37	0.123813	0.557	0.295	1.54872e-32	2
Magoh	9.7306e-37	0.190243	0.887	0.648	1.57071e-32	2
Morf4l2	1.28261e-36	0.194522	0.867	0.635	2.07039e-32	2
Cct8	1.31545e-36	0.197376	0.857	0.595	2.1234e-32	2
Poldip2	1.50388e-36	0.140147	0.688	0.393	2.42757e-32	2
Anapc15	1.84484e-36	0.158994	0.667	0.395	2.97794e-32	2
Sdhb	2.01168e-36	0.204608	0.906	0.703	3.24726e-32	2
Ube2a	2.12465e-36	0.17388	0.829	0.534	3.42961e-32	2
Mrpl35	2.63875e-36	0.163282	0.777	0.5	4.25946e-32	2
Thyn1	3.13704e-36	0.140411	0.648	0.361	5.06381e-32	2
Hnrnpa3	3.293e-36	0.184858	0.978	0.874	5.31556e-32	2
Ppil1	4.70885e-36	0.164231	0.829	0.541	7.60102e-32	2
Ufm1	4.92711e-36	0.147393	0.72	0.431	7.95334e-32	2
Uba2	5.51488e-36	0.143403	0.657	0.378	8.90212e-32	2
Tpm3	5.74187e-36	0.183326	0.978	0.835	9.26853e-32	2
Erdr1	5.907e-36	0.18439	0.673	0.416	9.53508e-32	2
Tmed1	8.03188e-36	0.101869	0.449	0.221	1.29651e-31	2
Mrps18c	8.45736e-36	0.169925	0.854	0.597	1.36519e-31	2
Memo1	9.91627e-36	0.100568	0.468	0.231	1.60068e-31	2
Arpp19	1.08441e-35	0.182796	0.967	0.839	1.75045e-31	2
Cox4i1	1.10057e-35	0.140206	1	0.998	1.77654e-31	2
Cltc	1.23551e-35	0.131894	0.593	0.322	1.99436e-31	2
Psph	1.28228e-35	0.121633	0.527	0.273	2.06986e-31	2
Unc93b1	1.38001e-35	0.119839	0.521	0.273	2.22761e-31	2
Bzw2	1.57612e-35	0.172942	0.827	0.545	2.54418e-31	2
Rpn2	1.73459e-35	0.154384	0.702	0.418	2.79997e-31	2
Pla2g12a	1.85669e-35	0.10966	0.481	0.243	2.99707e-31	2
Ube2l3	2.00679e-35	0.180798	0.912	0.704	3.23936e-31	2
Isy1	2.35525e-35	0.139467	0.607	0.339	3.80185e-31	2
Fkbp2	2.40614e-35	0.185781	0.876	0.641	3.88399e-31	2
Ppil3	2.67671e-35	0.129451	0.613	0.342	4.32075e-31	2
Fam96a	2.72361e-35	0.172507	0.963	0.849	4.39645e-31	2
Pdia3	2.76292e-35	0.163415	0.761	0.485	4.4599e-31	2
Znhit1	3.11057e-35	0.148233	0.667	0.389	5.02108e-31	2
Magohb	3.13891e-35	0.128796	0.594	0.325	5.06683e-31	2
Psmc1	3.38571e-35	0.129254	0.589	0.328	5.46521e-31	2
Cdk1	3.88835e-35	0.157218	0.684	0.419	6.27657e-31	2
M6pr	3.96571e-35	0.148092	0.726	0.449	6.40146e-31	2
Rpp30	4.15677e-35	0.114505	0.5	0.255	6.70986e-31	2
Psmd8	4.61711e-35	0.182974	0.867	0.628	7.45294e-31	2
Kat2a	4.91438e-35	0.100738	0.435	0.215	7.93279e-31	2
Tmem251	5.98409e-35	0.134696	0.54	0.297	9.65951e-31	2
Zfp106	6.12723e-35	0.138454	0.637	0.365	9.89058e-31	2
G6pc3	6.44851e-35	0.10872	0.436	0.216	1.04092e-30	2
Ccna2	6.71629e-35	0.149523	0.636	0.379	1.08414e-30	2
Tsnax	6.89895e-35	0.11072	0.508	0.266	1.11363e-30	2
Atp5o	7.12529e-35	0.1855	0.976	0.875	1.15016e-30	2
Snrpc	8.25243e-35	0.177691	0.926	0.705	1.33211e-30	2
Pak1ip1	8.52717e-35	0.124254	0.54	0.288	1.37646e-30	2
Xpot	8.99625e-35	0.105953	0.451	0.226	1.45217e-30	2
Rwdd4a	1.2943e-34	0.11557	0.513	0.271	2.08927e-30	2
Atp5h	1.3333e-34	0.149846	0.997	0.969	2.15221e-30	2
Mrpl3	1.35047e-34	0.11782	0.521	0.277	2.17993e-30	2
Ergic1	1.71038e-34	0.103795	0.478	0.241	2.76089e-30	2
Exosc7	1.7565e-34	0.165841	0.725	0.45	2.83534e-30	2
Txndc17	2.01164e-34	0.161512	0.892	0.652	3.24718e-30	2
Stx7	2.03203e-34	0.107888	0.462	0.236	3.28011e-30	2
Psmc2	2.82986e-34	0.109139	0.501	0.258	4.56797e-30	2
Szrd1	3.38619e-34	0.130485	0.594	0.333	5.46599e-30	2
Ckap4	3.55381e-34	0.108995	0.56	0.299	5.73656e-30	2
Elovl1	3.85282e-34	0.11941	0.48	0.249	6.21923e-30	2
Nkg7	3.99248e-34	0.251488	0.851	0.642	6.44466e-30	2
1110004E09Rik	5.30255e-34	0.110164	0.474	0.242	8.55937e-30	2
Arl1	5.59653e-34	0.160522	0.715	0.45	9.03393e-30	2
Snrnp40	5.89549e-34	0.166144	0.781	0.514	9.5165e-30	2
Knop1	7.85263e-34	0.166508	0.787	0.525	1.26757e-29	2
Slc35b2	8.02268e-34	0.101663	0.455	0.228	1.29502e-29	2
Anp32e	8.32435e-34	0.18013	0.825	0.586	1.34372e-29	2
Med21	1.04575e-33	0.157884	0.714	0.424	1.68805e-29	2
Cers2	1.05427e-33	0.131877	0.626	0.358	1.7018e-29	2
Psmg4	1.07954e-33	0.177218	0.944	0.752	1.74259e-29	2
Ccnd3	1.10134e-33	0.171571	0.79	0.527	1.77778e-29	2
Mrps11	1.23248e-33	0.127971	0.628	0.358	1.98946e-29	2
Prss57	1.38973e-33	0.140182	0.548	0.301	2.24331e-29	2
Nup153	1.56024e-33	0.103216	0.442	0.22	2.51855e-29	2
Stt3a	1.57177e-33	0.107632	0.53	0.282	2.53716e-29	2
Cops7a	1.7594e-33	0.132054	0.672	0.392	2.84003e-29	2
Sar1b	2.00111e-33	0.121376	0.571	0.31	3.23019e-29	2
Glrx2	2.03107e-33	0.124709	0.662	0.377	3.27855e-29	2
Cdca7	2.21755e-33	0.155694	0.909	0.641	3.57956e-29	2
Tmem258	2.94855e-33	0.170978	0.985	0.891	4.75955e-29	2
Mrpl28	3.48269e-33	0.162972	0.87	0.636	5.62175e-29	2
Sdhd	3.55239e-33	0.168882	0.913	0.694	5.73427e-29	2
Tubb4b	3.68421e-33	0.183215	0.91	0.691	5.94706e-29	2
Surf4	3.76134e-33	0.133028	0.637	0.364	6.07156e-29	2
Cdk2ap2	4.45258e-33	0.188355	0.882	0.664	7.18736e-29	2
Bccip	4.74247e-33	0.14644	0.72	0.442	7.6553e-29	2
Psmd2	6.88358e-33	0.123672	0.542	0.299	1.11115e-28	2
Rab1a	6.90904e-33	0.147163	0.723	0.447	1.11526e-28	2
Rftn1	6.93834e-33	0.111056	0.493	0.258	1.11999e-28	2
St13	7.72098e-33	0.180744	0.896	0.692	1.24632e-28	2
Eif4e2	9.30427e-33	0.166693	0.804	0.539	1.5019e-28	2
Zdhhc3	9.53337e-33	0.1204	0.585	0.325	1.53888e-28	2
Rab24	1.01324e-32	0.150197	0.713	0.437	1.63557e-28	2
Rangap1	1.1816e-32	0.135167	0.654	0.384	1.90733e-28	2
Pola2	1.35895e-32	0.115051	0.448	0.229	2.19361e-28	2
Ssr1	1.44211e-32	0.183582	0.794	0.547	2.32785e-28	2
Zdhhc6	1.48727e-32	0.101166	0.481	0.248	2.40076e-28	2
Kti12	1.79883e-32	0.125304	0.599	0.339	2.90367e-28	2
Yif1a	1.92755e-32	0.10255	0.49	0.252	3.11144e-28	2
Cyba	1.9708e-32	0.181948	0.888	0.679	3.18127e-28	2
Psmd14	2.09841e-32	0.140132	0.668	0.405	3.38725e-28	2
Ost4	2.14287e-32	0.162817	0.984	0.893	3.45902e-28	2
Prdx5	2.62405e-32	0.182789	0.899	0.698	4.23574e-28	2
Prdx1	2.6487e-32	0.163173	0.993	0.936	4.27554e-28	2
Deb1	2.77914e-32	0.121858	0.583	0.323	4.48609e-28	2
Nudt5	3.1253e-32	0.167575	0.802	0.543	5.04486e-28	2
Kars	3.23884e-32	0.127366	0.613	0.349	5.22813e-28	2
Tk1	3.42314e-32	0.142628	0.651	0.388	5.52563e-28	2
Gmnn	3.48074e-32	0.18179	0.799	0.548	5.61861e-28	2
Alg5	3.98243e-32	0.112948	0.534	0.286	6.42844e-28	2
Prpf31	4.50063e-32	0.132524	0.586	0.332	7.26491e-28	2
Cisd1	4.61884e-32	0.175995	0.849	0.591	7.45574e-28	2
Rap1a	4.65833e-32	0.167836	0.858	0.633	7.51948e-28	2
Lsm5	5.07831e-32	0.161688	0.965	0.838	8.1974e-28	2
Ssrp1	7.27521e-32	0.180235	0.909	0.707	1.17436e-27	2
Ube2n	7.36484e-32	0.175069	0.866	0.644	1.18883e-27	2
Atp5f1	9.95637e-32	0.183671	0.981	0.903	1.60716e-27	2
Hn1	1.38516e-31	0.185691	0.977	0.85	2.23592e-27	2
Cops8	1.53944e-31	0.107444	0.578	0.315	2.48497e-27	2
Hax1	1.91847e-31	0.127572	0.579	0.329	3.09679e-27	2
Brix1	2.17624e-31	0.119902	0.522	0.29	3.51288e-27	2
Ilkap	3.92173e-31	0.124765	0.665	0.386	6.33046e-27	2
Mrpl19	4.9909e-31	0.128821	0.649	0.377	8.0563e-27	2
Rrp1	5.01274e-31	0.144267	0.798	0.536	8.09157e-27	2
Acsl5	5.20993e-31	0.133971	0.694	0.412	8.40987e-27	2
Mrps16	5.26536e-31	0.153628	0.946	0.764	8.49934e-27	2
Tmem256	5.54307e-31	0.154108	0.991	0.919	8.94762e-27	2
Clec12a	5.9257e-31	0.18107	0.538	0.321	9.56526e-27	2
Nubp1	5.97239e-31	0.147012	0.718	0.462	9.64063e-27	2
Ddx54	7.27237e-31	0.104932	0.492	0.265	1.17391e-26	2
Polr2g	9.18791e-31	0.13063	0.72	0.442	1.48311e-26	2
Pnp	9.71331e-31	0.1358	0.688	0.432	1.56792e-26	2
Gnpnat1	1.00827e-30	0.103596	0.499	0.264	1.62755e-26	2
Dek	1.00851e-30	0.16964	0.983	0.863	1.62794e-26	2
Ndufa1	1.03826e-30	0.173561	0.936	0.746	1.67596e-26	2
Bud31	1.04964e-30	0.146249	0.769	0.493	1.69433e-26	2
Thoc7	1.12154e-30	0.162915	0.926	0.737	1.81039e-26	2
Tcerg1	1.14202e-30	0.127756	0.671	0.399	1.84346e-26	2
Dhx15	1.14744e-30	0.151467	0.755	0.481	1.85219e-26	2
Cnpy3	1.26168e-30	0.123333	0.644	0.372	2.03661e-26	2
Tceb1	1.41662e-30	0.174899	0.91	0.726	2.2867e-26	2
Pbdc1	1.46666e-30	0.151398	0.769	0.502	2.36748e-26	2
Apopt1	1.48575e-30	0.1223	0.655	0.379	2.39829e-26	2
Asf1a	1.77075e-30	0.121101	0.646	0.372	2.85835e-26	2
Elavl1	1.95738e-30	0.150165	0.787	0.515	3.1596e-26	2
Lyrm9	2.32723e-30	0.112672	0.563	0.313	3.75661e-26	2
Spcs3	2.69377e-30	0.101566	0.505	0.271	4.34828e-26	2
Tomm7	2.70367e-30	0.141193	0.996	0.962	4.36426e-26	2
Birc5	2.92671e-30	0.198555	0.83	0.602	4.7243e-26	2
Polr2i	3.01688e-30	0.157819	0.828	0.58	4.86985e-26	2
Mcm2	3.113e-30	0.118944	0.578	0.329	5.02501e-26	2
Bsg	5.26633e-30	0.16125	0.963	0.808	8.50091e-26	2
Slc1a5	7.05957e-30	0.101395	0.502	0.27	1.13956e-25	2
Atp6v0e	7.3055e-30	0.16229	0.967	0.844	1.17925e-25	2
U2af2	7.556e-30	0.136233	0.742	0.467	1.21969e-25	2
Haus4	7.76525e-30	0.118667	0.589	0.338	1.25347e-25	2
Lamtor5	9.1885e-30	0.160627	0.917	0.759	1.48321e-25	2
Psmd13	1.11008e-29	0.11956	0.593	0.343	1.79189e-25	2
Cnih4	1.12773e-29	0.155882	0.737	0.483	1.82038e-25	2
Ccz1	1.30487e-29	0.127089	0.613	0.365	2.10632e-25	2
Mlec	1.58371e-29	0.168933	0.857	0.636	2.55642e-25	2
Rab2a	1.90556e-29	0.157442	0.876	0.652	3.07595e-25	2
Sar1a	2.03907e-29	0.103388	0.566	0.314	3.29146e-25	2
Mrps25	2.05732e-29	0.124351	0.701	0.426	3.32093e-25	2
Hprt	2.2477e-29	0.173568	0.941	0.744	3.62823e-25	2
Grb2	2.58197e-29	0.13385	0.724	0.455	4.16781e-25	2
Tmed3	2.7722e-29	0.173193	0.829	0.598	4.47488e-25	2
Lamtor2	3.39875e-29	0.164699	0.903	0.721	5.48625e-25	2
Cuta	3.55635e-29	0.157009	0.929	0.744	5.74067e-25	2
Gatad2a	4.83008e-29	0.106375	0.487	0.264	7.79672e-25	2
Nipsnap3b	4.92979e-29	0.130515	0.642	0.388	7.95767e-25	2
Mvb12a	6.38345e-29	0.111747	0.675	0.408	1.03042e-24	2
Mpc1	7.2019e-29	0.161162	0.909	0.704	1.16253e-24	2
Psmc3ip	7.59983e-29	0.120785	0.483	0.265	1.22676e-24	2
Ccnd2	7.82385e-29	0.178554	0.929	0.756	1.26293e-24	2
A430005L14Rik	9.16964e-29	0.141028	0.706	0.446	1.48016e-24	2
Ostf1	9.79363e-29	0.158611	0.829	0.597	1.58089e-24	2
Smarca5	1.01638e-28	0.153038	0.806	0.56	1.64065e-24	2
Stub1	1.13614e-28	0.162324	0.881	0.636	1.83395e-24	2
Bst2	1.2769e-28	0.134201	0.935	0.753	2.06117e-24	2
Pcna	1.31864e-28	0.150376	0.766	0.501	2.12854e-24	2
Nmt1	1.36676e-28	0.101337	0.559	0.314	2.20623e-24	2
Drg1	1.492e-28	0.123775	0.621	0.371	2.40838e-24	2
Wbp11	1.55048e-28	0.141928	0.779	0.516	2.50279e-24	2
Rcc2	1.77906e-28	0.165009	0.911	0.705	2.87175e-24	2
Zcchc17	1.82224e-28	0.151788	0.744	0.491	2.94146e-24	2
Thoc3	1.95323e-28	0.109776	0.58	0.335	3.15291e-24	2
Srrt	2.12786e-28	0.127863	0.681	0.422	3.43479e-24	2
Nudt21	2.32183e-28	0.163171	0.933	0.768	3.7479e-24	2
Ppp5c	2.34299e-28	0.114375	0.611	0.358	3.78206e-24	2
2310011J03Rik	3.44847e-28	0.110222	0.65	0.382	5.56652e-24	2
Myc	3.95524e-28	0.148151	0.78	0.52	6.38454e-24	2
Srpk1	5.34932e-28	0.157477	0.828	0.584	8.63486e-24	2
Xpo1	5.87708e-28	0.106713	0.512	0.284	9.48679e-24	2
Elp5	6.11679e-28	0.103244	0.554	0.31	9.87372e-24	2
Farsa	6.50039e-28	0.115244	0.597	0.35	1.04929e-23	2
Ndufs3	6.88678e-28	0.150768	0.724	0.489	1.11166e-23	2
Rabl6	8.43855e-28	0.104436	0.59	0.341	1.36215e-23	2
Akt1	8.99293e-28	0.111186	0.566	0.326	1.45164e-23	2
Ddx24	1.03888e-27	0.151641	0.821	0.586	1.67696e-23	2
Ddb1	1.23421e-27	0.121521	0.618	0.366	1.99227e-23	2
Metrn	1.2416e-27	0.113282	0.598	0.35	2.00419e-23	2
2810428I15Rik	1.24316e-27	0.147743	0.897	0.679	2.00671e-23	2
Tufm	1.35968e-27	0.100989	0.454	0.247	2.1948e-23	2
Mcm3	1.63207e-27	0.137735	0.705	0.444	2.63448e-23	2
Adsl	1.77721e-27	0.10453	0.519	0.295	2.86878e-23	2
Srrm2	1.81147e-27	0.158133	0.979	0.906	2.92407e-23	2
Calm3	1.92822e-27	0.146734	0.96	0.817	3.11253e-23	2
Ywhag	2.09625e-27	0.129041	0.667	0.409	3.38376e-23	2
Slc35a4	2.42119e-27	0.114304	0.62	0.369	3.90829e-23	2
Rbfa	2.6335e-27	0.14404	0.823	0.56	4.25099e-23	2
Srrm1	2.83369e-27	0.157655	0.923	0.737	4.57414e-23	2
Mgat2	3.19451e-27	0.142505	0.756	0.506	5.15658e-23	2
Rbm27	3.26525e-27	0.108574	0.615	0.369	5.27077e-23	2
Bola1	3.39906e-27	0.157101	0.861	0.622	5.48677e-23	2
Ormdl2	3.97082e-27	0.108567	0.677	0.408	6.4097e-23	2
Gm26917	4.6682e-27	0.175223	0.812	0.582	7.5354e-23	2
Commd1	4.67548e-27	0.140031	0.821	0.567	7.54716e-23	2
Rer1	5.27263e-27	0.146804	0.815	0.568	8.51108e-23	2
Jtb	5.50476e-27	0.146896	0.793	0.554	8.88578e-23	2
Serpina3g	5.70524e-27	0.122252	0.635	0.39	9.2094e-23	2
Ndufb5	6.12173e-27	0.144321	0.976	0.896	9.88169e-23	2
Mri1	6.29128e-27	0.114704	0.526	0.305	1.01554e-22	2
Psmc3	9.8325e-27	0.12083	0.699	0.441	1.58716e-22	2
Mrpl43	1.10005e-26	0.137331	0.868	0.643	1.7757e-22	2
Vps29	1.16749e-26	0.122658	0.722	0.457	1.88457e-22	2
Clint1	1.61892e-26	0.103159	0.561	0.326	2.61326e-22	2
Psmb7	1.62025e-26	0.153592	0.87	0.658	2.6154e-22	2
Pbk	1.71926e-26	0.112039	0.596	0.359	2.77523e-22	2
Taldo1	3.18527e-26	0.147324	0.896	0.68	5.14166e-22	2
Naa15	3.44893e-26	0.111613	0.632	0.383	5.56726e-22	2
Akr1b3	3.54167e-26	0.13144	0.787	0.515	5.71697e-22	2
Sf3b6	3.95906e-26	0.148114	0.982	0.904	6.39071e-22	2
Cops5	4.19528e-26	0.117909	0.621	0.379	6.77202e-22	2
Ifitm3	5.30507e-26	0.154604	0.992	0.987	8.56345e-22	2
2310039H08Rik	5.39962e-26	0.133139	0.758	0.497	8.71607e-22	2
Reep5	5.50262e-26	0.132542	0.834	0.599	8.88233e-22	2
Sae1	7.09359e-26	0.146404	0.764	0.506	1.14505e-21	2
Wdr12	1.02509e-25	0.122465	0.672	0.422	1.6547e-21	2
Mcm5	1.16725e-25	0.115199	0.665	0.414	1.88417e-21	2
Sf3b3	1.26324e-25	0.113774	0.614	0.376	2.03913e-21	2
Tspan4	2.01045e-25	0.123438	0.723	0.472	3.24527e-21	2
Tpd52	2.10583e-25	0.110471	0.622	0.382	3.39924e-21	2
Prdx6	2.52577e-25	0.13692	0.975	0.861	4.0771e-21	2
l7Rn6	2.63817e-25	0.133589	0.757	0.5	4.25853e-21	2
Rasgrp2	3.11743e-25	0.147218	0.847	0.636	5.03216e-21	2
Nol12	6.60852e-25	0.109704	0.666	0.41	1.06675e-20	2
Eny2	6.88196e-25	0.14916	0.917	0.72	1.11089e-20	2
Ier3ip1	8.76811e-25	0.133763	0.9	0.687	1.41535e-20	2
Vma21	8.91521e-25	0.108179	0.587	0.353	1.43909e-20	2
Cd48	9.11766e-25	0.16452	0.898	0.668	1.47177e-20	2
Max	1.30606e-24	0.132526	0.765	0.526	2.10824e-20	2
Ppp1r11	1.54187e-24	0.126257	0.764	0.53	2.48889e-20	2
Coa3	1.73109e-24	0.142346	0.903	0.721	2.79432e-20	2
Mrpl34	1.7549e-24	0.141466	0.96	0.81	2.83276e-20	2
Rpl7l1	2.07125e-24	0.1183	0.749	0.495	3.34341e-20	2
2810004N23Rik	2.27039e-24	0.121282	0.736	0.485	3.66487e-20	2
Slc25a5	2.67131e-24	0.161519	0.998	0.969	4.31202e-20	2
Sms	3.42899e-24	0.137703	0.845	0.619	5.53508e-20	2
Rnaseh2c	5.2421e-24	0.146422	0.915	0.717	8.46179e-20	2
Capzb	5.62592e-24	0.141037	0.942	0.797	9.08136e-20	2
Ccdc58	6.16909e-24	0.109423	0.624	0.382	9.95814e-20	2
Immt	7.71278e-24	0.115323	0.642	0.403	1.245e-19	2
Ndufc2	7.7753e-24	0.139436	0.967	0.866	1.25509e-19	2
Mrps36	9.58607e-24	0.138806	0.838	0.596	1.54738e-19	2
Cmtm7	9.66688e-24	0.117153	1	0.992	1.56043e-19	2
Serf2	1.01908e-23	0.107352	1	0.997	1.64501e-19	2
Dars	1.09606e-23	0.102678	0.626	0.386	1.76925e-19	2
Cwc15	1.19039e-23	0.133701	0.865	0.635	1.92153e-19	2
Cuedc2	1.41294e-23	0.128526	0.786	0.535	2.28077e-19	2
Timm8b	1.5386e-23	0.141477	0.911	0.705	2.48361e-19	2
Mrps23	1.62392e-23	0.120592	0.757	0.496	2.62133e-19	2
Rpp14	1.85773e-23	0.112231	0.637	0.398	2.99875e-19	2
Tcof1	1.94266e-23	0.135423	0.756	0.513	3.13584e-19	2
Cebpz	2.39338e-23	0.122683	0.824	0.577	3.86339e-19	2
Aco2	2.55645e-23	0.102694	0.576	0.343	4.12662e-19	2
Stk11	2.82687e-23	0.109175	0.633	0.397	4.56314e-19	2
Cct7	3.19722e-23	0.149781	0.818	0.594	5.16095e-19	2
Qdpr	3.737e-23	0.120757	0.749	0.491	6.03227e-19	2
Psmd11	3.78498e-23	0.103246	0.652	0.407	6.10971e-19	2
Fbl	4.00948e-23	0.145311	0.955	0.802	6.47211e-19	2
Eif4h	4.02546e-23	0.133082	0.921	0.731	6.4979e-19	2
Rsl24d1	4.30582e-23	0.135554	0.918	0.715	6.95045e-19	2
Pin4	4.45618e-23	0.121567	0.806	0.549	7.19316e-19	2
Mrpl32	4.65823e-23	0.106103	0.758	0.49	7.51932e-19	2
Hnrnpk	4.94837e-23	0.123942	0.988	0.91	7.98766e-19	2
Cks2	5.53373e-23	0.136511	0.948	0.785	8.93255e-19	2
Yif1b	5.975e-23	0.114919	0.615	0.397	9.64484e-19	2
Rnaseh2b	7.00352e-23	0.116823	0.576	0.364	1.13051e-18	2
Zcrb1	9.2067e-23	0.129493	0.828	0.594	1.48615e-18	2
Suclg1	1.05064e-22	0.124895	0.874	0.618	1.69595e-18	2
Tmed5	1.06046e-22	0.101324	0.687	0.43	1.7118e-18	2
Spcs1	1.16899e-22	0.127305	0.942	0.774	1.88698e-18	2
Rrm1	1.22161e-22	0.103934	0.638	0.397	1.97192e-18	2
2020-09-15	1.22241e-22	0.131925	0.979	0.897	1.97322e-18	2
Pou2f2	1.33266e-22	0.142414	0.815	0.59	2.15118e-18	2
Parp1	1.70847e-22	0.114299	0.792	0.54	2.75782e-18	2
Ssu72	1.95713e-22	0.119523	0.781	0.545	3.1592e-18	2
Dnaja1	2.03613e-22	0.146505	0.867	0.668	3.28671e-18	2
Drap1	2.38384e-22	0.137288	0.836	0.643	3.84799e-18	2
Mrpl4	3.49253e-22	0.112266	0.682	0.44	5.63765e-18	2
Lsm4	3.52014e-22	0.127527	0.98	0.905	5.6822e-18	2
Glrx3	3.67311e-22	0.161656	0.839	0.639	5.92913e-18	2
Ptp4a1	3.7834e-22	0.116161	0.692	0.452	6.10716e-18	2
Dynll2	4.03169e-22	0.111543	0.75	0.502	6.50796e-18	2
Gtf2a2	4.13835e-22	0.129966	0.899	0.692	6.68012e-18	2
Ndufs8	5.41079e-22	0.133507	0.914	0.742	8.7341e-18	2
Hnrnpm	7.55561e-22	0.127704	0.884	0.657	1.21963e-17	2
Psmb4	7.591e-22	0.136851	0.922	0.74	1.22534e-17	2
Pole3	7.64246e-22	0.119383	0.819	0.56	1.23365e-17	2
mt-Nd3	9.36376e-22	0.124218	0.965	0.843	1.5115e-17	2
Pitpna	1.04731e-21	0.128011	0.774	0.54	1.69057e-17	2
Rnf7	1.30216e-21	0.131163	0.969	0.842	2.10195e-17	2
Mlf2	1.4337e-21	0.113179	0.769	0.516	2.31428e-17	2
Arpc2	2.18449e-21	0.130312	0.983	0.907	3.5262e-17	2
Rbmxl1	2.27445e-21	0.130266	0.894	0.668	3.67142e-17	2
Psmd4	2.38617e-21	0.110649	0.705	0.467	3.85176e-17	2
Papola	2.87911e-21	0.138226	0.848	0.628	4.64746e-17	2
Rab7	3.43691e-21	0.111133	0.701	0.462	5.54786e-17	2
Polr2k	3.87125e-21	0.131038	0.94	0.748	6.24897e-17	2
Usp1	4.035e-21	0.128016	0.789	0.564	6.51329e-17	2
Med9	4.43287e-21	0.100026	0.65	0.419	7.15555e-17	2
Mrpl30	4.75813e-21	0.121711	0.965	0.84	7.68057e-17	2
Tuba1b	4.91433e-21	0.134736	0.998	0.924	7.93271e-17	2
Rnf187	5.01529e-21	0.126913	0.85	0.654	8.09568e-17	2
Rbck1	5.41011e-21	0.106018	0.755	0.503	8.733e-17	2
Cdc26	5.55402e-21	0.12645	0.944	0.802	8.9653e-17	2
Cdk6	6.51513e-21	0.135757	0.979	0.859	1.05167e-16	2
Map2k2	8.1064e-21	0.125425	0.875	0.653	1.30853e-16	2
Cotl1	9.56013e-21	0.115812	0.85	0.622	1.5432e-16	2
Atp1b3	1.28537e-20	0.114575	0.798	0.548	2.07484e-16	2
Impa2	1.36497e-20	0.106399	0.669	0.43	2.20334e-16	2
Aup1	1.44472e-20	0.110622	0.689	0.458	2.33207e-16	2
Dnajc8	1.65096e-20	0.130117	0.918	0.74	2.66498e-16	2
U2surp	1.75918e-20	0.109043	0.755	0.507	2.83968e-16	2
Tmem208	1.84135e-20	0.112606	0.791	0.547	2.9723e-16	2
Gpx4	2.1507e-20	0.11922	0.998	0.969	3.47166e-16	2
Pmf1	2.56945e-20	0.111566	0.795	0.552	4.14761e-16	2
Trappc5	2.67643e-20	0.103913	0.715	0.467	4.32029e-16	2
Snrnp70	2.77633e-20	0.11771	0.832	0.602	4.48156e-16	2
Fam111a	2.83588e-20	0.118396	0.821	0.588	4.57767e-16	2
Dnmt1	2.84284e-20	0.115148	0.753	0.512	4.58892e-16	2
Coq2	3.18752e-20	0.100746	0.643	0.414	5.1453e-16	2
Zc3h15	3.90785e-20	0.119915	0.784	0.551	6.30805e-16	2
Rbbp7	4.15762e-20	0.122292	0.853	0.609	6.71122e-16	2
Creg1	4.56788e-20	0.123219	0.836	0.618	7.37347e-16	2
Scaf11	5.3191e-20	0.104751	0.732	0.498	8.5861e-16	2
Ptbp1	5.38444e-20	0.128715	0.777	0.554	8.69157e-16	2
Hnrnpa0	6.31676e-20	0.116292	0.767	0.527	1.01965e-15	2
Mrps33	7.05015e-20	0.127038	0.964	0.845	1.13803e-15	2
Cfdp1	7.93564e-20	0.111955	0.752	0.519	1.28097e-15	2
Ap2s1	8.49433e-20	0.126605	0.885	0.697	1.37115e-15	2
Ddx46	1.08287e-19	0.119622	0.831	0.599	1.74797e-15	2
Cisd2	1.14215e-19	0.105765	0.844	0.621	1.84366e-15	2
Fkbp3	1.27053e-19	0.129636	0.962	0.828	2.05088e-15	2
Ppp1cc	1.48926e-19	0.126133	0.909	0.738	2.40397e-15	2
Arpc5l	1.59071e-19	0.127043	0.853	0.652	2.56772e-15	2
Capza1	3.75204e-19	0.104322	0.743	0.514	6.05654e-15	2
Rnps1	3.81188e-19	0.115712	0.869	0.63	6.15313e-15	2
Rac1	5.43503e-19	0.128729	0.923	0.754	8.77323e-15	2
Nucks1	6.48666e-19	0.12971	0.965	0.832	1.04708e-14	2
Ppig	6.71569e-19	0.119005	0.879	0.665	1.08405e-14	2
Ndufb3	1.07201e-18	0.124573	0.898	0.733	1.73043e-14	2
Snrpe	1.26429e-18	0.101945	1	0.977	2.04082e-14	2
Pomp	1.77183e-18	0.116498	0.984	0.906	2.86008e-14	2
D8Ertd738e	1.96468e-18	0.123814	0.961	0.852	3.17138e-14	2
Nsmce1	2.21143e-18	0.10133	0.746	0.522	3.56969e-14	2
Pam16	2.39784e-18	0.107544	0.727	0.503	3.8706e-14	2
Hnrnpc	2.83541e-18	0.120608	0.953	0.819	4.57691e-14	2
Abracl	3.35886e-18	0.112278	0.982	0.89	5.42188e-14	2
Prpf40a	3.39403e-18	0.114672	0.765	0.55	5.47865e-14	2
Psma5	3.60701e-18	0.113341	0.915	0.735	5.82244e-14	2
Sumo3	4.31415e-18	0.117278	0.943	0.765	6.96391e-14	2
0610012G03Rik	4.61562e-18	0.107595	0.896	0.721	7.45054e-14	2
Zfp91	4.92877e-18	0.102315	0.718	0.493	7.95602e-14	2
Iscu	5.20251e-18	0.11231	0.865	0.658	8.39789e-14	2
Lmo4	1.00526e-17	0.111685	0.701	0.472	1.62269e-13	2
Bub3	2.17664e-17	0.124197	0.822	0.612	3.51354e-13	2
Lamp1	2.76447e-17	0.12073	0.727	0.517	4.46241e-13	2
Ube2c	3.11731e-17	0.130134	0.67	0.484	5.03196e-13	2
Cope	3.47086e-17	0.105486	0.791	0.56	5.60266e-13	2
Polr3k	3.91294e-17	0.10058	0.778	0.556	6.31626e-13	2
Cnpy2	5.67836e-17	0.118225	0.865	0.67	9.166e-13	2
Ivns1abp	6.00834e-17	0.103211	0.808	0.588	9.69866e-13	2
1190007I07Rik	6.39055e-17	0.102485	0.778	0.549	1.03156e-12	2
Rdx	9.91871e-17	0.103427	0.8	0.566	1.60108e-12	2
Gm8186	1.01574e-16	0.103638	0.837	0.629	1.6396e-12	2
Ewsr1	1.63362e-16	0.110536	0.926	0.752	2.637e-12	2
Smc6	1.76632e-16	0.101185	0.789	0.567	2.8512e-12	2
Tecr	3.58028e-16	0.109858	0.825	0.62	5.77929e-12	2
2310036O22Rik	4.0575e-16	0.113341	0.963	0.846	6.54961e-12	2
Lmnb1	5.07187e-16	0.104047	0.826	0.604	8.18701e-12	2
Sarnp	1.04377e-15	0.104764	0.861	0.653	1.68486e-11	2
Ola1	1.22376e-15	0.100641	0.708	0.499	1.9754e-11	2
Clta	1.58481e-15	0.109778	0.972	0.892	2.5582e-11	2
Ndufv3	1.89461e-15	0.109176	0.93	0.785	3.05828e-11	2
Lamtor1	4.17697e-15	0.10395	0.836	0.631	6.74246e-11	2
1110004F10Rik	7.32645e-15	0.100099	0.92	0.755	1.18264e-10	2
Tardbp	1.15498e-14	0.100692	0.798	0.582	1.86436e-10	2
Bcas2	1.31383e-14	0.112975	0.852	0.671	2.12079e-10	2
Gm10076	2.89658e-14	0.105319	0.923	0.738	4.67566e-10	2
Lsm8	9.67347e-14	0.104009	0.913	0.737	1.56149e-09	2
Srsf1	9.71905e-14	0.107393	0.938	0.799	1.56885e-09	2
Glipr1	4.00755e-13	0.102186	0.826	0.636	6.46898e-09	2
Eif5a1	3.79335e-67	0.229763	1	0.986	6.12323e-63	3
Mif1	3.4483e-57	0.260896	1	0.964	5.56624e-53	3
Rps27l1	3.77601e-49	0.205176	1	0.982	6.09523e-45	3
Nop101	2.36915e-48	0.209704	0.998	0.973	3.82428e-44	3
Erh1	4.6699e-44	0.196509	0.997	0.97	7.53815e-40	3
Nme11	5.30347e-44	0.216705	0.99	0.887	8.56087e-40	3
Atp5g11	8.83943e-43	0.206269	0.996	0.945	1.42686e-38	3
mt-Nd11	1.84581e-42	0.15448	1	1	2.9795e-38	3
Cycs1	2.4042e-41	0.223889	0.968	0.839	3.88085e-37	3
Ranbp11	4.34178e-39	0.209322	0.994	0.928	7.0085e-35	3
Nhp21	4.88516e-38	0.189772	0.98	0.897	7.88563e-34	3
Uqcc21	7.4803e-38	0.210374	0.95	0.839	1.20747e-33	3
Uqcr101	3.6125e-35	0.194226	0.978	0.935	5.8313e-31	3
Uqcrq1	7.20596e-35	0.182125	0.978	0.898	1.16319e-30	3
Atpif11	6.19915e-32	0.16718	0.997	0.984	1.00067e-27	3
Ybx31	1.81416e-30	0.188743	0.768	0.565	2.92842e-26	3
Cnbp1	2.20077e-30	0.172277	0.996	0.969	3.55248e-26	3
Tomm51	9.52811e-30	0.16807	0.974	0.863	1.53803e-25	3
Dctpp11	3.41963e-28	0.195395	0.952	0.854	5.51996e-24	3
Ybx11	5.63902e-28	0.154399	0.998	0.986	9.10251e-24	3
Txn11	1.43981e-27	0.169817	0.992	0.968	2.32413e-23	3
Fth11	6.50026e-27	0.106611	1	1	1.04927e-22	3
Hnrnpab1	1.53477e-26	0.166505	0.982	0.909	2.47743e-22	3
Atp5e1	2.12159e-26	0.134128	1	0.99	3.42467e-22	3
Hspe11	3.59499e-26	0.145227	0.999	0.983	5.80304e-22	3
Mrpl121	1.1788e-25	0.154492	0.941	0.789	1.90283e-21	3
Timm131	2.37587e-25	0.155769	0.974	0.899	3.83514e-21	3
Snrpd11	8.17528e-25	0.165132	0.976	0.903	1.31965e-20	3
Srsf21	8.30228e-25	0.160874	0.997	0.958	1.34015e-20	3
H2afj1	9.32912e-25	0.169395	0.979	0.905	1.50591e-20	3
Ran1	1.55518e-24	0.129504	1	0.975	2.51037e-20	3
Nhp2l11	8.03772e-24	0.153437	0.984	0.919	1.29745e-19	3
H2afz1	9.13338e-24	0.161998	1	0.991	1.47431e-19	3
Snrpf1	4.05692e-23	0.131891	0.999	0.985	6.54868e-19	3
Uqcr111	8.05614e-23	0.148189	0.987	0.942	1.30042e-18	3
Polr2f1	1.82745e-22	0.156624	0.943	0.835	2.94988e-18	3
Hacd11	2.28308e-22	0.146978	0.612	0.44	3.68535e-18	3
Cox8a1	2.67055e-22	0.105997	1	0.999	4.31081e-18	3
Atp5k1	3.04037e-22	0.165017	0.953	0.859	4.90776e-18	3
Usmg51	4.9149e-22	0.157273	0.956	0.864	7.93363e-18	3
Cox6c1	5.59243e-22	0.129954	0.997	0.984	9.0273e-18	3
Tmem2381	1.36596e-21	0.152679	0.6	0.424	2.20493e-17	3
Bola21	2.4903e-21	0.155129	0.934	0.837	4.01984e-17	3
Ppp1r14b1	3.58452e-21	0.16483	0.883	0.737	5.78614e-17	3
Cox7b1	8.3315e-21	0.134989	0.996	0.952	1.34487e-16	3
Srsf71	1.47042e-20	0.148752	0.959	0.879	2.37355e-16	3
Set1	2.5605e-20	0.126458	0.986	0.929	4.13317e-16	3
Mrpl361	3.87388e-20	0.148839	0.89	0.748	6.25321e-16	3
Ncl1	5.9494e-20	0.125871	0.993	0.971	9.60352e-16	3
Cox7c1	6.72896e-20	0.114273	0.999	0.991	1.08619e-15	3
Cox5a1	7.53529e-20	0.130718	0.988	0.941	1.21635e-15	3
Chchd21	1.18521e-19	0.107174	1	0.993	1.91316e-15	3
Ddx211	1.3641e-19	0.149846	0.744	0.58	2.20192e-15	3
Atp5j21	1.7439e-19	0.120597	0.994	0.969	2.815e-15	3
Nolc11	1.92453e-19	0.146391	0.682	0.5	3.10657e-15	3
Hint11	5.54951e-19	0.104619	0.997	0.993	8.95802e-15	3
Odc11	8.66621e-19	0.150123	0.774	0.613	1.3989e-14	3
2010107E04Rik1	9.24207e-19	0.120622	0.983	0.959	1.49185e-14	3
Mrpl541	2.48683e-18	0.139957	0.911	0.786	4.01424e-14	3
Srm1	3.0692e-18	0.111995	0.788	0.58	4.9543e-14	3
Lsm61	4.33827e-18	0.140359	0.949	0.865	7.00283e-14	3
Pdap11	6.56429e-18	0.143326	0.872	0.735	1.05961e-13	3
Dynll11	9.43398e-18	0.14364	0.988	0.931	1.52283e-13	3
Eif4ebp11	1.25642e-17	0.150022	0.845	0.699	2.02811e-13	3
Fam162a1	1.32399e-17	0.137921	0.765	0.605	2.13718e-13	3
Lsm21	1.46599e-17	0.146107	0.932	0.84	2.3664e-13	3
Fabp51	2.69872e-17	0.137579	0.731	0.561	4.35628e-13	3
Ndufa4	2.7217e-17	0.130827	0.998	0.988	4.39337e-13	3
Shfm11	3.70963e-17	0.101349	0.993	0.977	5.98808e-13	3
Hdgf1	6.96635e-17	0.1336	0.969	0.908	1.12451e-12	3
Atp5j1	1.16785e-16	0.1138	0.99	0.974	1.88514e-12	3
Cox5b1	1.34956e-16	0.112448	0.994	0.974	2.17845e-12	3
Ifitm11	1.41881e-16	0.231475	0.981	0.926	2.29024e-12	3
Atp5g31	1.43082e-16	0.132136	0.945	0.865	2.30963e-12	3
Banf11	1.81338e-16	0.130089	0.951	0.873	2.92717e-12	3
Park71	3.09679e-16	0.129723	0.985	0.951	4.99884e-12	3
Srsf31	3.39302e-16	0.120477	0.997	0.976	5.47702e-12	3
Sdhaf1	3.76522e-16	0.11814	0.516	0.372	6.07781e-12	3
Cox7a21	3.83972e-16	0.120403	0.983	0.941	6.19808e-12	3
Chchd41	1.13767e-15	0.109035	0.77	0.604	1.83643e-11	3
Gnl31	1.52661e-15	0.127568	0.779	0.6	2.46426e-11	3
Tomm201	1.60827e-15	0.101328	0.992	0.964	2.59607e-11	3
Phf5a1	3.03562e-15	0.124833	0.871	0.727	4.9001e-11	3
Chchd101	3.69803e-15	0.129069	0.568	0.424	5.96935e-11	3
Sf3b61	4.26079e-15	0.125589	0.964	0.908	6.87777e-11	3
Ndufs61	7.13293e-15	0.124322	0.934	0.823	1.1514e-10	3
Serpina3g1	1.47329e-14	0.118258	0.541	0.411	2.37818e-10	3
Ndufb21	1.6354e-14	0.121144	0.925	0.828	2.63987e-10	3
Ydjc1	1.65815e-14	0.119388	0.483	0.343	2.67658e-10	3
Naa501	1.95275e-14	0.12314	0.789	0.642	3.15212e-10	3
Dbi1	2.0084e-14	0.117969	0.953	0.868	3.24196e-10	3
Ndufb71	2.07077e-14	0.123516	0.97	0.878	3.34264e-10	3
Npm31	2.15518e-14	0.112644	0.969	0.899	3.4789e-10	3
Bola31	2.78757e-14	0.125914	0.838	0.717	4.4997e-10	3
C1qbp1	3.67574e-14	0.123064	0.928	0.825	5.93339e-10	3
Snrpd31	3.70787e-14	0.116279	0.931	0.823	5.98524e-10	3
Snrpd21	3.8015e-14	0.115428	0.99	0.959	6.13638e-10	3
Ndufaf41	3.81501e-14	0.111068	0.575	0.423	6.1582e-10	3
Vamp51	6.32244e-14	0.148652	0.737	0.607	1.02057e-09	3
Timm91	7.76207e-14	0.117481	0.642	0.491	1.25295e-09	3
Ndufa121	7.76677e-14	0.122308	0.933	0.815	1.25371e-09	3
Higd1a1	9.62833e-14	0.13808	0.852	0.725	1.5542e-09	3
Dnph11	1.14053e-13	0.1124	0.605	0.462	1.84104e-09	3
Eif3b1	1.28543e-13	0.120594	0.665	0.513	2.07495e-09	3
Dut1	1.50787e-13	0.132666	0.962	0.872	2.434e-09	3
Rcc21	2.04379e-13	0.126626	0.819	0.725	3.29908e-09	3
Minos11	2.61095e-13	0.117658	0.975	0.917	4.2146e-09	3
Gpatch41	2.75687e-13	0.11438	0.576	0.442	4.45013e-09	3
Mrps141	2.87997e-13	0.108521	0.941	0.864	4.64885e-09	3
1190007I07Rik1	3.13007e-13	0.110844	0.698	0.567	5.05256e-09	3
Fam195a1	3.45759e-13	0.105405	0.385	0.267	5.58124e-09	3
Polr2l1	4.09458e-13	0.109547	0.656	0.51	6.60947e-09	3
Tceb21	4.37634e-13	0.100382	0.987	0.955	7.06429e-09	3
Chchd11	6.8642e-13	0.114296	0.908	0.806	1.10802e-08	3
Dpy301	1.08792e-12	0.120807	0.895	0.792	1.75612e-08	3
Ifrd21	1.27963e-12	0.106379	0.556	0.416	2.06558e-08	3
Ssbp41	1.31376e-12	0.120584	0.738	0.597	2.12067e-08	3
Calm11	1.75392e-12	0.109815	0.971	0.906	2.83118e-08	3
2700094K13Rik1	1.76915e-12	0.11372	0.968	0.922	2.85576e-08	3
Romo11	2.00201e-12	0.117508	0.893	0.791	3.23164e-08	3
2310039H08Rik1	2.16751e-12	0.120691	0.64	0.522	3.4988e-08	3
Dtymk1	2.21399e-12	0.126693	0.883	0.772	3.57382e-08	3
Nkg71	2.2791e-12	0.128795	0.786	0.657	3.67892e-08	3
Sf3b51	2.38563e-12	0.107314	0.938	0.882	3.85088e-08	3
9130401M01Rik1	2.43278e-12	0.104175	0.474	0.349	3.927e-08	3
Pfdn61	2.69802e-12	0.123185	0.869	0.734	4.35515e-08	3
Bzw21	2.74155e-12	0.115926	0.709	0.57	4.42542e-08	3
Mrpl421	2.82952e-12	0.112153	0.91	0.795	4.56742e-08	3
Timm101	2.97839e-12	0.10661	0.621	0.486	4.80772e-08	3
Rangrf1	3.07358e-12	0.124173	0.622	0.489	4.96137e-08	3
Rbx11	3.16171e-12	0.10152	0.972	0.943	5.10364e-08	3
Ndufab11	3.28288e-12	0.102301	0.934	0.825	5.29923e-08	3
Lsm51	3.48694e-12	0.117537	0.928	0.846	5.62863e-08	3
Gar11	4.31564e-12	0.107437	0.809	0.679	6.96631e-08	3
Denr1	4.49812e-12	0.12436	0.834	0.712	7.26087e-08	3
Siva11	4.9716e-12	0.119525	0.927	0.836	8.02516e-08	3
Snrpb1	6.34973e-12	0.102787	0.989	0.94	1.02497e-07	3
Mrps281	8.33575e-12	0.109007	0.742	0.596	1.34556e-07	3
Aars1	9.59144e-12	0.114566	0.775	0.662	1.54825e-07	3
Ndufc11	1.66823e-11	0.108043	0.922	0.836	2.69286e-07	3
Syce21	1.69308e-11	0.12205	0.815	0.676	2.73296e-07	3
Gm162861	2.20498e-11	0.109767	0.873	0.749	3.55928e-07	3
1110001J03Rik	2.46973e-11	0.112032	0.832	0.717	3.98664e-07	3
Smim4	2.57677e-11	0.125397	0.755	0.626	4.15942e-07	3
Cks1b1	3.63017e-11	0.127276	0.943	0.862	5.85982e-07	3
Uqcrb1	3.64783e-11	0.103988	0.981	0.936	5.88832e-07	3
Lsm71	3.78558e-11	0.110386	0.674	0.55	6.11069e-07	3
Glrx51	5.61734e-11	0.109754	0.847	0.721	9.06751e-07	3
Ifitm21	7.78224e-11	0.103789	0.988	0.946	1.25621e-06	3
Eif1a1	1.75237e-10	0.105578	0.682	0.571	2.82867e-06	3
Gcsh1	1.93236e-10	0.104972	0.633	0.499	3.11922e-06	3
1810043H04Rik1	2.59126e-10	0.105186	0.798	0.696	4.18281e-06	3
Gtf3a1	3.78681e-10	0.101456	0.836	0.714	6.11267e-06	3
Polr2j1	4.92083e-10	0.108723	0.877	0.764	7.94321e-06	3
Fkbp1a1	5.06401e-10	0.10295	0.942	0.868	8.17433e-06	3
Eif1ax1	7.50339e-10	0.100557	0.846	0.742	1.2112e-05	3
Ndufb61	2.06619e-09	0.100413	0.803	0.688	3.33524e-05	3
Hmgb3	2.29077e-08	0.10537	0.792	0.7	0.000369776	3
Dnajc191	5.16871e-08	0.103286	0.822	0.713	0.000834334	3
Arpp21	3.64869e-233	0.574491	0.487	0.049	5.88971e-229	4
Gm19331	2.86586e-193	0.357345	0.279	0.014	4.62607e-189	4
Dntt1	2.02176e-192	1.31655	0.979	0.498	3.26353e-188	4
Ebf1	2.76055e-192	0.337553	0.182	0.002	4.45608e-188	4
Il7r	3.36933e-185	0.345673	0.293	0.018	5.43878e-181	4
Cox6a2	3.85422e-166	0.815481	0.558	0.108	6.22148e-162	4
Tmem108	2.39706e-144	0.399834	0.331	0.037	3.86934e-140	4
Il12a1	2.14648e-122	0.791481	0.877	0.471	3.46485e-118	4
Myl101	7.72885e-100	0.925229	0.913	0.52	1.24759e-95	4
Socs2	7.58652e-89	0.237159	0.165	0.013	1.22462e-84	4
Blnk	6.06684e-87	0.234557	0.21	0.024	9.79309e-83	4
Cmah	5.58693e-81	0.217415	0.234	0.032	9.01842e-77	4
Bfsp2	8.02744e-77	0.290837	0.3	0.059	1.29579e-72	4
AA4671971	8.4678e-65	0.466158	0.418	0.126	1.36687e-60	4
Lck	1.36181e-62	0.390035	0.485	0.169	2.19824e-58	4
Cnn3	3.43819e-58	0.38866	0.489	0.186	5.54993e-54	4
Mrvi1	2.72748e-57	0.110444	0.123	0.012	4.4027e-53	4
Rag2	3.1172e-53	0.162398	0.177	0.029	5.03179e-49	4
Crip1	4.23762e-53	0.39357	0.998	0.975	6.84037e-49	4
Dyrk4	3.06814e-52	0.122516	0.109	0.01	4.95259e-48	4
Mef2c	9.68676e-50	0.410556	0.934	0.819	1.56364e-45	4
Egfl7	7.00785e-46	0.423733	0.946	0.852	1.13121e-41	4
Xrcc6	4.31602e-45	0.383018	0.539	0.265	6.96692e-41	4
Camk1d	8.71323e-45	0.239711	0.317	0.097	1.40649e-40	4
Mgst2	6.22691e-43	0.35669	0.378	0.142	1.00515e-38	4
Ptprcap	1.30836e-42	0.360986	0.981	0.921	2.11195e-38	4
Ddx4	1.3824e-42	0.229731	0.258	0.069	2.23146e-38	4
Cd33	1.13797e-39	0.23455	0.364	0.134	1.83691e-35	4
Tmsb10	2.93852e-39	0.223898	1	0.998	4.74335e-35	4
Lsm3	4.15387e-38	0.341374	0.972	0.931	6.70517e-34	4
Gimap61	9.90648e-37	0.336349	0.638	0.348	1.5991e-32	4
Evl	1.69372e-35	0.206263	0.274	0.089	2.73401e-31	4
St3gal6	2.19318e-35	0.15204	0.196	0.049	3.54023e-31	4
Gm51111	2.51481e-35	0.406982	0.728	0.466	4.0594e-31	4
Emp1	2.98754e-35	0.176462	0.225	0.063	4.82248e-31	4
Notch1	4.42336e-35	0.306035	0.539	0.282	7.14018e-31	4
H2afy	4.82696e-35	0.221812	1	0.999	7.79168e-31	4
Ctr9	7.07808e-35	0.381424	0.534	0.299	1.14254e-30	4
Gimap7	7.53176e-31	0.164886	0.175	0.045	1.21578e-26	4
Slc18a1	9.7291e-30	0.100745	0.116	0.022	1.57047e-25	4
Cdv31	3.25072e-29	0.346356	0.811	0.676	5.24731e-25	4
Gimap11	3.69018e-29	0.306894	0.716	0.459	5.95669e-25	4
Foxp1	5.90894e-29	0.329112	0.875	0.749	9.53821e-25	4
Ttc13	2.01598e-28	0.269862	0.404	0.197	3.25419e-24	4
Mn1	7.87566e-27	0.219624	0.298	0.12	1.27129e-22	4
Sdc4	1.00274e-26	0.119906	0.106	0.02	1.61862e-22	4
Satb11	2.2368e-26	0.327771	0.757	0.574	3.61065e-22	4
Klf3	3.11621e-26	0.216043	0.348	0.157	5.03019e-22	4
8430408G22Rik	8.28331e-26	0.112317	0.132	0.031	1.33709e-21	4
Tmem121	9.43545e-26	0.204278	0.326	0.143	1.52307e-21	4
H2-Ob	1.71897e-24	0.273461	0.407	0.21	2.77476e-20	4
Ets1	3.57011e-24	0.120357	0.161	0.046	5.76288e-20	4
Flt31	5.49088e-24	0.273933	0.759	0.562	8.86338e-20	4
Tsc22d11	1.36498e-22	0.314584	0.766	0.599	2.20334e-18	4
Pgls1	3.17382e-22	0.235077	0.948	0.92	5.12318e-18	4
Tbxa2r	4.36059e-22	0.206145	0.326	0.152	7.03886e-18	4
Sstr2	4.10161e-21	0.153776	0.217	0.082	6.62081e-17	4
Igf2r	4.23587e-21	0.103714	0.147	0.043	6.83754e-17	4
Dok2	4.98809e-21	0.219821	0.421	0.232	8.05177e-17	4
Mtdh	1.08706e-20	0.218616	0.924	0.872	1.75473e-16	4
Ikzf1	4.03061e-20	0.242486	0.7	0.536	6.50621e-16	4
Hes6	6.28152e-20	0.257258	0.662	0.5	1.01396e-15	4
Mycn1	1.02657e-19	0.18407	0.222	0.088	1.6571e-15	4
Mta3	1.84443e-19	0.251296	0.392	0.219	2.97728e-15	4
Hilpda	7.57197e-19	0.226439	0.513	0.329	1.22227e-14	4
Lat1	1.47836e-18	0.20445	0.404	0.224	2.38636e-14	4
Clec12a1	1.85558e-18	0.27018	0.532	0.343	2.99527e-14	4
Ppdpf	1.89122e-18	0.214447	0.917	0.85	3.0528e-14	4
Ccnd21	2.33297e-18	0.272581	0.896	0.776	3.76588e-14	4
Tcf4	2.97511e-18	0.250371	0.723	0.573	4.80242e-14	4
Slc35d3	1.5664e-17	0.117833	0.137	0.044	2.52849e-13	4
Cd93	2.07238e-17	0.257208	0.704	0.571	3.34523e-13	4
Sox41	4.69753e-16	0.20412	0.957	0.915	7.58276e-12	4
Azin2	5.30255e-16	0.113603	0.173	0.067	8.55937e-12	4
Ifi27l2a	7.16502e-16	0.415118	0.626	0.474	1.15658e-11	4
H3f3a	1.70823e-15	0.109136	1	1	2.75743e-11	4
Cdk19	5.78706e-15	0.234141	0.546	0.406	9.34147e-11	4
Shisa81	2.04221e-14	0.177536	0.478	0.306	3.29653e-10	4
2020-09-01	2.42126e-14	0.20786	0.631	0.483	3.90839e-10	4
Cd69	9.43892e-14	0.269361	0.326	0.189	1.52363e-09	4
Ptp4a3	1.76357e-13	0.208076	0.849	0.769	2.84676e-09	4
Lipt2	2.37475e-13	0.164644	0.329	0.196	3.83333e-09	4
Tpm41	3.23619e-13	0.181717	0.527	0.36	5.22385e-09	4
Ramp1	4.75175e-13	0.155764	0.993	0.987	7.67028e-09	4
Tle3	1.86163e-12	0.141951	0.277	0.154	3.00505e-08	4
Trp53i11	2.73747e-12	0.125758	0.284	0.157	4.41882e-08	4
Hoxa91	3.22495e-12	0.181761	0.589	0.456	5.20572e-08	4
Phlda3	3.29554e-12	0.114371	0.225	0.113	5.31966e-08	4
Cd52	4.05169e-12	0.208719	0.934	0.861	6.54023e-08	4
Nav1	5.12412e-12	0.161018	0.362	0.227	8.27135e-08	4
Rgcc1	7.65635e-12	0.107634	0.293	0.168	1.23589e-07	4
Il18rap	8.72096e-12	0.128357	0.243	0.13	1.40774e-07	4
Xist1	9.88972e-12	0.10543	0.991	0.996	1.5964e-07	4
Tspan2	4.99773e-11	0.126151	0.246	0.137	8.06734e-07	4
Gm26740	9.3509e-11	0.114304	0.206	0.107	1.50942e-06	4
Prr5	1.0095e-10	0.159378	0.407	0.28	1.62954e-06	4
Plac81	1.22771e-10	0.108835	1	0.996	1.98177e-06	4
Marcksl1	1.54472e-10	0.226186	0.811	0.72	2.49348e-06	4
Gimap51	2.15779e-10	0.134103	0.236	0.127	3.4831e-06	4
Eif4g21	2.50985e-10	0.156553	0.898	0.844	4.05141e-06	4
Mbnl1	2.68532e-10	0.155623	0.882	0.834	4.33465e-06	4
Rhoh	2.81771e-10	0.163655	0.608	0.478	4.54835e-06	4
Pdrg1	3.29308e-10	0.186488	0.825	0.74	5.31569e-06	4
Kcng1	4.06312e-10	0.100583	0.132	0.058	6.55868e-06	4
Jakmip1	5.08279e-10	0.121481	0.286	0.17	8.20464e-06	4
Tbc1d10c	6.21021e-10	0.175163	0.577	0.465	1.00245e-05	4
Med13l	7.19064e-10	0.162112	0.504	0.384	1.16071e-05	4
Msh5	9.87296e-10	0.116449	0.182	0.094	1.59369e-05	4
Peak1	1.02448e-09	0.129401	0.31	0.195	1.65371e-05	4
Maml3	1.50012e-09	0.133433	0.338	0.22	2.42149e-05	4
Clec2i	1.53139e-09	0.113295	0.135	0.061	2.47196e-05	4
Arpc5l1	1.57386e-09	0.144457	0.768	0.679	2.54053e-05	4
Adgrg3	2.25376e-09	0.171684	0.605	0.499	3.63802e-05	4
Rac2	2.59422e-09	0.145847	0.974	0.94	4.1876e-05	4
Gpr171	5.17313e-09	0.147755	0.598	0.479	8.35047e-05	4
Gimap9	5.46215e-09	0.128268	0.27	0.166	8.817e-05	4
Mgat1	6.46989e-09	0.130869	0.577	0.454	0.000104437	4
Bcl11a1	6.96631e-09	0.165193	0.78	0.688	0.00011245	4
Snn	7.93136e-09	0.115196	0.272	0.166	0.000128028	4
Selplg	9.42112e-09	0.148902	0.7	0.621	0.000152076	4
Ppt1	1.30018e-08	0.15109	0.466	0.361	0.000209876	4
Prdx11	1.5637e-08	0.139827	0.972	0.943	0.000252413	4
Sub11	1.72146e-08	0.126905	0.995	0.983	0.000277878	4
Hmgb1	1.90884e-08	0.112718	0.993	0.994	0.000308125	4
Tcof11	3.33487e-08	0.148011	0.648	0.546	0.000538315	4
Desi1	6.10741e-08	0.133967	0.404	0.296	0.000985858	4
Pik3r1	6.42247e-08	0.14467	0.48	0.386	0.00103672	4
Cd47	6.60633e-08	0.134033	0.988	0.962	0.00106639	4
Smarcc1	7.91811e-08	0.134558	0.657	0.572	0.00127814	4
Lbh	8.76591e-08	0.113421	0.274	0.182	0.00141499	4
Il17re1	9.15612e-08	0.127765	0.26	0.162	0.00147798	4
Hdac7	1.27736e-07	0.134039	0.357	0.259	0.00206191	4
Hmgn1	1.41284e-07	0.142171	0.939	0.911	0.0022806	4
Pomp1	1.49196e-07	0.12007	0.96	0.916	0.00240832	4
Zfp422	2.08583e-07	0.144952	0.806	0.75	0.00336695	4
Myl4	3.45225e-07	0.106762	0.18	0.107	0.00557263	4
Tap2	3.58212e-07	0.179059	0.534	0.446	0.00578226	4
Cst71	4.97113e-07	0.130056	0.56	0.435	0.0080244	4
Bex6	5.4462e-07	0.162764	0.723	0.662	0.00879126	4
Hp1bp3	7.40479e-07	0.166	0.794	0.755	0.0119528	4
Lsp1	8.76332e-07	0.153993	0.629	0.544	0.0141458	4
Stmn1	8.88963e-07	0.108365	0.995	0.989	0.0143496	4
Dock10	1.24894e-06	0.135572	0.487	0.406	0.0201603	4
Spcs21	1.27587e-06	0.140411	0.849	0.785	0.020595	4
Ncf1	1.43196e-06	0.152935	0.359	0.272	0.0231147	4
Zmiz1	1.57371e-06	0.136326	0.6	0.525	0.0254028	4
P2ry14	1.5959e-06	0.140669	0.444	0.351	0.025761	4
Shisa51	1.89337e-06	0.119018	0.662	0.591	0.0305627	4
Pnp1	2.4747e-06	0.143819	0.553	0.469	0.0399466	4
Ppp1r18	2.7916e-06	0.153201	0.548	0.472	0.045062	4
Dusp2	3.22994e-06	0.153474	0.544	0.457	0.0521376	4
Rgs10	3.55009e-06	0.149711	0.501	0.417	0.0573056	4
Ppp1r14b2	3.68646e-06	0.125065	0.83	0.755	0.0595069	4
Cbx1	4.27011e-06	0.11696	0.875	0.843	0.0689281	4
Cd271	5.93703e-06	0.107845	0.835	0.769	0.0958355	4
Cnp	7.88426e-06	0.116625	0.336	0.259	0.127268	4
Paip2	9.35719e-06	0.122381	0.915	0.883	0.151044	4
Rnf141	9.38825e-06	0.10609	0.248	0.174	0.151545	4
Cux11	1.08206e-05	0.133431	0.714	0.678	0.174666	4
Atxn7l3b1	1.11098e-05	0.105668	0.83	0.771	0.179335	4
Xpc	1.18754e-05	0.106486	0.57	0.488	0.191693	4
Hmga2	1.36659e-05	0.117308	0.222	0.15	0.220595	4
Ift57	1.53962e-05	0.100263	0.281	0.207	0.248526	4
Dpcd	1.62874e-05	0.103989	0.485	0.405	0.262911	4
Ywhae1	2.06011e-05	0.114425	0.953	0.918	0.332542	4
Parp11	2.41209e-05	0.135517	0.648	0.577	0.38936	4
Ier5	3.2143e-05	0.116174	0.225	0.156	0.518852	4
Cnot6l	3.5302e-05	0.101321	0.572	0.506	0.569845	4
Lrmp	4.69276e-05	0.105212	0.397	0.322	0.757505	4
Bloc1s2	5.08137e-05	0.125733	0.712	0.669	0.820235	4
Zfos11	5.27345e-05	0.114836	0.972	0.972	0.85124	4
Rcsd1	5.6536e-05	0.118443	0.492	0.429	0.912605	4
Csrp1	6.51003e-05	0.146465	0.655	0.625	1	4
H2-Q71	6.51981e-05	0.13388	0.636	0.6	1	4
Elf1	7.24461e-05	0.128671	0.669	0.614	1	4
1110059E24Rik	7.99533e-05	0.132889	0.52	0.461	1	4
Rassf5	8.9594e-05	0.102978	0.388	0.313	1	4
Apex11	9.62146e-05	0.120465	0.648	0.59	1	4
Cdca71	9.90541e-05	0.121618	0.726	0.683	1	4
Epsti1	0.000116661	0.112606	0.506	0.437	1	4
Tra2a1	0.000122129	0.103268	0.723	0.679	1	4
Lat2	0.000128392	0.109361	0.565	0.495	1	4
Abhd17b	0.000190505	0.113942	0.452	0.383	1	4
Tspan131	0.000197601	0.10556	0.82	0.783	1	4
Fam69b	0.000209111	0.100796	0.674	0.622	1	4
Srsf11	0.000269762	0.105766	0.797	0.761	1	4
Wasf2	0.000370568	0.12952	0.667	0.657	1	4
Rasgrp21	0.000417341	0.126178	0.709	0.669	1	4
D5Ertd605e	0.000443998	0.106432	0.376	0.315	1	4
Cpsf6	0.000445719	0.110586	0.537	0.48	1	4
Rsl1d11	0.000470123	0.101844	0.749	0.7	1	4
Bst21	0.000644794	0.110085	0.813	0.781	1	4
Irf21	0.000784071	0.102167	0.525	0.471	1	4
Commd8	0.000859518	0.101807	0.468	0.412	1	4
AU020206	0.00103177	0.102639	0.291	0.238	1	4
Nfkbia	0.00108639	0.113174	0.381	0.314	1	4
Cd37	0.00380489	0.107274	0.548	0.515	1	4
Hn11	0.00727169	0.120615	0.884	0.87	1	4
Mcm6	0.00745451	0.104848	0.556	0.534	1	4
Itm2b1	3.2387e-123	0.669596	0.997	0.958	5.22791e-119	5
Ubb	3.44809e-101	0.595381	1	0.995	5.56591e-97	5
Ppia	1.84669e-75	0.339855	1	1	2.98092e-71	5
Hsp90aa11	6.69403e-72	0.546243	0.995	0.945	1.08055e-67	5
H2-D1	1.75958e-71	0.420959	1	0.982	2.84031e-67	5
Arpc21	1.10984e-63	0.4133	0.985	0.915	1.79151e-59	5
Tmem176b1	2.55817e-60	0.469968	0.917	0.724	4.1294e-56	5
Tecr1	7.63528e-58	0.446272	0.885	0.638	1.23249e-53	5
Actg1	7.94538e-57	0.336333	1	0.993	1.28254e-52	5
Mdh1	1.01366e-56	0.513688	0.85	0.643	1.63625e-52	5
H2-K1	2.83473e-55	0.453831	0.995	0.973	4.57583e-51	5
Hsp90ab1	4.03641e-55	0.289243	1	0.999	6.51557e-51	5
Srgn	2.69624e-54	0.350566	0.995	0.986	4.35227e-50	5
Psma41	1.08137e-53	0.427774	0.885	0.658	1.74555e-49	5
Gapdh1	3.181e-53	0.380102	0.997	0.989	5.13478e-49	5
Gnas	1.52778e-52	0.36331	0.987	0.929	2.46615e-48	5
B2m1	5.16746e-51	0.277743	1	1	8.34131e-47	5
Atp5b1	1.69572e-50	0.484882	0.975	0.931	2.73723e-46	5
H2afy1	5.79733e-49	0.314213	0.997	0.999	9.35805e-45	5
Tmem59	7.76228e-49	0.404418	0.875	0.63	1.25299e-44	5
Atp5f11	3.20528e-48	0.360552	0.96	0.913	5.17396e-44	5
Txnl11	4.01171e-48	0.3764	0.815	0.552	6.4757e-44	5
Fkbp31	4.8165e-47	0.3546	0.957	0.842	7.7748e-43	5
Arpc3	1.45349e-45	0.361671	0.942	0.891	2.34622e-41	5
Psmd61	2.27185e-45	0.328106	0.619	0.303	3.66722e-41	5
Serpinb1a	7.78265e-45	0.47319	0.774	0.538	1.25628e-40	5
Prmt11	3.54516e-43	0.397645	0.84	0.627	5.7226e-39	5
Actb	4.47297e-42	0.222907	1	0.995	7.22027e-38	5
Idh3g	4.60208e-42	0.392705	0.797	0.557	7.42868e-38	5
Psma61	5.62075e-41	0.381717	0.837	0.679	9.07302e-37	5
Ssb1	6.28252e-41	0.381335	0.865	0.706	1.01412e-36	5
Psmb81	7.56428e-41	0.305923	0.997	0.968	1.22103e-36	5
Taldo11	1.27825e-40	0.38754	0.875	0.704	2.06336e-36	5
Emp3	8.64387e-40	0.323243	0.955	0.857	1.39529e-35	5
Tmem176a	1.43949e-39	0.358802	0.794	0.525	2.32363e-35	5
Calm2	7.4598e-39	0.378693	0.987	0.975	1.20416e-34	5
Anxa1	7.6548e-39	0.31641	0.524	0.241	1.23564e-34	5
Psma1	1.03998e-38	0.354344	0.912	0.801	1.67874e-34	5
Bcap31	1.29401e-38	0.356197	0.707	0.458	2.08879e-34	5
Idh21	1.2521e-37	0.381128	0.825	0.627	2.02115e-33	5
Ldha1	2.62643e-37	0.463504	0.932	0.809	4.23958e-33	5
Myl6	3.07353e-37	0.271295	0.992	0.96	4.96128e-33	5
Slc25a51	9.74038e-37	0.340094	0.98	0.973	1.57229e-32	5
Capzb1	1.09926e-36	0.319556	0.935	0.813	1.77442e-32	5
Psme21	3.0136e-36	0.333887	0.895	0.743	4.86455e-32	5
Psma71	9.71842e-36	0.287999	0.987	0.927	1.56875e-31	5
Hnrnpk1	1.81253e-35	0.288459	0.972	0.919	2.92579e-31	5
Cct31	2.62619e-35	0.389143	0.81	0.615	4.2392e-31	5
Ndufa9	3.99851e-35	0.309693	0.571	0.303	6.4544e-31	5
Psma21	5.16684e-35	0.336109	0.925	0.785	8.34032e-31	5
Clic1	1.885e-34	0.281245	0.965	0.946	3.04277e-30	5
Uchl31	4.05047e-34	0.303756	0.702	0.412	6.53827e-30	5
Atp5c1	4.47431e-34	0.275262	0.975	0.928	7.22244e-30	5
Eif4a11	4.70078e-34	0.339265	0.99	0.957	7.588e-30	5
Adh5	5.59169e-34	0.302583	0.662	0.395	9.0261e-30	5
Phgdh1	7.39273e-34	0.389356	0.88	0.735	1.19333e-29	5
Etfb1	3.7014e-33	0.309415	0.932	0.825	5.9748e-29	5
Cd631	5.49565e-33	0.375502	0.566	0.294	8.87108e-29	5
Coro1a	7.86792e-33	0.304622	0.972	0.937	1.27004e-28	5
Fh11	9.30867e-33	0.269639	0.506	0.252	1.50261e-28	5
Ppib	1.79492e-32	0.289148	0.95	0.855	2.89737e-28	5
Rbbp71	4.17337e-32	0.354297	0.807	0.638	6.73665e-28	5
Psmb31	5.62723e-32	0.30641	0.932	0.79	9.08348e-28	5
Scfd1	6.81332e-32	0.177249	0.298	0.105	1.09981e-27	5
Uqcrc2	1.11622e-31	0.323684	0.737	0.53	1.8018e-27	5
Psmb21	1.32788e-31	0.31282	0.917	0.788	2.14346e-27	5
Prdx4	1.33386e-31	0.283453	0.554	0.296	2.15311e-27	5
Uqcrc11	1.73503e-31	0.333592	0.792	0.599	2.80068e-27	5
Psme1	1.86458e-31	0.305948	0.937	0.888	3.0098e-27	5
Ddost1	6.29896e-31	0.316113	0.752	0.513	1.01678e-26	5
Anp32b1	1.26781e-30	0.245577	0.99	0.975	2.04649e-26	5
Ubxn4	2.58374e-30	0.281463	0.744	0.49	4.17067e-26	5
Etfa	4.30286e-30	0.267346	0.674	0.409	6.94568e-26	5
Cd9	4.57342e-30	0.240992	0.343	0.135	7.38241e-26	5
Cct81	5.77242e-30	0.387359	0.797	0.627	9.31785e-26	5
Cops61	7.15275e-30	0.269701	0.684	0.418	1.1546e-25	5
Tubb4b1	7.87919e-30	0.504312	0.832	0.72	1.27186e-25	5
Hsp90b11	1.12865e-29	0.372207	0.784	0.591	1.82186e-25	5
Cd81	1.28514e-29	0.33826	0.807	0.616	2.07448e-25	5
Cfl11	1.84444e-29	0.217197	1	0.992	2.97729e-25	5
Ddx39b	2.17914e-29	0.367745	0.777	0.623	3.51757e-25	5
Prdx12	2.47834e-29	0.294827	0.967	0.944	4.00053e-25	5
Arl6ip1	6.01412e-29	0.496403	0.917	0.824	9.70799e-25	5
Pdia31	6.02971e-29	0.330288	0.742	0.516	9.73316e-25	5
Mdh21	6.53502e-29	0.306037	0.89	0.764	1.05488e-24	5
Ywhaq	7.31999e-29	0.286258	0.937	0.836	1.18159e-24	5
Hnrnpf1	1.46453e-28	0.269482	0.995	0.943	2.36405e-24	5
Pkm1	2.66025e-28	0.313306	0.922	0.816	4.29418e-24	5
Prdx2	3.17994e-28	0.255137	0.97	0.917	5.13306e-24	5
Glipr11	3.4173e-28	0.313827	0.822	0.656	5.51621e-24	5
Ndufs31	3.51313e-28	0.278502	0.739	0.513	5.67089e-24	5
Nudc1	9.3675e-28	0.315031	0.887	0.771	1.5121e-23	5
Glrx31	1.96254e-27	0.283748	0.832	0.661	3.16794e-23	5
Ran2	2.83002e-27	0.235021	0.995	0.977	4.56822e-23	5
Psmd121	3.16732e-27	0.25374	0.501	0.266	5.11269e-23	5
Myl12a	3.41723e-27	0.265666	0.905	0.785	5.51609e-23	5
Psmd81	5.3204e-27	0.277011	0.83	0.656	8.58819e-23	5
Car21	6.89577e-27	0.395823	0.85	0.614	1.11311e-22	5
Psmc21	1.18968e-26	0.250569	0.519	0.283	1.92037e-22	5
Glod4	2.83621e-26	0.247877	0.619	0.378	4.57821e-22	5
Aldh21	3.86724e-26	0.306749	0.865	0.735	6.2425e-22	5
Psmd131	5.10482e-26	0.258958	0.602	0.369	8.24021e-22	5
Nup371	1.13878e-25	0.226509	0.484	0.261	1.83822e-21	5
Psmb61	1.48217e-25	0.259023	0.927	0.854	2.39252e-21	5
[truncated: 1,741 more rows]
