# Supplementary material for: Hematopoiesis under telomere attrition at the single-cell resolution
Source: Nat Commun. 2021 Nov 25;12:6850. doi: 10.1038/s41467-021-27206-7 (PMC8617077; doi:10.1038/s41467-021-27206-7)
Supplement: Supplementary file 5 — Dataset 3 [file 41467_2021_27206_MOESM5_ESM.xlsx]

## Sheet: Suppl. Table 3
Supplementary Dataset 3: scRNA-seq cluster markers of HSCs from G0 and G5/G6 mice.
gene	p_val	avg_logFC	pct.1	pct.2	p_val_adj	cluster
Pfn1	2.92792e-63	-0.39869	1	1	4.85128e-59	0
Mif	2.96983e-58	-0.61129	0.905	0.977	4.92071e-54	0
Meg3	2.22595e-57	1.12711	0.559	0.181	3.68818e-53	0
Ran	1.52895e-44	-0.492378	0.892	0.969	2.53332e-40	0
Eef2	9.42547e-44	0.219155	1	1	1.56171e-39	0
Nme1	9.93397e-44	-0.512775	0.606	0.858	1.64596e-39	0
Ptma	3.06892e-43	-0.305025	1	1	5.08489e-39	0
Eif5a	8.85695e-43	-0.372285	0.989	0.997	1.46751e-38	0
Uba52	5.71333e-42	0.181228	1	0.998	9.46641e-38	0
Eif4a1	7.57928e-40	-0.392139	0.953	0.988	1.25581e-35	0
Slc25a5	9.72751e-38	-0.410235	0.935	0.976	1.61175e-33	0
Nop10	2.6422e-37	-0.341759	0.955	0.986	4.37786e-33	0
Rps27	2.01223e-36	0.127533	1	1	3.33406e-32	0
mt-Co1	9.81749e-36	0.192023	1	1	1.62666e-31	0
Ppia	4.78849e-35	-0.240688	1	1	7.93404e-31	0
Pik3ip1	8.73759e-35	0.418984	0.865	0.675	1.44773e-30	0
Rps27l	2.34782e-34	-0.364043	0.901	0.97	3.89011e-30	0
Ranbp1	7.52992e-34	-0.461771	0.712	0.893	1.24763e-29	0
Pabpc1	1.75648e-33	0.19803	1	0.999	2.9103e-29	0
Erh	1.76821e-31	-0.368642	0.836	0.923	2.92975e-27	0
Rpl21	2.51949e-31	0.117711	1	1	4.17455e-27	0
Anp32b	6.92541e-31	-0.335843	0.901	0.965	1.14747e-26	0
Cfl1	5.4955e-30	-0.249126	0.989	0.998	9.1055e-26	0
Tsc22d3	9.97164e-30	0.388414	0.89	0.778	1.6522e-25	0
Hsp90aa1	7.66237e-28	-0.364572	0.833	0.947	1.26958e-23	0
Mllt3	8.28859e-28	0.420051	0.905	0.826	1.37334e-23	0
Atp5e	1.4758e-27	-0.262942	0.971	0.992	2.44526e-23	0
Srsf3	1.66582e-27	-0.352021	0.847	0.947	2.7601e-23	0
Pdzk1ip1	6.13144e-27	0.320267	0.971	0.955	1.01592e-22	0
Cycs	1.55927e-26	-0.398732	0.45	0.722	2.58355e-22	0
Ppa1	6.10828e-26	-0.345586	0.462	0.732	1.01208e-21	0
Rbm3	1.01038e-25	-0.338958	0.919	0.97	1.67409e-21	0
Smpdl3a	1.30391e-25	0.329427	0.869	0.719	2.16045e-21	0
Atp5g1	5.90094e-25	-0.31451	0.847	0.941	9.77727e-21	0
Glul	7.118e-25	0.300879	0.966	0.911	1.17938e-20	0
H2afz	7.952e-25	-0.434203	0.977	0.983	1.31757e-20	0
Uqcrq	3.58212e-24	-0.339087	0.644	0.832	5.93521e-20	0
Gabarapl1	5.23385e-24	0.292176	0.91	0.837	8.67197e-20	0
mt-Atp6	5.55028e-24	0.11218	1	1	9.19626e-20	0
Ypel3	6.86106e-24	0.282798	0.932	0.887	1.13681e-19	0
Eif4a2	1.06327e-23	0.283612	0.977	0.97	1.76173e-19	0
Srsf7	1.06689e-23	-0.35819	0.599	0.802	1.76772e-19	0
Banf1	1.33019e-23	-0.328745	0.525	0.778	2.20399e-19	0
H2-Ab1	1.73535e-23	-0.406885	0.236	0.535	2.8753e-19	0
Cox5a	2.9933e-23	-0.335748	0.667	0.866	4.95961e-19	0
Tmsb10	4.44905e-23	-0.301837	0.966	0.983	7.37163e-19	0
Rpl22l1	9.93326e-23	-0.198691	1	1	1.64584e-18	0
H2afy	1.71342e-22	-0.295988	0.876	0.965	2.83897e-18	0
Pik3r1	3.00852e-22	0.403121	0.723	0.632	4.98482e-18	0
Ltb	3.12567e-22	0.31833	0.923	0.785	5.17893e-18	0
Hnrnpa2b1	3.98216e-22	-0.272659	0.905	0.97	6.59804e-18	0
Psma7	5.33616e-22	-0.258773	0.896	0.956	8.84149e-18	0
Rpl41	8.47693e-22	-0.115616	1	1	1.40454e-17	0
Uqcc2	1.75627e-21	-0.306052	0.538	0.772	2.90996e-17	0
Sumo2	1.78212e-21	-0.220471	0.989	0.992	2.95279e-17	0
Mettl7a1	2.26577e-21	0.277694	0.869	0.733	3.75415e-17	0
Dctpp1	3.44345e-21	-0.378941	0.43	0.665	5.70546e-17	0
Lmo2	3.65734e-21	0.202305	1	1	6.05984e-17	0
Snrpd1	4.17286e-21	-0.327135	0.642	0.833	6.91401e-17	0
Nop53	4.82595e-21	0.211093	0.993	0.995	7.99612e-17	0
Plac8	6.93942e-21	-0.572039	0.198	0.449	1.14979e-16	0
Hnrnpf	9.37529e-21	-0.240736	0.966	0.986	1.55339e-16	0
Etfb	1.0548e-20	-0.285863	0.732	0.891	1.7477e-16	0
Coro1a	1.15649e-20	-0.25101	0.912	0.968	1.91618e-16	0
Txn1	1.19756e-20	-0.266413	0.905	0.976	1.98423e-16	0
Dnph1	1.5297e-20	-0.242936	0.115	0.359	2.53456e-16	0
Trim47	2.05228e-20	0.324995	0.815	0.678	3.40042e-16	0
Srm	5.46517e-20	-0.338641	0.277	0.525	9.05523e-16	0
Gpx1	5.53105e-20	-0.22377	0.995	0.993	9.1644e-16	0
Cdk4	5.93863e-20	-0.301259	0.782	0.896	9.83972e-16	0
Prdx1	6.00146e-20	-0.241936	0.95	0.974	9.94382e-16	0
Sec61b	6.03155e-20	-0.245882	0.905	0.966	9.99367e-16	0
Cited2	6.38038e-20	0.337074	0.878	0.794	1.05716e-15	0
Pa2g4	7.80195e-20	-0.327392	0.588	0.794	1.2927e-15	0
Chil5	8.80378e-20	0.260556	0.268	0.096	1.4587e-15	0
Cox6c	9.63522e-20	-0.225968	0.962	0.977	1.59646e-15	0
Dynll1	2.5701e-19	-0.370185	0.606	0.785	4.25839e-15	0
Selenop	2.96933e-19	0.264033	0.905	0.867	4.91988e-15	0
Tuba1b	6.01306e-19	-0.453853	0.923	0.956	9.96304e-15	0
Lst1	6.20542e-19	0.294205	0.905	0.811	1.02818e-14	0
Sat1	6.59009e-19	0.30294	0.698	0.556	1.09191e-14	0
Srsf2	6.65667e-19	-0.313983	0.795	0.894	1.10294e-14	0
Phlda3	6.73054e-19	-0.243217	0.045	0.24	1.11518e-14	0
Set	1.16315e-18	-0.295864	0.829	0.919	1.92723e-14	0
Higd1a	1.38308e-18	-0.279498	0.374	0.633	2.29162e-14	0
Fbl	2.02747e-18	-0.279734	0.651	0.855	3.35932e-14	0
Psme2	2.08791e-18	-0.281002	0.626	0.815	3.45946e-14	0
Snrpf	3.22154e-18	-0.215851	0.935	0.977	5.33777e-14	0
mt-Co3	5.16591e-18	0.103011	1	1	8.5594e-14	0
Pfdn5	7.9498e-18	0.188486	1	0.996	1.3172e-13	0
Snrpd2	8.17608e-18	-0.224816	0.885	0.958	1.3547e-13	0
Adgrg1	8.30679e-18	0.225519	0.989	0.977	1.37635e-13	0
Crip1	1.2463e-17	-0.346654	0.615	0.798	2.065e-13	0
Pcbp1	1.32744e-17	-0.266712	0.795	0.903	2.19944e-13	0
Hspd1	1.3539e-17	-0.299633	0.579	0.763	2.24328e-13	0
Cirbp	1.4897e-17	0.2955	0.887	0.824	2.46829e-13	0
Rpl36al	1.83062e-17	-0.198831	0.98	0.995	3.03315e-13	0
Hlf	2.12967e-17	0.256721	0.914	0.819	3.52866e-13	0
Cdkn1c	2.69626e-17	0.319522	0.617	0.454	4.46743e-13	0
Dnaja1	2.77284e-17	-0.28673	0.773	0.884	4.59432e-13	0
Nhp2	2.95632e-17	-0.288143	0.552	0.761	4.89832e-13	0
Aen	3.90164e-17	-0.245629	0.146	0.375	6.46463e-13	0
H2-Aa	4.32685e-17	-0.407454	0.311	0.554	7.16916e-13	0
Cdca7	7.01836e-17	-0.331557	0.32	0.548	1.16287e-12	0
2010107E04Rik	7.75864e-17	-0.222934	0.917	0.972	1.28553e-12	0
Hspe1	1.08272e-16	-0.24234	0.896	0.958	1.79396e-12	0
Sult1a1	1.09432e-16	0.397688	0.637	0.468	1.81318e-12	0
Ak2	1.1662e-16	-0.273364	0.432	0.662	1.93227e-12	0
Snrpb	1.64369e-16	-0.228156	0.926	0.967	2.72344e-12	0
Hnrnpab	2.57825e-16	-0.292704	0.633	0.773	4.2719e-12	0
Uqcrb	3.24138e-16	-0.183456	0.955	0.985	5.37065e-12	0
Ndufs6	4.74098e-16	-0.248236	0.561	0.769	7.85533e-12	0
Usmg5	5.32921e-16	-0.228965	0.833	0.94	8.82997e-12	0
Nop56	5.59084e-16	-0.279389	0.471	0.68	9.26347e-12	0
H2afj	5.9862e-16	-0.259507	0.669	0.838	9.91853e-12	0
Snrpd3	7.78191e-16	-0.242527	0.705	0.873	1.28938e-11	0
Gm26917	9.67056e-16	0.214166	0.968	0.954	1.60232e-11	0
Cdk2ap1	9.96646e-16	-0.248702	0.302	0.539	1.65134e-11	0
Cox6b1	1.27303e-15	-0.189587	0.953	0.985	2.10928e-11	0
Polr2l	1.88589e-15	-0.25605	0.457	0.674	3.12474e-11	0
Timm8a1	1.90193e-15	-0.242939	0.264	0.49	3.15131e-11	0
Net1	2.1581e-15	0.255741	0.403	0.235	3.57575e-11	0
4930519L02Rik	2.27103e-15	-0.202947	0.059	0.231	3.76287e-11	0
Mrto4	2.49387e-15	-0.214616	0.214	0.448	4.1321e-11	0
Eif3e	2.60931e-15	0.168005	0.998	0.996	4.32337e-11	0
Srsf6	2.93244e-15	-0.278338	0.561	0.749	4.85875e-11	0
Tinagl1	2.99113e-15	0.226527	0.417	0.24	4.956e-11	0
Mcm5	3.25829e-15	-0.21359	0.07	0.246	5.39866e-11	0
Chchd2	3.30773e-15	-0.18532	0.984	0.997	5.48058e-11	0
Arpc1b	4.30259e-15	-0.164121	0.986	0.994	7.12895e-11	0
Ndufa4	5.0469e-15	-0.195172	0.939	0.979	8.36221e-11	0
Mrpl12	5.62574e-15	-0.257519	0.514	0.708	9.32128e-11	0
Kazald1	5.95729e-15	0.235772	0.313	0.157	9.87063e-11	0
Fam69b	6.09939e-15	-0.239775	0.347	0.586	1.01061e-10	0
Cks2	6.56074e-15	-0.378677	0.221	0.435	1.08705e-10	0
Pnrc1	6.94534e-15	0.237832	0.914	0.87	1.15077e-10	0
Ybx1	7.38393e-15	-0.227259	0.973	0.982	1.22344e-10	0
Tcp11l2	1.06127e-14	0.246347	0.568	0.396	1.75842e-10	0
Mat2a	1.09516e-14	-0.252367	0.736	0.875	1.81456e-10	0
Tox	1.39372e-14	0.269067	0.421	0.262	2.30925e-10	0
H2-Eb1	1.39966e-14	-0.317319	0.2	0.413	2.31909e-10	0
Eif2s1	1.5857e-14	-0.236043	0.408	0.621	2.62734e-10	0
Irf2	1.80378e-14	0.236901	0.797	0.717	2.98868e-10	0
Park7	2.01033e-14	-0.185656	0.946	0.968	3.33092e-10	0
Serbp1	2.30685e-14	-0.185441	0.973	0.987	3.82222e-10	0
Itm2b	2.31831e-14	0.146708	1	1	3.8412e-10	0
Gar1	2.52503e-14	-0.243345	0.414	0.641	4.18373e-10	0
Smtnl1	3.1861e-14	0.207021	0.27	0.121	5.27904e-10	0
Apex1	4.77443e-14	-0.257052	0.457	0.649	7.91075e-10	0
Pomp	6.43233e-14	-0.197593	0.849	0.932	1.06577e-09	0
Car2	6.82944e-14	0.232249	0.998	0.992	1.13157e-09	0
Atp5o.1	8.07276e-14	-0.222198	0.718	0.875	1.33758e-09	0
Hmgn2	9.68854e-14	-0.281498	0.912	0.965	1.60529e-09	0
Pkm	9.88553e-14	-0.196243	0.968	0.985	1.63793e-09	0
Cd74	1.00545e-13	-0.536306	0.493	0.681	1.66593e-09	0
Gng11	1.09955e-13	0.232154	0.91	0.854	1.82185e-09	0
Uqcr11	1.10424e-13	-0.206895	0.887	0.963	1.82962e-09	0
Alyref	1.10603e-13	-0.268257	0.457	0.657	1.83257e-09	0
Uqcr10	1.27294e-13	-0.228753	0.791	0.915	2.10913e-09	0
Zfand5	1.27618e-13	0.247608	0.831	0.78	2.1145e-09	0
Itsn1	1.60762e-13	0.227759	0.468	0.303	2.66366e-09	0
Fam107b	2.06678e-13	0.234262	0.842	0.779	3.42444e-09	0
AC149090.1	2.11892e-13	0.237516	0.91	0.909	3.51084e-09	0
Tmem176b	2.17124e-13	0.197012	0.989	0.98	3.59753e-09	0
Idh3a	2.3746e-13	-0.203657	0.252	0.477	3.93448e-09	0
Cox7b	2.8687e-13	-0.199667	0.786	0.914	4.75315e-09	0
Ndufa12	3.96758e-13	-0.214565	0.73	0.865	6.57388e-09	0
Bax	4.34896e-13	-0.250362	0.518	0.711	7.20579e-09	0
Atp5l	4.45451e-13	-0.170067	0.982	0.996	7.38068e-09	0
Ddx21	5.23001e-13	-0.211208	0.32	0.544	8.6656e-09	0
Hint1	6.14506e-13	-0.184879	0.955	0.98	1.01818e-08	0
Nolc1	6.62312e-13	-0.199658	0.236	0.45	1.09739e-08	0
Pebp1	6.87322e-13	-0.161918	0.982	0.991	1.13882e-08	0
Pgam1	6.93529e-13	-0.225334	0.563	0.764	1.14911e-08	0
Usp50	7.40973e-13	-0.212032	0.514	0.729	1.22772e-08	0
Clec1a	8.59601e-13	0.240758	0.408	0.26	1.42427e-08	0
Cracr2b	1.06666e-12	0.22799	0.396	0.241	1.76735e-08	0
Cox7c	1.50544e-12	-0.15216	0.977	0.99	2.49436e-08	0
Tuba4a	1.52761e-12	-0.256447	0.606	0.77	2.53109e-08	0
G3bp1	1.56865e-12	-0.215262	0.743	0.866	2.59909e-08	0
Pdgfc	1.74515e-12	0.170635	0.173	0.061	2.89154e-08	0
Ntf5	2.7177e-12	0.121794	0.131	0.036	4.50296e-08	0
Tubb4b	2.84515e-12	-0.260034	0.687	0.842	4.71412e-08	0
Cox5b	2.94014e-12	-0.175068	0.923	0.965	4.87152e-08	0
Gimap6	2.97177e-12	0.227797	0.905	0.882	4.92393e-08	0
Cct3	3.69063e-12	-0.207312	0.662	0.81	6.11501e-08	0
Sdf2l1	4.18921e-12	-0.211731	0.095	0.259	6.9411e-08	0
Cox6a1	4.24205e-12	-0.193939	0.869	0.944	7.02865e-08	0
Fxyd1	5.00407e-12	0.136549	0.146	0.046	8.29125e-08	0
Sem1	6.55716e-12	-0.165942	0.95	0.984	1.08646e-07	0
Cldn5	6.78713e-12	0.25369	0.117	0.03	1.12456e-07	0
Cmtm7	7.33918e-12	-0.199131	0.944	0.988	1.21603e-07	0
Ndufb7	7.49363e-12	-0.218658	0.622	0.801	1.24162e-07	0
Actg1	7.60365e-12	-0.195546	0.984	0.997	1.25985e-07	0
Ppp1r14b	9.06541e-12	-0.258213	0.432	0.624	1.50205e-07	0
Ube2n	9.27551e-12	-0.202088	0.626	0.785	1.53686e-07	0
Glipr1l1	9.74702e-12	0.1729	0.214	0.094	1.61498e-07	0
Tmem256	1.01681e-11	-0.189451	0.811	0.904	1.68476e-07	0
Fcer1g	1.56787e-11	0.235899	0.462	0.316	2.5978e-07	0
Psmb8	1.64439e-11	-0.168507	0.937	0.985	2.72458e-07	0
Stmn1	1.84919e-11	-0.381865	0.953	0.964	3.06393e-07	0
Gcsh	1.85968e-11	-0.195066	0.293	0.501	3.0813e-07	0
Ldha	1.89367e-11	-0.203365	0.928	0.98	3.13762e-07	0
Bzw2	1.90809e-11	-0.200246	0.304	0.521	3.16151e-07	0
Phgdh	1.91071e-11	-0.232007	0.682	0.821	3.16585e-07	0
Ctps	2.21457e-11	-0.123984	0.045	0.178	3.66932e-07	0
Nxt1	2.71882e-11	-0.192687	0.277	0.475	4.50481e-07	0
C1qbp	3.23092e-11	-0.222379	0.646	0.792	5.35331e-07	0
Mcm2	3.31708e-11	-0.207663	0.142	0.307	5.49607e-07	0
Nt5c	3.88656e-11	-0.182723	0.268	0.478	6.43965e-07	0
Hdgf	4.02737e-11	-0.214151	0.797	0.9	6.67294e-07	0
Fubp1	4.30327e-11	-0.205624	0.644	0.79	7.13009e-07	0
Rsrp1	4.79628e-11	0.151551	0.998	0.996	7.94695e-07	0
Ncl	4.91991e-11	-0.18936	0.935	0.973	8.15179e-07	0
Atp5k	5.12223e-11	-0.199882	0.809	0.894	8.48702e-07	0
Tacstd2	5.3711e-11	-0.139047	0.135	0.31	8.89938e-07	0
Cuta	6.05359e-11	-0.209144	0.523	0.695	1.00302e-06	0
Ccnd1	7.04133e-11	-0.155742	0.099	0.253	1.16668e-06	0
Ccl4	7.09371e-11	0.22682	0.417	0.278	1.17536e-06	0
Apoe	7.12863e-11	0.267752	0.98	0.951	1.18114e-06	0
Calm1	7.42566e-11	-0.187795	0.881	0.94	1.23036e-06	0
Cacybp	8.11313e-11	-0.228331	0.568	0.737	1.34426e-06	0
Dtymk	8.42736e-11	-0.231758	0.392	0.579	1.39633e-06	0
Dkc1	9.48377e-11	-0.201708	0.354	0.559	1.57137e-06	0
Tyms	1.02752e-10	-0.208876	0.099	0.246	1.70251e-06	0
Minos1	1.17489e-10	-0.185169	0.788	0.895	1.94667e-06	0
Sfpq	1.19923e-10	-0.224873	0.588	0.745	1.987e-06	0
Sfxn1	1.21381e-10	-0.205714	0.381	0.586	2.01115e-06	0
Atp5j2	1.23353e-10	-0.162565	0.928	0.968	2.04384e-06	0
Lmnb1	1.27478e-10	-0.171954	0.124	0.284	2.11219e-06	0
Malat1	1.3736e-10	0.167515	1	1	2.27592e-06	0
Rock2	1.43011e-10	0.222265	0.516	0.403	2.36955e-06	0
Runx1t1	1.61747e-10	0.130977	0.162	0.063	2.67999e-06	0
Nudcd2	1.62405e-10	-0.190021	0.284	0.474	2.69089e-06	0
Map1lc3b	1.6439e-10	0.156027	0.975	0.97	2.72378e-06	0
Arhgap30	1.65762e-10	-0.170544	0.119	0.277	2.7465e-06	0
Cenpx	1.81055e-10	-0.188729	0.619	0.765	2.9999e-06	0
Eif6	1.84031e-10	-0.195351	0.541	0.712	3.04921e-06	0
Ifrd2	1.84637e-10	-0.189259	0.221	0.402	3.05924e-06	0
Cox7a2l	1.85906e-10	0.127353	1	1	3.08027e-06	0
Uchl3	1.92814e-10	-0.167801	0.23	0.418	3.19474e-06	0
Abce1	1.94116e-10	-0.147721	0.227	0.425	3.21631e-06	0
Tipin	2.16518e-10	-0.244621	0.227	0.395	3.58749e-06	0
Psmb5	2.2101e-10	-0.194575	0.669	0.825	3.66191e-06	0
H2-D1	2.30233e-10	0.120002	1	1	3.81474e-06	0
Fyb	2.3755e-10	-0.150169	0.11	0.262	3.93596e-06	0
Fkbp4	2.40806e-10	-0.202378	0.685	0.82	3.98992e-06	0
Serf2	2.67597e-10	-0.131692	0.991	0.999	4.43381e-06	0
Psme3	2.94305e-10	-0.186934	0.232	0.418	4.87634e-06	0
Ybx3	2.97642e-10	-0.149444	0.158	0.328	4.93164e-06	0
Ptpn7	3.01622e-10	-0.20359	0.358	0.554	4.99757e-06	0
E2f1	3.02382e-10	-0.137553	0.054	0.18	5.01017e-06	0
Tpi1	3.07277e-10	-0.183238	0.854	0.915	5.09128e-06	0
Ung	3.1675e-10	-0.204196	0.047	0.165	5.24823e-06	0
Psat1	3.20951e-10	-0.162476	0.171	0.344	5.31784e-06	0
Them6	3.23244e-10	-0.116206	0.061	0.193	5.35582e-06	0
Cox8a	3.65258e-10	-0.121406	0.993	0.998	6.05196e-06	0
Pold4	3.86434e-10	0.221436	0.667	0.59	6.40283e-06	0
Dtl	4.049e-10	-0.124108	0.05	0.174	6.70879e-06	0
Nkg7	4.08543e-10	-0.164171	0.009	0.101	6.76916e-06	0
Cyp26b1	4.22203e-10	0.115361	0.11	0.032	6.99548e-06	0
Ppan	4.39594e-10	-0.176659	0.306	0.508	7.28363e-06	0
Smco4	4.63774e-10	-0.161647	0.27	0.46	7.68427e-06	0
H3f3a	4.64585e-10	-0.120471	1	1	7.69771e-06	0
Ndufa6	4.77332e-10	0.151623	0.955	0.956	7.90892e-06	0
Pgp	5.48552e-10	-0.160829	0.153	0.319	9.08896e-06	0
Eif3b	5.6438e-10	-0.205069	0.432	0.611	9.35121e-06	0
Lgals1	6.84846e-10	-0.280062	0.324	0.492	1.13472e-05	0
Ydjc	7.14498e-10	-0.144689	0.104	0.248	1.18385e-05	0
Oaz1	7.15894e-10	-0.105991	1	1	1.18616e-05	0
Igf1	7.46854e-10	0.195291	0.185	0.081	1.23746e-05	0
Tbxas1	7.83806e-10	0.208968	0.761	0.682	1.29869e-05	0
Tfdp1	8.18161e-10	-0.19595	0.255	0.43	1.35561e-05	0
Bex1	8.8181e-10	0.20925	0.635	0.52	1.46107e-05	0
Mrpl36	8.88298e-10	-0.190792	0.444	0.637	1.47182e-05	0
Taldo1	9.86545e-10	-0.218306	0.624	0.765	1.63461e-05	0
Aprt	1.02382e-09	-0.183646	0.741	0.868	1.69637e-05	0
Pgls	1.02612e-09	-0.183889	0.7	0.828	1.70018e-05	0
Klhl24	1.03454e-09	0.193853	0.622	0.512	1.71413e-05	0
Hells	1.05649e-09	-0.127944	0.041	0.154	1.7505e-05	0
Sgms1	1.07316e-09	0.199677	0.709	0.626	1.77812e-05	0
Ndufa1	1.08224e-09	-0.184924	0.568	0.738	1.79316e-05	0
Zmat3	1.16289e-09	-0.100478	0.018	0.115	1.92679e-05	0
Myct1	1.17947e-09	0.189907	0.847	0.791	1.95427e-05	0
Eif3f	1.19239e-09	0.103775	1	1	1.97567e-05	0
Lsm2	1.20797e-09	-0.210931	0.534	0.693	2.00148e-05	0
Mogs	1.24508e-09	-0.118363	0.074	0.206	2.06297e-05	0
Hspa5	1.26492e-09	-0.243531	0.493	0.656	2.09585e-05	0
Nop2	1.34322e-09	-0.131529	0.144	0.31	2.22557e-05	0
Cdkn1a	1.34595e-09	-0.16854	0.027	0.13	2.2301e-05	0
Tma7	1.42163e-09	-0.145713	0.896	0.973	2.3555e-05	0
Runx3	1.46155e-09	-0.109391	0.02	0.118	2.42164e-05	0
Sh3bgrl3	1.66231e-09	-0.160917	0.937	0.978	2.75428e-05	0
Gnl3	1.68206e-09	-0.203364	0.421	0.612	2.787e-05	0
Fxn	1.72058e-09	-0.121371	0.18	0.359	2.85083e-05	0
Mbd3	1.76105e-09	-0.197108	0.525	0.682	2.91789e-05	0
Nasp	1.80195e-09	-0.159719	0.113	0.257	2.98565e-05	0
Cd53	1.82931e-09	-0.160314	0.074	0.203	3.03099e-05	0
Hmgn1	1.91424e-09	-0.205455	0.759	0.847	3.17171e-05	0
H2-DMa	1.92916e-09	-0.192023	0.597	0.754	3.19643e-05	0
Stk16	1.98826e-09	-0.170859	0.365	0.566	3.29434e-05	0
Ccdc86	2.06197e-09	-0.12332	0.142	0.303	3.41648e-05	0
Npm3	2.64543e-09	-0.192019	0.689	0.832	4.38321e-05	0
Tmem167	2.67613e-09	-0.161998	0.354	0.551	4.43409e-05	0
Klf10	2.69492e-09	-0.168767	0.216	0.391	4.46521e-05	0
Xist	2.70444e-09	0.2859	0.696	0.527	4.48098e-05	0
Adipor1	2.9039e-09	0.199462	0.687	0.639	4.81148e-05	0
Gm19590	2.92905e-09	0.238835	0.714	0.625	4.85315e-05	0
Cenps	2.93404e-09	-0.100372	0.032	0.135	4.8614e-05	0
Ak6	3.06629e-09	-0.116318	0.095	0.234	5.08054e-05	0
Rabac1	3.10008e-09	0.186609	0.944	0.937	5.13653e-05	0
Dok2	3.21793e-09	-0.159669	0.158	0.31	5.33179e-05	0
Lsm6	3.23849e-09	-0.185653	0.523	0.68	5.36586e-05	0
Coq8a	3.36135e-09	0.187053	0.372	0.251	5.56941e-05	0
Psmb3	3.38494e-09	-0.168603	0.696	0.825	5.6085e-05	0
Rrm1	3.84358e-09	-0.135343	0.117	0.26	6.36842e-05	0
Ndufa13	3.84637e-09	-0.128382	0.953	0.964	6.37305e-05	0
Dut	3.98087e-09	-0.317635	0.426	0.568	6.59591e-05	0
Cops6	4.06164e-09	-0.164547	0.532	0.709	6.72973e-05	0
Pkig	4.20565e-09	-0.160385	0.369	0.569	6.96834e-05	0
Rif1	4.26824e-09	-0.124006	0.099	0.238	7.07204e-05	0
Psme1	4.37016e-09	-0.159795	0.914	0.971	7.24091e-05	0
Nudt5	4.63361e-09	-0.170676	0.297	0.478	7.67742e-05	0
Use1	4.70458e-09	0.155612	0.946	0.915	7.79503e-05	0
2700038G22Rik	4.73443e-09	-0.144499	0.144	0.298	7.84448e-05	0
Glrx5	5.10479e-09	-0.191103	0.468	0.648	8.45813e-05	0
Fam162a	5.28557e-09	-0.181033	0.423	0.606	8.75767e-05	0
Art4	5.38056e-09	0.2132	0.428	0.316	8.91505e-05	0
Agpat4	5.74231e-09	0.178825	0.381	0.266	9.51443e-05	0
Nop16	5.75564e-09	-0.167811	0.264	0.442	9.53652e-05	0
Rab26os	5.91019e-09	-0.180863	0.345	0.539	9.79259e-05	0
Kmt5a	6.13219e-09	-0.146846	0.185	0.352	0.000101604	0
Ddx39b	6.3768e-09	-0.178715	0.622	0.782	0.000105657	0
Aplp2	6.42376e-09	0.1937	0.563	0.447	0.000106435	0
Prmt1	6.99714e-09	-0.173101	0.662	0.79	0.000115936	0
Cyc1	7.46462e-09	-0.192037	0.523	0.701	0.000123681	0
Tprgl	7.97561e-09	0.164901	0.847	0.816	0.000132148	0
Ftsj3	8.07307e-09	-0.122153	0.117	0.26	0.000133763	0
Uhrf1	8.45071e-09	-0.116858	0.036	0.137	0.00014002	0
Rexo2	8.63555e-09	-0.173146	0.468	0.631	0.000143082	0
Ctsl	8.64358e-09	0.171954	0.491	0.37	0.000143215	0
Pcna	8.8104e-09	-0.259049	0.336	0.496	0.00014598	0
Abracl	9.96845e-09	-0.155427	0.694	0.827	0.000165167	0
2310001H17Rik	1.00886e-08	0.211969	0.624	0.521	0.000167159	0
Grwd1	1.01259e-08	-0.129312	0.171	0.337	0.000167776	0
Bola2	1.097e-08	-0.181259	0.766	0.846	0.000181762	0
Neat1	1.1463e-08	0.202626	0.61	0.519	0.00018993	0
Shmt2	1.23829e-08	-0.150359	0.209	0.377	0.000205173	0
Llph	1.36063e-08	-0.179135	0.705	0.811	0.000225442	0
Ogt	1.37227e-08	0.147319	0.869	0.827	0.000227371	0
Serpinb6a	1.40545e-08	0.175219	0.408	0.287	0.000232869	0
Ywhah	1.40751e-08	-0.177335	0.734	0.827	0.000233211	0
Eif4e	1.46749e-08	-0.168138	0.538	0.69	0.000243148	0
Glipr1	1.53723e-08	-0.172581	0.5	0.697	0.000254704	0
Elob	1.60601e-08	-0.148464	0.903	0.972	0.0002661	0
Cenpm	1.61963e-08	-0.121177	0.038	0.137	0.000268356	0
Atp5g2	1.62635e-08	-0.133012	0.982	0.995	0.00026947	0
Ucp2	1.65798e-08	-0.174457	0.669	0.804	0.000274711	0
Lig1	1.67247e-08	-0.202983	0.106	0.229	0.000277111	0
Hspa8	1.87632e-08	-0.119772	1	1	0.000310887	0
Raly	1.90666e-08	-0.185628	0.779	0.87	0.000315915	0
Pf4	1.90682e-08	-0.19602	0.099	0.23	0.000315941	0
Atp1b3	2.09939e-08	-0.129085	0.207	0.375	0.000347849	0
Mrps18c	2.11383e-08	-0.157858	0.378	0.573	0.000350241	0
Ptges3	2.2549e-08	-0.180417	0.52	0.672	0.000373615	0
Hprt	2.3855e-08	-0.170869	0.68	0.824	0.000395253	0
Aimp2	2.57732e-08	-0.156633	0.221	0.385	0.000427036	0
Umps	2.68209e-08	-0.126962	0.178	0.338	0.000444396	0
Psma1	2.71558e-08	-0.149997	0.8	0.891	0.000449945	0
Cdv3	2.71658e-08	-0.178519	0.345	0.517	0.000450109	0
Sf3b4	2.78178e-08	-0.157165	0.39	0.584	0.000460913	0
Atpif1	2.80992e-08	-0.162505	0.957	0.982	0.000465576	0
Tmem14c	2.83979e-08	-0.177912	0.446	0.612	0.000470525	0
Nmral1	2.86651e-08	-0.116424	0.095	0.222	0.000474952	0
Atp5b	3.14307e-08	-0.137814	0.971	0.974	0.000520775	0
Ccdc124	3.19288e-08	-0.141	0.194	0.351	0.000529029	0
Fen1	3.27818e-08	-0.1485	0.133	0.27	0.000543161	0
Gapdh	3.31717e-08	-0.115804	0.995	0.989	0.000549622	0
Xdh	3.33574e-08	0.17613	0.173	0.083	0.000552699	0
Timm13	3.62897e-08	-0.169487	0.736	0.841	0.000601284	0
Srsf10	3.73176e-08	-0.137788	0.383	0.57	0.000618316	0
Vamp5	3.75397e-08	-0.166105	0.865	0.925	0.000621996	0
Tm6sf1	3.76365e-08	-0.111016	0.07	0.185	0.0006236	0
Prim1	3.83473e-08	-0.140644	0.092	0.21	0.000635377	0
Mpl	3.85983e-08	0.184128	0.854	0.809	0.000639535	0
Actb	4.0359e-08	-0.190797	0.998	0.999	0.000668708	0
Fkbp3	4.19524e-08	-0.160298	0.773	0.883	0.000695109	0
Mrpl42	4.20958e-08	-0.165716	0.556	0.701	0.000697485	0
Tmem147	4.30778e-08	-0.165289	0.489	0.659	0.000713756	0
Sf3b3	4.31897e-08	-0.155697	0.5	0.681	0.00071561	0
Krt18	4.35787e-08	0.225397	0.804	0.753	0.000722056	0
Gabarap	4.49642e-08	0.139247	0.964	0.964	0.000745011	0
Marcksl1	4.57234e-08	-0.181497	0.423	0.593	0.000757592	0
Ptpra	4.91533e-08	0.14506	0.604	0.504	0.000814421	0
Papola	4.99464e-08	-0.160582	0.457	0.65	0.000827563	0
Mettl27	5.07041e-08	0.180734	0.484	0.375	0.000840116	0
Aldoc	5.10443e-08	0.141237	0.309	0.198	0.000845753	0
9130401M01Rik	5.14379e-08	-0.118489	0.169	0.321	0.000852275	0
Rangap1	5.22497e-08	-0.127634	0.167	0.312	0.000865725	0
Fam136a	5.23101e-08	-0.15453	0.288	0.461	0.000866726	0
Ifi27	5.27742e-08	-0.21255	0.419	0.586	0.000874416	0
Naa50	5.7287e-08	-0.159923	0.32	0.494	0.000949189	0
Rfc2	5.96709e-08	-0.191259	0.493	0.651	0.000988687	0
0610010K14Rik	6.05483e-08	-0.158675	0.358	0.525	0.00100322	0
Eif3a	6.52739e-08	-0.156212	0.516	0.688	0.00108152	0
Tgfb1	6.56309e-08	-0.213136	0.543	0.686	0.00108744	0
Myl6	6.71421e-08	-0.109405	0.998	0.999	0.00111248	0
Mmrn1	6.74361e-08	0.209158	0.604	0.531	0.00111735	0
Mrpl18	6.80454e-08	-0.177219	0.484	0.634	0.00112744	0
Madd	7.01257e-08	0.180163	0.468	0.368	0.00116191	0
Tkt	7.03169e-08	-0.144347	0.797	0.877	0.00116508	0
Nop58	7.37063e-08	-0.17335	0.306	0.461	0.00122124	0
Baz1a	7.65461e-08	-0.104773	0.077	0.192	0.00126829	0
Tagln2	7.71038e-08	-0.137317	0.93	0.977	0.00127753	0
Rrbp1	8.03478e-08	-0.143743	0.315	0.496	0.00133128	0
Bag1	8.23305e-08	-0.14657	0.649	0.788	0.00136413	0
Cnbp	8.39805e-08	-0.111765	0.995	0.995	0.00139147	0
Uxt	8.49386e-08	-0.100904	0.131	0.274	0.00140735	0
Jpt1	8.57409e-08	-0.20097	0.477	0.629	0.00142064	0
Hypk	9.00375e-08	-0.166664	0.689	0.812	0.00149183	0
Thyn1	9.27534e-08	-0.136153	0.311	0.496	0.00153683	0
Dbi	9.42392e-08	-0.158096	0.804	0.875	0.00156145	0
Psma4	9.57824e-08	-0.158201	0.725	0.843	0.00158702	0
Kpna2	1.00894e-07	-0.114368	0.05	0.149	0.00167171	0
Kdelr1	1.01569e-07	0.151785	0.7	0.641	0.0016829	0
Trmt61a	1.01655e-07	-0.106262	0.081	0.198	0.00168432	0
Bop1	1.05533e-07	-0.120873	0.122	0.252	0.00174857	0
Procr	1.07486e-07	0.19389	0.723	0.665	0.00178093	0
Abhd11	1.15176e-07	-0.147381	0.252	0.411	0.00190834	0
Igfbp4	1.16694e-07	-0.149573	0.394	0.579	0.00193351	0
Top2a	1.19088e-07	-0.255331	0.059	0.157	0.00197317	0
Eif1ad	1.19505e-07	-0.112592	0.189	0.353	0.00198007	0
2610035D17Rik	1.19767e-07	0.16257	0.486	0.385	0.00198442	0
Hnrnpk	1.24891e-07	-0.12014	0.995	0.992	0.00206932	0
Gtf3a	1.31681e-07	-0.170894	0.441	0.603	0.00218183	0
St3gal1	1.39118e-07	0.187527	0.471	0.388	0.00230505	0
Prdx6	1.40417e-07	-0.12463	0.964	0.976	0.00232658	0
Lyar	1.42195e-07	-0.14685	0.306	0.481	0.00235603	0
Cks1b	1.43553e-07	-0.244616	0.282	0.423	0.00237852	0
Yrdc	1.52264e-07	-0.121807	0.245	0.409	0.00252287	0
Rorc	1.60871e-07	0.121332	0.171	0.084	0.00266547	0
Mrpl33	1.64845e-07	-0.139444	0.741	0.854	0.00273131	0
Slc35b1	1.68042e-07	-0.102113	0.077	0.188	0.00278429	0
Eef1d	1.69692e-07	0.138912	0.995	0.988	0.00281163	0
Mrps18b	1.71037e-07	-0.12502	0.212	0.369	0.00283391	0
Ywhaq	1.75875e-07	-0.161287	0.784	0.865	0.00291407	0
Muc13	1.77487e-07	-0.198981	0.414	0.576	0.00294078	0
Polr2f	1.79441e-07	-0.148057	0.703	0.844	0.00297317	0
Gfer	1.85889e-07	-0.120524	0.252	0.422	0.00308	0
Pno1	1.93045e-07	-0.103302	0.108	0.232	0.00319856	0
Smim24	1.95908e-07	0.173076	0.495	0.391	0.003246	0
Thap3	2.189e-07	0.169385	0.642	0.589	0.00362695	0
Ndufab1	2.20923e-07	-0.162949	0.678	0.809	0.00366047	0
Rsl1d1	2.22981e-07	-0.175254	0.651	0.786	0.00369457	0
Kti12	2.26735e-07	-0.126934	0.245	0.413	0.00375678	0
Bex4	2.28674e-07	0.169349	0.619	0.53	0.00378891	0
Rrp15	2.32948e-07	-0.148587	0.304	0.471	0.00385971	0
Emc8	2.35651e-07	-0.131992	0.241	0.399	0.0039045	0
Mcrip2	2.6221e-07	-0.113845	0.115	0.237	0.00434455	0
Pdzd2	2.64812e-07	0.103818	0.155	0.073	0.00438767	0
Ltv1	2.68063e-07	-0.112544	0.126	0.255	0.00444153	0
Med8	2.69411e-07	-0.114485	0.232	0.397	0.00446388	0
Ebi3	2.77855e-07	0.192112	0.5	0.415	0.00460378	0
Ndufb8	2.95869e-07	-0.142293	0.777	0.865	0.00490226	0
H2afx	3.21738e-07	-0.27306	0.383	0.538	0.00533088	0
Smarca4	3.25806e-07	-0.119077	0.212	0.361	0.00539828	0
Nubp1	3.26874e-07	-0.131204	0.164	0.298	0.00541598	0
Rpa2	3.27482e-07	-0.166599	0.279	0.431	0.00542605	0
Snu13	3.33257e-07	-0.173232	0.797	0.872	0.00552173	0
Trub1	3.35747e-07	-0.112199	0.167	0.309	0.005563	0
Ebna1bp2	3.39326e-07	-0.164959	0.484	0.643	0.00562229	0
Rbmxl1	3.42721e-07	-0.161084	0.525	0.662	0.00567854	0
Txn2	3.59459e-07	-0.142991	0.676	0.8	0.00595587	0
Adk	3.63635e-07	-0.140245	0.304	0.47	0.00602506	0
Galnt6	3.64277e-07	-0.128876	0.158	0.288	0.0060357	0
Ndufs7	3.65585e-07	-0.136294	0.784	0.883	0.00605737	0
Crebrf	3.6864e-07	0.164863	0.3	0.198	0.00610799	0
Calm3	3.74639e-07	-0.153275	0.75	0.866	0.0062074	0
Gm47283	4.11445e-07	0.148153	0.3	0.191	0.00681724	0
Cct4	4.13703e-07	0.139066	0.966	0.94	0.00685465	0
Nadk2	4.14206e-07	0.159765	0.574	0.496	0.00686297	0
Ahsa1	4.29843e-07	-0.158766	0.64	0.77	0.00712206	0
Ndufv2	4.34758e-07	-0.151302	0.664	0.796	0.0072035	0
Wdr5	4.51811e-07	-0.118267	0.189	0.337	0.00748606	0
Mcm3	4.53024e-07	-0.185015	0.259	0.394	0.00750615	0
Mcm4	4.71343e-07	-0.118537	0.113	0.227	0.00780968	0
Ptprcap	4.96066e-07	0.11892	0.991	0.991	0.00821931	0
Obscn	5.28492e-07	0.154038	0.322	0.222	0.00875658	0
Psma3	5.40221e-07	-0.142628	0.833	0.912	0.00895092	0
Jpt2	5.50057e-07	-0.133055	0.212	0.353	0.00911389	0
Vps29	5.57109e-07	-0.138309	0.435	0.622	0.00923074	0
Nutf2	6.1172e-07	-0.147487	0.351	0.518	0.0101356	0
Fcgrt	6.14894e-07	0.151336	0.401	0.296	0.0101882	0
Strap	6.21135e-07	-0.156297	0.486	0.652	0.0102916	0
Mtap	6.38363e-07	-0.133154	0.221	0.37	0.010577	0
Atp5h	6.43159e-07	-0.129928	0.935	0.979	0.0106565	0
Mrpl55	6.736e-07	-0.110851	0.239	0.399	0.0111609	0
Snrpe	7.0347e-07	-0.119565	0.917	0.96	0.0116558	0
Spc24	7.10924e-07	-0.175191	0.05	0.136	0.0117793	0
Mybbp1a	7.30833e-07	-0.140544	0.266	0.415	0.0121092	0
Serinc3	7.42286e-07	0.107333	0.995	0.991	0.0122989	0
Gmfg	8.05328e-07	-0.14828	0.651	0.8	0.0133435	0
Tmpo	8.08942e-07	-0.181484	0.421	0.567	0.0134034	0
Etf1	8.31491e-07	-0.114037	0.248	0.401	0.013777	0
Cmas	8.50757e-07	0.141658	0.761	0.719	0.0140962	0
Bola3	8.67114e-07	-0.151143	0.486	0.645	0.0143672	0
Wdr43	8.82571e-07	-0.146956	0.336	0.502	0.0146233	0
Pdap1	9.05582e-07	-0.14594	0.428	0.581	0.0150046	0
Ass1	9.09118e-07	-0.158223	0.225	0.372	0.0150632	0
Nkx2-3	9.16427e-07	0.179007	0.678	0.622	0.0151843	0
Rpl9-ps6	9.3648e-07	0.14139	0.592	0.523	0.0155165	0
Ifitm7	9.75067e-07	0.138075	0.277	0.177	0.0161559	0
Hpf1	9.77371e-07	-0.139937	0.302	0.464	0.0161941	0
Hnrnpu	9.94332e-07	-0.142756	0.77	0.856	0.0164751	0
Cdt1	1.0089e-06	-0.100808	0.056	0.146	0.0167165	0
Exosc5	1.01146e-06	-0.144386	0.419	0.594	0.0167588	0
Mettl16	1.02194e-06	-0.104394	0.133	0.254	0.0169326	0
Lgals9	1.0926e-06	-0.15746	0.486	0.652	0.0181034	0
Nrm	1.1251e-06	-0.120243	0.144	0.267	0.0186418	0
Pole4	1.13048e-06	-0.148221	0.536	0.689	0.0187309	0
Odc1	1.14274e-06	-0.14446	0.369	0.52	0.018934	0
Syce2	1.14438e-06	-0.140571	0.284	0.429	0.0189612	0
Bri3bp	1.15071e-06	-0.130947	0.227	0.375	0.0190661	0
Sae1	1.19809e-06	-0.150016	0.444	0.589	0.0198511	0
Mettl1	1.22594e-06	-0.152431	0.295	0.446	0.0203126	0
Phb	1.23733e-06	-0.154214	0.572	0.722	0.0205014	0
Ssr2	1.25028e-06	-0.140354	0.583	0.75	0.0207158	0
Trib3	1.26156e-06	0.148194	0.282	0.187	0.0209027	0
Hspbp1	1.2764e-06	-0.143341	0.41	0.593	0.0211487	0
Pygm	1.31001e-06	0.156227	0.275	0.184	0.0217056	0
Eif4ebp1	1.32471e-06	-0.156235	0.586	0.735	0.0219492	0
Exosc1	1.40322e-06	-0.110317	0.264	0.425	0.0232499	0
Fam111a	1.41433e-06	-0.150728	0.18	0.305	0.023434	0
Manf	1.41649e-06	-0.190381	0.57	0.699	0.0234697	0
Hmgb3	1.42308e-06	-0.16825	0.563	0.69	0.0235791	0
Nefh	1.44339e-06	-0.111089	0.117	0.233	0.0239156	0
Hnrnpd	1.45468e-06	-0.149957	0.43	0.595	0.0241027	0
U2af1	1.48064e-06	-0.161831	0.734	0.813	0.0245328	0
Myc	1.53637e-06	-0.183438	0.333	0.479	0.0254561	0
Pus1	1.55237e-06	-0.114038	0.241	0.399	0.0257213	0
Noc2l	1.57917e-06	-0.113531	0.218	0.359	0.0261653	0
Actl6a	1.59017e-06	-0.126979	0.349	0.512	0.0263475	0
Ifi47	1.60882e-06	-0.173075	0.502	0.652	0.0266566	0
Mrps28	1.64866e-06	-0.141113	0.306	0.471	0.0273167	0
Pop5	1.66461e-06	-0.118439	0.336	0.502	0.0275809	0
Fam213a	1.72157e-06	0.172873	0.597	0.565	0.0285247	0
Klrb1c	1.76504e-06	0.123307	0.106	0.044	0.0292449	0
Adh5	1.79092e-06	-0.132038	0.464	0.637	0.0296737	0
Vasp	1.81869e-06	-0.151941	0.739	0.858	0.0301338	0
Hmgb1	1.85512e-06	-0.122431	0.998	0.997	0.0307374	0
Sqor	1.86449e-06	0.143118	0.293	0.205	0.0308928	0
Hacd1	1.89593e-06	-0.110653	0.178	0.313	0.0314137	0
Dazap1	1.91148e-06	-0.143678	0.45	0.598	0.0316714	0
Sec13	1.92945e-06	-0.108263	0.266	0.422	0.0319691	0
Fkbp2	1.94773e-06	-0.154115	0.315	0.456	0.0322719	0
Alkbh1	1.96718e-06	-0.131828	0.259	0.412	0.0325942	0
Ndufaf4	1.97613e-06	-0.131047	0.227	0.369	0.0327426	0
Slc25a39	2.01334e-06	-0.101236	0.234	0.39	0.033359	0
Afap1l1	2.06179e-06	0.157704	0.599	0.548	0.0341618	0
Gart	2.11361e-06	-0.135326	0.313	0.463	0.0350204	0
Snrpg	2.11377e-06	-0.105366	0.989	0.996	0.0350231	0
Snrpa1	2.14964e-06	-0.142781	0.356	0.502	0.0356175	0
Pink1	2.16637e-06	0.166189	0.624	0.578	0.0358945	0
Eif4a3	2.18515e-06	-0.153471	0.439	0.586	0.0362057	0
Psmg2	2.20333e-06	-0.10729	0.221	0.362	0.0365069	0
Atic	2.23421e-06	-0.139215	0.405	0.555	0.0370186	0
Gspt1	2.23674e-06	-0.126228	0.392	0.554	0.0370605	0
Igtp	2.32343e-06	-0.227761	0.315	0.457	0.038497	0
Ube2s	2.34391e-06	-0.202969	0.77	0.84	0.0388362	0
Arpc2	2.37913e-06	-0.114543	0.975	0.988	0.0394198	0
Ostc	2.38719e-06	-0.148349	0.527	0.679	0.0395533	0
Mrpl41	2.4187e-06	-0.110141	0.336	0.498	0.0400755	0
Ifitm1	2.43264e-06	0.11674	1	1	0.0403064	0
Fkbp1a	2.43693e-06	-0.132106	0.872	0.934	0.0403774	0
Ssr4	2.49503e-06	-0.12516	0.833	0.915	0.0413401	0
Nceh1	2.59352e-06	0.145845	0.527	0.439	0.0429721	0
Hbb-bt	2.75753e-06	-0.442544	0.232	0.365	0.0456895	0
Ppil1	2.79879e-06	-0.127928	0.295	0.437	0.0463731	0
Maged2	2.84448e-06	0.184753	0.392	0.317	0.0471302	0
Rcc2	3.09865e-06	-0.140416	0.484	0.627	0.0513415	0
Ruvbl2	3.14573e-06	-0.125506	0.36	0.52	0.0521215	0
Mrpl38	3.15303e-06	-0.104199	0.264	0.414	0.0522425	0
Farsa	3.27455e-06	-0.134431	0.374	0.532	0.054256	0
Hscb	3.27973e-06	0.162193	0.59	0.543	0.0543419	0
Pqlc3	3.35259e-06	0.149907	0.295	0.202	0.055549	0
Wdr12	3.38214e-06	-0.13329	0.354	0.513	0.0560387	0
Mrps18a	3.44599e-06	-0.128466	0.405	0.577	0.0570966	0
Tmsb4x	3.4554e-06	-0.101959	1	0.999	0.0572525	0
Crlf2	3.54496e-06	-0.135113	0.5	0.655	0.0587364	0
Psmd7	3.56396e-06	-0.1532	0.624	0.738	0.0590513	0
Ppm1g	3.6521e-06	-0.130035	0.401	0.562	0.0605116	0
Atad3a	3.6527e-06	-0.125467	0.239	0.379	0.0605215	0
Tmem258	3.66639e-06	-0.120167	0.892	0.931	0.0607484	0
Lap3	3.68117e-06	-0.124686	0.309	0.461	0.0609934	0
S100a10	3.68964e-06	-0.134857	0.764	0.865	0.0611337	0
Fcho2	3.69811e-06	0.17492	0.477	0.411	0.061274	0
Cbfb	3.81623e-06	-0.128068	0.381	0.56	0.0632311	0
Cisd1	3.87119e-06	-0.146245	0.396	0.558	0.0641417	0
Fmc1	3.95935e-06	-0.131088	0.5	0.669	0.0656025	0
Hnrnpm	3.99686e-06	-0.133867	0.644	0.784	0.066224	0
Hk2	4.01819e-06	-0.106064	0.16	0.278	0.0665775	0
Sqstm1	4.03838e-06	0.170342	0.502	0.43	0.0669119	0
Timm10	4.0542e-06	-0.139058	0.34	0.491	0.0671741	0
Cbx6	4.09588e-06	0.169431	0.604	0.552	0.0678646	0
Impdh1	4.10024e-06	-0.100221	0.144	0.266	0.0679369	0
Ctbp1	4.21647e-06	-0.118195	0.782	0.868	0.0698628	0
Lpar6	4.26114e-06	0.165608	0.516	0.44	0.0706028	0
Ptrh2	4.27628e-06	-0.11819	0.243	0.385	0.0708538	0
Ifitm3	4.50213e-06	-0.115704	1	1	0.0745958	0
Otos	4.60564e-06	-0.105925	0.142	0.259	0.0763109	0
Lsm7	4.73643e-06	-0.136702	0.732	0.842	0.0784778	0
Ifrd1	4.84069e-06	0.158136	0.444	0.376	0.0802054	0
Arrdc3	4.87653e-06	0.132716	0.205	0.122	0.0807992	0
Rgs1	4.88914e-06	-0.201988	0.331	0.463	0.0810081	0
Fkbp11	4.9979e-06	-0.102165	0.119	0.226	0.0828103	0
Bak1	5.02559e-06	-0.124421	0.318	0.472	0.083269	0
Srsf11	5.15262e-06	-0.128172	0.601	0.761	0.0853738	0
Mycn	5.21488e-06	-0.162465	0.669	0.794	0.0864053	0
Limd2	5.33029e-06	0.127898	0.957	0.949	0.0883176	0
Srsf9	5.38078e-06	-0.121215	0.43	0.589	0.0891542	0
4833420G17Rik	5.48504e-06	0.162912	0.547	0.489	0.0908816	0
Alad	5.53779e-06	-0.120976	0.25	0.391	0.0917557	0
Tomm20	5.56265e-06	-0.12385	0.899	0.934	0.0921676	0
1110008F13Rik	5.74992e-06	-0.139406	0.797	0.868	0.0952705	0
Mcm6	5.78147e-06	-0.180278	0.354	0.48	0.0957932	0
Timm50	5.81528e-06	-0.109591	0.245	0.385	0.0963534	0
Psmb10	5.84577e-06	-0.156353	0.698	0.815	0.0968585	0
Cd82	6.06319e-06	0.161941	0.453	0.374	0.100461	0
Psma6	6.21506e-06	-0.132151	0.658	0.809	0.102977	0
2810004N23Rik	6.54201e-06	-0.131059	0.333	0.48	0.108394	0
Nfix	6.56744e-06	0.153852	0.59	0.536	0.108816	0
Tmem160	6.57299e-06	-0.123372	0.561	0.708	0.108908	0
Ndufb9	6.63947e-06	-0.122899	0.838	0.906	0.110009	0
Timm9	6.74221e-06	-0.139961	0.41	0.551	0.111712	0
Ndufc1	7.04083e-06	-0.125174	0.676	0.788	0.11666	0
Uap1	7.30183e-06	-0.113389	0.282	0.428	0.120984	0
Rfc4	7.30918e-06	-0.102655	0.131	0.238	0.121106	0
1190007I07Rik	7.37127e-06	-0.131026	0.349	0.496	0.122135	0
Gclm	7.62344e-06	-0.14313	0.502	0.661	0.126313	0
Ndufa2	7.67491e-06	-0.11034	0.89	0.946	0.127166	0
Snx3	8.18915e-06	-0.125114	0.755	0.849	0.135686	0
Ndrg2	8.27819e-06	0.137233	0.3	0.218	0.137161	0
Kars	8.37072e-06	-0.126877	0.288	0.433	0.138694	0
Dctd	8.38745e-06	-0.114003	0.259	0.4	0.138972	0
Atp5g3	8.40718e-06	-0.136119	0.73	0.819	0.139299	0
Ddx39	8.42556e-06	-0.110645	0.239	0.377	0.139603	0
Dnajc15	8.58136e-06	-0.103426	0.302	0.457	0.142185	0
Trp53	8.58859e-06	-0.140333	0.755	0.847	0.142304	0
Eif5b	8.82211e-06	-0.140302	0.538	0.692	0.146174	0
Mpc1	8.89668e-06	-0.1374	0.473	0.636	0.147409	0
Flna	9.01547e-06	-0.104555	0.194	0.321	0.149377	0
Smarcc1	9.1951e-06	-0.135451	0.322	0.472	0.152354	0
Traf1	9.3005e-06	0.107813	0.225	0.141	0.1541	0
Triobp	9.32416e-06	0.137447	0.615	0.561	0.154492	0
Eya2	9.41763e-06	0.141866	0.347	0.261	0.156041	0
Tmem59	9.44606e-06	0.116407	0.926	0.9	0.156512	0
Gdi2	9.60345e-06	0.122002	0.896	0.869	0.15912	0
Cdk1	9.7294e-06	-0.12779	0.081	0.172	0.161206	0
Psmb2	9.86519e-06	-0.11131	0.872	0.927	0.163456	0
Romo1	9.94504e-06	-0.137924	0.797	0.875	0.164779	0
Ptbp1	9.96098e-06	-0.133971	0.432	0.589	0.165044	0
Stat1	1.01217e-05	-0.231249	0.345	0.472	0.167707	0
Mdh2	1.01247e-05	-0.133807	0.766	0.844	0.167756	0
Snrnp40	1.0274e-05	-0.122916	0.421	0.578	0.17023	0
Rnaseh2c	1.03197e-05	-0.128724	0.498	0.638	0.170986	0
Ldhb	1.03413e-05	0.132293	0.773	0.738	0.171346	0
Ssrp1	1.03612e-05	-0.136825	0.588	0.703	0.171674	0
Psma5	1.04407e-05	-0.125388	0.718	0.835	0.172992	0
Ywhae	1.05668e-05	-0.108685	0.937	0.966	0.175081	0
Med7	1.07169e-05	-0.100143	0.25	0.395	0.177568	0
Gpatch4	1.07909e-05	-0.117371	0.25	0.386	0.178794	0
Lsm4	1.099e-05	-0.139081	0.723	0.813	0.182093	0
Calr	1.10078e-05	-0.141841	0.777	0.898	0.182388	0
Mrps21	1.14823e-05	-0.124768	0.561	0.723	0.19025	0
Rbm8a	1.15528e-05	-0.120553	0.678	0.803	0.191418	0
Snrpa	1.19648e-05	-0.143964	0.511	0.67	0.198245	0
Ly6e	1.21472e-05	-0.120253	0.995	0.996	0.201266	0
Ppie	1.27427e-05	-0.136235	0.419	0.583	0.211134	0
Mrpl14	1.32369e-05	-0.139633	0.563	0.69	0.219322	0
Cdc20	1.32724e-05	-0.141929	0.054	0.132	0.21991	0
Psap	1.34278e-05	0.129623	0.851	0.851	0.222485	0
2310039H08Rik	1.34648e-05	-0.120971	0.336	0.488	0.223098	0
Cct8	1.34993e-05	-0.120002	0.689	0.821	0.22367	0
Ramp2	1.35016e-05	0.143912	0.124	0.061	0.223707	0
Orai2	1.3599e-05	0.104391	0.2	0.124	0.225322	0
Cd81	1.36327e-05	0.122786	0.977	0.98	0.22588	0
Idh2	1.3876e-05	-0.151318	0.572	0.69	0.229912	0
Kat2a	1.40638e-05	-0.106274	0.205	0.327	0.233024	0
Commd1	1.42455e-05	-0.120768	0.448	0.6	0.236034	0
Neurl3	1.47278e-05	0.154763	0.412	0.331	0.244024	0
Gusb	1.47381e-05	-0.124927	0.306	0.444	0.244195	0
Npc2	1.48901e-05	0.113707	0.917	0.905	0.246715	0
Gtf2h5	1.48909e-05	-0.119293	0.421	0.578	0.246728	0
Pitpna	1.52298e-05	-0.116453	0.507	0.665	0.252342	0
Ola1	1.56142e-05	-0.108217	0.345	0.496	0.258712	0
Gm16104	1.56448e-05	0.138423	0.268	0.181	0.259218	0
Zbtb38	1.56853e-05	0.152492	0.581	0.534	0.259891	0
Hnrnpdl	1.57208e-05	-0.108262	0.457	0.609	0.260478	0
Polr1d	1.58184e-05	-0.107124	0.856	0.902	0.262095	0
Camkk2	1.61017e-05	-0.114914	0.248	0.376	0.266788	0
Wfdc2	1.61424e-05	0.183864	0.336	0.25	0.267464	0
Hnrnpa3	1.62899e-05	-0.129898	0.914	0.962	0.269908	0
Serf1	1.63108e-05	-0.111594	0.306	0.453	0.270254	0
Rsl24d1	1.63624e-05	-0.123001	0.608	0.779	0.271108	0
Hid1	1.6631e-05	0.153849	0.218	0.142	0.27556	0
Atp5f1	1.68e-05	-0.122807	0.863	0.916	0.278358	0
Osgin1	1.72643e-05	0.112771	0.203	0.125	0.286053	0
Gps1	1.75021e-05	-0.122028	0.331	0.478	0.289992	0
Pfdn6	1.75895e-05	-0.135613	0.466	0.616	0.291441	0
Sco2	1.78358e-05	-0.102354	0.239	0.369	0.295521	0
Srsf1	1.78691e-05	-0.117671	0.601	0.733	0.296073	0
Ap1s1	1.79619e-05	-0.105171	0.378	0.528	0.297611	0
Arhgdib	1.83211e-05	-0.134432	0.948	0.98	0.303562	0
Myl12b	1.83799e-05	-0.109142	0.923	0.966	0.304537	0
Cct7	1.87188e-05	-0.116217	0.741	0.86	0.310151	0
Timm10b	1.89994e-05	-0.118395	0.606	0.76	0.314801	0
Eif3g	1.92181e-05	-0.123397	0.671	0.789	0.318425	0
Icam2	1.92856e-05	-0.112336	0.264	0.401	0.319543	0
Hspa4	1.94798e-05	-0.11474	0.264	0.399	0.322761	0
Psmc4	1.94911e-05	-0.126689	0.403	0.552	0.322948	0
Cisd2	1.96601e-05	-0.117004	0.624	0.754	0.325749	0
Bst2	1.99671e-05	-0.152129	0.687	0.816	0.330834	0
Dbnl	2.16733e-05	-0.12177	0.599	0.733	0.359104	0
Serp1	2.20075e-05	-0.121805	0.536	0.695	0.364643	0
Sf3b6	2.21506e-05	-0.112782	0.802	0.905	0.367013	0
Nme2	2.42964e-05	-0.140292	0.459	0.601	0.402568	0
Capzb	2.44851e-05	-0.120592	0.811	0.896	0.405694	0
Mlec	2.4519e-05	-0.116983	0.279	0.419	0.406256	0
Bnip3l	2.46098e-05	0.150215	0.845	0.842	0.40776	0
Brix1	2.56241e-05	-0.104564	0.273	0.421	0.424566	0
Psmc5	2.58702e-05	-0.115004	0.444	0.591	0.428643	0
Cd24a	2.64792e-05	0.13285	0.921	0.927	0.438733	0
Eif4g1	2.65804e-05	-0.124235	0.392	0.532	0.44041	0
Pgk1	2.66862e-05	-0.117773	0.734	0.842	0.442163	0
Srsf5	2.69002e-05	0.137177	0.887	0.906	0.445709	0
Slc1a5	2.72346e-05	-0.100769	0.275	0.407	0.45125	0
Ndufs8	2.73735e-05	-0.129007	0.658	0.772	0.453552	0
Dok3	2.74018e-05	0.105575	0.142	0.077	0.45402	0
Wbp2	2.76011e-05	0.122241	0.662	0.623	0.457322	0
Sord	2.83376e-05	0.14462	0.75	0.748	0.469525	0
Atad2	2.91063e-05	-0.10125	0.104	0.193	0.482262	0
Hdac11	2.96338e-05	0.110148	0.245	0.165	0.491002	0
Map4k1	2.98251e-05	-0.10614	0.189	0.303	0.494173	0
Ormdl3	3.00584e-05	0.1202	0.563	0.512	0.498038	0
Pbdc1	3.06201e-05	-0.115897	0.351	0.495	0.507344	0
Nedd8	3.07816e-05	-0.113078	0.836	0.902	0.51002	0
Eif4g2	3.12571e-05	-0.123979	0.779	0.881	0.5179	0
Eef1e1	3.13921e-05	-0.101172	0.318	0.469	0.520136	0
Sdsl	3.16468e-05	-0.123833	0.475	0.626	0.524356	0
Grpel1	3.39922e-05	-0.122155	0.374	0.524	0.563217	0
Ptpa	3.45177e-05	-0.122278	0.45	0.588	0.571923	0
Ndufb2	3.49169e-05	-0.11851	0.691	0.793	0.578538	0
Amigo2	3.63001e-05	0.100334	0.169	0.099	0.601457	0
Ppp2ca	3.70303e-05	-0.124352	0.615	0.754	0.613555	0
Tspan3	3.71691e-05	0.137415	0.759	0.762	0.615854	0
Pold2	3.75094e-05	-0.119223	0.304	0.441	0.621493	0
Tomm40	3.78785e-05	-0.11409	0.385	0.53	0.627609	0
Snx21	3.79488e-05	0.114791	0.216	0.142	0.628774	0
Flot1	3.90569e-05	0.137727	0.619	0.561	0.647133	0
Emcn	3.93487e-05	0.137966	0.383	0.309	0.651969	0
Selenof	3.94103e-05	-0.100213	0.914	0.962	0.65299	0
Prdx2	4.09344e-05	-0.107645	0.923	0.956	0.678243	0
Eif1ax	4.1516e-05	-0.140354	0.568	0.69	0.687879	0
Kit	4.18777e-05	0.118393	0.691	0.638	0.693872	0
Ndufa8	4.41337e-05	-0.113478	0.73	0.858	0.731251	0
Nudt16	4.4538e-05	0.112848	0.48	0.39	0.737951	0
Rbp1	4.50412e-05	0.166639	0.766	0.76	0.746287	0
Arpc4	4.50694e-05	-0.113228	0.838	0.887	0.746755	0
Gprc5b	4.52756e-05	0.122762	0.297	0.217	0.750172	0
Morf4l2	4.60735e-05	-0.134225	0.624	0.754	0.763392	0
Nifk	4.64437e-05	-0.132811	0.462	0.601	0.769525	0
Gstm1	4.64971e-05	0.124134	0.883	0.883	0.770411	0
Shisa5	4.66785e-05	0.118434	0.941	0.934	0.773417	0
Tpm3	4.71709e-05	-0.107658	0.923	0.961	0.781574	0
Tardbp	4.75332e-05	-0.110884	0.396	0.544	0.787577	0
Apbb1	4.80376e-05	0.105577	0.176	0.106	0.795935	0
Gmnn	4.85582e-05	-0.132747	0.14	0.232	0.80456	0
Ndufb5	4.86156e-05	-0.108853	0.759	0.859	0.805511	0
Snrpc	4.92986e-05	-0.122946	0.516	0.674	0.816828	0
Myl12a	5.05405e-05	-0.104619	0.865	0.926	0.837405	0
Nucks1	5.05795e-05	-0.157328	0.495	0.626	0.838052	0
Tmem238	5.1053e-05	-0.124851	0.273	0.391	0.845897	0
Carnmt1	5.1083e-05	-0.104359	0.257	0.375	0.846394	0
Ppp4c	5.31228e-05	-0.116894	0.597	0.732	0.880191	0
Rpn1	5.48497e-05	-0.123595	0.282	0.406	0.908805	0
Ppp1ca	5.49389e-05	-0.116279	0.892	0.938	0.910283	0
Rps27rt	5.50509e-05	0.117802	0.95	0.94	0.912138	0
Sesn1	5.5347e-05	0.157414	0.525	0.481	0.917044	0
Eif2s2	5.61341e-05	-0.123817	0.804	0.881	0.930086	0
Il11ra1	5.65862e-05	0.126125	0.662	0.658	0.937577	0
Zfp467	5.85666e-05	0.140669	0.502	0.449	0.97039	0
Aph1c	5.89304e-05	0.111503	0.225	0.15	0.976418	0
Hspa9	5.91995e-05	-0.125155	0.633	0.737	0.980877	0
Galk1	6.10085e-05	-0.108366	0.315	0.46	1	0
Fscn1	6.11509e-05	0.126253	0.266	0.189	1	0
Cog8	6.12648e-05	-0.106825	0.336	0.481	1	0
Mamdc2	6.20478e-05	0.137993	0.214	0.143	1	0
Creg1	6.23996e-05	0.136401	0.849	0.846	1	0
Dpy30	6.36403e-05	-0.123081	0.577	0.717	1	0
Eepd1	6.38661e-05	0.104888	0.284	0.208	1	0
Mfap2	6.40177e-05	0.118786	0.203	0.132	1	0
Mrpl54	6.8249e-05	-0.115258	0.509	0.646	1	0
Pole3	6.8511e-05	-0.108213	0.291	0.426	1	0
Gtf2a2	6.94782e-05	-0.110434	0.489	0.636	1	0
Ctsf	7.10357e-05	0.121099	0.324	0.247	1	0
Exosc3	7.30815e-05	-0.109504	0.291	0.415	1	0
Chmp2b	7.38832e-05	0.124677	0.547	0.509	1	0
Mbnl1	7.41292e-05	-0.124703	0.691	0.81	1	0
Mgat2	7.4343e-05	-0.12708	0.459	0.6	1	0
Ndufb4	7.50877e-05	-0.115942	0.743	0.846	1	0
Socs2	7.61767e-05	-0.147441	0.511	0.648	1	0
Ppp1cc	7.71909e-05	-0.113278	0.721	0.838	1	0
Ube2m	8.03827e-05	-0.11152	0.367	0.516	1	0
Tra2b	8.09198e-05	-0.114871	0.727	0.813	1	0
Mcm7	8.12116e-05	-0.14408	0.275	0.375	1	0
Fam43a	8.40831e-05	0.135734	0.396	0.328	1	0
Mrpl20	8.65893e-05	-0.126057	0.554	0.679	1	0
Cotl1	8.73995e-05	-0.104826	0.356	0.489	1	0
Mrps12	8.93403e-05	-0.112624	0.52	0.657	1	0
Eif2a	9.10133e-05	0.114921	0.741	0.72	1	0
Csad	9.19453e-05	0.133404	0.617	0.583	1	0
Pcmtd2	9.20544e-05	0.137984	0.351	0.283	1	0
Mt1	9.3199e-05	-0.117721	0.117	0.206	1	0
Cd34	9.41478e-05	-0.126309	0.302	0.432	1	0
Nubp2	9.46843e-05	-0.100625	0.311	0.45	1	0
Pin1	9.51813e-05	-0.10118	0.399	0.547	1	0
Mecom	9.67017e-05	0.106661	0.887	0.87	1	0
Mgst1	9.86368e-05	0.162656	0.336	0.258	1	0
Ndufa11	9.92505e-05	-0.107159	0.658	0.784	1	0
Psmd1	0.00010076	-0.102905	0.3	0.428	1	0
Mindy2	0.00010458	0.118085	0.3	0.222	1	0
Ndn	0.000106419	0.140914	0.466	0.403	1	0
Siva1	0.00010665	-0.132299	0.545	0.665	1	0
Eng	0.000109633	0.118952	0.691	0.646	1	0
Tgtp1	0.000109902	-0.154605	0.243	0.354	1	0
Arhgap45	0.000111826	0.122903	0.811	0.821	1	0
Ube2l6	0.000113061	-0.156881	0.642	0.775	1	0
Hist1h1c	0.000115161	0.173926	0.338	0.262	1	0
Ccdc115	0.000115234	-0.126408	0.444	0.581	1	0
Phf5a	0.000117094	-0.124406	0.432	0.569	1	0
Laptm4a	0.000117885	0.111583	0.908	0.914	1	0
Ube2i	0.000120182	-0.109876	0.705	0.827	1	0
Nub1	0.000120367	0.117591	0.381	0.313	1	0
Abcf1	0.000121421	-0.112212	0.486	0.633	1	0
Prtn3	0.000122927	0.100635	0.975	0.98	1	0
Ctsc	0.000125994	0.126957	0.405	0.342	1	0
Fam174a	0.000126662	0.1027	0.676	0.64	1	0
Tmem80	0.000126774	0.122935	0.601	0.56	1	0
Srsf4	0.000127499	-0.114549	0.426	0.567	1	0
Psmd13	0.000128263	-0.116498	0.356	0.48	1	0
Trpc6	0.000129506	0.119239	0.261	0.19	1	0
Nip7	0.000131251	-0.102952	0.369	0.505	1	0
Ywhaz	0.000132063	-0.103509	0.588	0.725	1	0
Stoml2	0.00013412	-0.106953	0.426	0.574	1	0
Hnrnpr	0.000137248	-0.109505	0.718	0.841	1	0
Taf10	0.000139448	-0.122851	0.523	0.657	1	0
Bccip	0.000140317	-0.10848	0.412	0.554	1	0
Gimap1	0.000142014	0.113372	0.962	0.964	1	0
Cbx7	0.00014688	0.121075	0.264	0.193	1	0
Nr2c2ap	0.000147265	-0.105242	0.342	0.473	1	0
Mrps24	0.000148076	-0.11734	0.644	0.752	1	0
Magoh	0.000149802	-0.119691	0.527	0.657	1	0
Mrpl28	0.000150698	-0.11686	0.459	0.599	1	0
Guca1a	0.000152345	-0.106899	0.394	0.527	1	0
Rtkn	0.000154313	0.105662	0.236	0.166	1	0
Actr3	0.000155317	-0.115495	0.631	0.75	1	0
Notch2	0.000158304	0.174851	0.356	0.287	1	0
Txnl4a	0.000158466	-0.105528	0.354	0.488	1	0
Rwdd1	0.000159563	-0.111652	0.421	0.559	1	0
Gsr	0.00015964	-0.107243	0.291	0.414	1	0
Lockd	0.000159686	-0.2011	0.225	0.323	1	0
Syncrip	0.000159873	-0.109566	0.3	0.423	1	0
Nap1l1	0.000165567	-0.148705	0.782	0.851	1	0
Arsk	0.000167636	0.10829	0.209	0.143	1	0
Selenbp1	0.000171284	0.114937	0.644	0.617	1	0
Ip6k1	0.000171898	0.121972	0.441	0.391	1	0
Saraf	0.000173355	0.108474	0.917	0.924	1	0
Blvrb	0.000174098	0.120166	0.538	0.495	1	0
Nudt19	0.000174802	-0.103459	0.302	0.418	1	0
Nudc	0.000177409	-0.119015	0.775	0.84	1	0
Eif1a	0.000180015	-0.125834	0.502	0.626	1	0
Fbxo21	0.000183794	0.11892	0.291	0.222	1	0
Smc4	0.000187836	-0.111437	0.358	0.488	1	0
Smc1a	0.000189223	-0.113743	0.493	0.638	1	0
Cox7a2	0.000197547	-0.110364	0.872	0.93	1	0
Chchd4	0.000197805	-0.104158	0.392	0.523	1	0
Rbm38	0.000211341	0.123616	0.752	0.717	1	0
Uvssa	0.000212004	0.127859	0.32	0.25	1	0
Sigmar1	0.000215773	-0.10595	0.297	0.421	1	0
Hmgb2	0.000221651	-0.450159	0.709	0.781	1	0
Sdhb	0.000229561	-0.110303	0.631	0.738	1	0
Glrx3	0.000235069	-0.112483	0.637	0.753	1	0
Edf1	0.000237846	-0.103523	0.84	0.9	1	0
Smc6	0.000237961	-0.101236	0.345	0.461	1	0
Zfp395	0.000241973	0.121964	0.277	0.21	1	0
Plxdc2	0.00024972	0.110512	0.304	0.232	1	0
Cir1	0.000250787	0.114748	0.482	0.422	1	0
Nfkbia	0.00025117	0.12532	0.664	0.622	1	0
Nipsnap2	0.000252219	0.115917	0.606	0.586	1	0
Gstp1	0.000257561	-0.103912	0.689	0.81	1	0
Ppid	0.000262894	-0.102185	0.378	0.513	1	0
Ktn1	0.00026543	0.103018	0.453	0.395	1	0
Pafah1b3	0.000265789	0.115485	0.453	0.395	1	0
Def8	0.000270479	0.136517	0.75	0.737	1	0
Marcks	0.0002713	0.104363	0.243	0.175	1	0
Chic2	0.00027246	0.124945	0.559	0.532	1	0
Btg1	0.000274574	0.122768	0.595	0.539	1	0
Oard1	0.000286132	0.122571	0.493	0.441	1	0
Chchd1	0.00028923	-0.11761	0.586	0.687	1	0
Nagk	0.000293715	0.113472	0.369	0.302	1	0
Npepl1	0.00029683	-0.116239	0.356	0.475	1	0
Tmbim1	0.000301188	0.111849	0.408	0.335	1	0
Kiz	0.000312819	0.113583	0.315	0.248	1	0
H1fx	0.000314068	-0.212729	0.381	0.478	1	0
Cers5	0.000321703	0.120783	0.455	0.4	1	0
Ccl27a	0.000324815	0.127789	0.345	0.284	1	0
Mycbp2	0.000332807	-0.106157	0.457	0.577	1	0
Ndufb6	0.000332813	-0.111631	0.538	0.669	1	0
Pole	0.000346028	0.12139	0.205	0.143	1	0
Ext2	0.000346053	0.131135	0.41	0.351	1	0
Anapc5	0.000352557	-0.101813	0.658	0.758	1	0
Slx1b	0.000352782	0.138465	0.347	0.293	1	0
Eif4b	0.000359072	0.11127	0.869	0.89	1	0
Gm1673	0.000372032	0.139264	0.356	0.294	1	0
Stk24	0.000373205	0.122667	0.682	0.687	1	0
Mrpl57	0.000384498	-0.102493	0.505	0.633	1	0
Cox6b2	0.000389492	-0.12953	0.349	0.47	1	0
Drap1	0.000390489	-0.10147	0.61	0.726	1	0
Pear1	0.000398341	0.132258	0.484	0.44	1	0
Il15	0.000401203	0.134556	0.347	0.284	1	0
Erp29	0.000401636	-0.107253	0.536	0.679	1	0
Cdc37	0.000404198	-0.102771	0.809	0.915	1	0
Rbpms	0.000427201	0.123518	0.773	0.734	1	0
Tomm5	0.000429881	-0.109918	0.707	0.773	1	0
A630072M18Rik	0.000431124	0.105407	0.509	0.452	1	0
Retreg1	0.000431815	0.113529	0.572	0.543	1	0
Exosc7	0.000437195	-0.102682	0.491	0.608	1	0
Psmd8	0.000444795	-0.100984	0.597	0.73	1	0
Sema4b	0.00044591	0.125489	0.282	0.22	1	0
Tecpr1	0.000451981	0.107107	0.259	0.196	1	0
Stip1	0.000465042	-0.106467	0.414	0.54	1	0
Lcp1	0.000474409	-0.10935	0.727	0.81	1	0
Lsp1	0.000477165	0.103884	0.768	0.73	1	0
Tomm6	0.000495289	-0.110732	0.631	0.737	1	0
Phb2	0.00050133	-0.104695	0.761	0.843	1	0
Bcl11a	0.000503395	0.11388	0.779	0.777	1	0
Insig1	0.000518004	0.170209	0.345	0.283	1	0
Gypc	0.000523449	0.120839	0.509	0.467	1	0
Cdk6	0.000532163	-0.170981	0.302	0.392	1	0
H2-T23	0.000563347	0.111586	0.673	0.674	1	0
Ccng2	0.000572156	0.103884	0.288	0.222	1	0
Lamtor2	0.000574109	-0.103972	0.718	0.787	1	0
Plin3	0.000580198	0.13582	0.473	0.427	1	0
Smdt1	0.000597321	-0.106977	0.705	0.79	1	0
Uchl5	0.000642783	-0.107117	0.399	0.525	1	0
Cbx5	0.000652267	-0.102424	0.282	0.391	1	0
Adcy7	0.000652668	0.106963	0.455	0.392	1	0
Tbc1d22a	0.000659198	0.105057	0.243	0.186	1	0
Usp1	0.000670727	-0.100545	0.203	0.295	1	0
Ssb	0.00067163	-0.102224	0.707	0.808	1	0
Arpc5l	0.00067524	-0.103845	0.498	0.62	1	0
Ndufs5	0.000677874	-0.10113	0.68	0.766	1	0
Ncf2	0.00068183	0.113644	0.453	0.399	1	0
Pou2f2	0.000685216	0.142346	0.356	0.295	1	0
Prdx3	0.000708838	-0.103652	0.468	0.605	1	0
Rcn2	0.000722776	0.111161	0.57	0.519	1	0
Zbtb20	0.000760309	0.122764	0.669	0.647	1	0
Psmb9	0.000790512	-0.106512	0.721	0.842	1	0
Upp1	0.000809341	0.113844	0.349	0.282	1	0
Fam110c	0.000814453	0.114086	0.288	0.23	1	0
Ppif	0.000816812	-0.102389	0.385	0.512	1	0
Mkrn1	0.000821525	0.101074	0.606	0.583	1	0
Efna1	0.000831972	0.102601	0.187	0.129	1	0
Dennd1c	0.000852201	0.12167	0.369	0.315	1	0
Naa38	0.000852496	-0.11189	0.658	0.755	1	0
Slbp	0.00085918	-0.139771	0.423	0.52	1	0
Ndufa5	0.000906803	-0.101093	0.66	0.77	1	0
Clk4	0.000916365	0.112326	0.324	0.26	1	0
Cuedc1	0.000948086	0.124371	0.462	0.419	1	0
Klf6	0.000968431	0.126561	0.282	0.224	1	0
Mplkip	0.000969323	-0.100826	0.511	0.635	1	0
Clec2d	0.000983883	0.115618	0.55	0.512	1	0
Trim28	0.000984073	-0.105298	0.597	0.716	1	0
Clca3a1	0.000984779	0.112587	0.169	0.116	1	0
Hacd4	0.00101014	0.107785	0.748	0.726	1	0
Dusp2	0.00102879	0.11529	0.527	0.48	1	0
Gm28875	0.00103859	0.109422	0.518	0.461	1	0
Serinc1	0.00105701	0.115735	0.462	0.426	1	0
Agtrap	0.00108458	0.105637	0.372	0.31	1	0
Zfp773	0.00108602	0.134537	0.261	0.204	1	0
AY036118	0.00112312	0.11603	0.342	0.291	1	0
Rcsd1	0.00112848	0.129767	0.48	0.436	1	0
Klhl6	0.0011404	0.121776	0.514	0.475	1	0
Inafm1	0.00116023	0.110304	0.439	0.387	1	0
Slc18a2	0.00116339	0.113273	0.333	0.282	1	0
Acyp1	0.00117475	0.121129	0.617	0.614	1	0
Lamtor4	0.00119766	-0.111824	0.601	0.709	1	0
Gda	0.00133374	0.117941	0.291	0.237	1	0
Dtx3	0.00140213	0.113704	0.552	0.535	1	0
Vim	0.00147027	-0.119102	0.667	0.768	1	0
Sumo3	0.0015048	-0.102446	0.707	0.795	1	0
Gata2	0.00155825	0.122584	0.723	0.757	1	0
Pithd1	0.00156277	0.10254	0.27	0.218	1	0
Pbx1	0.00160731	0.104439	0.667	0.64	1	0
Pdlim1	0.001767	0.11192	0.595	0.581	1	0
Mknk2	0.00178259	0.100276	0.556	0.525	1	0
Rad23a	0.00181336	-0.101456	0.331	0.431	1	0
Hoxa7	0.00183168	0.113714	0.426	0.38	1	0
Trpc4ap	0.00193564	0.107187	0.48	0.455	1	0
Ddit3	0.00210648	0.118669	0.297	0.246	1	0
Sigirr	0.00211778	0.107885	0.466	0.43	1	0
Gga1	0.00214498	0.111918	0.36	0.321	1	0
2810474O19Rik	0.00216987	0.111119	0.41	0.363	1	0
Abcg3	0.00224002	0.101642	0.268	0.21	1	0
Isca1	0.00226273	0.100846	0.563	0.55	1	0
Lrrc8a	0.00229222	0.12124	0.311	0.257	1	0
Leprot	0.00230814	0.121185	0.448	0.42	1	0
Gimap5	0.00232471	0.120851	0.642	0.617	1	0
Tbc1d17	0.00245937	0.106941	0.378	0.325	1	0
Letm2	0.00254809	0.108282	0.378	0.333	1	0
Serpina3g	0.00257612	-0.163004	0.849	0.915	1	0
Igf1r	0.00258651	0.103697	0.428	0.391	1	0
Eva1b	0.00258688	0.1031	0.552	0.527	1	0
Rassf2	0.00293529	0.102511	0.381	0.334	1	0
Taf1d	0.00321251	-0.107238	0.574	0.67	1	0
Gm17473	0.00323854	0.117995	0.245	0.198	1	0
Hpcal1	0.00338542	0.103898	0.464	0.443	1	0
Hist3h2a	0.0034912	0.121781	0.376	0.328	1	0
Il2rg	0.0036281	-0.10446	0.457	0.547	1	0
Mpst	0.00383873	0.118889	0.455	0.423	1	0
Isg20	0.00388545	-0.100784	0.3	0.401	1	0
Dok1	0.00393249	0.102783	0.473	0.458	1	0
Cbx3	0.00402444	-0.1237	0.671	0.777	1	0
Ccndbp1	0.00408715	0.100285	0.439	0.399	1	0
Rab5b	0.00418941	0.114697	0.34	0.289	1	0
Asah1	0.00426447	0.11222	0.444	0.417	1	0
Pycard	0.00426852	-0.108109	0.617	0.695	1	0
Hoxa9	0.00434529	0.106119	0.527	0.497	1	0
Ppp3ca	0.00467213	0.112238	0.577	0.562	1	0
Inpp5k	0.00479625	0.103288	0.354	0.316	1	0
Gbp7	0.00491271	-0.104054	0.426	0.528	1	0
mt-Nd5	0.00578104	0.101274	0.764	0.791	1	0
Selenoh	0.00618726	-0.115291	0.635	0.714	1	0
Zfp950	0.00643948	0.117758	0.385	0.359	1	0
Apbb1ip	0.00695411	0.101366	0.462	0.446	1	0
Gm4951	0.00787895	-0.104136	0.282	0.369	1	0
Kxd1	0.00838424	0.103323	0.599	0.59	1	0
Tuba1c	0.00888788	-0.107053	0.225	0.296	1	0
Thra	0.0095692	0.107227	0.369	0.335	1	0
Cd74	1.70599e-31	0.809569	0.793	0.576	2.82666e-27	1
Ran	8.6022e-25	-0.401686	0.919	0.956	1.4253e-20	1
Ppia	2.47232e-24	-0.211534	1	1	4.09639e-20	1
Tuba1b	1.36867e-23	-0.497711	0.911	0.957	2.26774e-19	1
Ly6a	3.84653e-23	0.4228	0.946	0.872	6.37331e-19	1
B2m	5.0138e-23	0.158959	1	1	8.30737e-19	1
Eif5a	2.30432e-22	-0.288233	0.992	0.996	3.81803e-18	1
H2-Aa	9.33976e-21	0.501187	0.653	0.433	1.5475e-16	1
Ranbp1	1.60939e-20	-0.390464	0.766	0.865	2.66659e-16	1
H2-Eb1	2.63665e-19	0.410195	0.516	0.302	4.36867e-15	1
Gimap4	9.49973e-19	0.288108	0.36	0.161	1.57401e-14	1
Iigp1	1.57e-18	0.55035	0.519	0.324	2.60133e-14	1
Gm4951	1.92969e-18	0.393163	0.495	0.298	3.1973e-14	1
Stat1	1.68209e-17	0.467489	0.562	0.397	2.78705e-13	1
Ybx1	2.75079e-17	-0.25018	0.96	0.986	4.55779e-13	1
H2-Ab1	6.4189e-17	0.386683	0.602	0.403	1.06355e-12	1
Srsf2	8.1849e-17	-0.31358	0.788	0.89	1.35616e-12	1
Pfn1	3.16258e-16	-0.207515	1	1	5.24008e-12	1
Xist	7.7575e-16	-0.563756	0.422	0.622	1.28534e-11	1
Mif	1.14753e-15	-0.345065	0.935	0.963	1.90134e-11	1
Cdca7	2.34292e-15	-0.334719	0.315	0.536	3.88199e-11	1
Shisa5	2.41828e-15	0.281342	0.952	0.931	4.00685e-11	1
Idi1	4.66422e-15	-0.230981	0.124	0.342	7.72814e-11	1
Erh	6.87942e-15	-0.27093	0.839	0.916	1.13985e-10	1
Dut	1.0018e-14	-0.365541	0.36	0.579	1.65988e-10	1
Ypel3	1.06958e-14	0.244805	0.946	0.885	1.77219e-10	1
Ung	1.1401e-14	-0.238528	0.013	0.169	1.88903e-10	1
Rsrp1	1.52692e-14	0.193315	1	0.995	2.52996e-10	1
Ptma	1.53163e-14	-0.199162	1	1	2.53775e-10	1
Itm2b	1.58913e-14	0.16033	1	1	2.63303e-10	1
Mcm2	1.86011e-14	-0.254417	0.108	0.308	3.08201e-10	1
Gmfg	2.99244e-14	0.313873	0.831	0.735	4.95818e-10	1
Srm	5.17482e-14	-0.322376	0.298	0.503	8.57416e-10	1
Hdgf	6.43223e-14	-0.247683	0.801	0.893	1.06576e-09	1
Snrpb	8.64307e-14	-0.214704	0.938	0.961	1.43207e-09	1
Cnbp	9.04348e-14	-0.169315	0.989	0.997	1.49841e-09	1
Nop56	1.28813e-13	-0.281255	0.465	0.669	2.13431e-09	1
Ifitm3	1.5028e-13	0.216047	1	1	2.49e-09	1
Meg3	2.24815e-13	-0.728782	0.14	0.334	3.72496e-09	1
Mettl7a1	3.47361e-13	0.267254	0.836	0.752	5.75542e-09	1
Igtp	8.12972e-13	0.420033	0.524	0.384	1.34701e-08	1
H2-K1	9.08101e-13	0.149411	1	1	1.50463e-08	1
Txnip	9.15139e-13	0.256327	0.919	0.892	1.51629e-08	1
Set	9.37233e-13	-0.256129	0.847	0.908	1.5529e-08	1
Fkbp4	1.5014e-12	-0.234718	0.683	0.813	2.48767e-08	1
Cdt1	1.85612e-12	-0.153281	0.016	0.153	3.0754e-08	1
Hspe1	2.0216e-12	-0.219262	0.909	0.951	3.34959e-08	1
Gbp4	2.02744e-12	0.195409	0.164	0.054	3.35927e-08	1
Ldha	2.07648e-12	-0.230997	0.954	0.969	3.44052e-08	1
H2-D1	2.18162e-12	0.145557	1	1	3.61473e-08	1
Ms4a6c	2.74869e-12	0.253216	0.414	0.254	4.55431e-08	1
Cd53	5.11003e-12	0.190239	0.277	0.132	8.4668e-08	1
mt-Co1	8.93232e-12	0.106115	1	1	1.48e-07	1
Nhp2	1.00637e-11	-0.250472	0.559	0.746	1.66746e-07	1
Fkbp2	1.14764e-11	-0.218308	0.258	0.465	1.90152e-07	1
C1qbp	1.21566e-11	-0.242638	0.629	0.788	2.01423e-07	1
Nme1	1.36431e-11	-0.283511	0.715	0.809	2.26053e-07	1
Fabp5	1.38469e-11	-0.209437	0.14	0.322	2.29429e-07	1
Dnph1	1.55367e-11	-0.189164	0.145	0.335	2.57427e-07	1
Sqle	1.67906e-11	-0.189386	0.108	0.282	2.78203e-07	1
Gstm1	1.82463e-11	0.21213	0.917	0.872	3.02323e-07	1
H2-Q4	2.52486e-11	0.210342	0.86	0.779	4.18345e-07	1
Gimap6	3.78705e-11	0.229882	0.925	0.877	6.27477e-07	1
Gbp2	9.07015e-11	0.380931	0.5	0.366	1.50283e-06	1
Gfi1	9.60637e-11	0.212235	0.258	0.125	1.59168e-06	1
Srsf7	1.05042e-10	-0.233927	0.675	0.767	1.74044e-06	1
Tipin	1.06287e-10	-0.253089	0.21	0.39	1.76106e-06	1
Nup62	1.11885e-10	-0.166511	0.161	0.351	1.85381e-06	1
Eif4a1	1.2052e-10	-0.198258	0.97	0.981	1.9969e-06	1
Tap1	1.30292e-10	0.233103	0.578	0.455	2.15881e-06	1
Ms4a6b	1.54913e-10	0.201985	0.363	0.214	2.56675e-06	1
Dctpp1	2.09352e-10	-0.284305	0.473	0.638	3.46875e-06	1
Anp32b	2.4027e-10	-0.214386	0.927	0.953	3.98104e-06	1
Il2rg	2.80855e-10	0.234514	0.624	0.49	4.65349e-06	1
Dtl	3.3069e-10	-0.145713	0.04	0.17	5.4792e-06	1
Cetn3	3.35136e-10	-0.196555	0.659	0.801	5.55286e-06	1
G3bp1	3.38937e-10	-0.207926	0.755	0.855	5.61585e-06	1
Cks1b	3.64948e-10	-0.284311	0.245	0.426	6.04683e-06	1
Mcm5	3.73132e-10	-0.177511	0.081	0.232	6.18243e-06	1
Tsix	3.97422e-10	-0.131608	0.067	0.217	6.58489e-06	1
Prtn3	4.05303e-10	0.178839	0.984	0.977	6.71547e-06	1
Snu13	4.19143e-10	-0.205254	0.793	0.869	6.94479e-06	1
Ppp1r14b	4.22202e-10	-0.251527	0.449	0.607	6.99546e-06	1
Gimap1	4.31665e-10	0.189861	0.97	0.962	7.15227e-06	1
Hspd1	4.61435e-10	-0.232196	0.589	0.749	7.64552e-06	1
Nasp	4.62401e-10	-0.176225	0.099	0.253	7.66153e-06	1
Tgtp1	5.57277e-10	0.306811	0.425	0.291	9.23352e-06	1
AW112010	5.91374e-10	0.24651	0.887	0.851	9.79848e-06	1
Tgtp2	5.95862e-10	0.319418	0.575	0.452	9.87283e-06	1
Phgdh	6.5734e-10	-0.223277	0.683	0.813	1.08915e-05	1
Timm8a1	6.65627e-10	-0.197589	0.277	0.472	1.10288e-05	1
Cycs	6.76857e-10	-0.260635	0.548	0.676	1.12148e-05	1
Gbp5	1.23708e-09	0.216382	0.263	0.14	2.04972e-05	1
Ifi203	1.38675e-09	0.230599	0.769	0.689	2.2977e-05	1
H2afz	1.65443e-09	-0.329785	0.973	0.984	2.74123e-05	1
Dkc1	1.80991e-09	-0.193691	0.349	0.548	2.99884e-05	1
Fdps	2.00639e-09	-0.23246	0.277	0.454	3.32439e-05	1
Nop10	2.42135e-09	-0.177429	0.965	0.981	4.01194e-05	1
Rtp4	2.53819e-09	0.31267	0.513	0.391	4.20553e-05	1
Tubb4b	2.55234e-09	-0.270047	0.739	0.816	4.22897e-05	1
Selenop	2.66226e-09	0.165222	0.93	0.862	4.4111e-05	1
Glul	3.06492e-09	0.189822	0.93	0.926	5.07827e-05	1
Ifit1	3.21807e-09	0.473863	0.288	0.168	5.33202e-05	1
Slc25a5	3.41692e-09	-0.224472	0.944	0.971	5.6615e-05	1
Prmt1	3.62284e-09	-0.18921	0.632	0.792	6.00268e-05	1
Hsp90aa1	3.67331e-09	-0.211802	0.89	0.922	6.08631e-05	1
Lmnb1	3.70422e-09	-0.173776	0.121	0.275	6.13752e-05	1
Fmc1	3.82046e-09	-0.202351	0.489	0.662	6.33013e-05	1
H2-T22	3.95124e-09	0.207159	0.863	0.824	6.5468e-05	1
Syce2	4.46593e-09	-0.199489	0.255	0.429	7.3996e-05	1
Atp5g1	4.49069e-09	-0.201668	0.89	0.922	7.44063e-05	1
Nop58	5.42059e-09	-0.180799	0.277	0.461	8.98137e-05	1
Trp53cor1	5.51255e-09	0.122012	0.151	0.059	9.13374e-05	1
Hnrnpab	5.84333e-09	-0.223292	0.624	0.768	9.68182e-05	1
Gnl3	5.90776e-09	-0.21673	0.422	0.6	9.78856e-05	1
Gbp7	6.24243e-09	0.307232	0.565	0.478	0.000103431	1
Gm47283	6.35545e-09	-0.177136	0.11	0.257	0.000105303	1
Tuba4a	6.50567e-09	-0.233904	0.626	0.754	0.000107792	1
Zbp1	6.73965e-09	0.239067	0.282	0.164	0.000111669	1
Trim12a	7.31057e-09	0.20939	0.562	0.449	0.000121129	1
Calm1	7.58209e-09	-0.175949	0.895	0.932	0.000125628	1
Isg15	8.24557e-09	0.43427	0.371	0.245	0.000136621	1
Apobec3	9.54681e-09	0.175197	0.911	0.898	0.000158181	1
Dctd	1.13245e-08	-0.169142	0.228	0.401	0.000187635	1
Timm13	1.24791e-08	-0.193341	0.731	0.836	0.000206766	1
Ifi47	1.51632e-08	0.2559	0.659	0.594	0.00025124	1
Rnaseh2c	1.52305e-08	-0.18044	0.47	0.638	0.000252354	1
Atic	1.95291e-08	-0.204696	0.384	0.553	0.000323578	1
Exosc5	2.12866e-08	-0.188291	0.414	0.585	0.000352697	1
E2f1	2.15284e-08	-0.126816	0.054	0.172	0.000356705	1
Gm26917	2.16472e-08	-0.170314	0.946	0.962	0.000358673	1
Samhd1	2.17668e-08	0.239922	0.613	0.526	0.000360655	1
Dtymk	2.21061e-08	-0.223983	0.398	0.566	0.000366277	1
Mettl1	2.21354e-08	-0.153333	0.263	0.446	0.000366761	1
Asf1b	2.30001e-08	-0.113701	0.013	0.105	0.000381089	1
Dynll1	2.46149e-08	-0.229944	0.656	0.758	0.000407844	1
Nxt1	2.61311e-08	-0.170331	0.285	0.461	0.000432966	1
Plac8	2.66738e-08	0.310029	0.481	0.346	0.000441959	1
Limd2	2.74498e-08	0.174666	0.97	0.946	0.000454816	1
Irgm2	2.78698e-08	0.151919	0.266	0.149	0.000461775	1
U2af2	2.88183e-08	-0.175039	0.384	0.57	0.000477491	1
H2-DMa	3.20411e-08	0.211545	0.755	0.696	0.000530888	1
Pcna	3.31125e-08	-0.243107	0.333	0.487	0.000548641	1
Banf1	3.45998e-08	-0.194861	0.61	0.737	0.000573285	1
Irgm1	3.51894e-08	0.234815	0.546	0.436	0.000583053	1
Tmem238	3.65759e-08	-0.163569	0.223	0.4	0.000606026	1
Hnrnpu	3.71993e-08	-0.178087	0.742	0.86	0.000616356	1
Tmem97	3.82521e-08	-0.111639	0.081	0.212	0.000633799	1
Smpdl3a	4.82837e-08	0.143096	0.815	0.745	0.000800013	1
Hells	5.32334e-08	-0.120862	0.04	0.147	0.000882025	1
Srsf3	5.3398e-08	-0.189917	0.901	0.924	0.000884751	1
Mndal	5.67504e-08	0.226447	0.645	0.564	0.000940298	1
Cenpm	5.7049e-08	-0.122066	0.032	0.133	0.000945244	1
Prdx1	6.07026e-08	-0.165828	0.957	0.971	0.00100578	1
Pa2g4	7.69764e-08	-0.206994	0.637	0.767	0.00127542	1
Mrps17	8.38021e-08	-0.154507	0.508	0.681	0.00138852	1
Eif3e	8.38652e-08	0.135109	0.997	0.997	0.00138956	1
Galk1	8.98508e-08	-0.174446	0.29	0.459	0.00148874	1
Cox7a2l	9.2048e-08	0.109357	1	1	0.00152514	1
Adgrl4	9.32615e-08	0.189132	0.761	0.69	0.00154525	1
Mcm3	9.55629e-08	-0.204116	0.239	0.392	0.00158338	1
Serbp1	9.55673e-08	-0.128703	0.973	0.986	0.00158346	1
Usp39	1.01273e-07	-0.119461	0.116	0.253	0.00167799	1
Arhgap45	1.07663e-07	0.166904	0.839	0.812	0.00178387	1
Mcm7	1.13392e-07	-0.204385	0.234	0.382	0.00187879	1
Alyref	1.3555e-07	-0.201985	0.487	0.636	0.00224593	1
Ncl	1.381e-07	-0.163768	0.965	0.962	0.00228819	1
Ube2l6	1.41777e-07	0.245193	0.766	0.728	0.00234911	1
Phb	1.67645e-07	-0.160131	0.575	0.712	0.0027777	1
Gm2a	1.70259e-07	0.209069	0.613	0.516	0.00282102	1
Lrrc59	1.75597e-07	-0.157941	0.323	0.496	0.00290947	1
Il18bp	1.7867e-07	0.184769	0.223	0.125	0.00296039	1
Stub1	2.02341e-07	-0.153599	0.548	0.702	0.00335259	1
Lgals1	2.07986e-07	0.222934	0.527	0.419	0.00344611	1
F830016B08Rik	2.23798e-07	0.1218	0.102	0.036	0.00370811	1
Hnrnpf	2.39796e-07	-0.148069	0.97	0.983	0.00397318	1
Shmt1	2.54559e-07	-0.100719	0.056	0.165	0.00421778	1
Uqcrh	2.68699e-07	0.120142	1	1	0.00445207	1
Ltv1	2.99374e-07	-0.127883	0.121	0.249	0.00496032	1
Oasl2	2.99902e-07	0.289394	0.505	0.415	0.00496908	1
Gins2	3.16104e-07	-0.122256	0.062	0.17	0.00523752	1
Cdk4	3.18214e-07	-0.176564	0.812	0.88	0.00527249	1
Rfc5	3.28423e-07	-0.153936	0.202	0.344	0.00544164	1
Ak2	3.31114e-07	-0.185548	0.495	0.629	0.00548622	1
Irf7	3.40487e-07	0.30294	0.374	0.259	0.00564153	1
Ifrd2	3.53645e-07	-0.175474	0.242	0.385	0.00585955	1
Lyz2	3.54374e-07	0.165143	0.93	0.923	0.00587163	1
Fen1	3.67833e-07	-0.154676	0.134	0.262	0.00609463	1
Tmem50a	3.68938e-07	0.137579	0.89	0.836	0.00611293	1
Gapdh	3.77049e-07	-0.12272	0.976	0.996	0.00624732	1
Smyd2	4.05157e-07	-0.161281	0.336	0.499	0.00671304	1
Mcm6	4.44063e-07	-0.221403	0.339	0.477	0.00735768	1
Gar1	4.57283e-07	-0.174488	0.457	0.615	0.00757672	1
Uqcrq	4.64594e-07	-0.18737	0.728	0.794	0.00769786	1
Tnip3	4.7382e-07	0.148946	0.548	0.436	0.00785073	1
Wdr46	4.75643e-07	-0.127972	0.137	0.269	0.00788093	1
Npm3	5.01997e-07	-0.154463	0.707	0.818	0.00831759	1
H2-Q6	5.03522e-07	0.140767	0.758	0.676	0.00834286	1
Ddx39b	5.0981e-07	-0.152883	0.64	0.767	0.00844704	1
Eny2	5.24008e-07	-0.144645	0.516	0.681	0.00868229	1
Rgs1	5.30147e-07	0.303567	0.505	0.401	0.008784	1
Phb2	5.96661e-07	-0.15716	0.755	0.839	0.00988608	1
Cacybp	6.03399e-07	-0.16338	0.581	0.722	0.00999772	1
Prim1	6.05923e-07	-0.127903	0.089	0.204	0.0100395	1
Cox5a	6.17688e-07	-0.175578	0.766	0.823	0.0102345	1
Pim1	6.21712e-07	0.208933	0.868	0.85	0.0103012	1
Ssbp2	6.27389e-07	0.161157	0.839	0.778	0.0103952	1
Ddx21	6.33412e-07	-0.17362	0.366	0.517	0.010495	1
Irf9	6.35015e-07	0.180429	0.535	0.431	0.0105216	1
Pycrl	6.35304e-07	-0.140811	0.245	0.406	0.0105264	1
Gusb	6.38035e-07	-0.155689	0.28	0.444	0.0105716	1
Serpina3g	6.57074e-07	0.352646	0.909	0.892	0.0108871	1
Pgp	6.60548e-07	-0.136331	0.167	0.304	0.0109446	1
Afg3l2	7.02728e-07	-0.107204	0.118	0.25	0.0116435	1
Rbm3	7.97174e-07	-0.181487	0.946	0.958	0.0132084	1
Gfer	8.49326e-07	-0.145224	0.255	0.411	0.0140725	1
Sumo3	8.94444e-07	-0.155496	0.685	0.797	0.01482	1
Nsun2	9.40403e-07	-0.147407	0.379	0.547	0.0155815	1
Pold4	1.00134e-06	0.138019	0.677	0.591	0.0165912	1
Atp5k	1.0126e-06	-0.160638	0.836	0.88	0.0167778	1
Manf	1.02513e-06	-0.160396	0.559	0.695	0.0169854	1
U2af1	1.04739e-06	-0.159454	0.704	0.818	0.0173543	1
Sp100	1.0724e-06	0.195306	0.556	0.483	0.0177686	1
Surf6	1.11605e-06	-0.107334	0.091	0.203	0.0184918	1
Tpi1	1.13898e-06	-0.157034	0.868	0.906	0.0188718	1
Apex1	1.21764e-06	-0.165933	0.47	0.634	0.020175	1
Bola2	1.21932e-06	-0.144024	0.758	0.844	0.0202029	1
Gtpbp2	1.23412e-06	0.148337	0.642	0.555	0.0204482	1
Samsn1	1.25575e-06	0.178284	0.804	0.742	0.0208066	1
Ptpn18	1.30787e-06	0.102116	0.997	0.995	0.0216702	1
Cavin2	1.34337e-06	-0.108822	0.078	0.187	0.0222583	1
Stat2	1.35095e-06	0.154286	0.293	0.188	0.0223839	1
Oas3	1.38679e-06	0.135635	0.194	0.105	0.0229778	1
Ube2k	1.3887e-06	-0.151197	0.384	0.559	0.0230093	1
Chchd4	1.40481e-06	-0.146027	0.36	0.525	0.0232764	1
Tcp1	1.47728e-06	-0.149271	0.71	0.817	0.0244771	1
Ndufab1	1.50062e-06	-0.145506	0.691	0.797	0.0248637	1
Snrpa1	1.50254e-06	-0.148549	0.333	0.5	0.0248956	1
Nt5c3b	1.50814e-06	-0.128901	0.237	0.391	0.0249883	1
Ppil1	1.5168e-06	-0.146369	0.28	0.433	0.0251318	1
Topbp1	1.58808e-06	-0.102725	0.099	0.221	0.026313	1
Nutf2	1.69661e-06	-0.156707	0.355	0.507	0.0281111	1
Sp140	1.73652e-06	0.165394	0.425	0.33	0.0287725	1
Lsm2	1.91617e-06	-0.172587	0.562	0.675	0.031749	1
Ptges3	1.9638e-06	-0.167525	0.532	0.659	0.0325382	1
Snrpd1	2.03382e-06	-0.182077	0.734	0.793	0.0336984	1
Rbx1	2.08193e-06	-0.124943	0.901	0.961	0.0344955	1
Nrm	2.14488e-06	-0.130908	0.14	0.261	0.0355385	1
Rpl36al	2.15218e-06	-0.109211	0.987	0.992	0.0356595	1
Grwd1	2.22626e-06	-0.107786	0.18	0.324	0.0368869	1
Mrpl36	2.24194e-06	-0.14519	0.465	0.619	0.0371467	1
Nme2	2.44691e-06	-0.1505	0.444	0.598	0.0405429	1
Sumo2	2.60702e-06	-0.122237	0.978	0.995	0.0431956	1
Ltb	2.64954e-06	0.212484	0.879	0.807	0.0439001	1
Nudc	2.75051e-06	-0.14164	0.755	0.842	0.0455733	1
Myc	2.76487e-06	-0.159912	0.317	0.475	0.0458111	1
Vim	2.81744e-06	0.187307	0.772	0.729	0.0466822	1
Gmnn	2.88158e-06	-0.154655	0.118	0.233	0.0477448	1
Phf11b	2.90386e-06	0.156452	0.253	0.161	0.048114	1
Fam98c	2.94325e-06	-0.101294	0.223	0.377	0.0487666	1
Klc1	3.18376e-06	-0.104864	0.11	0.227	0.0527517	1
Glipr1	3.18754e-06	0.165553	0.696	0.624	0.0528144	1
Arid5b	3.19159e-06	0.119696	0.223	0.13	0.0528814	1
Irf1	3.19904e-06	0.251289	0.449	0.358	0.0530048	1
Pmf1	3.35822e-06	-0.128274	0.175	0.303	0.0556423	1
Mrpl12	3.49044e-06	-0.168398	0.548	0.686	0.0578331	1
Spc24	3.53206e-06	-0.165881	0.046	0.132	0.0585228	1
Bloc1s5	3.58444e-06	0.125849	0.258	0.164	0.0593906	1
Hspa14	3.6501e-06	-0.122215	0.199	0.342	0.0604784	1
Pole4	3.68675e-06	-0.154894	0.53	0.681	0.0610858	1
Polr3h	4.2179e-06	-0.105389	0.183	0.324	0.0698864	1
Ifi44	4.23956e-06	0.239008	0.325	0.231	0.0702453	1
Taf10	4.25671e-06	-0.130449	0.513	0.652	0.0705295	1
Ifi27	4.27262e-06	0.215358	0.61	0.517	0.0707931	1
Hmga1	4.27651e-06	-0.168492	0.511	0.648	0.0708575	1
Insig1	4.39409e-06	-0.171222	0.199	0.332	0.0728057	1
Tomm20	4.49445e-06	-0.115698	0.882	0.937	0.0744686	1
Tubb5	4.51094e-06	-0.28023	0.96	0.978	0.0747418	1
Srpk1	4.59835e-06	-0.13481	0.341	0.506	0.0761901	1
Nudt5	4.67405e-06	-0.129201	0.317	0.461	0.0774443	1
Nap1l1	4.6749e-06	-0.166399	0.763	0.852	0.0774583	1
Pole3	4.79545e-06	-0.130111	0.272	0.424	0.0794559	1
Msmo1	4.79656e-06	-0.169053	0.234	0.375	0.0794742	1
Hmgn1	4.91381e-06	-0.163163	0.763	0.84	0.0814169	1
Ddx39	5.12121e-06	-0.128319	0.226	0.373	0.0848534	1
Usp1	5.19199e-06	-0.130109	0.172	0.299	0.0860261	1
Lig1	5.20264e-06	-0.181624	0.113	0.219	0.0862025	1
Tgfb1	5.36715e-06	-0.195756	0.53	0.681	0.0889283	1
Gm973	5.41723e-06	0.115823	0.231	0.14	0.0897581	1
Gm12216	5.79023e-06	0.164723	0.476	0.382	0.0959384	1
Dhcr24	5.81276e-06	-0.104784	0.148	0.275	0.0963117	1
Mgst1	6.27504e-06	0.128969	0.363	0.254	0.103971	1
Sdf2l1	6.33921e-06	-0.163621	0.126	0.239	0.105034	1
Syncrip	6.35206e-06	-0.115966	0.272	0.424	0.105247	1
Dnmt1	6.52676e-06	-0.118868	0.159	0.283	0.108142	1
Nrgn	6.70562e-06	-0.194113	0.712	0.811	0.111105	1
Usp50	6.89823e-06	-0.163701	0.597	0.69	0.114297	1
Pfas	6.92418e-06	-0.104851	0.118	0.232	0.114727	1
Tomm5	7.06796e-06	-0.144399	0.664	0.783	0.117109	1
Cltb	7.14126e-06	-0.15432	0.438	0.589	0.118324	1
Ly6e	7.37897e-06	0.180096	0.995	0.997	0.122262	1
Rrp7a	7.47657e-06	-0.121607	0.366	0.518	0.123879	1
Sae1	7.51036e-06	-0.135481	0.419	0.588	0.124439	1
Pebp1	7.75506e-06	-0.107543	0.984	0.99	0.128494	1
Tagln2	8.00228e-06	-0.121995	0.954	0.967	0.13259	1
Nifk	8.00309e-06	-0.13815	0.462	0.592	0.132603	1
Polr2l	8.54268e-06	-0.178872	0.516	0.643	0.141544	1
Nt5dc2	8.59033e-06	-0.115122	0.102	0.207	0.142333	1
Pnrc1	8.61089e-06	0.128158	0.903	0.876	0.142674	1
Anp32e	8.72774e-06	-0.141209	0.403	0.563	0.14461	1
Dbi	8.80729e-06	-0.136381	0.788	0.876	0.145928	1
Hspa5	9.09254e-06	-0.144934	0.505	0.642	0.150654	1
Prdx6	9.18327e-06	-0.126313	0.938	0.983	0.152158	1
Gfi1b	9.20608e-06	-0.127653	0.175	0.299	0.152536	1
Qdpr	9.73669e-06	-0.147335	0.406	0.551	0.161327	1
Plxna4os1	9.9771e-06	0.164449	0.39	0.299	0.165311	1
Gbp3	1.00307e-05	0.208183	0.379	0.294	0.166199	1
Dnajc19	1.02484e-05	-0.122023	0.441	0.604	0.169805	1
Swi5	1.04205e-05	-0.12123	0.882	0.934	0.172657	1
Cenpv	1.06663e-05	-0.10998	0.124	0.235	0.176729	1
Eif3b	1.107e-05	-0.155435	0.444	0.597	0.183418	1
Aatf	1.10927e-05	-0.113112	0.223	0.368	0.183794	1
Ppid	1.12036e-05	-0.118731	0.355	0.513	0.185632	1
Nolc1	1.13007e-05	-0.170393	0.296	0.419	0.187241	1
Socs2	1.15781e-05	0.20669	0.648	0.597	0.191838	1
Zufsp	1.24806e-05	0.127221	0.306	0.212	0.206791	1
Tapbp	1.28868e-05	0.147104	0.731	0.712	0.213521	1
Pla2g12a	1.32841e-05	-0.10514	0.21	0.353	0.220104	1
Hmgn2	1.33774e-05	-0.20168	0.927	0.957	0.221651	1
Cox5b	1.37865e-05	-0.130921	0.933	0.96	0.228428	1
Hnrnpa3	1.4516e-05	-0.130041	0.941	0.951	0.240516	1
Slc35a4	1.55152e-05	-0.137703	0.355	0.499	0.257072	1
Uchl3	1.56367e-05	-0.124004	0.261	0.397	0.259084	1
Hmgb1	1.57749e-05	-0.126514	0.997	0.997	0.261374	1
Atp5b	1.7469e-05	-0.120465	0.946	0.982	0.289443	1
Srsf6	1.76205e-05	-0.168262	0.608	0.723	0.291954	1
Marcksl1	1.83519e-05	-0.171686	0.449	0.574	0.304073	1
Top2a	1.87048e-05	-0.224214	0.065	0.15	0.30992	1
Gps1	1.91236e-05	-0.131091	0.323	0.472	0.316859	1
Map1lc3b	1.96766e-05	0.10985	0.973	0.971	0.326022	1
Eif3g	2.01274e-05	-0.14368	0.672	0.782	0.333492	1
Txn1	2.01443e-05	-0.120023	0.952	0.957	0.333772	1
AL590144.2	2.11993e-05	0.150582	0.366	0.264	0.351251	1
E230032D23Rik	2.2179e-05	0.15106	0.406	0.326	0.367484	1
Serpina3f	2.22534e-05	0.165737	0.151	0.079	0.368716	1
Phf5a	2.25801e-05	-0.142149	0.411	0.568	0.374129	1
Chchd1	2.39187e-05	-0.120675	0.54	0.695	0.396309	1
Tfdp1	2.43626e-05	-0.149826	0.282	0.411	0.403664	1
Dnajc9	2.469e-05	-0.148916	0.344	0.483	0.409089	1
H2-T23	2.47625e-05	0.143153	0.704	0.665	0.41029	1
Hspa9	2.49242e-05	-0.131701	0.594	0.742	0.412969	1
Epb41l4aos	2.58179e-05	0.118838	0.578	0.497	0.427776	1
Malat1	2.63338e-05	0.105137	1	1	0.436324	1
Ebna1bp2	2.65389e-05	-0.111479	0.484	0.634	0.439723	1
Actg1	2.6741e-05	-0.108053	0.992	0.994	0.443072	1
Naa50	2.72131e-05	-0.114965	0.336	0.478	0.450894	1
Rsl1d1	2.72765e-05	-0.131435	0.664	0.773	0.451944	1
Stip1	2.74699e-05	-0.138898	0.398	0.538	0.455149	1
Gbp8	2.80842e-05	0.131888	0.199	0.118	0.465327	1
Alox5ap	2.90417e-05	0.130416	0.933	0.908	0.481191	1
Erg28	2.95062e-05	-0.132129	0.478	0.625	0.488887	1
Pabpc4	3.00256e-05	-0.134806	0.323	0.455	0.497495	1
Jagn1	3.05561e-05	-0.102463	0.317	0.467	0.506284	1
Gem	3.127e-05	0.100746	0.204	0.123	0.518113	1
Cbx3	3.16243e-05	-0.186288	0.702	0.761	0.523983	1
Kpna2	3.19712e-05	-0.10566	0.059	0.14	0.52973	1
Stx5a	3.29574e-05	0.132748	0.573	0.504	0.546071	1
Abhd17a	3.31331e-05	-0.14558	0.492	0.645	0.548983	1
Eef1e1	3.42222e-05	-0.132193	0.325	0.457	0.567028	1
Hacd1	3.47526e-05	-0.110582	0.183	0.304	0.575815	1
Lsm7	3.50227e-05	-0.137562	0.742	0.832	0.580292	1
Rnaseh2b	3.67169e-05	-0.10264	0.148	0.257	0.608362	1
Mrps36	3.82902e-05	-0.132155	0.328	0.476	0.63443	1
Uqcr11	3.88665e-05	-0.111847	0.927	0.946	0.643978	1
Bzw2	3.90894e-05	-0.134209	0.368	0.488	0.647672	1
Jpt2	3.99661e-05	-0.108574	0.212	0.344	0.662198	1
Ndufaf4	4.20287e-05	-0.122229	0.234	0.359	0.696374	1
Hist3h2ba	4.2291e-05	0.107038	0.172	0.098	0.70072	1
Nop16	4.31262e-05	-0.114764	0.293	0.422	0.714558	1
Gtf3a	4.41099e-05	-0.13244	0.449	0.591	0.730857	1
Trim30a	4.43251e-05	0.155059	0.454	0.379	0.734423	1
Gm10076	4.5924e-05	-0.132204	0.772	0.865	0.760915	1
Aprt	4.68903e-05	-0.13664	0.772	0.851	0.776925	1
Mat2a	4.72862e-05	-0.134621	0.769	0.857	0.783486	1
Tecpr1	4.74625e-05	0.118552	0.28	0.193	0.786406	1
Pdzk1ip1	4.8276e-05	0.101306	0.968	0.957	0.799885	1
Ctla2a	4.95687e-05	-0.14805	0.753	0.846	0.821303	1
Cks2	5.15894e-05	-0.270502	0.282	0.403	0.854786	1
Mrps24	5.23011e-05	-0.128779	0.626	0.751	0.866577	1
Mrpl42	5.29558e-05	-0.133291	0.556	0.692	0.877425	1
Rexo2	5.32136e-05	-0.13582	0.487	0.615	0.881696	1
Cyp51	5.41981e-05	-0.103727	0.105	0.2	0.898009	1
Nudcd2	5.56319e-05	-0.119715	0.317	0.452	0.921764	1
Cd84	5.76115e-05	0.131606	0.581	0.502	0.954566	1
Psmb3	5.79048e-05	-0.117455	0.72	0.809	0.959425	1
Gnb2	5.88363e-05	-0.114672	0.882	0.928	0.974859	1
Prpf19	5.97549e-05	-0.11051	0.368	0.513	0.990079	1
Ftsj3	6.06941e-05	-0.100493	0.14	0.244	1	1
Tyms	6.08024e-05	-0.144321	0.129	0.228	1	1
Mllt3	6.12628e-05	0.122649	0.884	0.837	1	1
Meaf6	6.18741e-05	-0.110835	0.253	0.381	1	1
Acsl5	6.23987e-05	-0.107999	0.352	0.496	1	1
Hnrnpa1	6.24799e-05	-0.107575	0.984	0.988	1	1
Lsm5	6.29976e-05	-0.127197	0.618	0.738	1	1
Procr	6.30798e-05	0.12655	0.723	0.669	1	1
Ubald2	6.51436e-05	0.108248	0.737	0.659	1	1
Cdk1	6.592e-05	-0.121337	0.081	0.166	1	1
Slbp	6.76416e-05	-0.180052	0.401	0.521	1	1
Smim4	6.95575e-05	-0.130751	0.532	0.656	1	1
Smco4	7.07062e-05	-0.119892	0.304	0.438	1	1
Psmb6	7.08576e-05	-0.106872	0.82	0.914	1	1
Nfe2l2	7.32457e-05	0.136005	0.586	0.538	1	1
Clns1a	7.3374e-05	-0.127869	0.444	0.585	1	1
Rps19bp1	7.49337e-05	-0.102003	0.309	0.452	1	1
Mrpl17	7.69966e-05	-0.131609	0.532	0.668	1	1
Ifitm1	7.82985e-05	0.109995	1	1	1	1
Fbl	7.89948e-05	-0.134152	0.745	0.814	1	1
Uqcc2	7.95797e-05	-0.136754	0.645	0.725	1	1
Psmb8	7.97758e-05	0.119445	0.978	0.969	1	1
Mrps26	8.06199e-05	-0.115353	0.43	0.574	1	1
Pgk1	8.23311e-05	-0.119254	0.758	0.828	1	1
Tsfm	8.87204e-05	-0.110403	0.234	0.353	1	1
Thyn1	8.98304e-05	-0.110315	0.341	0.475	1	1
Mdfi	9.11393e-05	-0.114747	0.374	0.515	1	1
Raly	9.15768e-05	-0.129794	0.796	0.86	1	1
Polr2h	9.19718e-05	-0.116488	0.452	0.599	1	1
Hat1	9.26922e-05	-0.106459	0.231	0.348	1	1
Rrs1	9.69958e-05	-0.115744	0.317	0.449	1	1
Rpa2	9.86056e-05	-0.141564	0.306	0.413	1	1
Cuta	9.9941e-05	-0.124896	0.562	0.672	1	1
Fus	0.000100174	-0.113563	0.739	0.841	1	1
Atp5g3	0.000100946	-0.113729	0.739	0.811	1	1
Igbp1	0.000107401	0.120312	0.629	0.569	1	1
Actb	0.000107977	-0.213873	0.997	0.999	1	1
Paics	0.000110673	-0.126512	0.605	0.727	1	1
Siva1	0.000112069	-0.14645	0.54	0.659	1	1
Ikzf2	0.00011301	0.149881	0.476	0.4	1	1
Bbc3	0.000113431	0.165174	0.341	0.267	1	1
Hdac2	0.000116531	-0.110554	0.403	0.554	1	1
Hprt	0.000116989	-0.106883	0.699	0.809	1	1
Hnrnpa2b1	0.000120548	-0.126607	0.938	0.956	1	1
Notch2	0.00013092	-0.13121	0.22	0.334	1	1
Tomm40	0.000131445	-0.125567	0.39	0.52	1	1
Ppp3ca	0.000132197	0.123751	0.605	0.554	1	1
Anapc5	0.000132555	-0.137271	0.645	0.756	1	1
Sssca1	0.000133275	-0.113021	0.349	0.48	1	1
Hlf	0.000133841	0.112951	0.89	0.833	1	1
Isyna1	0.00013479	-0.100999	0.223	0.339	1	1
Snrpd2	0.000137398	-0.113085	0.922	0.942	1	1
Cisd1	0.000140168	-0.128043	0.427	0.538	1	1
Paip1	0.000143668	-0.108449	0.277	0.405	1	1
Nceh1	0.000147113	0.122605	0.511	0.449	1	1
Ntmt1	0.000147791	-0.109251	0.255	0.375	1	1
Rnaset2b	0.0001504	0.107499	0.75	0.702	1	1
Ccnd3	0.000153265	-0.124431	0.715	0.814	1	1
Psmb5	0.000153925	-0.102623	0.696	0.807	1	1
Mrpl18	0.000155751	-0.137702	0.511	0.617	1	1
Mrps34	0.00015635	-0.117203	0.382	0.512	1	1
Ubtf	0.000156456	-0.124042	0.339	0.471	1	1
Foxp1	0.000156597	0.138122	0.777	0.742	1	1
Casp12	0.000163464	0.14576	0.403	0.329	1	1
Tmed2	0.000165046	-0.103567	0.809	0.875	1	1
Syngr2	0.000171804	-0.120029	0.492	0.61	1	1
Il11ra1	0.000183553	-0.119576	0.562	0.69	1	1
Cdv3	0.000187187	-0.122312	0.374	0.497	1	1
Nucks1	0.000189148	-0.150907	0.5	0.617	1	1
Prr13	0.000191935	0.128827	0.874	0.847	1	1
Dtnbp1	0.000194494	-0.11533	0.462	0.605	1	1
Lsp1	0.000198948	0.121419	0.761	0.735	1	1
Gpatch4	0.00019902	-0.113626	0.255	0.376	1	1
Ubl3	0.000204085	0.124403	0.411	0.334	1	1
Vdac3	0.000204796	-0.121794	0.731	0.826	1	1
Pink1	0.000206512	0.124627	0.637	0.577	1	1
Rangrf	0.000207964	-0.119818	0.427	0.561	1	1
Mtch2	0.000217894	-0.112705	0.435	0.578	1	1
Txndc5	0.000224067	-0.102676	0.277	0.399	1	1
Crlf2	0.000225425	0.136273	0.642	0.601	1	1
Cnrip1	0.000233741	0.131538	0.36	0.283	1	1
Myct1	0.000235918	0.102832	0.833	0.798	1	1
Stxbp4	0.000237186	0.182934	0.409	0.333	1	1
Smarcb1	0.000239906	-0.107604	0.409	0.55	1	1
Arhgdib	0.000240815	0.130641	0.973	0.97	1	1
Serf1	0.000241998	-0.111094	0.315	0.441	1	1
Nip7	0.000260369	-0.111508	0.374	0.496	1	1
Vdac1	0.000261048	-0.120457	0.718	0.814	1	1
Wee1	0.000261934	-0.100546	0.223	0.335	1	1
Mrto4	0.000263279	-0.111038	0.29	0.41	1	1
Vamp5	0.000263856	-0.104864	0.887	0.915	1	1
Stmn1	0.00026412	-0.274125	0.946	0.966	1	1
Cd63	0.00026481	-0.117055	0.949	0.967	1	1
Psat1	0.000279194	-0.111252	0.215	0.32	1	1
Smarca5	0.000296054	-0.109139	0.358	0.491	1	1
Eif4e	0.000333163	-0.123153	0.565	0.672	1	1
Ssbp4	0.000336579	-0.113671	0.476	0.589	1	1
Romo1	0.000350707	-0.102317	0.809	0.867	1	1
Unc93b1	0.000356291	0.122493	0.382	0.305	1	1
Arl6ip5	0.000359819	0.100157	0.766	0.756	1	1
Cdkn1a	0.000371483	0.17377	0.145	0.087	1	1
Rbmxl1	0.000389141	-0.132564	0.548	0.646	1	1
Atad3a	0.000394998	-0.101604	0.253	0.366	1	1
Ccng1	0.000403099	0.171723	0.489	0.438	1	1
Eva1b	0.000409978	0.110493	0.586	0.518	1	1
Tspan32	0.000413933	0.10361	0.911	0.913	1	1
Snx20	0.000418828	0.121518	0.304	0.232	1	1
Dnajc2	0.000423244	-0.107868	0.368	0.489	1	1
Mbd3	0.000461189	-0.116721	0.546	0.666	1	1
Plin3	0.000463967	0.126427	0.487	0.426	1	1
Hmgcs1	0.000482498	-0.103438	0.177	0.274	1	1
Dek	0.00048372	-0.129943	0.661	0.747	1	1
Rhoa	0.000487286	-0.103349	0.785	0.874	1	1
Srrt	0.000489444	-0.100708	0.317	0.448	1	1
Pold2	0.000522575	-0.112601	0.317	0.429	1	1
Fyb	0.000522798	0.119183	0.272	0.203	1	1
Tmem140	0.000527697	0.121815	0.266	0.198	1	1
Mxd4	0.000533062	0.106764	0.425	0.365	1	1
H2-DMb1	0.000535327	0.116042	0.478	0.432	1	1
3830406C13Rik	0.000539476	0.117456	0.548	0.504	1	1
Metap2	0.000558087	-0.10287	0.685	0.803	1	1
Ak1	0.000563679	0.122549	0.274	0.207	1	1
Trim12c	0.000569383	0.143492	0.387	0.325	1	1
Gbp6	0.00058349	0.144963	0.169	0.107	1	1
Cenpx	0.000594346	-0.125731	0.651	0.747	1	1
Usmg5	0.000597439	-0.100401	0.876	0.921	1	1
Crip1	0.000604337	-0.162596	0.707	0.758	1	1
Odc1	0.000646616	-0.10585	0.384	0.507	1	1
Cir1	0.000663487	0.127244	0.47	0.429	1	1
Pdia3	0.000675056	-0.115142	0.694	0.8	1	1
Tmpo	0.000684819	-0.136921	0.452	0.548	1	1
Klhl24	0.000686754	0.111689	0.597	0.527	1	1
Oxr1	0.0006964	0.133888	0.524	0.467	1	1
Unc45b	0.000701191	0.107117	0.328	0.26	1	1
Ppan	0.000701886	-0.107872	0.368	0.477	1	1
Polr2f	0.000729587	-0.107274	0.766	0.816	1	1
Tkt	0.000740722	-0.115193	0.79	0.875	1	1
Rsu1	0.000754096	0.112531	0.739	0.727	1	1
Peli1	0.000775971	0.108474	0.433	0.367	1	1
Rec8	0.00078607	0.106551	0.242	0.177	1	1
Timm10	0.000818849	-0.117911	0.366	0.474	1	1
Smim19	0.000840116	0.118756	0.449	0.392	1	1
Hbp1	0.000884745	0.123241	0.422	0.366	1	1
Herc6	0.000887841	0.116689	0.231	0.166	1	1
Parp1	0.000891088	-0.120654	0.285	0.395	1	1
P2ry14	0.000907107	0.124245	0.269	0.203	1	1
Gspt1	0.000909717	-0.108111	0.422	0.535	1	1
Wdr43	0.000924947	-0.104428	0.366	0.482	1	1
Tmem147	0.000935954	-0.108635	0.513	0.641	1	1
Gsto1	0.000966613	-0.121003	0.624	0.722	1	1
Bex4	0.00097663	-0.108523	0.47	0.582	1	1
Slc25a45	0.0010048	0.103618	0.395	0.324	1	1
Hacd4	0.00101815	0.146846	0.745	0.728	1	1
Fam111a	0.00104744	-0.105411	0.202	0.291	1	1
Higd1a	0.00105263	-0.131606	0.476	0.586	1	1
Pqlc3	0.00106459	0.111472	0.285	0.211	1	1
Washc3	0.00108216	0.111419	0.535	0.503	1	1
Hist1h2bc	0.00108866	0.121977	0.36	0.284	1	1
Maz	0.00109557	-0.106378	0.511	0.624	1	1
Xaf1	0.00109777	0.169131	0.358	0.295	1	1
Pcbp1	0.00110946	-0.107265	0.839	0.883	1	1
Cct8	0.00111015	-0.11015	0.726	0.802	1	1
Glrx	0.00112863	0.102579	0.599	0.56	1	1
Sap18	0.00113811	-0.101071	0.734	0.783	1	1
H13	0.00118428	0.106589	0.758	0.738	1	1
Lamtor1	0.00119688	-0.103447	0.556	0.682	1	1
Rnase6	0.0012351	0.119002	0.296	0.227	1	1
Ptprc	0.0012385	0.125571	0.511	0.477	1	1
Cytip	0.00124189	0.117305	0.374	0.309	1	1
Cpq	0.00125304	0.106025	0.505	0.462	1	1
Rchy1	0.00127259	0.111404	0.61	0.574	1	1
Psmd7	0.00141147	-0.104447	0.621	0.732	1	1
Psmc3	0.00144331	-0.109267	0.556	0.679	1	1
Pten	0.00150009	0.104874	0.613	0.553	1	1
Cox6a1	0.0015095	-0.100562	0.898	0.931	1	1
Uba7	0.0015369	0.109219	0.836	0.84	1	1
Pla2g16	0.00153877	0.109509	0.723	0.69	1	1
Cyc1	0.00158753	-0.10719	0.57	0.676	1	1
Eif2a	0.00161118	0.114814	0.734	0.723	1	1
Eif3d	0.00161682	-0.101122	0.683	0.77	1	1
Ccl4	0.00165342	0.136517	0.374	0.3	1	1
0610010K14Rik	0.00172293	-0.106957	0.398	0.503	1	1
Sox4	0.00175388	0.141109	0.782	0.754	1	1
Rbbp7	0.0017703	-0.107093	0.739	0.809	1	1
Lst1	0.00199848	0.114611	0.858	0.832	1	1
Phlda3	0.00207957	0.157046	0.228	0.171	1	1
Rsad2	0.00219424	0.226931	0.21	0.151	1	1
Psmb9	0.00245603	0.117175	0.825	0.802	1	1
Lcp2	0.00247932	0.110418	0.419	0.357	1	1
Letm2	0.00255711	0.10801	0.392	0.331	1	1
Cdc20	0.00268058	-0.123914	0.067	0.123	1	1
Pfdn6	0.00270306	-0.101037	0.511	0.593	1	1
Selenoh	0.00271486	-0.121949	0.632	0.71	1	1
Ube2n	0.00283502	-0.102568	0.669	0.762	1	1
Parp9	0.00284039	0.122151	0.306	0.253	1	1
H2-M3	0.00284758	0.103291	0.341	0.282	1	1
Snrpa	0.00286513	-0.100303	0.551	0.648	1	1
Snrpd3	0.00286824	-0.110949	0.815	0.829	1	1
Fam96a	0.00288651	-0.113336	0.72	0.798	1	1
H1f0	0.00289893	0.11663	0.688	0.645	1	1
Srsf5	0.00297069	-0.108443	0.858	0.914	1	1
Mecom	0.00310083	0.105808	0.876	0.875	1	1
Madd	0.00312084	0.108797	0.438	0.384	1	1
Atp6v1d	0.00322834	0.106086	0.565	0.542	1	1
Dtx3	0.00323118	0.103566	0.567	0.531	1	1
Oas1a	0.0032939	0.14229	0.347	0.297	1	1
Tpst2	0.00329543	-0.11362	0.543	0.642	1	1
Irf2	0.00347588	0.119708	0.742	0.739	1	1
Dtx3l	0.00362822	0.11246	0.328	0.273	1	1
Hist3h2a	0.00375952	0.108324	0.384	0.329	1	1
Cct3	0.0038115	-0.10024	0.694	0.792	1	1
Pcmtd1	0.00389444	0.103371	0.441	0.395	1	1
Dlgap4	0.00416085	0.111493	0.298	0.249	1	1
Swap70	0.00418928	0.108929	0.331	0.275	1	1
Tmbim6	0.00436383	0.100076	0.922	0.933	1	1
Cnp	0.00454032	0.109739	0.417	0.365	1	1
Fbxl3	0.00455931	0.103283	0.32	0.268	1	1
Capg	0.00483038	0.10044	0.82	0.82	1	1
Krit1	0.00485124	0.118499	0.675	0.662	1	1
Parp14	0.00486829	0.137246	0.272	0.221	1	1
Nt5c3	0.00491335	0.104056	0.782	0.8	1	1
Atraid	0.00531831	0.118705	0.581	0.574	1	1
Uqcr10	0.00566003	-0.102533	0.847	0.89	1	1
Pnrc2	0.00572122	0.105273	0.57	0.549	1	1
Smim24	0.00583751	0.11426	0.452	0.411	1	1
Pde4b	0.00604344	0.106927	0.29	0.246	1	1
Tnrc6b	0.00631682	0.102379	0.433	0.394	1	1
Cmpk2	0.0065966	0.119003	0.188	0.138	1	1
Stap1	0.00685763	0.128874	0.562	0.546	1	1
Zfand6	0.00709647	0.108844	0.731	0.74	1	1
Sh3bp5	0.00767714	0.104639	0.274	0.227	1	1
Chd3	0.00898788	0.107191	0.422	0.385	1	1
Mycn	0.00930222	0.152709	0.766	0.756	1	1
Iqgap1	0.00949104	0.116399	0.446	0.426	1	1
Usp18	0.00997007	0.110773	0.126	0.086	1	1
Pfn1	1.30467e-47	0.278103	1	1	2.1617e-43	2
Eif5a	3.26511e-44	0.291049	1	0.992	5.40996e-40	2
Eif4a1	1.4716e-40	0.328788	0.996	0.968	2.4383e-36	2
Mif	4.83079e-40	0.32617	0.996	0.934	8.00413e-36	2
Nme1	2.14738e-31	0.302648	0.914	0.715	3.558e-27	2
Ppia	1.19906e-24	0.145937	1	1	1.98672e-20	2
Ran	7.21901e-24	0.181153	0.991	0.923	1.19612e-19	2
Nop10	3.2135e-23	0.215635	0.995	0.967	5.32445e-19	2
Srm	6.54371e-23	0.319769	0.602	0.372	1.08423e-18	2
Ypel3	1.70653e-21	-0.302745	0.859	0.923	2.82755e-17	2
Ranbp1	7.65508e-21	0.203835	0.941	0.786	1.26837e-16	2
Fkbp4	7.35735e-19	0.246351	0.87	0.733	1.21904e-14	2
Cnbp	8.93806e-19	0.171804	0.996	0.994	1.48095e-14	2
mt-Co1	2.4525e-18	-0.13433	1	1	4.06355e-14	2
Polr2l	3.07244e-17	0.256234	0.734	0.545	5.09072e-13	2
Slc25a5	8.44521e-17	0.187041	0.989	0.95	1.39929e-12	2
Pebp1	8.71974e-17	0.170591	0.993	0.986	1.44477e-12	2
Dnaja1	9.98713e-17	0.249967	0.909	0.821	1.65477e-12	2
Cycs	1.10829e-16	0.209171	0.772	0.575	1.83633e-12	2
Hspe1	1.4287e-16	0.194118	0.979	0.92	2.36721e-12	2
Prdx6	2.58624e-16	0.183746	0.995	0.96	4.28513e-12	2
Cfl1	2.90335e-16	0.14999	0.998	0.994	4.81057e-12	2
Mat2a	5.82081e-16	0.232008	0.913	0.793	9.6445e-12	2
Hsp90aa1	9.24908e-16	0.201283	0.966	0.886	1.53248e-11	2
Hspd1	9.6136e-16	0.23893	0.822	0.649	1.59288e-11	2
Phgdh	1.33638e-15	0.243628	0.872	0.732	2.21425e-11	2
Actg1	1.558e-15	0.187193	1	0.99	2.58145e-11	2
Atp5g1	2.65877e-15	0.178212	0.959	0.89	4.40532e-11	2
Erh	6.75375e-15	0.167523	0.954	0.867	1.11903e-10	2
Dkc1	1.15284e-14	0.22317	0.635	0.426	1.91013e-10	2
Llph	1.24822e-14	0.211535	0.85	0.743	2.06817e-10	2
Mettl1	1.26369e-14	0.227708	0.526	0.335	2.09381e-10	2
Ddx21	1.57088e-14	0.217239	0.608	0.41	2.60279e-10	2
C1qbp	2.39849e-14	0.218056	0.856	0.692	3.97405e-10	2
Set	3.00475e-14	0.188129	0.947	0.864	4.97857e-10	2
Nop56	6.14992e-14	0.219793	0.742	0.553	1.01898e-09	2
Rpl36al	6.80084e-14	0.150302	0.998	0.986	1.12683e-09	2
Ldha	1.55558e-13	0.182414	0.991	0.951	2.57745e-09	2
Cct3	1.78248e-13	0.207527	0.856	0.72	2.95339e-09	2
Coro1a	1.83036e-13	0.177765	0.971	0.941	3.03272e-09	2
Smpdl3a	1.97252e-13	-0.236676	0.686	0.803	3.26827e-09	2
Mllt3	2.00293e-13	-0.303518	0.791	0.88	3.31865e-09	2
Usp50	2.09979e-13	0.200022	0.775	0.608	3.47914e-09	2
Apex1	2.18002e-13	0.214605	0.713	0.529	3.61207e-09	2
Glul	2.4177e-13	-0.245748	0.906	0.938	4.00589e-09	2
Uqcrq	2.89127e-13	0.199187	0.859	0.734	4.79054e-09	2
Hspa5	2.97695e-13	0.241933	0.715	0.551	4.93252e-09	2
Cacybp	3.19839e-13	0.209467	0.797	0.629	5.29941e-09	2
Nhp2	3.77902e-13	0.16952	0.836	0.627	6.26147e-09	2
Fbl	4.75783e-13	0.211005	0.9	0.74	7.88324e-09	2
Srsf6	4.84597e-13	0.247645	0.788	0.644	8.02928e-09	2
Mettl7a1	6.90392e-13	-0.263257	0.733	0.793	1.14391e-08	2
Selenop	7.48601e-13	-0.219353	0.848	0.895	1.24036e-08	2
Prdx1	9.13502e-13	0.164065	0.977	0.962	1.51358e-08	2
Gar1	1.69742e-12	0.207466	0.695	0.511	2.81246e-08	2
Phb	2.07272e-12	0.194731	0.774	0.627	3.43429e-08	2
Srsf2	2.33221e-12	0.175723	0.938	0.826	3.86423e-08	2
Aprt	2.40239e-12	0.192846	0.914	0.786	3.98052e-08	2
Park7	2.50872e-12	0.152719	0.977	0.953	4.15669e-08	2
Psme2	2.56373e-12	0.192703	0.852	0.711	4.24785e-08	2
Gnl3	2.83704e-12	0.209223	0.681	0.49	4.70069e-08	2
Arpc1b	3.09082e-12	0.141345	0.995	0.99	5.12119e-08	2
Atic	3.64619e-12	0.221713	0.611	0.458	6.04138e-08	2
Anp32b	3.73156e-12	0.144402	0.98	0.929	6.18283e-08	2
Cracr2b	4.6048e-12	-0.209302	0.189	0.339	7.6297e-08	2
Tk1	4.72383e-12	-0.163607	0.011	0.103	7.82691e-08	2
Hmgb2	5.59403e-12	-0.474285	0.72	0.784	9.26875e-08	2
Ndufa13	6.00204e-12	0.141662	0.977	0.952	9.94477e-08	2
Atp5e	6.24017e-12	0.135751	0.996	0.98	1.03393e-07	2
Aen	6.53148e-12	0.184873	0.414	0.253	1.0822e-07	2
Uqcc2	1.44579e-11	0.175769	0.813	0.646	2.39552e-07	2
Npm3	1.45272e-11	0.186702	0.879	0.743	2.40701e-07	2
Pik3ip1	1.59327e-11	-0.244364	0.677	0.758	2.63989e-07	2
Pabpc1	2.03932e-11	-0.108769	1	0.999	3.37895e-07	2
Eif3b	2.36838e-11	0.204286	0.661	0.504	3.92417e-07	2
H2afv	2.63344e-11	-0.215289	0.859	0.891	4.36335e-07	2
Srsf7	2.66341e-11	0.155509	0.824	0.701	4.41301e-07	2
Aldoa	2.92577e-11	0.146174	0.989	0.977	4.8477e-07	2
Psma7	5.42158e-11	0.144714	0.959	0.929	8.98302e-07	2
Calm1	5.61148e-11	0.170177	0.957	0.905	9.29765e-07	2
Pkm	6.02325e-11	0.149303	0.991	0.974	9.97992e-07	2
Pold4	6.73554e-11	-0.206947	0.537	0.653	1.11601e-06	2
Ncl	1.36302e-10	0.147592	0.973	0.956	2.25838e-06	2
Irf2	1.40222e-10	-0.217962	0.686	0.77	2.32334e-06	2
Snrpb	1.4712e-10	0.142947	0.975	0.944	2.43764e-06	2
Serbp1	1.97208e-10	0.131456	0.993	0.977	3.26754e-06	2
G3bp1	2.06006e-10	0.164702	0.902	0.791	3.41332e-06	2
Tubb4b	2.15836e-10	0.183357	0.873	0.756	3.57618e-06	2
Gimap6	2.72219e-10	-0.233932	0.854	0.908	4.5104e-06	2
Srsf3	2.78845e-10	0.145233	0.963	0.894	4.62018e-06	2
Nolc1	2.85956e-10	0.179008	0.492	0.333	4.738e-06	2
Mrto4	3.55597e-10	0.168099	0.485	0.324	5.89189e-06	2
Rps27l	4.00742e-10	0.140072	0.982	0.932	6.6399e-06	2
Ppa1	4.0172e-10	0.17716	0.756	0.6	6.6561e-06	2
Myl6	4.76513e-10	0.112599	0.998	0.999	7.89535e-06	2
Ppan	5.24236e-10	0.173445	0.554	0.393	8.68606e-06	2
Nop16	5.76712e-10	0.180064	0.485	0.34	9.55554e-06	2
Timm10	6.35806e-10	0.188112	0.547	0.393	1.05347e-05	2
Hnrnpk	6.5658e-10	0.132752	0.993	0.993	1.08789e-05	2
Sat1	9.21517e-10	-0.206836	0.535	0.631	1.52686e-05	2
Pa2g4	1.03931e-09	0.173208	0.838	0.679	1.72203e-05	2
Cenpm	1.10963e-09	-0.115368	0.045	0.145	1.83854e-05	2
Xbp1	1.25635e-09	0.183703	0.75	0.592	2.08164e-05	2
Pole	1.27086e-09	-0.135719	0.086	0.203	2.10568e-05	2
Gpx1	1.30406e-09	0.121719	0.993	0.994	2.16069e-05	2
Dynll1	1.31105e-09	0.15402	0.815	0.689	2.17227e-05	2
Polr3d	1.43575e-09	0.135209	0.294	0.165	2.3789e-05	2
Rsl1d1	1.55076e-09	0.180591	0.82	0.707	2.56946e-05	2
Psmb5	1.80255e-09	0.156995	0.863	0.735	2.98664e-05	2
Usmg5	1.91233e-09	0.144661	0.966	0.879	3.16854e-05	2
Ccl4	1.92673e-09	-0.210075	0.232	0.365	3.1924e-05	2
Prmt1	2.01561e-09	0.164884	0.841	0.705	3.33967e-05	2
Rrp15	2.01713e-09	0.15224	0.528	0.365	3.34219e-05	2
Eif1a	2.01902e-09	0.185699	0.676	0.544	3.34532e-05	2
Cirbp	2.38978e-09	-0.204061	0.807	0.861	3.95963e-05	2
Actb	2.42165e-09	0.212098	1	0.998	4.01243e-05	2
Vasp	2.43289e-09	0.17133	0.872	0.797	4.03105e-05	2
Kti12	2.73932e-09	0.15543	0.458	0.314	4.53879e-05	2
Clec1a	2.80596e-09	-0.178948	0.219	0.348	4.6492e-05	2
Abce1	2.88431e-09	0.144566	0.469	0.314	4.77901e-05	2
Fubp1	3.28269e-09	0.175955	0.832	0.702	5.43909e-05	2
Timm8a1	3.31455e-09	0.141388	0.531	0.367	5.49187e-05	2
Sec61b	3.37952e-09	0.136222	0.971	0.936	5.59952e-05	2
Hspa9	3.49647e-09	0.167812	0.783	0.665	5.79329e-05	2
Grwd1	3.5353e-09	0.142309	0.376	0.242	5.85764e-05	2
Nt5c	3.64494e-09	0.170868	0.52	0.361	6.0393e-05	2
Gusb	3.70878e-09	0.178992	0.497	0.354	6.14507e-05	2
Txn2	3.82039e-09	0.148931	0.832	0.727	6.33001e-05	2
Pcbp1	3.91438e-09	0.165312	0.918	0.847	6.48574e-05	2
Ppp1r14b	3.94225e-09	0.177363	0.672	0.512	6.53192e-05	2
Serpinb6a	4.03881e-09	-0.172783	0.239	0.367	6.69191e-05	2
Madd	4.70854e-09	-0.181832	0.314	0.443	7.80158e-05	2
Vamp5	4.71822e-09	0.156138	0.929	0.897	7.81762e-05	2
Hnrnpf	4.82107e-09	0.121455	0.991	0.974	7.98804e-05	2
Timm13	4.89167e-09	0.15596	0.877	0.775	8.105e-05	2
Polr3h	4.99213e-09	0.13832	0.38	0.241	8.27147e-05	2
Gmnn	5.14217e-09	-0.181382	0.132	0.247	8.52006e-05	2
Tuba4a	5.35506e-09	0.198392	0.809	0.676	8.87279e-05	2
Apobec3	6.991e-09	-0.166122	0.895	0.905	0.000115834	2
Banf1	7.5843e-09	0.165498	0.827	0.64	0.000125664	2
Ccnd2	8.25916e-09	0.165178	0.971	0.944	0.000136846	2
Pomp	8.36298e-09	0.145301	0.938	0.893	0.000138566	2
Itm2b	9.71481e-09	-0.118172	1	1	0.000160965	2
Uqcr11	1.01546e-08	0.133487	0.975	0.923	0.000168252	2
Tpm3	1.08519e-08	0.139245	0.97	0.939	0.000179806	2
Dctd	1.1317e-08	0.16765	0.444	0.314	0.000187511	2
Ltv1	1.23852e-08	0.148201	0.291	0.179	0.00020521	2
Cmtm7	1.29127e-08	0.13142	0.984	0.97	0.00021395	2
H2-D1	1.34087e-08	-0.114872	1	1	0.000222169	2
Cox5a	1.39923e-08	0.140027	0.893	0.763	0.000231839	2
Ydjc	1.44824e-08	0.128639	0.283	0.165	0.000239959	2
Dbi	1.50462e-08	0.162279	0.904	0.828	0.000249301	2
Dnph1	1.52495e-08	0.116152	0.383	0.238	0.000252669	2
H2afj	2.0543e-08	0.153288	0.856	0.754	0.000340377	2
Nsun2	2.42219e-08	0.175024	0.599	0.456	0.000401332	2
Nop58	2.47608e-08	0.17073	0.496	0.373	0.000410261	2
Snrpd3	2.73654e-08	0.148685	0.881	0.794	0.000453417	2
Top2a	2.80196e-08	-0.267811	0.068	0.164	0.000464257	2
Bzw2	2.81313e-08	0.155937	0.551	0.409	0.000466108	2
Tomm20	3.23498e-08	0.132626	0.954	0.908	0.000536003	2
Ube2n	3.2698e-08	0.16373	0.822	0.694	0.000541774	2
Psmb3	3.2704e-08	0.143422	0.861	0.748	0.000541872	2
Rrp7a	3.31444e-08	0.149473	0.572	0.432	0.00054917	2
Ndufa12	3.3816e-08	0.14158	0.886	0.793	0.000560297	2
Rbx1	3.55683e-08	0.118766	0.982	0.927	0.000589331	2
Pfdn5	4.05233e-08	-0.126341	0.996	0.997	0.000671431	2
Rrp9	5.32772e-08	0.123196	0.335	0.209	0.000882751	2
Aimp2	5.51147e-08	0.151911	0.422	0.292	0.000913195	2
Hlf	6.02695e-08	-0.16349	0.806	0.869	0.000998606	2
Chil5	6.23363e-08	-0.146392	0.082	0.18	0.00103285	2
Psme3	6.6211e-08	0.156931	0.449	0.319	0.00109705	2
Glrx5	6.88078e-08	0.139108	0.686	0.547	0.00114008	2
Ebna1bp2	7.22474e-08	0.149944	0.69	0.547	0.00119707	2
Gfer	7.4241e-08	0.146602	0.458	0.327	0.0012301	2
Sco2	8.31281e-08	0.126365	0.419	0.284	0.00137735	2
Mrpl38	8.87918e-08	0.133581	0.458	0.323	0.00147119	2
Ifi44	8.90316e-08	-0.177099	0.182	0.293	0.00147517	2
Xdh	9.56586e-08	-0.147764	0.053	0.139	0.00158497	2
Pik3r1	9.8525e-08	-0.225578	0.62	0.678	0.00163246	2
Nifk	9.96232e-08	0.159805	0.638	0.518	0.00165066	2
Lmo2	1.02341e-07	-0.120115	1	1	0.00169568	2
Psmd7	1.05471e-07	0.158171	0.784	0.662	0.00174754	2
Gpatch4	1.17185e-07	0.152595	0.431	0.301	0.00194164	2
Pdzk1ip1	1.17581e-07	-0.174936	0.955	0.961	0.00194821	2
Eif4g2	1.18959e-07	0.148974	0.913	0.818	0.00197103	2
Nr2c2ap	1.29211e-07	0.147774	0.515	0.392	0.0021409	2
Eif3g	1.33655e-07	0.149515	0.822	0.719	0.00221452	2
Spc25	1.35779e-07	-0.100895	0.032	0.107	0.00224973	2
Rsrp1	1.39849e-07	-0.13446	0.995	0.997	0.00231716	2
Cct7	1.51314e-07	0.141839	0.882	0.795	0.00250713	2
Lig1	1.65309e-07	-0.193899	0.128	0.23	0.00273901	2
Hk2	1.67818e-07	0.13064	0.321	0.203	0.00278057	2
Ahsa1	1.71564e-07	0.150593	0.816	0.686	0.00284265	2
Mrpl36	1.8334e-07	0.134182	0.674	0.531	0.00303776	2
Pnrc1	1.97475e-07	-0.167576	0.857	0.897	0.00327196	2
Ftsj3	2.04002e-07	0.122108	0.291	0.18	0.00338011	2
Myc	2.16823e-07	0.211666	0.52	0.391	0.00359254	2
Mybbp1a	2.41559e-07	0.144459	0.449	0.331	0.00400238	2
Wdr46	2.421e-07	0.132525	0.31	0.198	0.00401135	2
Atp5b	2.65853e-07	0.122416	0.984	0.967	0.00440491	2
Lockd	2.70913e-07	-0.185302	0.223	0.336	0.00448876	2
Wdr43	2.86897e-07	0.160156	0.535	0.41	0.00475359	2
Slc35b1	2.87196e-07	0.103959	0.217	0.122	0.00475854	2
Gps1	2.96001e-07	0.147935	0.528	0.385	0.00490444	2
Eif4e	3.08468e-07	0.149312	0.72	0.606	0.00511101	2
Abhd11	3.19633e-07	0.135418	0.446	0.322	0.005296	2
Hdgf	3.61678e-07	0.120196	0.934	0.836	0.00599264	2
Ak2	4.09678e-07	0.125501	0.699	0.54	0.00678795	2
Eif3e	4.1653e-07	-0.118152	0.995	0.998	0.00690148	2
Sf3b3	4.39276e-07	0.144551	0.706	0.588	0.00727836	2
Ywhae	4.75195e-07	0.111705	0.968	0.952	0.00787351	2
Myct1	4.87419e-07	-0.147396	0.779	0.822	0.00807605	2
Mettl27	4.93057e-07	-0.156216	0.34	0.443	0.00816945	2
Meg3	5.17878e-07	-0.435131	0.217	0.327	0.00858071	2
Fam69b	5.60261e-07	0.134705	0.608	0.469	0.00928297	2
Rpl7l1	6.04427e-07	0.133094	0.82	0.703	0.0100147	2
Tmem147	6.05493e-07	0.142143	0.706	0.558	0.0100324	2
Pqlc3	6.49873e-07	-0.155091	0.164	0.264	0.0107677	2
Tpst2	6.51257e-07	0.165518	0.688	0.58	0.0107907	2
Rrs1	6.58003e-07	0.130976	0.508	0.367	0.0109025	2
Eif6	6.70516e-07	0.138802	0.736	0.623	0.0111098	2
Cln6	6.73659e-07	-0.143396	0.364	0.465	0.0111619	2
4930523C07Rik	7.01656e-07	-0.115158	0.15	0.251	0.0116257	2
Txn1	7.32702e-07	0.104269	0.984	0.94	0.0121401	2
Mdfi	7.50404e-07	0.146459	0.561	0.437	0.0124334	2
Taldo1	7.94428e-07	0.147189	0.791	0.688	0.0131629	2
Hprt	8.77932e-07	0.133841	0.866	0.737	0.0145465	2
Ccdc86	8.93583e-07	0.104327	0.332	0.216	0.0148058	2
Lsm7	9.19763e-07	0.139929	0.879	0.773	0.0152396	2
Trim47	9.38409e-07	-0.184636	0.672	0.742	0.0155485	2
Haus4	9.38783e-07	-0.132353	0.269	0.377	0.0155547	2
Chchd4	9.5531e-07	0.138094	0.567	0.441	0.0158285	2
Rbm3	9.88807e-07	0.108231	0.979	0.942	0.0163835	2
Cdc42	1.05876e-06	0.116635	0.952	0.932	0.0175426	2
Nip7	1.07629e-06	0.13461	0.551	0.42	0.017833	2
Smco4	1.11298e-06	0.118322	0.488	0.36	0.0184409	2
Ostc	1.13894e-06	0.147603	0.718	0.59	0.0188711	2
Ndufa1	1.15368e-06	0.137253	0.759	0.65	0.0191154	2
Mrpl12	1.21907e-06	0.118684	0.742	0.604	0.0201988	2
Gins2	1.37876e-06	-0.120368	0.089	0.175	0.0228447	2
Fkbp3	1.38175e-06	0.135088	0.895	0.827	0.0228943	2
Hells	1.40965e-06	-0.108828	0.07	0.151	0.0233564	2
Hnrnpa2b1	1.42207e-06	0.119365	0.982	0.934	0.0235623	2
Fut8	1.5086e-06	0.164163	0.824	0.725	0.024996	2
Trmt61a	1.50918e-06	0.102334	0.225	0.131	0.0250056	2
Mrpl41	1.52021e-06	0.131036	0.531	0.408	0.0251884	2
Trub1	1.52303e-06	0.124789	0.333	0.232	0.0252351	2
Net1	1.57343e-06	-0.138967	0.216	0.32	0.0260702	2
Tecpr1	1.63972e-06	-0.128099	0.155	0.246	0.0271685	2
Pecr	1.88117e-06	0.106399	0.287	0.179	0.0311691	2
Pgam1	1.90134e-06	0.130252	0.774	0.67	0.0315033	2
Idh3a	2.01888e-06	0.119129	0.497	0.366	0.0334508	2
Ppid	2.0505e-06	0.123447	0.554	0.431	0.0339748	2
Nop53	2.07795e-06	-0.120364	0.995	0.994	0.0344296	2
Cct8	2.09773e-06	0.134874	0.852	0.746	0.0347573	2
Ccnd1	2.19728e-06	0.126598	0.267	0.177	0.0364068	2
Adipor1	2.20868e-06	-0.134187	0.606	0.678	0.0365956	2
Rock2	2.32236e-06	-0.148413	0.371	0.471	0.0384792	2
Farsa	2.36262e-06	0.141335	0.561	0.446	0.0391463	2
Ezh2	2.36859e-06	-0.128842	0.175	0.268	0.0392451	2
Nme2	2.39684e-06	0.146352	0.645	0.514	0.0397132	2
Impdh1	2.45627e-06	0.110745	0.299	0.194	0.040698	2
Eif4ebp1	2.788e-06	0.163736	0.752	0.659	0.0461944	2
Spc24	2.85966e-06	-0.179668	0.064	0.138	0.0473816	2
Puf60	3.09133e-06	0.122352	0.795	0.687	0.0512203	2
Larp1	3.51903e-06	0.127285	0.348	0.24	0.0583069	2
Klhl24	3.63714e-06	-0.148863	0.49	0.573	0.0602638	2
Snrpd2	3.68418e-06	0.109533	0.971	0.919	0.0610432	2
Hnrnpab	3.68994e-06	0.120731	0.807	0.692	0.0611387	2
H2-Q4	3.79106e-06	-0.13537	0.765	0.817	0.062814	2
Mtap	3.88301e-06	0.120098	0.401	0.287	0.0643376	2
Trp53	4.01796e-06	0.127892	0.873	0.791	0.0665737	2
Eif2s1	4.23253e-06	0.132758	0.638	0.517	0.0701288	2
Manf	4.44788e-06	0.150191	0.725	0.628	0.0736969	2
Atad3a	4.69153e-06	0.121685	0.412	0.299	0.0777339	2
Noc2l	4.72276e-06	0.124938	0.387	0.281	0.0782514	2
Kdelr1	4.84863e-06	-0.1174	0.604	0.687	0.0803369	2
Ppie	4.93703e-06	0.150283	0.611	0.495	0.0818016	2
Arpc4	5.10974e-06	0.126736	0.897	0.86	0.0846633	2
Hscb	5.26173e-06	-0.142862	0.504	0.585	0.0871816	2
Ifrd2	5.28943e-06	0.140902	0.422	0.311	0.0876405	2
Tmem238	5.61562e-06	0.123874	0.433	0.316	0.0930453	2
Wdr12	6.20251e-06	0.128899	0.545	0.425	0.102769	2
Rsl24d1	6.24714e-06	0.129884	0.8	0.692	0.103509	2
Cdv3	6.30877e-06	0.143532	0.544	0.426	0.10453	2
Bex1	6.31114e-06	-0.145822	0.496	0.584	0.104569	2
Ddx39b	6.43485e-06	0.131636	0.82	0.69	0.106619	2
Nsd2	6.46332e-06	-0.105991	0.182	0.28	0.107091	2
Dnajc9	6.62949e-06	-0.172607	0.414	0.471	0.109844	2
2700038G22Rik	6.73798e-06	0.120858	0.319	0.218	0.111642	2
Tmed9	6.95449e-06	0.111036	0.907	0.845	0.115229	2
Thyn1	7.01168e-06	0.116821	0.52	0.4	0.116177	2
Ccng2	7.5323e-06	-0.130392	0.184	0.273	0.124803	2
Atad2	7.87367e-06	-0.112971	0.114	0.198	0.130459	2
Myl12a	8.36503e-06	0.10902	0.938	0.893	0.1386	2
Fcho2	8.66735e-06	-0.14964	0.373	0.462	0.143609	2
Cited2	1.06207e-05	-0.183586	0.779	0.839	0.175975	2
Lcp1	1.08347e-05	0.111721	0.843	0.755	0.17952	2
Pdia3	1.11455e-05	0.134602	0.836	0.741	0.18467	2
2010107E04Rik	1.17705e-05	0.103303	0.973	0.947	0.195025	2
Wdr61	1.21811e-05	0.124018	0.679	0.576	0.201829	2
Exosc5	1.25374e-05	0.127668	0.631	0.497	0.207732	2
Uchl3	1.3131e-05	0.109718	0.44	0.323	0.217567	2
H2afy	1.36879e-05	0.105287	0.964	0.927	0.226795	2
Higd1a	1.44206e-05	0.117964	0.656	0.506	0.238934	2
Sgms1	1.46235e-05	-0.13656	0.608	0.673	0.242296	2
Mrps18b	1.47589e-05	0.119048	0.389	0.289	0.24454	2
Eif4a2	1.51288e-05	-0.138335	0.97	0.973	0.250669	2
Ntmt1	1.51482e-05	0.112574	0.414	0.31	0.25099	2
Sfpq	1.53922e-05	0.148454	0.761	0.666	0.255034	2
Tinagl1	1.54348e-05	-0.119796	0.232	0.323	0.255739	2
Idi1	1.61406e-05	0.1204	0.353	0.255	0.267433	2
Smc2	1.63316e-05	-0.127001	0.141	0.225	0.270598	2
Npc2	1.65298e-05	-0.113756	0.913	0.906	0.273882	2
Apoe	1.65479e-05	-0.163868	0.939	0.97	0.274182	2
Prim1	1.7076e-05	-0.114825	0.123	0.207	0.282933	2
Zfp395	1.71023e-05	-0.109721	0.171	0.261	0.283368	2
[truncated: 3,212 more rows]
