# Supplementary material for: Hematopoiesis under telomere attrition at the single-cell resolution
Source: Nat Commun. 2021 Nov 25;12:6850. doi: 10.1038/s41467-021-27206-7 (PMC8617077; doi:10.1038/s41467-021-27206-7)
Supplement: Supplementary file 6 — Dataset 4 [file 41467_2021_27206_MOESM6_ESM.xlsx]

## Sheet: Suppl. Table 4
Supplementary Dataset 4: scATAC-seq TF cluster markers of HSCs from G0 and G5/G6 mice
gene	p_val	avg_logFC	p_val_adj	cluster
MAFG::NFE2L1	3.07e-169	0.0140431	1.78e-166	0
Prrx2	1.93e-165	0.0161094	1.12e-162	0
PRRX1	1.93e-165	0.0161094	1.12e-162	0
RAX2	1.93e-165	0.0161094	1.12e-162	0
SHOX	1.46e-158	0.0156144	8.46e-156	0
UNCX	1.46e-158	0.0156144	8.46e-156	0
NKX6-2	2.23e-145	0.0155103	1.29e-142	0
Arid3a	5.04e-141	0.00996653	2.92e-138	0
FOXL1	3.09e-137	0.011298	1.79e-134	0
Shox2	7.81e-123	0.0160325	4.52e-120	0
ISX	9.07e-122	0.0159504	5.25e-119	0
LHX9	9.07e-122	0.0159504	5.25e-119	0
Dlx3	2.74e-115	0.0141177	1.59e-112	0
Dlx4	2.74e-115	0.0141177	1.59e-112	0
GATA5	1.01e-112	0.0225752	5.86e-110	0
GATA3	1.01e-112	0.0225752	5.86e-110	0
Lhx4	4.41e-109	0.0167294	2.55e-106	0
SPIB	1.25e-102	0.0104105	7.22e-100	0
Dlx2	5.17e-91	0.0133132	2.99e-88	0
Lhx8	1.62e-82	0.0194741	9.4e-80	0
Sox5	8.68e-82	0.00878157	5.03e-79	0
VAX1	1.89e-79	0.0137598	1.09e-76	0
DLX6	2.5e-78	0.0133958	1.45e-75	0
Nkx2-5	1.14e-76	0.00826757	6.58e-74	0
MEIS1	8.2e-75	0.00764353	4.75e-72	0
LBX1	2.26e-71	0.0203823	1.31e-68	0
ZNF354C	7.26e-69	0.00801458	4.21e-66	0
BACH2	1.95e-56	0.0457737	1.13e-53	0
BSX	1.08e-54	0.0110099	6.24e-52	0
JDP2	3.67e-54	0.0373188	2.12e-51	0
BARX1	4.07e-54	0.0107117	2.36e-51	0
MSX1	1.79e-51	0.01272	1.04e-48	0
MSX2	1.79e-51	0.01272	1.04e-48	0
Msx3	1.79e-51	0.01272	1.04e-48	0
Bach1::Mafk	1e-50	0.0405581	5.82e-48	0
Nfe2l2	9.76e-50	0.0490778	5.65e-47	0
MAF::NFE2	7.75e-48	0.0465481	4.48e-45	0
SOX9	1.54e-47	0.0174199	8.93e-45	0
LMX1B	4.48e-47	0.0117844	2.59e-44	0
NFATC2	8.95e-47	0.00607151	5.18e-44	0
Sox2	2.35e-46	0.00848029	1.36e-43	0
MZF1	4.76e-46	0.00640234	2.76e-43	0
RUNX3	1.28e-44	0.0267821	7.39e-42	0
Nobox	8.92e-43	0.0110728	5.17e-40	0
SPIC	8.64e-41	0.0349949	5e-38	0
RUNX1	6.35e-40	0.0309217	3.68e-37	0
LMX1A	2.36e-39	0.0153731	1.37e-36	0
FOXI1	4.2e-39	0.00730428	2.43e-36	0
FOXD2	4.2e-39	0.00730428	2.43e-36	0
FOXO4	4.2e-39	0.00730428	2.43e-36	0
FOXO6	4.2e-39	0.00730428	2.43e-36	0
FOXP3	4.2e-39	0.00730428	2.43e-36	0
GSX2	1.84e-38	0.0232183	1.06e-35	0
Bhlha15	3.67e-38	0.0185568	2.12e-35	0
Dux	3.88e-36	0.00881626	2.25e-33	0
FOS::JUN	5e-36	0.0315056	2.9e-33	0
FOSB::JUNB	5e-36	0.0315056	2.9e-33	0
MEF2C	7.1e-35	0.0173184	4.11e-32	0
IRF2	1.23e-34	0.038318	7.15e-32	0
FOSL1::JUND	1.48e-34	0.0396208	8.58e-32	0
SPI1	1.54e-34	0.0402025	8.93e-32	0
VDR	2.55e-34	0.00641162	1.47e-31	0
IRF1	1.27e-33	0.0108329	7.35e-31	0
MAFF	1.71e-33	0.0414323	9.91e-31	0
CDX1	1.67e-32	0.0132503	9.67e-30	0
Hoxd8	1.79e-30	0.0183722	1.04e-27	0
FOSL2::JUNB	2.34e-30	0.0411459	1.36e-27	0
VSX1	6.73e-29	0.0129311	3.9e-26	0
VSX2	6.73e-29	0.0129311	3.9e-26	0
Lhx3	2.46e-27	0.0209022	1.42e-24	0
SOX15	6.2e-27	0.020334	3.59e-24	0
JUN(var.2)	6.35e-27	0.0302954	3.68e-24	0
FOXD1	2.96e-26	0.0130443	1.71e-23	0
Alx1	3.18e-26	0.024884	1.84e-23	0
Alx4	1.12e-25	0.0275873	6.49e-23	0
MAFG	4.48e-25	0.0392525	2.59e-22	0
Hmx2	1.34e-24	0.0228743	7.78e-22	0
Arx	4.18e-24	0.0276864	2.42e-21	0
EWSR1-FLI1	1.58e-23	0.00928719	9.18e-21	0
GATA2	1.6e-23	0.0240935	9.25e-21	0
MAFK	2.39e-23	0.0388927	1.38e-20	0
GATA6	2.78e-23	0.0257174	1.61e-20	0
FOSL2	4.01e-23	0.0304085	2.32e-20	0
JUN::JUNB	1.22e-22	0.0319976	7.07e-20	0
NFAT5	7.93e-22	0.0153894	4.59e-19	0
Foxj2	1.05e-21	0.00614331	6.07e-19	0
PDX1	2.74e-21	0.00914191	1.59e-18	0
VAX2	2.74e-21	0.00914191	1.59e-18	0
Gata4	5.05e-21	0.0270608	2.93e-18	0
Hmx3	6.05e-21	0.0204924	3.5e-18	0
LIN54	6.48e-21	0.0101423	3.75e-18	0
MGA	1.74e-20	0.00770329	1.01e-17	0
TBX15	1.74e-20	0.00770329	1.01e-17	0
TBX1	1.74e-20	0.00770329	1.01e-17	0
TBX4	1.74e-20	0.00770329	1.01e-17	0
TBX5	1.74e-20	0.00770329	1.01e-17	0
RAX	1.95e-20	0.0183453	1.13e-17	0
RHOXF1	3.01e-20	0.00540655	1.74e-17	0
GATA1::TAL1	5.22e-20	0.0296567	3.02e-17	0
ALX3	8.93e-20	0.015192	5.17e-17	0
FOSL2::JUND	2.02e-19	0.0434182	1.17e-16	0
MIXL1	5.24e-19	0.0147258	3.04e-16	0
Nr2e3	1.55e-18	0.00493326	8.95e-16	0
JUNB	2.12e-18	0.0270909	1.23e-15	0
GSX1	1.38e-17	0.0173672	7.96e-15	0
POU6F1	1.94e-17	0.0268795	1.12e-14	0
Sox17	3.24e-17	0.0106067	1.88e-14	0
POU5F1	3.75e-17	0.01924	2.17e-14	0
BATF::JUN	1.84e-16	0.0283033	1.06e-13	0
STAT1::STAT2	6.75e-16	0.0178109	3.91e-13	0
NFE2	7.87e-16	0.0483088	4.56e-13	0
Arid5a	1.87e-15	0.0208881	1.08e-12	0
SOX10	2.28e-15	0.0110536	1.32e-12	0
POU2F2	4.08e-15	0.0174271	2.36e-12	0
Gata1	4.2e-15	0.0273026	2.43e-12	0
MNX1	4.33e-15	0.0123109	2.51e-12	0
MEF2D	7.26e-15	0.0223201	4.21e-12	0
POU4F1	1.6e-14	0.0161442	9.27e-12	0
FOXA1	1.71e-14	0.0154861	9.87e-12	0
TEAD3	2.13e-14	0.00525232	1.23e-11	0
HSF4	5.64e-14	0.0176451	3.27e-11	0
mix-a	6.68e-14	0.0182163	3.87e-11	0
HSF2	8.08e-14	0.0182197	4.68e-11	0
Hoxd3	1.65e-13	0.0153131	9.56e-11	0
Smad4	2.02e-13	0.00421777	1.17e-10	0
MEIS3	2.79e-13	0.00710719	1.62e-10	0
JUND	2.98e-13	0.0286048	1.73e-10	0
Hoxb5	4.84e-13	0.0218002	2.8e-10	0
Sox3	7.97e-13	0.00874586	4.61e-10	0
Twist2	1.19e-12	0.0221087	6.89e-10	0
HSF1	4.06e-12	0.0180608	2.35e-09	0
HOXB2	4.33e-12	0.0115243	2.51e-09	0
HOXD13	5.65e-12	0.0112512	3.27e-09	0
MEF2A	7.78e-12	0.017986	4.51e-09	0
POU4F2	1.51e-11	0.017827	8.77e-09	0
MEF2B	1.61e-11	0.0215479	9.3e-09	0
EN1	2.95e-11	0.0063757	1.71e-08	0
Hand1::Tcf3	3.64e-11	0.0196342	2.11e-08	0
ZNF410	7.19e-11	0.0330497	4.16e-08	0
SIX2	7.26e-11	0.0237221	4.2e-08	0
ISL2	9.66e-11	0.00521332	5.6e-08	0
Stat6	9.96e-11	0.0135034	5.77e-08	0
FOS	1.05e-10	0.0239589	6.06e-08	0
POU4F3	1.29e-10	0.0118704	7.46e-08	0
HESX1	1.33e-10	0.0157737	7.72e-08	0
Sox6	1.68e-10	0.0104425	9.73e-08	0
SOX21	2.1e-10	0.025694	1.22e-07	0
Hoxc9	2.22e-10	0.0416225	1.29e-07	0
Hmx1	2.28e-10	0.0201096	1.32e-07	0
Hoxd9	2.7e-10	0.0126765	1.57e-07	0
Foxj3	3.33e-10	0.00552552	1.93e-07	0
EMX1	3.5e-10	0.018186	2.03e-07	0
FOXB1	4.15e-10	0.0118071	2.4e-07	0
IRF3	5.38e-10	0.0163746	3.11e-07	0
CDX2	6.32e-10	0.0170677	3.66e-07	0
Mecom	7.09e-10	0.0211174	4.11e-07	0
Arid3b	8.91e-10	0.0141281	5.16e-07	0
LHX2	1.17e-09	0.0170402	6.77e-07	0
POU3F3	1.28e-09	0.0158329	7.41e-07	0
SOX4	1.89e-09	0.0252419	1.09e-06	0
Tcf7	2.42e-09	0.0201127	1.4e-06	0
GRHL2	4.04e-09	0.0196901	2.34e-06	0
FOSL1::JUN	4.26e-09	0.0259658	2.47e-06	0
PRDM1	4.55e-09	0.0164174	2.63e-06	0
SRY	5.78e-09	0.00835796	3.34e-06	0
Foxd3	8.56e-09	0.0109927	4.96e-06	0
Hoxa9	9e-09	0.0301937	5.21e-06	0
IRF9	1.33e-08	0.0265077	7.71e-06	0
Phox2b	1.5e-08	0.017958	8.7e-06	0
FOSL1::JUNB	2.08e-08	0.0221812	1.2e-05	0
FOSL2::JUN	2.1e-08	0.0214866	1.22e-05	0
ZBTB18	2.33e-08	0.0179646	1.35e-05	0
LBX2	2.33e-08	0.0118842	1.35e-05	0
HOXB3	3.15e-08	0.0126609	1.82e-05	0
PHOX2A	3.59e-08	0.0166003	2.08e-05	0
TCF7L2	3.84e-08	0.0156376	2.22e-05	0
HOXA2	3.98e-08	0.0150708	2.3e-05	0
Sox11	4.09e-08	0.0190296	2.37e-05	0
Ascl2	4.72e-08	0.00945836	2.73e-05	0
TCF7L1	5e-08	0.0201388	2.89e-05	0
GBX2	5.11e-08	0.0142802	2.96e-05	0
Rhox11	6.66e-08	0.0274865	3.86e-05	0
NFIL3	6.99e-08	0.0238578	4.05e-05	0
Barhl1	8.47e-08	0.0160773	4.9e-05	0
NFATC3	9.59e-08	0.012602	5.55e-05	0
NEUROG2	9.68e-08	0.0257955	5.6e-05	0
SMAD2::SMAD3::SMAD4	1.36e-07	0.0159585	7.87e-05	0
FOS::JUNB	1.81e-07	0.0329822	0.000104738	0
HNF1B	2.83e-07	0.0196511	0.000164032	0
NFATC1	3.13e-07	0.0120088	0.000181119	0
Pou2f3	3.7e-07	0.0118922	0.000214481	0
HOXA10	5.18e-07	0.0112427	0.000300058	0
NRL	6.07e-07	0.0266076	0.000351726	0
PBX1	6.32e-07	0.0237909	0.000365725	0
FOSL1	8.92e-07	0.0141291	0.000516206	0
PROP1	9.7e-07	0.0173154	0.000561385	0
MYF6	1.54e-06	0.0140149	0.000892563	0
FOS::JUND	1.55e-06	0.0220848	0.000898626	0
Pou5f1::Sox2	1.58e-06	0.0139987	0.000916344	0
POU6F2	2.48e-06	0.0190374	0.0014388	0
NEUROD2	2.68e-06	0.0147229	0.00155214	0
CEBPA	3.56e-06	0.023263	0.00205989	0
Sox1	3.82e-06	0.0185344	0.00221	0
POU3F4	4.1e-06	0.00682876	0.00237453	0
POU5F1B	4.1e-06	0.00682876	0.00237453	0
OLIG2	4.96e-06	0.0168432	0.00287266	0
OLIG1	4.96e-06	0.0168432	0.00287266	0
OLIG3	4.96e-06	0.0168432	0.00287266	0
TP63	6.04e-06	0.0334026	0.00349519	0
Mafb	6.2e-06	0.0211095	0.00358779	0
NKX3-2	1.28e-05	0.00680089	0.00740105	0
Neurog1	2.68e-05	0.0128752	0.0155131	0
Nkx3-1	2.68e-05	0.00654515	0.0155237	0
Bcl6	3.09e-05	0.0119778	0.0179197	0
ONECUT1	3.35e-05	0.0113453	0.0193943	0
NFIX	3.45e-05	0.00526495	0.0199895	0
FOXC2	5.38e-05	0.00406633	0.0311736	0
POU2F1	5.69e-05	0.0114816	0.0329553	0
TEAD1	5.71e-05	0.00814395	0.0330693	0
IRF7	6.61e-05	0.0195972	0.0382775	0
NFIA	8.3e-05	0.00704679	0.0480629	0
LHX6	8.81e-05	0.0159271	0.0510148	0
NKX6-1	0.000123493	0.00305974	0.0715022	0
ESX1	0.000140329	0.011157	0.0812503	0
TFAP4	0.000146432	0.0130412	0.0847843	0
EOMES	0.000156113	0.0181497	0.0903892	0
ONECUT3	0.000175782	0.00455486	0.101778	0
ZSCAN4	0.000177212	0.0140104	0.102606	0
Foxo1	0.00017835	0.0136107	0.103265	0
JUN	0.000182269	0.015828	0.105534	0
POU3F2	0.000197749	0.0102749	0.114497	0
NR3C1	0.000207533	0.0186387	0.120162	0
BHLHE22	0.00026183	0.0140342	0.1516	0
EMX2	0.000268517	0.0166615	0.155471	0
Nr5a2	0.000272359	0.00392336	0.157696	0
Nkx2-5(var.2)	0.000302357	0.0164909	0.175065	0
E2F7	0.000346105	0.0180892	0.200395	0
HNF1A	0.000403455	0.00953399	0.2336	0
SOX13	0.000447927	0.012	0.25935	0
Foxa2	0.000461747	0.0141973	0.267351	0
NOTO	0.000478141	0.0130779	0.276844	0
Atoh1	0.000490587	0.00951339	0.28405	0
MEOX1	0.000521627	0.0125588	0.302022	0
TEAD2	0.00074604	0.0102968	0.431957	0
NFIC	0.00100823	0.00695751	0.583767	0
Dlx1	0.00121366	0.00815483	0.70271	0
GBX1	0.00122872	0.00889338	0.711428	0
NR3C2	0.0013136	0.0132797	0.760572	0
Rarg(var.2)	0.00133697	0.0137353	0.774106	0
Ddit3::Cebpa	0.00152845	0.0190545	0.884973	0
RARA	0.00193471	0.0117117	1	0
PAX4	0.00195656	0.0056263	1	0
Hic1	0.00196937	0.00477632	1	0
NFIC::TLX1	0.00243011	0.0113736	1	0
FOXP1	0.00268571	0.00622832	1	0
POU1F1	0.00309642	0.00759328	1	0
EVX1	0.0032413	0.00882994	1	0
FOXH1	0.00335032	0.0131205	1	0
Foxq1	0.00338747	0.00697282	1	0
DMRT3	0.00373331	0.012837	1	0
NKX2-3	0.00411296	0.00482229	1	0
MEIS2	0.00413213	0.00260894	1	0
PBX2	0.00456812	0.00910267	1	0
ONECUT2	0.00495646	0.00543466	1	0
HOXC10	0.00583361	0.00942128	1	0
POU3F1	0.00622794	0.00661466	1	0
EN2	0.00785509	0.00943456	1	0
Spz1	0.00843345	0.0174358	1	0
TBP	0.00880886	0.0095814	1	0
NR1H2::RXRA	0.00888611	0.00751238	1	0
Nr2e1	0.00952732	0.0038961	1	0
BCL6B	0.00968931	0.0100544	1	0
ZNF354C	2.06e-10	0.00314438	1.19e-07	1
MZF1	6.41e-10	0.00292597	3.71e-07	1
Smad4	2.61e-08	0.00268682	1.51e-05	1
Arid3a	1.12e-07	0.00223418	6.51e-05	1
MAFG::NFE2L1	1.09e-06	0.00268775	0.000630641	1
MEIS1	1.22e-05	0.00175137	0.00708013	1
NFATC2	1.36e-05	0.0020867	0.00787983	1
Sox2	1.7e-05	0.00241561	0.00985506	1
VDR	1.72e-05	0.0019438	0.00998698	1
FOXL1	2.72e-05	0.00225146	0.0157422	1
SPIB	9.41e-05	0.00163685	0.0544977	1
RUNX3	0.000253627	0.00555986	0.14685	1
Nr2e3	0.000262588	0.00222957	0.152038	1
CTCF	0.000458508	0.00276999	0.265476	1
Nkx2-5	0.00142418	0.00167765	0.824603	1
EWSR1-FLI1	0.0017723	0.00251213	1	1
RREB1	0.00279008	0.00112265	1	1
ZNF263	0.00379236	0.000856733	1	1
RUNX1	0.00616935	0.00550889	1	1
FOXI1	0.00764884	0.00170816	1	1
FOXD2	0.00764884	0.00170816	1	1
FOXO4	0.00764884	0.00170816	1	1
FOXO6	0.00764884	0.00170816	1	1
FOXP3	0.00764884	0.00170816	1	1
Arnt	0.0085338	0.000734818	1	1
Zfx	0	0.051378	0	2
SP1	0	0.03074	0	2
SP2	0	0.0249863	0	2
SP8	2e-301	0.0402257	1.16e-298	2
SP3	1.98e-293	0.0344834	1.15e-290	2
KLF16	3.17e-287	0.0334392	1.84e-284	2
SP4	1e-286	0.0411416	5.79e-284	2
KLF5	6.95e-280	0.0326099	4.03e-277	2
KLF14	2.08e-251	0.0423836	1.2e-248	2
Ahr::Arnt	3.79e-247	0.0137678	2.19e-244	2
NRF1	1.25e-215	0.0541139	7.24e-213	2
E2F6	7.93e-213	0.0384905	4.59e-210	2
Tcfl5	3.71e-212	0.0472573	2.15e-209	2
EGR3	3.65e-207	0.0410171	2.11e-204	2
ZIC4	9.19e-196	0.0430456	5.32e-193	2
ZIC3	1.11e-180	0.0417499	6.4e-178	2
EGR4	5.96e-179	0.0412316	3.45e-176	2
E2F4	1.79e-169	0.0389614	1.03e-166	2
CTCFL	2.45e-167	0.0279759	1.42e-164	2
Klf12	1.38e-159	0.0460571	7.99e-157	2
YY1	2.06e-145	0.0634167	1.19e-142	2
ZBTB7A	2.17e-131	0.052133	1.26e-128	2
TFAP2A(var.2)	4.4e-125	0.0351249	2.55e-122	2
ARNT::HIF1A	1.78e-123	0.0367263	1.03e-120	2
ZBTB33	1.98e-120	0.0645299	1.15e-117	2
GLIS2	2.67e-118	0.0838778	1.54e-115	2
KLF13	9.88e-112	0.0419666	5.72e-109	2
INSM1	2.59e-111	0.0611812	1.5e-108	2
TFDP1	2.16e-109	0.0391703	1.25e-106	2
HINFP	1.04e-107	0.0535366	6.02e-105	2
PLAG1	1.24e-107	0.0256995	7.15e-105	2
USF2	4.14e-102	0.0427113	2.4e-99	2
Gmeb1	2.87e-98	0.0401615	1.66e-95	2
RREB1	5.8e-91	0.00888686	3.36e-88	2
ELK4	4.25e-88	0.048095	2.46e-85	2
Gabpa	9.56e-85	0.0490968	5.53e-82	2
TFE3	2.46e-84	0.018371	1.42e-81	2
TFAP2A(var.3)	4.32e-82	0.031175	2.5e-79	2
ZIC1	8.89e-82	0.0333661	5.14e-79	2
ETV5	3.59e-80	0.0417187	2.08e-77	2
ZBTB7C	6.33e-80	0.135179	3.66e-77	2
TFAP2C(var.3)	1.32e-79	0.0308021	7.67e-77	2
RARA::RXRG	1.21e-75	0.0553034	7.02e-73	2
ZNF740	2.43e-74	0.011514	1.41e-71	2
FOSL2::JUND(var.2)	2.5e-73	0.0575895	1.45e-70	2
TFAP2B(var.3)	5.6e-72	0.0307267	3.24e-69	2
TFAP2B	7.67e-72	0.0321799	4.44e-69	2
FOSL1::JUND(var.2)	7.92e-71	0.0485803	4.59e-68	2
TFAP2C	5.25e-70	0.0314827	3.04e-67	2
Hes1	4.01e-69	0.0374286	2.32e-66	2
FLI1	3.27e-64	0.0410718	1.89e-61	2
ERG	3.27e-64	0.0410718	1.89e-61	2
ETV3	1.25e-63	0.0469603	7.26e-61	2
TFAP2A	1.47e-63	0.0297718	8.49e-61	2
ZEB1	5.59e-63	0.0283149	3.24e-60	2
ELK3	5.86e-63	0.0407946	3.39e-60	2
ETV1	5.86e-63	0.0407946	3.39e-60	2
ETV4	5.86e-63	0.0407946	3.39e-60	2
FEV	5.86e-63	0.0407946	3.39e-60	2
ELK1	5.86e-63	0.0407946	3.39e-60	2
CREB1	1.43e-62	0.0566173	8.29e-60	2
ERF	9.65e-62	0.0403725	5.59e-59	2
NFYA	3.4e-59	0.034661	1.97e-56	2
ETS1	4.11e-59	0.0380019	2.38e-56	2
HIF1A	2.34e-58	0.114501	1.36e-55	2
ZBTB7B	1.13e-57	0.226187	6.52e-55	2
Atf3	2.54e-57	0.0262291	1.47e-54	2
Atf1	9.27e-57	0.0278701	5.37e-54	2
USF1	4.65e-52	0.0415843	2.69e-49	2
MXI1	8.74e-52	0.0328316	5.06e-49	2
ZNF263	6.5e-51	0.00458834	3.76e-48	2
EGR1	8.94e-50	0.0401744	5.18e-47	2
EGR2	4.12e-48	0.0418618	2.39e-45	2
Arnt	2.12e-47	0.00709378	1.23e-44	2
KLF9	8.05e-47	0.0196475	4.66e-44	2
Id2	8.77e-47	0.0128192	5.08e-44	2
NFYB	8.51e-46	0.0387464	4.92e-43	2
FOSL2::JUNB(var.2)	2.61e-44	0.070329	1.51e-41	2
Crem	9.57e-44	0.036619	5.54e-41	2
ATF7	5.32e-43	0.0680551	3.08e-40	2
FOSB::JUNB(var.2)	2.12e-40	0.0363561	1.23e-37	2
JDP2(var.2)	4.3e-40	0.0595169	2.49e-37	2
TFEB	5.11e-40	0.026006	2.96e-37	2
MYC	7.46e-39	0.0328869	4.32e-36	2
Stat4	1.25e-38	0.0618645	7.22e-36	2
JUN::JUNB(var.2)	1.78e-37	0.0535839	1.03e-34	2
PAX5	2.34e-36	0.040387	1.36e-33	2
Hes2	2.05e-35	0.0501746	1.19e-32	2
CTCF	6.24e-35	0.0110025	3.61e-32	2
ETV6	1.46e-34	0.0338124	8.45e-32	2
RFX3	6.74e-34	0.0239171	3.91e-31	2
Creb5	8.99e-34	0.0530496	5.2e-31	2
RFX4	4.1e-31	0.0244071	2.37e-28	2
BHLHE40	1.75e-30	0.0263326	1.01e-27	2
FOS::JUN(var.2)	1.42e-29	0.043758	8.23e-27	2
NHLH1	7.97e-29	0.0215912	4.61e-26	2
TFEC	2.74e-26	0.0250091	1.59e-23	2
REST	1.31e-24	0.0159327	7.59e-22	2
RFX2	4.52e-24	0.021949	2.62e-21	2
Rfx1	5.46e-24	0.0178344	3.16e-21	2
MITF	9.17e-24	0.0259584	5.31e-21	2
OTX1	1.54e-23	0.0159101	8.93e-21	2
TFAP2B(var.2)	1.6e-23	0.021321	9.24e-21	2
TCF4	2.58e-23	0.0174925	1.49e-20	2
ELF5	5.09e-23	0.0381766	2.95e-20	2
RFX5	6.89e-23	0.0211873	3.99e-20	2
Znf423	1.1e-22	0.0151214	6.36e-20	2
ELF4	1.82e-20	0.0379841	1.06e-17	2
BHLHE41	3.98e-20	0.0290487	2.3e-17	2
ELF3	4.17e-20	0.0387668	2.41e-17	2
ELF1	2.76e-19	0.0399389	1.6e-16	2
ASCL1	1.69e-17	0.00985034	9.8e-15	2
THAP1	1.25e-16	0.00890788	7.25e-14	2
Pitx1	1.86e-16	0.00737895	1.08e-13	2
Klf1	2.66e-16	0.0155441	1.54e-13	2
Pax2	6.31e-16	0.00525756	3.66e-13	2
CREB3	6.84e-16	0.0413461	3.96e-13	2
GLIS1	2.9e-15	0.0274883	1.68e-12	2
Myog	4.38e-15	0.0111729	2.54e-12	2
Myod1	1.89e-13	0.0106855	1.1e-10	2
SPDEF	3.39e-12	0.0444901	1.97e-09	2
TFCP2	3.88e-12	0.0283235	2.25e-09	2
EHF	9.7e-12	0.0397397	5.62e-09	2
MLX	1.24e-11	0.023116	7.2e-09	2
MLXIPL	1.24e-11	0.023116	7.2e-09	2
SREBF2(var.2)	1.24e-11	0.023116	7.2e-09	2
Srebf1(var.2)	1.24e-11	0.023116	7.2e-09	2
Arntl	2.01e-11	0.0161053	1.16e-08	2
NR4A2	5.56e-11	0.00708418	3.22e-08	2
Tcf12	9.98e-11	0.0124438	5.78e-08	2
XBP1	1.2e-10	0.038593	6.93e-08	2
GLIS3	1.83e-09	0.0223653	1.06e-06	2
MNT	2.07e-09	0.0164816	1.2e-06	2
NFKB2	2.6e-09	0.0201739	1.51e-06	2
ZNF282	5.79e-09	0.0216284	3.35e-06	2
ZNF143	5.6e-08	0.0170245	3.24e-05	2
MAX	5.61e-08	0.0151745	3.25e-05	2
NR2C2	5.68e-08	0.00840277	3.29e-05	2
CREB3L1	8.39e-08	0.0299212	4.86e-05	2
PBX3	2.31e-07	0.0105881	0.000133725	2
PKNOX2	3.12e-07	0.0307583	0.000180775	2
GLI2	5.42e-07	0.0232267	0.000313628	2
GCM2	6.84e-07	0.0184411	0.000396215	2
SRF	1.24e-06	0.0328612	0.000716243	2
GMEB2	1.32e-06	0.0140282	0.000765821	2
FOSB::JUN	1.56e-06	0.0374488	0.00090117	2
FOSL2::JUN(var.2)	1.56e-06	0.0374488	0.00090117	2
BATF3	2.31e-06	0.0378012	0.00133872	2
PAX1	2.6e-06	0.0373644	0.00150383	2
RARA::RXRA	4.04e-06	0.0116092	0.00233912	2
MYCN	7.23e-06	0.0153221	0.00418537	2
TCF3	8.46e-06	0.0071268	0.00489903	2
HEY1	1.59e-05	0.0156695	0.00918477	2
HES7	1.76e-05	0.0183144	0.010194	2
MZF1(var.2)	3.17e-05	0.00558787	0.0183303	2
NR1A4::RXRA	7.66e-05	0.0204627	0.0443567	2
SCRT1	9.68e-05	0.0133835	0.0560215	2
Npas2	0.000269732	0.0109117	0.156175	2
Nr1h3::Rxra	0.000271989	0.00777328	0.157482	2
MYBL2	0.000330378	0.0480768	0.191289	2
TGIF2	0.000367365	0.0206341	0.212704	2
RXRG	0.000467235	0.009679	0.270529	2
HOXD12	0.000513884	0.0231718	0.297539	2
NR4A2::RXRA	0.000519043	0.0156977	0.300526	2
RELB	0.000760937	0.0125357	0.440583	2
CEBPB	0.000914157	0.0218516	0.529297	2
CEBPE	0.000914157	0.0218516	0.529297	2
NFKB1	0.000943337	0.0124606	0.546192	2
HOXD11	0.00171995	0.020377	0.995849	2
CENPB	0.00178704	0.0212952	1	2
Mlxip	0.00276287	0.00245385	1	2
RXRB	0.00327365	0.00838937	1	2
SCRT2	0.00462131	0.0123377	1	2
KLF4	0.00757272	0.00513098	1	2
HEY2	0.00771652	0.00897227	1	2
Nr2f6	0.00787483	0.00731043	1	2
TFAP2C(var.2)	0.00998946	0.00671441	1	2
