# Supplementary material for: Hematopoiesis under telomere attrition at the single-cell resolution
Source: Nat Commun. 2021 Nov 25;12:6850. doi: 10.1038/s41467-021-27206-7 (PMC8617077; doi:10.1038/s41467-021-27206-7)
Supplement: Supplementary file 7 — Dataset 5 [file 41467_2021_27206_MOESM7_ESM.xlsx]

## Sheet: Suppl. Table 5
Supplementary Dataset 5: TFs whose binding sites were differentially enriched in the open chromatin regions of G5/G6 cells in cluster 0 from Fig. 2c as compared to those enriched in the open chromatin regions of G0 cells.
	p_val	avg_logFC	pct.1	pct.2	p_val_adj
STAT1::STAT2	2.05224e-07	-0.016166	1	1	0.000118825
Ahr::Arnt	2.11317e-07	-0.00287716	1	1	0.000122353
IRF2	3.27964e-07	-0.0243384	1	1	0.000189891
IRF1	9.09368e-07	-0.00662259	1	1	0.000526524
NFYA	9.66442e-06	0.0130566	1	1	0.0055957
IRF9	1.47265e-05	-0.0348609	1	1	0.00852662
IRF3	1.5934e-05	-0.0172119	1	1	0.00922578
ZNF354C	4.05615e-05	-0.00290567	1	1	0.0234851
SP4	5.64372e-05	0.00459618	1	1	0.0326771
ZBTB7A	0.000125535	-0.0128931	1	1	0.0726845
JUN	0.000137427	-0.0250399	1	1	0.07957
Atf3	0.000175927	-0.010176	1	1	0.101862
IRF4	0.000187752	-0.0439312	1	1	0.108708
MZF1	0.00019404	-0.00252478	1	1	0.112349
KLF14	0.000206156	0.00482808	1	1	0.119364
RUNX1	0.000275087	0.0140021	1	1	0.159275
Tcf12	0.000363385	-0.0120664	1	1	0.2104
Pou2f3	0.000478586	0.0139059	1	1	0.277101
TCF4	0.000574898	-0.0102221	1	1	0.332866
Klf12	0.00067608	0.00795817	1	1	0.39145
ESRRB	0.000740298	0.0379006	1	1	0.428633
FOSB::JUNB(var.2)	0.00112091	-0.0153319	1	1	0.649009
SP8	0.00116684	0.00337786	1	1	0.6756
Gabpa	0.0012999	-0.0132374	1	1	0.75264
Myog	0.00143714	-0.00796897	1	1	0.832105
ZNF143	0.00146247	0.0163779	1	1	0.846773
NR2C2	0.00156518	0.00826629	1	1	0.906241
BATF3	0.00187296	-0.0378116	1	1	1
FOSL1::JUN(var.2)	0.00200358	-0.026362	1	1	1
JUNB(var.2)	0.00200358	-0.026362	1	1	1
SPIB	0.00210926	-0.00204827	1	1	1
PBX2	0.00213508	0.0168809	1	1	1
SP3	0.00227642	0.00261761	1	1	1
ZNF263	0.00228825	-0.00145505	1	1	1
TCF7L1	0.0022922	0.0196979	1	1	1
CREB1	0.00235228	-0.0183025	1	1	1
ZEB1	0.00242003	-0.0085635	1	1	1
Arnt	0.00247892	-0.00206939	1	1	1
Hes1	0.00315733	-0.0088523	1	1	1
Gfi1b	0.00328149	0.0164761	1	1	1
JUND(var.2)	0.00344436	-0.0169717	1	1	1
GATA1::TAL1	0.00361456	0.0128762	1	1	1
RELA	0.00438527	0.0117296	1	1	1
ELK4	0.00446093	-0.0100361	1	1	1
Arid3b	0.00456364	0.0132256	1	1	1
FOSL2::JUNB(var.2)	0.00490054	-0.022744	1	1	1
HOXD12	0.0050164	-0.0321001	1	1	1
HSF1	0.00531057	0.0131653	1	1	1
FOSL1::JUND(var.2)	0.00540052	-0.0136794	1	1	1
ERF	0.0056113	0.0106245	1	1	1
NHLH1	0.00695754	-0.00931541	1	1	1
SOX9	0.00750746	0.00520798	1	1	1
HLTF	0.00770123	0.00586333	1	1	1
Hoxa9	0.00775484	0.0219916	1	1	1
CEBPB	0.00805885	0.0244333	1	1	1
CEBPE	0.00805885	0.0244333	1	1	1
Gmeb1	0.0088526	-0.00876147	1	1	1
ETS1	0.0095127	0.00998326	1	1	1
HINFP	0.00980353	-0.0112686	1	1	1
ELK3	0.0100569	0.0100189	1	1	1
ETV1	0.0100569	0.0100189	1	1	1
ETV4	0.0100569	0.0100189	1	1	1
FEV	0.0100569	0.0100189	1	1	1
ELK1	0.0100569	0.0100189	1	1	1
Nkx2-5	0.0106684	-0.00144878	1	1	1
GATA6	0.0112709	0.0124375	1	1	1
GATA2	0.0113546	0.0103677	1	1	1
MEF2D	0.0115322	0.0120261	1	1	1
ONECUT2	0.0123485	0.00755715	1	1	1
MAFG::NFE2L1	0.0124392	-0.0015326	1	1	1
MZF1(var.2)	0.0125031	0.00554082	1	1	1
NFYB	0.0125305	0.00825035	1	1	1
Crem	0.0126872	-0.0111688	1	1	1
HSF4	0.0128831	0.0102788	1	1	1
Rhox11	0.0133216	0.0210398	1	1	1
HSF2	0.0137234	0.0112057	1	1	1
Hic1	0.0139334	0.00663428	1	1	1
CEBPD	0.0139737	0.0270333	1	1	1
CEBPG	0.0139737	0.0270333	1	1	1
Tcf7	0.0139838	0.0148077	1	1	1
RAX	0.0149297	0.00740002	1	1	1
ONECUT3	0.0158751	0.00574243	1	1	1
YY1	0.0160111	0.00762457	1	1	1
CENPB	0.017453	-0.0268995	1	1	1
Pax6	0.0176813	0.0380677	1	1	1
FOSL2::JUND(var.2)	0.0178121	-0.0137914	1	1	1
REL	0.0187839	0.00985626	1	1	1
T	0.020427	0.0337016	1	1	1
GBX2	0.0205399	0.00972573	1	1	1
TFAP2A	0.0211853	-0.00663093	1	1	1
Gata4	0.0215957	0.0115532	1	1	1
JUNB	0.0215957	-0.0113665	1	1	1
FOSB::JUN	0.021968	-0.0245416	1	1	1
FOSL2::JUN(var.2)	0.021968	-0.0245416	1	1	1
KLF9	0.0221789	0.00434553	1	1	1
MEF2B	0.0227603	0.0110577	1	1	1
POU2F2	0.0236252	0.0100361	1	1	1
TCF3	0.0239305	-0.0068146	1	1	1
JDP2	0.0244854	-0.00830889	1	1	1
KLF16	0.0245184	0.00198867	1	1	1
JUN(var.2)	0.025102	-0.0120385	1	1	1
MEIS1	0.0251357	-0.00138711	1	1	1
MITF	0.0277319	0.0118015	1	1	1
KLF13	0.0281477	0.00616495	1	1	1
GATA5	0.0296306	0.00270329	1	1	1
GATA3	0.0296306	0.00270329	1	1	1
NR2F1	0.029943	0.0104928	1	1	1
KLF5	0.0304765	0.00201018	1	1	1
GSC2	0.0306962	0.0142989	1	1	1
HES5	0.0309778	0.0180355	1	1	1
MEIS3	0.0310384	0.00405363	1	1	1
RXRA::VDR	0.0311397	-0.0200244	1	1	1
SCRT1	0.0317326	0.0120307	1	1	1
IRF5	0.0318152	-0.0246901	1	1	1
ATF7	0.0325664	-0.0161229	1	1	1
HLF	0.0326931	0.0202355	1	1	1
IRF8	0.0330116	-0.0224101	1	1	1
CUX2	0.0344227	0.0348396	1	1	1
HNF4G	0.0350912	0.00802575	1	1	1
NR1H4	0.0356795	0.0228314	1	1	1
POU5F1	0.0380692	0.00747573	1	1	1
RORC	0.0394134	0.0178991	1	1	1
BATF::JUN	0.0406447	-0.0116755	1	1	1
BARX1	0.0407211	0.00241438	1	1	1
FOSL1	0.0415959	-0.0105554	1	1	1
NKX3-2	0.0421441	-0.00482117	1	1	1
MEF2A	0.0423282	0.00924315	1	1	1
E2F7	0.0424073	0.0196986	1	1	1
Alx4	0.0430179	0.00719229	1	1	1
Nkx3-1	0.0434201	-0.00470736	1	1	1
GLI2	0.043474	-0.0151296	1	1	1
RHOXF1	0.045788	-0.00167144	1	1	1
NEUROD1	0.0460703	0.0101159	1	1	1
VENTX	0.0466535	0.0111959	1	1	1
POU4F2	0.0473297	0.00965648	1	1	1
Sox5	0.0480288	-0.00122536	1	1	1
FOS::JUN	0.0519993	-0.00923512	1	1	1
FOSB::JUNB	0.0519993	-0.00923512	1	1	1
CUX1	0.0532651	0.0235804	1	1	1
POU1F1	0.0542961	0.00740822	1	1	1
BHLHE41	0.0547851	0.0114635	1	1	1
POU3F4	0.055509	0.00557443	1	1	1
POU5F1B	0.055509	0.00557443	1	1	1
Hoxc9	0.0565089	0.0190332	1	1	1
HEY2	0.0569299	0.0108432	1	1	1
Foxo1	0.0570821	0.0115007	1	1	1
MNT	0.0586056	0.00835518	1	1	1
FOXP1	0.0596515	0.00945727	1	1	1
ESX1	0.0596691	0.0118779	1	1	1
TBX21	0.0608021	-0.0120986	1	1	1
FOSL2	0.065022	-0.00925576	1	1	1
FOSL1::JUND	0.0653622	-0.00980837	1	1	1
HOXC11	0.0668727	-0.0463816	1	1	1
EBF1	0.0688653	0.0132493	1	1	1
POU6F1	0.0689642	0.0101637	1	1	1
Smad4	0.0690435	-0.00166513	1	1	1
NKX6-2	0.0778745	0.00164279	1	1	1
FOXD1	0.0783128	0.00319432	1	1	1
PBX1	0.0794173	0.0132306	1	1	1
GSC	0.0814373	0.0129334	1	1	1
POU3F3	0.0825774	0.00821376	1	1	1
CEBPA	0.0827611	-0.0163036	1	1	1
FOS::JUN(var.2)	0.0837073	-0.0096687	1	1	1
Hmx3	0.0843819	0.00455676	1	1	1
Dux	0.0864558	0.00173165	1	1	1
HEY1	0.0877486	0.00995921	1	1	1
FOXK1	0.0886677	0.0092656	1	1	1
BHLHE23	0.0889596	-0.0139158	1	1	1
MAX	0.0897417	0.00796258	1	1	1
BCL6B	0.0905293	0.0100995	1	1	1
YY2	0.0923217	-0.0445758	1	1	1
ISL2	0.0926231	0.0020264	1	1	1
JUN::JUNB(var.2)	0.0926735	-0.0119915	1	1	1
EN2	0.0944998	0.010737	1	1	1
HNF1A	0.097241	0.00741133	1	1	1
Klf1	0.097241	0.00383654	1	1	1
REST	0.0981336	-0.00471259	1	1	1
Pou5f1::Sox2	0.0984502	-0.00803741	1	1	1
LMX1A	0.100206	0.00311733	1	1	1
Stat5a::Stat5b	0.102531	0.00735819	1	1	1
POU4F3	0.102914	0.00539022	1	1	1
RREB1	0.103078	-0.000874752	1	1	1
NFATC2	0.104289	-0.00110717	1	1	1
Arntl	0.105066	0.00612489	1	1	1
Prrx2	0.105233	0.00159552	1	1	1
PRRX1	0.105233	0.00159552	1	1	1
RAX2	0.105233	0.00159552	1	1	1
MXI1	0.107594	-0.00537874	1	1	1
Foxa2	0.108333	0.00872372	1	1	1
NFIL3	0.108732	-0.0134696	1	1	1
HOXC12	0.111884	-0.0394305	1	1	1
XBP1	0.11297	-0.00923925	1	1	1
LHX2	0.113383	0.00848167	1	1	1
ARNT::HIF1A	0.118189	-0.00377529	1	1	1
Hmx2	0.122335	0.00466585	1	1	1
Nr2e3	0.12461	-0.00167272	1	1	1
Arid5a	0.128996	0.00671807	1	1	1
Mlxip	0.130473	-0.00221868	1	1	1
Ascl2	0.137164	-0.00436173	1	1	1
SHOX	0.138058	0.00151679	1	1	1
UNCX	0.138058	0.00151679	1	1	1
TBX19	0.140067	0.0124603	1	1	1
KLF4	0.141817	0.00388381	1	1	1
TEF	0.143726	0.0174431	1	1	1
SRY	0.145798	0.00408339	1	1	1
TFE3	0.145942	0.0019912	1	1	1
NR1H2::RXRA	0.148184	0.00766716	1	1	1
NR4A2::RXRA	0.148986	0.0115209	1	1	1
JDP2(var.2)	0.151337	-0.0132985	1	1	1
TEAD4	0.153642	-0.00623268	1	1	1
Shox2	0.154917	0.0018704	1	1	1
PKNOX2	0.155822	0.0153992	1	1	1
Lhx3	0.155898	0.00531296	1	1	1
NFAT5	0.158485	0.00366954	1	1	1
OTX1	0.161569	-0.0030079	1	1	1
TBX20	0.162114	0.0219571	1	1	1
EMX1	0.163991	0.00801238	1	1	1
POU6F2	0.164502	0.00991273	1	1	1
PPARA::RXRA	0.165173	0.00661608	1	1	1
ISX	0.168595	0.00159123	1	1	1
LHX9	0.168595	0.00159123	1	1	1
TFDP1	0.168836	-0.00398644	1	1	1
Hoxa11	0.16956	-0.0220401	1	1	1
DBP	0.170448	0.0182111	1	1	1
SP1	0.17061	0.00109269	1	1	1
ZNF384	0.171664	-0.000857617	1	1	1
Hnf4a	0.173051	-0.00855211	1	1	1
IRF7	0.173542	-0.0133909	1	1	1
Alx1	0.176097	0.00484096	1	1	1
NFIC::TLX1	0.176263	-0.00998248	1	1	1
POU2F1	0.179645	0.00447462	1	1	1
Arx	0.179687	0.00605703	1	1	1
HOXD13	0.180445	0.003222	1	1	1
Ddit3::Cebpa	0.180783	0.0176839	1	1	1
TAL1::TCF3	0.185518	0.0139493	1	1	1
NRF1	0.189994	0.00282378	1	1	1
Arid3a	0.19052	-0.000877431	1	1	1
Esrra	0.19096	0.00677123	1	1	1
TP53	0.19215	-0.0135354	1	1	1
FOS	0.192372	-0.00837624	1	1	1
ETV5	0.19486	0.00431804	1	1	1
HIC2	0.196114	0.00227589	1	1	1
Creb5	0.201095	-0.0125482	1	1	1
TFEB	0.203758	0.00524534	1	1	1
Nr5a2	0.205053	0.00155723	1	1	1
Dlx2	0.205424	0.00131745	1	1	1
VSX1	0.207941	-0.00189221	1	1	1
VSX2	0.207941	-0.00189221	1	1	1
HOXB3	0.210528	-0.00396612	1	1	1
DLX6	0.211143	0.00170498	1	1	1
Esrrg	0.216397	0.00580191	1	1	1
TBP	0.218525	0.0108212	1	1	1
SMAD2::SMAD3::SMAD4	0.218719	-0.00471778	1	1	1
PAX7	0.219497	0.0253992	1	1	1
PAX3	0.219497	0.0253992	1	1	1
Hoxd3	0.219984	-0.00434831	1	1	1
RXRB	0.220472	0.00688352	1	1	1
USF2	0.22057	0.00381405	1	1	1
TFCP2	0.224652	-0.00957537	1	1	1
TEAD1	0.227686	-0.00504982	1	1	1
RARA::RXRG	0.22949	-0.00460688	1	1	1
TP73	0.229893	0.00857405	1	1	1
NR2F2	0.233943	0.00582513	1	1	1
JUN::JUNB	0.235783	-0.00474462	1	1	1
ZNF282	0.23609	0.00747365	1	1	1
Sox3	0.236398	0.00174569	1	1	1
PITX3	0.24053	-0.0029624	1	1	1
PBX3	0.241154	0.00405357	1	1	1
Sox1	0.249051	-0.00805116	1	1	1
Hmx1	0.249584	0.00521897	1	1	1
Dlx3	0.252045	0.00137838	1	1	1
Dlx4	0.252045	0.00137838	1	1	1
ZIC4	0.256801	-0.00306625	1	1	1
INSM1	0.260079	0.00349278	1	1	1
EGR3	0.263829	0.00148446	1	1	1
GSX1	0.264606	-0.00200538	1	1	1
HES7	0.264939	0.0065328	1	1	1
Twist2	0.269749	0.00572829	1	1	1
SOX21	0.271441	-0.0066071	1	1	1
FOXH1	0.271893	0.0106732	1	1	1
NFIX	0.273367	0.00281402	1	1	1
ALX3	0.273708	0.00202587	1	1	1
Hes2	0.274789	0.00778677	1	1	1
EGR4	0.27656	0.00152646	1	1	1
GLIS2	0.278281	-0.00583771	1	1	1
HOXB2	0.280471	0.0024575	1	1	1
FOXC2	0.284886	0.00298467	1	1	1
Mafb	0.285822	0.00950486	1	1	1
TFAP2C	0.286994	-0.00360007	1	1	1
Nr2f6(var.2)	0.287111	0.00639046	1	1	1
Npas2	0.291953	0.00370122	1	1	1
FOXP2	0.294813	0.00560017	1	1	1
TFAP2A(var.2)	0.300346	-0.00292509	1	1	1
Nobox	0.301072	0.00136689	1	1	1
MYC	0.305457	-0.00236764	1	1	1
ETV6	0.306929	-0.00243278	1	1	1
PDX1	0.307789	-0.00123354	1	1	1
VAX2	0.307789	-0.00123354	1	1	1
EVX2	0.307912	0.00662078	1	1	1
FOSL2::JUND	0.308528	-0.00725025	1	1	1
LMX1B	0.309267	0.00142459	1	1	1
RXRG	0.318614	0.00531292	1	1	1
LHX6	0.319244	0.0103451	1	1	1
HNF1B	0.321644	0.00663897	1	1	1
EVX1	0.325649	0.00545857	1	1	1
CTCFL	0.326224	-0.0014019	1	1	1
RARA	0.326863	0.00710892	1	1	1
MYBL1	0.327562	-0.0266355	0.107	0.129	1
FOSL2::JUNB	0.333172	-0.00517488	1	1	1
E2F4	0.33421	-0.00262613	1	1	1
Neurog1	0.334469	0.00448612	1	1	1
Lhx4	0.334924	0.00156116	1	1	1
Pax2	0.33603	0.000785415	1	1	1
TGIF1	0.337073	0.0073999	1	1	1
NR4A1	0.337073	0.00205635	1	1	1
EGR2	0.337726	-0.00584057	1	1	1
NR4A2	0.338773	0.00140924	1	1	1
BACH2	0.340741	0.00448016	1	1	1
DUXA	0.341135	-0.0045908	1	1	1
CREB3	0.341398	0.00737723	1	1	1
TFAP2B	0.34153	-0.00351122	1	1	1
Pitx1	0.345361	0.000692317	1	1	1
ZNF24	0.348819	-0.00381308	1	1	1
GCM1	0.350021	-0.0117498	1	1	1
Mecom	0.35203	-0.00236142	1	1	1
NFATC1	0.352702	-0.00337908	1	1	1
E2F8	0.353374	0.00797516	1	1	1
Phox2b	0.355261	-0.00641626	1	1	1
NR3C2	0.355395	0.00531536	1	1	1
PLAG1	0.356206	0.00138198	1	1	1
NEUROG2	0.358238	0.00612927	1	1	1
Zfx	0.358373	0.00105822	1	1	1
Foxj2	0.36014	0.000984124	1	1	1
PRDM1	0.362733	-0.00197898	1	1	1
TFAP2B(var.2)	0.363828	-0.00277457	1	1	1
Nr2f6	0.364239	0.00496841	1	1	1
STAT3	0.365337	0.0029835	1	1	1
FIGLA	0.368229	-0.0034124	1	1	1
EOMES	0.368919	-0.00874847	1	1	1
PAX1	0.372385	-0.0118299	1	1	1
Atoh1	0.386588	0.00331857	1	1	1
POU4F1	0.391586	0.00429598	1	1	1
FOXC1	0.392016	-0.00450346	1	1	1
Rarb	0.39338	0.00398867	1	1	1
Nr1h3::Rxra	0.396623	0.00237312	1	1	1
MAF::NFE2	0.401117	0.00443021	1	1	1
NEUROD2	0.405788	0.00381827	1	1	1
RUNX3	0.411081	0.00229799	1	1	1
HIF1A	0.41145	0.00399055	1	1	1
RUNX2	0.417159	-0.00261946	1	1	1
Myod1	0.417755	0.00221628	1	1	1
SREBF2	0.421041	0.00298064	1	1	1
TFAP4	0.425094	0.00540048	1	1	1
HOXC13	0.426903	-0.0176618	1	1	1
EHF	0.427356	0.00670152	1	1	1
TEAD3	0.428414	0.000890634	1	1	1
MAFK	0.432661	0.00361805	1	1	1
Creb3l2	0.436778	-0.00331582	1	1	1
PHOX2A	0.438003	-0.00406868	1	1	1
MSX1	0.438463	0.00150776	1	1	1
MSX2	0.438463	0.00150776	1	1	1
Msx3	0.438463	0.00150776	1	1	1
Znf423	0.440765	-0.00254218	1	1	1
Atf1	0.44138	-0.00288547	1	1	1
Rxra	0.441534	0.00459338	1	1	1
BHLHE40	0.443075	-0.00260403	1	1	1
MYB	0.449267	0.00208271	1	1	1
CDX2	0.45285	-0.00421743	1	1	1
MAFG	0.458647	0.00343465	1	1	1
LBX1	0.458961	0.00134526	1	1	1
Id2	0.461166	-0.00107504	1	1	1
HOXA2	0.463298	0.00386681	1	1	1
VDR	0.463377	-0.00088916	1	1	1
CTCF	0.468772	-0.00105924	1	1	1
Sox11	0.471322	-0.00192759	1	1	1
BARHL2	0.471482	-0.00315553	1	1	1
E2F6	0.475002	-0.00133081	1	1	1
MEF2C	0.476606	0.00159665	1	1	1
NFATC3	0.478214	-0.00276366	1	1	1
PAX4	0.480631	-0.00186039	1	1	1
FOS::JUND	0.4816	0.00398242	1	1	1
NR1A4::RXRA	0.483541	-0.0102838	1	1	1
FOXK2	0.484837	0.00504092	1	1	1
Stat4	0.487109	-0.00709898	1	1	1
FOSL2::JUN	0.491672	0.0039156	1	1	1
TFAP2A(var.3)	0.499052	-0.00215435	1	1	1
TBR1	0.499546	-0.00444262	1	1	1
ELF1	0.499876	-0.00282763	1	1	1
POU3F2	0.504999	0.00280216	1	1	1
MYBL2	0.50782	0.0267521	1	0.998	1
Rfx1	0.513319	0.00208629	1	1	1
HESX1	0.514239	0.00249331	1	1	1
ZBTB7B	0.51449	-0.0144403	1	1	1
GBX1	0.514657	0.00246132	1	1	1
RARA::RXRA	0.523566	-0.00223825	1	1	1
RORB	0.523566	-0.00551565	1	1	1
MEIS2	0.525594	0.000456026	1	1	1
SPIC	0.530852	0.00422335	1	1	1
LIN54	0.531362	0.00145976	1	1	1
Lhx8	0.532043	0.00115997	1	1	1
MYCN	0.532383	-0.00440936	1	1	1
HMBOX1	0.533917	-0.00186178	1	1	1
MTF1	0.536307	-0.0067217	1	1	1
MLX	0.538189	-0.00480093	1	1	1
MLXIPL	0.538189	-0.00480093	1	1	1
SREBF2(var.2)	0.538189	-0.00480093	1	1	1
Srebf1(var.2)	0.538189	-0.00480093	1	1	1
Nr2e1	0.542134	0.00148191	1	1	1
ZBED1	0.545342	-0.000143426	0.948	0.922	1
FOSL1::JUNB	0.549894	0.00268849	1	1	1
RORA(var.2)	0.55024	0.00846872	1	1	1
SRF	0.5605	-0.00648428	1	1	1
Sox6	0.562073	-0.00215803	1	1	1
TFEC	0.562598	0.0031257	1	1	1
Foxj3	0.568387	0.000568321	1	1	1
HOXA5	0.572086	0.00122617	1	1	1
TFAP2B(var.3)	0.577567	0.00111325	1	1	1
ZBTB7C	0.577744	-0.00680298	1	1	1
MIXL1	0.578453	0.0013974	1	1	1
SCRT2	0.589317	0.00733678	1	1	1
SOX15	0.591107	0.00208056	1	1	1
PAX5	0.594874	0.0027572	1	1	1
PPARG	0.599012	-0.00455921	1	1	1
EMX2	0.601899	0.00741739	1	1	1
FOXI1	0.603887	0.000624085	1	1	1
FOXD2	0.603887	0.000624085	1	1	1
FOXO4	0.603887	0.000624085	1	1	1
FOXO6	0.603887	0.000624085	1	1	1
FOXP3	0.603887	0.000624085	1	1	1
Rarg	0.604882	0.00307991	1	1	1
CREB3L1	0.615877	0.00870724	1	1	1
HOXC10	0.616607	-0.00423514	1	1	1
TFAP2C(var.2)	0.618251	0.00215653	1	1	1
NKX2-3	0.620629	0.0025718	1	1	1
Foxq1	0.626315	-0.00252908	1	1	1
Dmbx1	0.629996	0.00232925	1	1	1
ESR1	0.631102	-0.00114212	1	1	1
GSX2	0.639052	-0.00181576	1	1	1
LEF1	0.640907	0.00546924	1	1	1
Pparg::Rxra	0.644437	0.00125137	1	1	1
Gata1	0.649841	0.00425727	1	1	1
RFX4	0.651896	-0.00179059	1	1	1
GMEB2	0.652644	0.00116994	1	1	1
TEAD2	0.652831	-0.00346975	1	1	1
NFE2	0.654328	-0.00223958	1	1	1
SREBF1	0.654889	-0.00124472	1	1	1
GLIS3	0.6577	-0.00444662	1	1	1
ONECUT1	0.662585	0.00292103	1	1	1
ASCL1	0.664467	0.000977505	1	1	1
PROP1	0.665409	0.000315179	1	1	1
GRHL1	0.666257	0.00966452	1	1	1
ESR2	0.670694	0.00172321	1	1	1
Six3	0.671072	0.007926	1	1	1
ZSCAN4	0.674479	-0.00165127	1	1	1
NRL	0.674669	0.00362247	1	1	1
POU3F1	0.679222	-0.00133852	1	1	1
SOX10	0.686456	0.000965822	1	1	1
ELF4	0.686646	-0.00160426	1	1	1
ZNF740	0.6876	0.000346037	1	1	1
ZBTB33	0.693239	0.00250556	1	1	1
SIX2	0.694101	-0.00190665	1	1	1
ETV2	0.695729	0.0106619	1	1	1
PROX1	0.695825	-0.00419345	1	0.998	1
Ar	0.696784	-0.00439389	1	1	1
MNX1	0.698319	-0.000799975	1	1	1
TP63	0.70197	0.000811506	1	1	1
TFAP2C(var.3)	0.702643	-0.00129323	1	1	1
ZNF410	0.714317	0.00689305	1	1	1
NKX2-8	0.716253	-0.00116993	1	1	1
ZIC1	0.717997	0.00166367	1	1	1
FOXF2	0.721101	-0.00123197	1	1	1
E2F2	0.721489	0.00749298	1	1	1
Sox2	0.722655	-8.22444e-05	1	1	1
NFKB1	0.723043	0.00163098	1	1	1
SIX1	0.724015	-0.00121756	1	1	1
TGIF2	0.724015	-0.00593719	1	1	1
OTX2	0.727128	0.00036025	1	1	1
Stat6	0.731611	-0.0014296	1	1	1
DMRT3	0.733563	0.00101872	1	1	1
TBX2	0.736983	-0.000652312	1	1	1
Sox17	0.740017	0.000422038	1	1	1
PAX9	0.744525	-0.00135463	1	1	1
Nfe2l2	0.745703	-0.000427155	1	1	1
SPI1	0.74806	0.00312447	1	1	1
TCF7L2	0.756328	-0.00164418	1	1	1
Rarb(var.2)	0.757315	0.00170351	1	1	1
BSX	0.76324	0.000754298	1	1	1
mix-a	0.768585	-0.000610392	1	1	1
RFX5	0.771757	0.00108186	1	1	1
Gfi1	0.77265	-0.000946235	1	1	1
EGR1	0.774139	-0.00281547	1	1	1
Crx	0.774636	-0.00336289	1	1	1
SP2	0.782891	-0.000465054	1	1	1
Bhlha15	0.784884	0.00069305	1	1	1
GLIS1	0.787676	-0.00272053	1	1	1
EN1	0.790871	-0.000435815	1	1	1
FOXA1	0.793269	0.000816529	1	1	1
FLI1	0.795069	0.00069041	1	1	1
ERG	0.795069	0.00069041	1	1	1
Bcl6	0.801679	-0.00291349	1	1	1
PKNOX1	0.802481	-0.00360001	1	1	1
ID4	0.809508	-0.00131225	1	1	1
Spz1	0.813732	-0.00853788	1	1	1
FOSL1::JUN	0.816148	0.00135386	1	1	1
MSC	0.816651	-0.000232768	1	1	1
ATF4	0.82159	-0.00441369	1	1	1
CDX1	0.821792	2.45196e-05	1	1	1
RFX3	0.822801	-0.000981057	1	1	1
RARA(var.2)	0.825021	-0.000859585	1	1	1
ELF5	0.835132	0.00135026	1	1	1
SPDEF	0.837765	0.00453188	1	1	1
NKX6-1	0.837968	0.000751251	1	1	1
EWSR1-FLI1	0.844255	-0.000224488	1	1	1
Hoxd9	0.849129	0.00146075	1	1	1
ZIC3	0.849536	0.000147824	1	1	1
NFIA	0.851162	0.000565051	1	1	1
OLIG2	0.851975	-0.0017761	1	1	1
OLIG1	0.851975	-0.0017761	1	1	1
OLIG3	0.851975	-0.0017761	1	1	1
ETV3	0.858182	0.00140549	1	1	1
BHLHE22	0.859303	0.00137862	1	1	1
Dlx1	0.859812	-0.000851298	1	1	1
E2F3	0.860321	-0.00218116	1	1	1
Tcf21	0.861951	-0.00350589	1	1	1
HOXA10	0.863582	-0.000770187	1	1	1
ZBTB18	0.870928	-1.42783e-05	1	1	1
CLOCK	0.872358	-0.000111529	1	1	1
FOXG1	0.877059	0.000639275	1	1	1
FOXO3	0.877059	0.000639275	1	1	1
Foxd3	0.881968	0.000537625	1	1	1
HOXA13	0.88422	-0.00158111	1	1	1
HOXB13	0.88422	-0.00158111	1	1	1
NFKB2	0.887087	0.000698512	1	1	1
LBX2	0.890776	0.0015277	1	1	1
SNAI2	0.898981	3.41277e-05	1	1	1
Hand1::Tcf3	0.899802	0.000824339	1	1	1
SOX13	0.902368	0.0017901	1	1	1
USF1	0.907813	-0.00067008	1	1	1
MAFF	0.914599	-0.00119174	1	1	1
RELB	0.917069	0.0011577	1	1	1
JUND	0.917686	0.00142966	1	1	1
SOX4	0.918098	-0.00267585	1	1	1
HOXD11	0.920362	-0.00275176	1	1	1
MEOX1	0.922833	0.0019848	1	1	1
RFX2	0.923863	0.000400549	1	1	1
THAP1	0.925099	0.000646768	1	1	1
NFIC	0.925305	-0.000399582	1	1	1
MGA	0.92716	-0.000421801	1	1	1
TBX15	0.92716	-0.000421801	1	1	1
TBX1	0.92716	-0.000421801	1	1	1
TBX4	0.92716	-0.000421801	1	1	1
TBX5	0.92716	-0.000421801	1	1	1
Bach1::Mafk	0.931488	0.00205133	1	1	1
Tcfl5	0.933138	-0.00106037	1	1	1
Hoxd8	0.936231	-0.00018739	1	1	1
FOS::JUNB	0.93685	0.00259029	1	1	1
Barhl1	0.937881	-0.000136514	1	1	1
Nkx2-5(var.2)	0.938088	-0.00182015	1	1	1
ELF3	0.941183	0.00142796	1	1	1
Rarg(var.2)	0.944691	0.00167401	1	1	1
FOXB1	0.945311	-0.000887907	1	1	1
MYF6	0.950886	-0.00125465	1	1	1
DUX4	0.952125	-0.000423995	1	1	1
RORA	0.952951	-0.00166876	1	1	1
MAX::MYC	0.954604	0.00176543	1	1	1
STAT1	0.95791	0.000499002	1	1	1
NR3C1	0.95853	0.0017786	1	1	1
RBPJ	0.96039	-9.87101e-05	1	1	1
NOTO	0.964937	0.00122882	1	1	1
SMAD3	0.969072	0.000797753	1	1	1
TWIST1	0.974759	0.0011751	1	1	1
FOXL1	0.982309	0.000259216	1	1	1
GCM2	0.984585	0.00143698	1	1	1
SOX8	0.985826	0.00399486	1	1	1
Hoxb5	0.987275	-0.000887421	1	1	1
MEOX2	0.988309	9.46261e-05	1	1	1
E2F1	0.993275	0.00846515	1	1	1
VAX1	0.996586	0.000237149	1	1	1
GRHL2	0.998655	3.69012e-06	1	1	1
