# Supplementary material for: Hematopoiesis under telomere attrition at the single-cell resolution
Source: Nat Commun. 2021 Nov 25;12:6850. doi: 10.1038/s41467-021-27206-7 (PMC8617077; doi:10.1038/s41467-021-27206-7)
Supplement: Supplementary file 8 — Dataset 6 [file 41467_2021_27206_MOESM8_ESM.xlsx]

## Sheet: Suppl. Table 6
Supplementary Dataset 6. List of genes whose distal elements were enriched in accessible Irf2 binding sites in G5/G6 HSCs from cluster 0 shown in Fig. 2c
	motif_id	motif_alt_id	sequence_name	start	stop	strand	score	p.value	q.value	matched_sequence	tf	peaks	gene	distance	peak_type
352	MA0051.1_IRF2		chr9:59316126-59317109	400	417	+	22.6422	1.79e-08	0.14	TGAAAGTGAAAGCAAAAC	IRF2	chr9_59316126_59317109	Adpgk	24555	distal
1135	MA0051.1_IRF2		chr5:115798872-115800257	523	540	+	21.7339	4.58e-08	0.172	TGAAAGTGAAAGCATATC	IRF2	chr5_115798872_115800257	Cit	-45387	distal
1394	MA0051.1_IRF2		chr17:70485490-70486925	387	404	-	21.3119	6.55e-08	0.181	GGAAAGTGAAAGTCAAAT	IRF2	chr17_70485490_70486925	Dlgap1	-29097	distal
1798	MA0051.1_IRF2		chr12:119965336-119966360	224	241	-	20.8991	9.31e-08	0.189	GGAAAGTGAAAGTAAGCC	IRF2	chr12_119965336_119966360	Tmem196	18927	distal
1800	MA0051.1_IRF2		chr5:49988030-49989460	521	538	-	20.8899	9.36e-08	0.189	GGAAAGTGAAACTGTCAC	IRF2	chr5_49988030_49989460	Adgra3	69546	distal
2462	MA0051.1_IRF2		chr5:74055846-74057177	520	537	-	20.1835	1.6e-07	0.204	TGAAAGTGAAAGCGAAGC	IRF2	chr5_74055846_74057177	Usp46	11243	distal
2598	MA0051.1_IRF2		chr19:11055377-11056824	444	461	-	20.0642	1.71e-07	0.204	GGAAAGTGAAACTAACAT	IRF2	chr19_11055377_11056824	Ms4a8a	24278	distal
2816	MA0051.1_IRF2		chr6:15714734-15715592	397	414	-	19.8716	1.97e-07	0.204	GGAAAATGAAAGTGAAAA	IRF2	chr6_15714734_15715592	Mdfic	-5069	distal
2999	MA0051.1_IRF2		chr9:72678544-72679263	461	478	+	19.7431	2.14e-07	0.204	GGAAAGTGAAACTAAGTT	IRF2	chr9_72678544_72679263	Nedd4	9865	distal
3003	MA0051.1_IRF2		chr16:57030411-57031094	247	264	-	19.7431	2.14e-07	0.204	CAAAAGTGAAAGCAAAAG	IRF2	chr16_57030411_57031094	Tmem45a2	40258	distal
3065	MA0051.1_IRF2		chr1:57849660-57850345	386	403	+	19.7064	2.19e-07	0.204	CAAAAGTGAAACCAAGTC	IRF2	chr1_57849660_57850345	Spats2l	4090	distal
3130	MA0051.1_IRF2		chr1:57852554-57853248	338	355	-	19.6697	2.25e-07	0.206	GGAAAGTGAAACCTTCAT	IRF2	chr1_57852554_57853248	Spats2l	6984	distal
3177	MA0051.1_IRF2		chr19:11049496-11051495	970	987	-	19.6147	2.32e-07	0.208	GGAAAGTGAAACTGACAT	IRF2	chr19_11049496_11051495	Ms4a8a	29607	distal
3923	MA0051.1_IRF2		chr6:106793966-106794844	269	286	-	19.1743	3.05e-07	0.22	TGAAAGTGAAAGCAATTG	IRF2	chr6_106793966_106794844	Crbn	5221	distal
4126	MA0051.1_IRF2		chr10:28954449-28955595	401	418	+	19.0275	3.3e-07	0.22	CAAAAGCGAAAGCAAGAA	IRF2	chr10_28954449_28955595	RP23-262P15.1	29789	distal
4385	MA0051.1_IRF2		chr2:145831971-145833384	1098	1115	-	18.8899	3.59e-07	0.223	GGAAAACGAAACCCTACT	IRF2	chr2_145831971_145833384	Rin2	45856	distal
4660	MA0051.1_IRF2		chr9:87732296-87733955	1264	1281	+	18.7339	3.89e-07	0.227	GGATAGCGAAACTAGACC	IRF2	chr9_87732296_87733955	Tbx18	-1037	distal
5015	MA0051.1_IRF2		chr13:107846301-107847894	490	507	+	18.5229	4.37e-07	0.231	GGAAAATGAAAGCCAGAA	IRF2	chr13_107846301_107847894	Smim15	-196552	distal
5185	MA0051.1_IRF2		chr2:18798692-18801952	709	726	-	18.4312	4.58e-07	0.232	TGAAAATGAAACCATACC	IRF2	chr2_18798692_18801952	Spag6l	99670	distal
5304	MA0051.1_IRF2		chr1:180264764-180266071	938	955	-	18.3853	4.72e-07	0.232	GGAAAATGAAACTGATTT	IRF2	chr1_180264764_180266071	Psen2	-8465	distal
5373	MA0051.1_IRF2		chr2:9866650-9874152	2709	2726	-	18.3394	4.81e-07	0.233	GGAAAATGAAAGCAGTCT	IRF2	chr2_9866650_9874152	Gata3	4448	distal
5843	MA0051.1_IRF2		chr19:56682665-56683428	358	375	+	18.1009	5.43e-07	0.237	TGAAAGTGAAAGTCAAGC	IRF2	chr19_56682665_56683428	Adrb1	-38944	distal
6539	MA0051.1_IRF2		chr18:67028140-67029311	589	606	+	17.7706	6.35e-07	0.238	TGAAAATGAAACCAAGAC	IRF2	chr18_67028140_67029311	Gnal	-59025	distal
6606	MA0051.1_IRF2		chrX:71088941-71089624	414	431	+	17.7339	6.45e-07	0.238	GGAAAATGAAACTTAAAG	IRF2	chrX_71088941_71089624	Mamld1	38686	distal
7081	MA0051.1_IRF2		chr13:103320951-103322152	988	1005	+	17.5138	7.14e-07	0.246	TGAAAGTGAAAGTTAACA	IRF2	chr13_103320951_103322152	Mast4	12040	distal
7168	MA0051.1_IRF2		chr17:36274803-36275801	378	395	-	17.4771	7.26e-07	0.246	TGAAAGTGAAACCTGAAG	IRF2	chr17_36274803_36275801	Trim39	-2800	distal
7700	MA0051.1_IRF2		chr7:92164843-92165711	206	223	+	17.2569	8e-07	0.255	TGAAAGTGAAAGTAACTA	IRF2	chr7_92164843_92165711	Dlg2	102450	distal
8119	MA0051.1_IRF2		chr14:30405393-30406438	557	574	+	17.0826	8.63e-07	0.261	TGAAAGCGAAACTGTCCC	IRF2	chr14_30405393_30406438	Cacna1d	-52385	distal
8148	MA0051.1_IRF2		chr2:93645477-93649643	631	648	-	17.0734	8.66e-07	0.261	CGAAAGCGAAAGGGGAGG	IRF2	chr2_93645477_93649643	Alx4	3090	distal
8154	MA0051.1_IRF2		chr6:88151623-88152995	811	828	-	17.0642	8.69e-07	0.261	GGAAAGTGAAAGGAAGGG	IRF2	chr6_88151623_88152995	Gata2	-40896	distal
8229	MA0051.1_IRF2		chr4:83314327-83316369	1046	1063	-	17.0367	8.77e-07	0.261	GGAAAATGAAAGTAAAGG	IRF2	chr4_83314327_83316369	Ttc39b	7820	distal
8992	MA0051.1_IRF2		chr5:147050373-147052485	680	697	-	16.7339	9.93e-07	0.272	CGAAAATGAAAGTATTCT	IRF2	chr5_147050373_147052485	Lnx2	24101	distal
9049	MA0051.1_IRF2		chr2:66191492-66192758	298	315	+	16.6972	1.01e-06	0.273	GGAAAACGAAACTTTAGA	IRF2	chr2_66191492_66192758	Ttc21b	63834	distal
9450	MA0051.1_IRF2		chr11:30186836-30188076	894	911	-	16.5596	1.07e-06	0.275	TGAAAATGAAAGCAGTTA	IRF2	chr11_30186836_30188076	Sptbn1	10181	distal
9590	MA0051.1_IRF2		chr7:28942931-28947673	935	952	-	16.4862	1.1e-06	0.275	TGAAAATGAAAGCAACAA	IRF2	chr7_28942931_28947673	Actn4	14667	distal
9893	MA0051.1_IRF2		chr1:14503456-14507657	2409	2426	-	16.3761	1.14e-06	0.276	GAAAAATGAAACCAAGAT	IRF2	chr1_14503456_14507657	Eya1	-193222	distal
9977	MA0051.1_IRF2		chr9:44565035-44566131	594	611	-	16.3486	1.15e-06	0.278	GGAAAGCGAAAGTAGGGG	IRF2	chr9_44565035_44566131	Cxcr5	-3159	distal
10290	MA0051.1_IRF2		chr9:35162867-35163835	607	624	-	16.2202	1.21e-06	0.28	TGAAAGTGAAAGTGTTGA	IRF2	chr9_35162867_35163835	Dcps	12224	distal
10849	MA0051.1_IRF2		chr12:108949776-108950500	302	319	+	16.0459	1.29e-06	0.283	TGAAAGTGAAACCCAGGA	IRF2	chr12_108949776_108950500	Wdr25	55460	distal
11028	MA0051.1_IRF2		chr9:72447957-72450210	1593	1610	+	15.9817	1.33e-06	0.283	TGAAAGTGAAAGTAAGTG	IRF2	chr9_72447957_72450210	Mns1	9423	distal
11062	MA0051.1_IRF2		chr7:13315149-13315987	148	165	+	15.9633	1.33e-06	0.283	TAAAAGTGAAAGTAGAAA	IRF2	chr7_13315149_13315987	Pla2g4c	-8668	distal
11207	MA0051.1_IRF2		chr8:22847224-22848519	873	890	-	15.9266	1.35e-06	0.284	CAAAAACGAAAGTAAAAG	IRF2	chr8_22847224_22848519	Kat6a	-11016	distal
11644	MA0051.1_IRF2		chr5:38005442-38006210	363	380	+	15.7798	1.43e-06	0.288	TGAAAGTGAAACCAGGGA	IRF2	chr5_38005442_38006210	Stx18	-32532	distal
11950	MA0051.1_IRF2		chr1:138982033-138983783	1456	1473	-	15.6697	1.48e-06	0.29	CAAAAGTGAAAGGAAGAG	IRF2	chr1_138982033_138983783	Dennd1b	14314	distal
12239	MA0051.1_IRF2		chr9:15033529-15035274	1519	1536	+	15.6055	1.52e-06	0.291	CAAAAATGAAAGTAAGTC	IRF2	chr9_15033529_15035274	Panx1	10204	distal
13002	MA0051.1_IRF2		chr1:85111531-85111978	250	267	-	15.367	1.65e-06	0.297	GAAAAACGAAAGTGATCT	IRF2	chr1_85111531_85111978	AC167036.3	-1679	distal
13009	MA0051.1_IRF2		chr7:88481470-88484012	719	736	+	15.367	1.65e-06	0.297	CGATAGTGAAAGGGGAAG	IRF2	chr7_88481470_88484012	Rab38	51077	distal
13542	MA0051.1_IRF2		chr6:130092305-130092985	207	224	+	15.1927	1.76e-06	0.305	CAAAAATGAAACTGAAAG	IRF2	chr6_130092305_130092985	Klra4	-25035	distal
13727	MA0051.1_IRF2		chr3:127802411-127803588	601	618	-	15.1376	1.8e-06	0.306	GAAAAATGAAACTAAAGT	IRF2	chr3_127802411_127803588	Tifa	11608	distal
13775	MA0051.1_IRF2		chr11:34799991-34800991	356	373	+	15.1193	1.81e-06	0.306	CAAAAGTGAAACCCTGGA	IRF2	chr11_34799991_34800991	Dock2	-16100	distal
14068	MA0051.1_IRF2		chr7:42979985-42980619	403	420	+	15.0459	1.86e-06	0.308	GTAAAGTGAAAGCAAAAT	IRF2	chr7_42979985_42980619	Gm9268	-38179	distal
14165	MA0051.1_IRF2		chr15:41825316-41826047	205	222	+	15.0275	1.87e-06	0.308	GGAAAGGGAAAGCAGATA	IRF2	chr15_41825316_41826047	Oxr1	-4885	distal
14351	MA0051.1_IRF2		chr3:86249271-86250194	437	454	-	14.9817	1.91e-06	0.309	GGAAAGCAAAACTGAAAC	IRF2	chr3_86249271_86250194	Lrba	24592	distal
14454	MA0051.1_IRF2		chr6:121316773-121317379	247	264	-	14.945	1.93e-06	0.309	TGAAAATGAAAGGAGAGC	IRF2	chr6_121316773_121317379	Slc6a13	16547	distal
14456	MA0051.1_IRF2		chr2:125776809-125777470	436	453	-	14.945	1.93e-06	0.309	TAAAAGTGAAACTGTAAG	IRF2	chr2_125776809_125777470	Secisbp2l	5400	distal
14492	MA0051.1_IRF2		chr15:94564676-94566522	396	413	+	14.9358	1.94e-06	0.31	TAAAAGTGAAAGTAGACA	IRF2	chr15_94564676_94566522	Irak4	21005	distal
15407	MA0051.1_IRF2		chr6:34478367-34481897	3001	3018	-	14.7431	2.08e-06	0.317	GGAAAGAGAAAGCATCTC	IRF2	chr6_34478367_34481897	Bpgm	2161	distal
15634	MA0051.1_IRF2		chr3:147063717-147065118	828	845	+	14.6972	2.11e-06	0.317	GAAAAGTGAAACTGGCCT	IRF2	chr3_147063717_147065118	Ttll7	169542	distal
16275	MA0051.1_IRF2		chr17:36154221-36155413	600	617	+	14.6514	2.14e-06	0.317	TAAAAGTGAAAGTAGGTC	IRF2	chr17_36154221_36155413	RP23-108F2.1	13094	distal
16971	MA0051.1_IRF2		chr14:118662795-118664749	425	442	+	14.4862	2.28e-06	0.319	TGAAAATGAAAGTATTTG	IRF2	chr14_118662795_118664749	Abcc4	41456	distal
17197	MA0051.1_IRF2		chr16:94065919-94067533	74	91	-	14.4312	2.32e-06	0.319	CAAAAGTGAAACCCAGGG	IRF2	chr16_94065919_94067533	Sim2	-17727	distal
17411	MA0051.1_IRF2		chr5:27098261-27099773	283	300	-	14.3945	2.35e-06	0.319	GGAAAGGGAAAGGGAAAA	IRF2	chr5_27098261_27099773	Dpp6	49063	distal
17418	MA0051.1_IRF2		chr5:27098261-27099773	718	735	-	14.3945	2.35e-06	0.319	GGAAAGGGAAAGGGAAAA	IRF2	chr5_27098261_27099773	Dpp6	49063	distal
17420	MA0051.1_IRF2		chr5:27098261-27099773	865	882	-	14.3945	2.35e-06	0.319	GGAAAGGGAAAGGGAAAA	IRF2	chr5_27098261_27099773	Dpp6	49063	distal
17422	MA0051.1_IRF2		chr5:27098261-27099773	897	914	-	14.3945	2.35e-06	0.319	GGAAAGGGAAAGGGAAAA	IRF2	chr5_27098261_27099773	Dpp6	49063	distal
17657	MA0051.1_IRF2		chr11:19029746-19030532	293	310	-	14.3394	2.4e-06	0.319	GAAAAATGAAAGTTTTTT	IRF2	chr11_19029746_19030532	Meis1	-10762	distal
17998	MA0051.1_IRF2		chr14:18233398-18235129	474	491	+	14.3119	2.43e-06	0.32	GCAAAGTGAAAGCTAAAA	IRF2	chr14_18233398_18235129	Nr1d2	3998	distal
18107	MA0051.1_IRF2		chrX:36739942-36740468	126	143	+	14.2936	2.45e-06	0.322	TGAAAGTGAAAGTAAGGG	IRF2	chrX_36739942_36740468	Slc25a43	-3191	distal
18602	MA0051.1_IRF2		chr6:148435988-148437057	584	601	+	14.1835	2.55e-06	0.325	AGAAAGTGAAAGTGAAAA	IRF2	chr6_148435988_148437057	Tmtc1	7332	distal
18971	MA0051.1_IRF2		chr3:36446280-36447516	583	600	+	14.0917	2.63e-06	0.327	TAAAAATGAAACCATTTT	IRF2	chr3_36446280_36447516	Anxa5	28378	distal
19013	MA0051.1_IRF2		chr12:91580224-91582978	953	970	-	14.0826	2.64e-06	0.327	TAAAAATGAAAGTAAAAT	IRF2	chr12_91580224_91582978	Gtf2a1	7031	distal
19632	MA0051.1_IRF2		chr17:44100517-44101485	573	590	+	13.9633	2.77e-06	0.332	GGAAAGTGAAAGTGCAGC	IRF2	chr17_44100517_44101485	Enpp4	4279	distal
19723	MA0051.1_IRF2		chr2:67564811-67567852	2795	2812	+	13.9541	2.78e-06	0.332	TGAAAACGAAAGTATGGC	IRF2	chr2_67564811_67567852	Xirp2	118810	distal
19960	MA0051.1_IRF2		chr1:144569649-144570349	410	427	+	13.9083	2.82e-06	0.334	AGAAAGTGAAAGTAAAGC	IRF2	chr1_144569649_144570349	Rgs21	-18086	distal
20054	MA0051.1_IRF2		chr16:20264928-20265911	338	355	-	13.8899	2.84e-06	0.334	TGAAAGTGAAACCTGGGT	IRF2	chr16_20264928_20265911	Map6d1	-23571	distal
20069	MA0051.1_IRF2		chr12:29712761-29713460	391	408	-	13.8807	2.85e-06	0.334	TGAAAATGAAACCTGGAA	IRF2	chr12_29712761_29713460	Myt1l	-126750	distal
20118	MA0051.1_IRF2		chr19:21947694-21948599	440	457	-	13.8716	2.86e-06	0.334	CAAAAATGAAAGTGAGTA	IRF2	chr19_21947694_21948599	Tmem2	169353	distal
20259	MA0051.1_IRF2		chr16:52055110-52056885	330	347	+	13.844	2.89e-06	0.334	TGAAATTGAAAGCAAAAC	IRF2	chr16_52055110_52056885	Cblb	5458	distal
20328	MA0051.1_IRF2		chr7:78803780-78804488	302	319	+	13.8257	2.91e-06	0.334	CCAAAGTGAAAGCAAGAC	IRF2	chr7_78803780_78804488	Mrps11	20662	distal
20598	MA0051.1_IRF2		chr3:144123094-144124643	491	508	-	13.789	2.96e-06	0.335	CGAAAGCAAAAGCTAACC	IRF2	chr3_144123094_144124643	Lmo4	77689	distal
20907	MA0051.1_IRF2		chr16:35905221-35906341	333	350	+	13.7523	3e-06	0.336	GGAAAATGTAACCATAAC	IRF2	chr16_35905221_35906341	Parp9	-32129	distal
21333	MA0051.1_IRF2		chr3:36446280-36447516	598	615	-	13.6789	3.09e-06	0.336	CAATAATGAAACCTAAAA	IRF2	chr3_36446280_36447516	Anxa5	28378	distal
21716	MA0051.1_IRF2		chr11:115578920-115579499	221	238	-	13.6147	3.16e-06	0.336	AGAAAGTGAAAGGAAAGC	IRF2	chr11_115578920_115579499	Nup85	14487	distal
21724	MA0051.1_IRF2		chr5:74456654-74457325	337	354	-	13.6055	3.17e-06	0.336	AGAAAGTGAAACTGAAAT	IRF2	chr5_74456654_74457325	Scfd2	74424	distal
22601	MA0051.1_IRF2		chr5:27098261-27099773	749	766	-	13.5688	3.22e-06	0.336	GGAAAGGGAAAGGAAAAG	IRF2	chr5_27098261_27099773	Dpp6	49063	distal
22606	MA0051.1_IRF2		chr11:26164612-26165647	428	445	+	13.5688	3.22e-06	0.336	CAAAAGTGAAACAGAAAC	IRF2	chr11_26164612_26165647	RP23-306I3.1	44925	distal
22626	MA0051.1_IRF2		chr13:80899408-80900481	549	566	+	13.5596	3.23e-06	0.336	TAAAAGTGAAAGCTTCCA	IRF2	chr13_80899408_80900481	Arrdc3	13314	distal
22912	MA0051.1_IRF2		chr13:115136634-115137396	275	292	+	13.5321	3.26e-06	0.336	CAAAAGCAAAACCAAAAC	IRF2	chr13_115136634_115137396	Itga1	-34671	distal
23078	MA0051.1_IRF2		chr13:3636565-3637400	564	581	-	13.5046	3.3e-06	0.336	GGAAAGTGAAACAGATTG	IRF2	chr13_3636565_3637400	Asb13	2534	distal
23732	MA0051.1_IRF2		chr6:28292514-28293744	328	345	+	13.4312	3.4e-06	0.336	CAAAAGTGAAACAAATAC	IRF2	chr6_28292514_28293744	Zfp800	-30592	distal
23903	MA0051.1_IRF2		chr6:31324571-31325979	1043	1060	-	13.4037	3.44e-06	0.336	GAAAAACGAAAGGTAGGC	IRF2	chr6_31324571_31325979	Mkln1	-72756	distal
24088	MA0051.1_IRF2		chr6:77608764-77609496	459	476	+	13.367	3.48e-06	0.336	TGAAAGTGAAAGTTGCCT	IRF2	chr6_77608764_77609496	Ctnna2	0	distal
24445	MA0051.1_IRF2		chr19:43925998-43927528	198	215	-	13.3211	3.54e-06	0.336	AGAAAGTGAAACTAATGC	IRF2	chr19_43925998_43927528	Dnmbp	12663	distal
24451	MA0051.1_IRF2		chr1:178522721-178523779	565	582	+	13.3211	3.54e-06	0.336	AGAAAGTGAAACTATAGC	IRF2	chr1_178522721_178523779	Kif26b	-5346	distal
24532	MA0051.1_IRF2		chr2:59598732-59600280	457	474	-	13.3119	3.56e-06	0.336	GCAAAACGAAAGCAAAAA	IRF2	chr2_59598732_59600280	Tanc1	-11762	distal
25360	MA0051.1_IRF2		chr2:61137093-61139900	2629	2646	+	13.2018	3.74e-06	0.336	GGAAAGTGTAACCATTAG	IRF2	chr2_61137093_61139900	Rbms1	-173902	distal
25713	MA0051.1_IRF2		chr4:126682198-126683668	193	210	+	13.1376	3.81e-06	0.336	GAAAAGTGAAAGTCGGGT	IRF2	chr4_126682198_126683668	Psmb2	4569	distal
25882	MA0051.1_IRF2		chr5:27098261-27099773	289	306	-	13.1193	3.84e-06	0.336	GGAAAGGGAAAGGGAAAG	IRF2	chr5_27098261_27099773	Dpp6	49063	distal
25895	MA0051.1_IRF2		chr5:27098261-27099773	490	507	-	13.1193	3.84e-06	0.336	GGAAAGGGAAAGGGAAAG	IRF2	chr5_27098261_27099773	Dpp6	49063	distal
25902	MA0051.1_IRF2		chr5:27098261-27099773	724	741	-	13.1193	3.84e-06	0.336	GGAAAGGGAAAGGGAAAG	IRF2	chr5_27098261_27099773	Dpp6	49063	distal
25903	MA0051.1_IRF2		chr5:27098261-27099773	755	772	-	13.1193	3.84e-06	0.336	GGAAAGGGAAAGGGAAAG	IRF2	chr5_27098261_27099773	Dpp6	49063	distal
25904	MA0051.1_IRF2		chr5:27098261-27099773	761	778	-	13.1193	3.84e-06	0.336	GGAAAGGGAAAGGGAAAG	IRF2	chr5_27098261_27099773	Dpp6	49063	distal
25905	MA0051.1_IRF2		chr5:27098261-27099773	767	784	-	13.1193	3.84e-06	0.336	GGAAAGGGAAAGGGAAAG	IRF2	chr5_27098261_27099773	Dpp6	49063	distal
25906	MA0051.1_IRF2		chr5:27098261-27099773	773	790	-	13.1193	3.84e-06	0.336	GGAAAGGGAAAGGGAAAG	IRF2	chr5_27098261_27099773	Dpp6	49063	distal
25907	MA0051.1_IRF2		chr5:27098261-27099773	779	796	-	13.1193	3.84e-06	0.336	GGAAAGGGAAAGGGAAAG	IRF2	chr5_27098261_27099773	Dpp6	49063	distal
25908	MA0051.1_IRF2		chr5:27098261-27099773	785	802	-	13.1193	3.84e-06	0.336	GGAAAGGGAAAGGGAAAG	IRF2	chr5_27098261_27099773	Dpp6	49063	distal
25909	MA0051.1_IRF2		chr5:27098261-27099773	791	808	-	13.1193	3.84e-06	0.336	GGAAAGGGAAAGGGAAAG	IRF2	chr5_27098261_27099773	Dpp6	49063	distal
25910	MA0051.1_IRF2		chr5:27098261-27099773	834	851	-	13.1193	3.84e-06	0.336	GGAAAGGGAAAGGGAAAG	IRF2	chr5_27098261_27099773	Dpp6	49063	distal
25911	MA0051.1_IRF2		chr5:27098261-27099773	840	857	-	13.1193	3.84e-06	0.336	GGAAAGGGAAAGGGAAAG	IRF2	chr5_27098261_27099773	Dpp6	49063	distal
25912	MA0051.1_IRF2		chr5:27098261-27099773	846	863	-	13.1193	3.84e-06	0.336	GGAAAGGGAAAGGGAAAG	IRF2	chr5_27098261_27099773	Dpp6	49063	distal
25913	MA0051.1_IRF2		chr5:27098261-27099773	871	888	-	13.1193	3.84e-06	0.336	GGAAAGGGAAAGGGAAAG	IRF2	chr5_27098261_27099773	Dpp6	49063	distal
25914	MA0051.1_IRF2		chr5:27098261-27099773	877	894	-	13.1193	3.84e-06	0.336	GGAAAGGGAAAGGGAAAG	IRF2	chr5_27098261_27099773	Dpp6	49063	distal
25915	MA0051.1_IRF2		chr5:27098261-27099773	903	920	-	13.1193	3.84e-06	0.336	GGAAAGGGAAAGGGAAAG	IRF2	chr5_27098261_27099773	Dpp6	49063	distal
25916	MA0051.1_IRF2		chr5:27098261-27099773	909	926	-	13.1193	3.84e-06	0.336	GGAAAGGGAAAGGGAAAG	IRF2	chr5_27098261_27099773	Dpp6	49063	distal
25917	MA0051.1_IRF2		chr5:27098261-27099773	915	932	-	13.1193	3.84e-06	0.336	GGAAAGGGAAAGGGAAAG	IRF2	chr5_27098261_27099773	Dpp6	49063	distal
25918	MA0051.1_IRF2		chr5:27098261-27099773	921	938	-	13.1193	3.84e-06	0.336	GGAAAGGGAAAGGGAAAG	IRF2	chr5_27098261_27099773	Dpp6	49063	distal
25919	MA0051.1_IRF2		chr5:27098261-27099773	927	944	-	13.1193	3.84e-06	0.336	GGAAAGGGAAAGGGAAAG	IRF2	chr5_27098261_27099773	Dpp6	49063	distal
25920	MA0051.1_IRF2		chr5:27098261-27099773	948	965	-	13.1193	3.84e-06	0.336	GGAAAGGGAAAGGGAAAG	IRF2	chr5_27098261_27099773	Dpp6	49063	distal
25984	MA0051.1_IRF2		chr9:102988501-102989171	237	254	-	13.1101	3.86e-06	0.336	GAAAAGTGAAACCTCTTC	IRF2	chr9_102988501_102989171	Slco2a1	-18831	distal
26083	MA0051.1_IRF2		chr5:27098261-27099773	484	501	-	13.1009	3.87e-06	0.336	GGAAAGGGAAAGGGGAAA	IRF2	chr5_27098261_27099773	Dpp6	49063	distal
26084	MA0051.1_IRF2		chr11:57444821-57446250	914	931	-	13.1009	3.87e-06	0.336	CCAAAGTGAAAGTATTTC	IRF2	chr11_57444821_57446250	Fam114a2	72353	distal
26125	MA0051.1_IRF2		chr8:94485068-94486436	441	458	-	13.0917	3.88e-06	0.336	GGAAACTGAAACTGAAAT	IRF2	chr8_94485068_94486436	Nlrc5	12306	distal
26690	MA0051.1_IRF2		chr12:81970802-81972424	355	372	+	13.0275	3.99e-06	0.337	GAAAACTGAAACCAAAAA	IRF2	chr12_81970802_81972424	Pcnx	110773	distal
26694	MA0051.1_IRF2		chrX:50590610-50592221	1293	1310	+	13.0275	3.99e-06	0.337	GGAAAGAGAAAGCCAAGT	IRF2	chrX_50590610_50592221	Olfr1324	-162113	distal
26738	MA0051.1_IRF2		chr4:56701901-56702723	364	381	-	13.0183	4.01e-06	0.338	CGAAACTGAAAGGAAAAA	IRF2	chr4_56701901_56702723	Gm26657	-37347	distal
27389	MA0051.1_IRF2		chr2:164386061-164387398	582	599	+	12.945	4.14e-06	0.346	TGATAGTGAAAGGATCTA	IRF2	chr2_164386061_164387398	Rbpjl	-15796	distal
27523	MA0051.1_IRF2		chr4:6292329-6293360	660	677	-	12.9174	4.18e-06	0.346	GGCAAGTGAAAGGTATTC	IRF2	chr4_6292329_6293360	Cyp7a1	-16699	distal
27528	MA0051.1_IRF2		chr13:113012705-113014293	822	839	+	12.9174	4.18e-06	0.346	TAAAAGTGAAAGTGGTGA	IRF2	chr13_113012705_113014293	Mcidas	18861	distal
27881	MA0051.1_IRF2		chr8:56619689-56621737	1336	1353	-	12.8716	4.25e-06	0.348	GGAAGGTGAAAGTAAAAG	IRF2	chr8_56619689_56621737	Fbxo8	68600	distal
27884	MA0051.1_IRF2		chr7:18847365-18848030	227	244	+	12.8716	4.25e-06	0.348	AGAAAGTGAAACTGTAGC	IRF2	chr7_18847365_18848030	Mill2	7400	distal
28077	MA0051.1_IRF2		chr10:13832475-13833043	251	268	-	12.844	4.29e-06	0.348	GGAAACTGAAACCAGTTT	IRF2	chr10_13832475_13833043	Aig1	35779	distal
28688	MA0051.1_IRF2		chr2:52993062-52993666	364	381	-	12.789	4.4e-06	0.35	GGAAAGCAAAAGCATGAA	IRF2	chr2_52993062_52993666	Fmnl2	135195	distal
28693	MA0051.1_IRF2		chrX:50618938-50621437	2259	2276	+	12.789	4.4e-06	0.35	CGAAAACGAAAACGAAAA	IRF2	chrX_50618938_50621437	Olfr1324	-190441	distal
28716	MA0051.1_IRF2		chr19:57242989-57244645	782	799	-	12.7706	4.43e-06	0.351	TGAAAATGAAACTTATGT	IRF2	chr19_57242989_57244645	Ablim1	-3129	distal
28895	MA0051.1_IRF2		chr3:9629615-9630532	309	326	-	12.7523	4.47e-06	0.351	GAAAAGAGAAAGCAGAAA	IRF2	chr3_9629615_9630532	Zfp704	-19531	distal
29914	MA0051.1_IRF2		chr6:52485881-52487075	951	968	-	12.6422	4.68e-06	0.359	GGAAACTGAAACTGAACA	IRF2	chr6_52485881_52487075	Hibadh	153314	distal
30270	MA0051.1_IRF2		chr12:17235137-17235914	339	356	+	12.6055	4.75e-06	0.359	GAAAAGTGAAAGATTATC	IRF2	chr12_17235137_17235914	Pdia6	-30631	distal
31103	MA0051.1_IRF2		chr4:149941185-149943766	2186	2203	-	12.5138	4.93e-06	0.361	GGAAAATGAAACAAAACA	IRF2	chr4_149941185_149943766	Spsb1	11277	distal
31314	MA0051.1_IRF2		chr11:26164612-26165647	221	238	-	12.4954	4.98e-06	0.362	TGAGAGTGAAAGCATTTC	IRF2	chr11_26164612_26165647	RP23-306I3.1	44925	distal
32702	MA0051.1_IRF2		chr11:87442160-87444096	65	82	-	12.3486	5.28e-06	0.368	GAAAAGCGAATGCAACAC	IRF2	chr11_87442160_87444096	Tex14	37096	distal
32732	MA0051.1_IRF2		chr9:59590198-59591460	1003	1020	+	12.3394	5.3e-06	0.368	TGAAAATGAAAGTGGTGT	IRF2	chr9_59590198_59591460	Celf6	860	distal
33230	MA0051.1_IRF2		chr1:138982033-138983783	402	419	-	12.2936	5.39e-06	0.371	GGAAACCGAAAGCCAAGT	IRF2	chr1_138982033_138983783	Dennd1b	14314	distal
33427	MA0051.1_IRF2		chr10:20471791-20472581	230	247	+	12.2752	5.44e-06	0.371	AGAAAGCGAAAGTCATCA	IRF2	chr10_20471791_20472581	Pde7b	75747	distal
33567	MA0051.1_IRF2		chr19:11055377-11056824	1182	1199	+	12.2661	5.46e-06	0.371	TGAAAATGAAACCACAAC	IRF2	chr19_11055377_11056824	Ms4a8a	24278	distal
33760	MA0051.1_IRF2		chr8:111964305-111965541	410	427	-	12.2477	5.51e-06	0.371	CAAAAGCAAAACCAAAAA	IRF2	chr8_111964305_111965541	Gabarapl2	23603	distal
33762	MA0051.1_IRF2		chr3:89497098-89497807	466	483	-	12.2477	5.51e-06	0.371	CAAAAGCAAAAGCAAAAA	IRF2	chr3_89497098_89497807	Kcnn3	-22357	distal
33765	MA0051.1_IRF2		chr15:98510382-98512034	1387	1404	-	12.2477	5.51e-06	0.371	CAAAAGCAAAAGCAAAAA	IRF2	chr15_98510382_98512034	Olfr279	12909	distal
33779	MA0051.1_IRF2		chr5:100477440-100478288	420	437	+	12.2477	5.51e-06	0.371	CTAAAGTGAAAGCAGAAG	IRF2	chr5_100477440_100478288	Lin54	20235	distal
34942	MA0051.1_IRF2		chr13:60653780-60655935	296	313	-	12.1468	5.76e-06	0.379	TAAAAATGAAACTCATTT	IRF2	chr13_60653780_60655935	Dapk1	51570	distal
35168	MA0051.1_IRF2		chr13:112666374-112667242	452	469	+	12.1284	5.8e-06	0.38	GGGAAGTGAAAGGGAAAG	IRF2	chr13_112666374_112667242	Slc38a9	5609	distal
35842	MA0051.1_IRF2		chr14:18233398-18235129	543	560	+	12.0642	5.95e-06	0.381	GGAGAGTGAAAGTCTTAA	IRF2	chr14_18233398_18235129	Nr1d2	3998	distal
36952	MA0051.1_IRF2		chr17:28467650-28468340	451	468	-	12.0367	6.01e-06	0.381	GGAAACTGAAAGCTAGAA	IRF2	chr17_28467650_28468340	Fkbp5	17809	distal
37657	MA0051.1_IRF2		chr15:12856594-12857216	379	396	+	11.9633	6.21e-06	0.383	TGAAAGTGAAACCACTCA	IRF2	chr15_12856594_12857216	Drosha	31732	distal
38183	MA0051.1_IRF2		chr2:57108491-57112736	2483	2500	-	11.9266	6.33e-06	0.386	GGAAAAGGAAAGGAAATA	IRF2	chr2_57108491_57112736	Nr4a2	336	distal
38188	MA0051.1_IRF2		chr10:62325789-62329482	415	432	+	11.9266	6.33e-06	0.386	CAAAACCGAAACCAAAAT	IRF2	chr10_62325789_62329482	Hk1	11060	distal
39378	MA0051.1_IRF2		chr3:9153780-9154982	623	640	+	11.8165	6.61e-06	0.388	GAAAAGTGAAACAGAAAG	IRF2	chr3_9153780_9154982	Zbtb10	-95620	distal
39385	MA0051.1_IRF2		chr15:31341933-31345778	3213	3230	+	11.8165	6.61e-06	0.388	TGAAAGTGGAAGCGAATA	IRF2	chr15_31341933_31345778	Ankrd33b	21765	distal
39638	MA0051.1_IRF2		chr5:27098261-27099773	519	536	-	11.7982	6.67e-06	0.388	GAAAAGGGAAAGGGAAAA	IRF2	chr5_27098261_27099773	Dpp6	49063	distal
40093	MA0051.1_IRF2		chr18:36422745-36423739	622	639	+	11.7706	6.74e-06	0.388	GAAAACTGAAAGTGTAAC	IRF2	chr18_36422745_36423739	Pfdn1	30756	distal
40448	MA0051.1_IRF2		chr11:31732137-31734544	987	1004	-	11.7431	6.82e-06	0.388	GAAAAACAAAACCAAAAC	IRF2	chr11_31732137_31734544	Bod1	-60253	distal
40947	MA0051.1_IRF2		chr2:18764735-18767823	1890	1907	-	11.7248	6.9e-06	0.389	AGAAAACGAAAGTAGTAC	IRF2	chr2_18764735_18767823	Spag6l	65713	distal
41071	MA0051.1_IRF2		chr4:99184996-99185963	558	575	+	11.7064	6.95e-06	0.389	CAAAAACGAAACAAAAAC	IRF2	chr4_99184996_99185963	Atg4c	-7971	distal
41990	MA0051.1_IRF2		chr10:83301068-83302243	345	362	-	11.6422	7.13e-06	0.393	TCAAAGTGAAAGCAGTTC	IRF2	chr10_83301068_83302243	Slc41a2	35639	distal
42812	MA0051.1_IRF2		chr5:121720916-121722119	613	630	+	11.578	7.33e-06	0.396	AGAAAACGAAAGGGAAAA	IRF2	chr5_121720916_121722119	Atxn2	9308	distal
43446	MA0051.1_IRF2		chr9:83830883-83831808	647	664	+	11.5321	7.47e-06	0.397	TAAAAACGAAACCGGCTT	IRF2	chr9_83830883_83831808	Ttk	-2882	distal
43501	MA0051.1_IRF2		chr16:36985147-36986265	703	720	+	11.5229	7.5e-06	0.398	TGAAAGAGAAAGCGAACT	IRF2	chr16_36985147_36986265	Fbxo40	4202	distal
43979	MA0051.1_IRF2		chr7:13315149-13315987	559	576	+	11.4954	7.6e-06	0.399	TGAAAGAGAAACTAAAAT	IRF2	chr7_13315149_13315987	Pla2g4c	-8668	distal
43981	MA0051.1_IRF2		chr2:9866650-9874152	2455	2472	+	11.4954	7.6e-06	0.399	GGAAAATAAAACCAAAAG	IRF2	chr2_9866650_9874152	Gata3	4448	distal
44025	MA0051.1_IRF2		chr9:115709798-115710662	321	338	-	11.4862	7.63e-06	0.399	TGAAAGCGAAAATATAAA	IRF2	chr9_115709798_115710662	Gadl1	-198793	distal
44253	MA0051.1_IRF2		chr8:64725873-64726805	631	648	-	11.4771	7.66e-06	0.399	GAAAAGGGAAAGGGAATA	IRF2	chr8_64725873_64726805	Msmo1	6987	distal
45084	MA0051.1_IRF2		chr13:107207842-107209204	590	607	+	11.4128	7.89e-06	0.402	AGAAAACGAAAGTAATTA	IRF2	chr13_107207842_107209204	Kif2a	-185717	distal
45534	MA0051.1_IRF2		chr9:31198325-31199183	429	446	+	11.3853	7.97e-06	0.404	CAAAAGTAAAACCAAAAT	IRF2	chr9_31198325_31199183	Aplp2	12604	distal
45631	MA0051.1_IRF2		chr3:37280384-37281592	939	956	-	11.3761	8e-06	0.404	CAAAAGTGAAAACATCAC	IRF2	chr3_37280384_37281592	Cetn4	30828	distal
45636	MA0051.1_IRF2		chr7:92180310-92182630	834	851	+	11.3761	8e-06	0.404	GGAATGTGAAACTGGACA	IRF2	chr7_92180310_92182630	Dlg2	117917	distal
46663	MA0051.1_IRF2		chr2:9866650-9874152	5431	5448	+	11.2936	8.27e-06	0.41	GGAAAGAGAAAGGAAGAG	IRF2	chr2_9866650_9874152	Gata3	4448	distal
46989	MA0051.1_IRF2		chr3:122589773-122591777	474	491	+	11.2661	8.35e-06	0.41	AGAAAATGAAAGCAAGAA	IRF2	chr3_122589773_122591777	Fnbp1l	27776	distal
47213	MA0051.1_IRF2		chr2:38688515-38689712	1146	1163	-	11.2569	8.4e-06	0.411	GGAAAGTGGAAGGAACTA	IRF2	chr2_38688515_38689712	Nr5a1	22522	distal
47336	MA0051.1_IRF2		chr13:37853180-37855827	1588	1605	-	11.2477	8.43e-06	0.411	CGAAAACGAAAAGGAACC	IRF2	chr13_37853180_37855827	Rreb1	25788	distal
48801	MA0051.1_IRF2		chr14:118981706-118983638	181	198	-	11.1743	8.73e-06	0.416	TGAAAATGAAAGAATAAC	IRF2	chr14_118981706_118983638	Dnajc3	43731	distal
49864	MA0051.1_IRF2		chr1:155472389-155473039	423	440	+	11.1009	9e-06	0.42	TGAAAGTGTAAGCAATTT	IRF2	chr1_155472389_155473039	Xpr1	-54975	distal
50153	MA0051.1_IRF2		chr13:100593993-100594774	13	30	+	11.0826	9.07e-06	0.42	GAAAAACGAAACCCCTTC	IRF2	chr13_100593993_100594774	Marveld2	21928	distal
50292	MA0051.1_IRF2		chrX:114463894-114464560	410	427	+	11.0734	9.09e-06	0.42	TCAAAGTGAAAGCAATTT	IRF2	chrX_114463894_114464560	Klhl4	-9773	distal
50681	MA0051.1_IRF2		chr2:109430793-109431855	836	853	-	11.055	9.16e-06	0.42	GGAAAGTGAAGGCAGCCA	IRF2	chr2_109430793_109431855	Kif18a	150056	distal
50873	MA0051.1_IRF2		chr5:105145231-105146501	665	682	-	11.0459	9.19e-06	0.42	GGAAACTGAAAGCAACCG	IRF2	chr5_105145231_105146501	Gbp4	-5646	distal
50990	MA0051.1_IRF2		chr5:67820855-67822814	539	556	-	11.0367	9.23e-06	0.42	AGAAAGTGAAAGGCAGAA	IRF2	chr5_67820855_67822814	Atp8a1	24556	distal
51268	MA0051.1_IRF2		chr9:123237381-123240302	2465	2482	-	11.0183	9.3e-06	0.42	TGAAAGTGAAAGAGAACT	IRF2	chr9_123237381_123240302	Tmem158	20462	distal
51549	MA0051.1_IRF2		chr7:42979985-42980619	239	256	+	11	9.37e-06	0.42	CAGAAGTGAAAGTAAACC	IRF2	chr7_42979985_42980619	Gm9268	-38179	distal
51854	MA0051.1_IRF2		chr8:22847224-22848519	867	884	-	10.9817	9.44e-06	0.42	CGAAAGTAAAAGTATTTT	IRF2	chr8_22847224_22848519	Kat6a	-11016	distal
51858	MA0051.1_IRF2		chr3:99233397-99236583	222	239	+	10.9817	9.44e-06	0.42	GGAAAATGAATCCGGTCC	IRF2	chr3_99233397_99236583	Tbx15	-17177	distal
51915	MA0051.1_IRF2		chr12:41851887-41852654	383	400	-	10.9725	9.48e-06	0.42	CGTAAATGAAACCAAAAG	IRF2	chr12_41851887_41852654	Immp2l	0	distal
51947	MA0051.1_IRF2		chr18:32280270-32281941	590	607	+	10.9725	9.48e-06	0.42	TGAAAGCAAAACCCATAA	IRF2	chr18_32280270_32281941	Ercc3	39971	distal
52205	MA0051.1_IRF2		chr6:72619455-72621483	1056	1073	-	10.9633	9.53e-06	0.42	GAAAAGCCAAAGTAATAA	IRF2	chr6_72619455_72621483	Tgoln1	-2456	distal
52486	MA0051.1_IRF2		chr13:100575394-100576781	713	730	-	10.9541	9.57e-06	0.42	CAGAAGTGAAACCAGAAA	IRF2	chr13_100575394_100576781	Ocln	-22677	distal
52954	MA0051.1_IRF2		chr17:15828639-15832260	3530	3547	-	10.9358	9.65e-06	0.42	GGAAAATGAAATGCAAAA	IRF2	chr17_15828639_15832260	Rgmb	-2054	distal
54034	MA0051.1_IRF2		chr5:38864502-38865305	45	62	+	10.8991	9.82e-06	0.423	GGAAAATGTAAGTCATTC	IRF2	chr5_38864502_38865305	Clnk	11507	distal
54035	MA0051.1_IRF2		chr11:85524109-85526746	208	225	+	10.8991	9.82e-06	0.423	GGATAGTAAAAGCAGACC	IRF2	chr11_85524109_85526746	Bcas3	170898	distal
54732	MA0051.1_IRF2		chr4:100218764-100219449	391	408	+	10.8532	9.99e-06	0.425	CAATAATGAAAGTGATTG	IRF2	chr4_100218764_100219449	Ror1	122974	distal
54768	MA0051.1_IRF2		chr13:100581707-100582854	587	604	-	10.844	1e-05	0.426	GGAAAGGGAAAGGGACAG	IRF2	chr13_100581707_100582854	Ocln	-28990	distal
55330	MA0051.1_IRF2		chr19:16049729-16051031	430	447	+	10.8165	1.01e-05	0.426	GAAAATCGAAAGTAAGAC	IRF2	chr19_16049729_16051031	Cep78	-64741	distal
55677	MA0051.1_IRF2		chr12:5222818-5223967	591	608	-	10.7982	1.02e-05	0.426	GGAAAGTGAAGGTGGACT	IRF2	chr12_5222818_5223967	Klhl29	67414	distal
55684	MA0051.1_IRF2		chr8:70002887-70003818	401	418	+	10.7982	1.02e-05	0.426	TGAAAGAGAAAGCATTCT	IRF2	chr8_70002887_70003818	Gatad2a	-6504	distal
55808	MA0051.1_IRF2		chr4:3913349-3914036	267	284	+	10.7798	1.03e-05	0.426	TGAAAGCGGAAGTAATAA	IRF2	chr4_3913349_3914036	Plag1	24346	distal
56409	MA0051.1_IRF2		chr3:5214604-5215819	636	653	-	10.7523	1.04e-05	0.426	TCAAAGTGAAAGGAGAAC	IRF2	chr3_5214604_5215819	Zfhx4	-2707	distal
56733	MA0051.1_IRF2		chr5:50033528-50035526	1642	1659	+	10.7339	1.05e-05	0.426	AGAAAATGAAAGCTTTTA	IRF2	chr5_50033528_50035526	Adgra3	23480	distal
57141	MA0051.1_IRF2		chr16:95674046-95675115	519	536	+	10.7156	1.06e-05	0.426	CAGAAGTGAAAGTTAAAC	IRF2	chr16_95674046_95675115	Ets2	-26960	distal
57455	MA0051.1_IRF2		chr12:80433101-80433757	229	246	+	10.6972	1.07e-05	0.427	TGAAAATGAAAACAAAAA	IRF2	chr12_80433101_80433757	Dcaf5	2844	distal
57591	MA0051.1_IRF2		chr10:95394200-95399075	2149	2166	-	10.6881	1.07e-05	0.428	GAAAAGTGAAACAAAGAT	IRF2	chr10_95394200_95399075	Socs2	16208	distal
58182	MA0051.1_IRF2		chr6:86496730-86498642	1813	1830	-	10.6514	1.09e-05	0.431	CAAAAATTAAACCAAAAC	IRF2	chr6_86496730_86498642	Pcbp1	27679	distal
58187	MA0051.1_IRF2		chr9:113779854-113781042	408	425	+	10.6514	1.09e-05	0.431	CAAAAGCAAAACCAAATG	IRF2	chr9_113779854_113781042	Clasp2	-31544	distal
58666	MA0051.1_IRF2		chr15:62036964-62039376	1331	1348	-	10.6422	1.09e-05	0.432	GAAAAGTGCAAGGTTAAC	IRF2	chr15_62036964_62039376	Myc	49543	distal
59098	MA0051.1_IRF2		chr14:77931979-77933831	225	242	+	10.6147	1.11e-05	0.434	AAAAAATGAAAGCAATCC	IRF2	chr14_77931979_77933831	Epsti1	27573	distal
59102	MA0051.1_IRF2		chr4:83511956-83513023	406	423	+	10.6147	1.11e-05	0.434	CAAAAACCAAACCAAATC	IRF2	chr4_83511956_83513023	Ccdc171	-12522	distal
59294	MA0051.1_IRF2		chr14:103653310-103655080	761	778	-	10.6055	1.11e-05	0.435	TGAAACTGAAACTGAAAA	IRF2	chr14_103653310_103655080	Slain1	3083	distal
59811	MA0051.1_IRF2		chr1:37867612-37869312	382	399	+	10.578	1.12e-05	0.436	GAAAAGCTAAACCTATAT	IRF2	chr1_37867612_37869312	Tsga10	-1184	distal
60910	MA0051.1_IRF2		chr5:27098261-27099773	496	513	-	10.5229	1.15e-05	0.438	GAAAAGGGAAAGGGAAAG	IRF2	chr5_27098261_27099773	Dpp6	49063	distal
60914	MA0051.1_IRF2		chr5:27098261-27099773	730	747	-	10.5229	1.15e-05	0.438	GAAAAGGGAAAGGGAAAG	IRF2	chr5_27098261_27099773	Dpp6	49063	distal
60915	MA0051.1_IRF2		chr5:27098261-27099773	852	869	-	10.5229	1.15e-05	0.438	GAAAAGGGAAAGGGAAAG	IRF2	chr5_27098261_27099773	Dpp6	49063	distal
61541	MA0051.1_IRF2		chr18:73996971-73997744	377	394	+	10.4862	1.16e-05	0.44	AAAAAATGAAACCGGAAC	IRF2	chr18_73996971_73997744	Mapk4	67178	distal
61896	MA0051.1_IRF2		chrX:50590610-50592221	1196	1213	-	10.4587	1.18e-05	0.44	GTAAAATGAAAGCAGAAG	IRF2	chrX_50590610_50592221	Olfr1324	-162113	distal
62653	MA0051.1_IRF2		chr11:19029746-19030532	263	280	+	10.4404	1.19e-05	0.441	TGAAAGTGAAACTTCATA	IRF2	chr11_19029746_19030532	Meis1	-10762	distal
63330	MA0051.1_IRF2		chr10:121500913-121501803	609	626	-	10.3945	1.21e-05	0.444	TAAAAGCGAAAACAATAA	IRF2	chr10_121500913_121501803	Rassf3	-24567	distal
63341	MA0051.1_IRF2		chr15:85668744-85672479	580	597	+	10.3945	1.21e-05	0.444	AGAAAATGAAAGTTGATC	IRF2	chr15_85668744_85672479	Ppara	-63085	distal
64976	MA0051.1_IRF2		chr2:38509793-38510513	281	298	-	10.3303	1.24e-05	0.448	AAAAAATGAAAGCTTAAC	IRF2	chr2_38509793_38510513	Nek6	-1130	distal
65320	MA0051.1_IRF2		chr10:44526693-44530651	2907	2924	-	10.3119	1.25e-05	0.449	AGAAAGTGAAAGTGAGTG	IRF2	chr10_44526693_44530651	Prdm1	-67946	distal
65326	MA0051.1_IRF2		chr6:108164689-108165388	431	448	+	10.3119	1.25e-05	0.449	TGAAAGTGAAAGTGCGTC	IRF2	chr6_108164689_108165388	Sumf1	20168	distal
65329	MA0051.1_IRF2		chr7:101796205-101797300	1064	1081	+	10.3119	1.25e-05	0.449	CAAAAATGAAAGTGGGGT	IRF2	chr7_101796205_101797300	Phox2a	-21013	distal
66160	MA0051.1_IRF2		chr10:26780335-26782594	1817	1834	-	10.2661	1.27e-05	0.451	AGAAAGTGAAAGCCGGAG	IRF2	chr10_26780335_26782594	Arhgap18	7859	distal
66164	MA0051.1_IRF2		chr13:45724762-45725656	271	288	+	10.2661	1.27e-05	0.451	TGGAAGTGAAAGCAGACA	IRF2	chr13_45724762_45725656	Atxn1	0	distal
66313	MA0051.1_IRF2		chr9:95164205-95165119	851	868	-	10.2569	1.28e-05	0.452	GGATCGTGAAAGTGGAAC	IRF2	chr9_95164205_95165119	Slc9a9	0	distal
66555	MA0051.1_IRF2		chr10:75414750-75415507	408	425	-	10.2477	1.28e-05	0.452	TTAAAACGAAACCAAAAA	IRF2	chr10_75414750_75415507	Upb1	7840	distal
66556	MA0051.1_IRF2		chr18:30267162-30268471	419	436	-	10.2477	1.28e-05	0.452	TAAAACCGAAAGCAAAAA	IRF2	chr18_30267162_30268471	Pik3c3	-4276	distal
67092	MA0051.1_IRF2		chr2:38354066-38360038	5606	5623	-	10.2294	1.29e-05	0.452	GGAAAACAAAACGAAACA	IRF2	chr2_38354066_38360038	Lhx2	3308	distal
68930	MA0051.1_IRF2		chr3:5271507-5272558	601	618	+	10.1743	1.32e-05	0.455	TGAAAGTGAAACAAGACT	IRF2	chr3_5271507_5272558	Zfhx4	29836	distal
69255	MA0051.1_IRF2		chr16:4381278-4382112	401	418	-	10.156	1.33e-05	0.456	AGAAAGCGAAAGGAGTGT	IRF2	chr16_4381278_4382112	Adcy9	37475	distal
69938	MA0051.1_IRF2		chr11:19036843-19037912	44	61	+	10.1284	1.35e-05	0.458	GAAAAACCAAACCAATCC	IRF2	chr11_19036843_19037912	Meis1	-17859	distal
70303	MA0051.1_IRF2		chr8:78629778-78631577	1673	1690	+	10.1101	1.36e-05	0.459	TGAAAGTGAAAACTGAAT	IRF2	chr8_78629778_78631577	Slc10a7	120204	distal
70982	MA0051.1_IRF2		chr12:34712907-34715281	612	629	+	10.0734	1.38e-05	0.462	CTATAATGAAACCAAAAC	IRF2	chr12_34712907_34715281	Hdac9	-184034	distal
71204	MA0051.1_IRF2		chr6:52925721-52927361	652	669	+	10.0642	1.38e-05	0.462	TGAAAGAGAAAGTAAAGA	IRF2	chr6_52925721_52927361	Jazf1	141270	distal
72486	MA0051.1_IRF2		chr9:115709798-115710662	327	344	-	10.0092	1.41e-05	0.462	GAGAAATGAAAGCGAAAA	IRF2	chr9_115709798_115710662	Gadl1	-198793	distal
72901	MA0051.1_IRF2		chr3:89883474-89884441	231	248	+	9.99083	1.42e-05	0.462	GAAAAGTGGAACCTTTAT	IRF2	chr3_89883474_89884441	Il6ra	28721	distal
73186	MA0051.1_IRF2		chr9:57785764-57786841	722	739	-	9.97248	1.43e-05	0.462	GAAAAGAGAAAGGAAGAA	IRF2	chr9_57785764_57786841	Clk3	-19905	distal
76785	MA0051.1_IRF2		chr9:32145830-32146863	417	434	-	9.82569	1.52e-05	0.468	GGAAAGTGACACTGAGTG	IRF2	chr9_32145830_32146863	Arhgap32	29695	distal
77759	MA0051.1_IRF2		chr6:77608764-77609496	453	470	+	9.79817	1.54e-05	0.47	GAAAACTGAAAGTGAAAG	IRF2	chr6_77608764_77609496	Ctnna2	0	distal
78458	MA0051.1_IRF2		chr8:46755631-46756851	650	667	-	9.76147	1.56e-05	0.471	GGAAAGTGAGACCTGAGG	IRF2	chr8_46755631_46756851	Irf2	15900	distal
78930	MA0051.1_IRF2		chr4:88741382-88743422	1541	1558	-	9.75229	1.56e-05	0.471	GGAAAATGACAGCCAGAA	IRF2	chr4_88741382_88743422	RP23-139P14.11	-11446	distal
79512	MA0051.1_IRF2		chr7:67359573-67360355	500	517	+	9.73394	1.57e-05	0.472	GGAAACTGAAACCCAGGT	IRF2	chr7_67359573_67360355	Mef2a	12503	distal
80767	MA0051.1_IRF2		chr11:5391291-5392315	716	733	-	9.6789	1.61e-05	0.472	CAAATGTGAAAGGGAATA	IRF2	chr11_5391291_5392315	Znrf3	-9552	distal
80977	MA0051.1_IRF2		chr10:20471791-20472581	409	426	+	9.66972	1.61e-05	0.472	AGAAAATGAAAGCAACTG	IRF2	chr10_20471791_20472581	Pde7b	75747	distal
82058	MA0051.1_IRF2		chr2:59976024-59976976	457	474	+	9.6422	1.64e-05	0.473	GGAAAGAGAAAGAAAAAC	IRF2	chr2_59976024_59976976	Baz2b	29211	distal
83228	MA0051.1_IRF2		chr14:7838213-7839071	259	276	-	9.61468	1.65e-05	0.474	TAAAAATGAAACTGGGCA	IRF2	chr14_7838213_7839071	Flnb	20257	distal
84615	MA0051.1_IRF2		chr5:52110907-52116971	47	64	-	9.55046	1.69e-05	0.479	GAAAAATGAAGCCAATTA	IRF2	chr5_52110907_52116971	Dhx15	73518	distal
85386	MA0051.1_IRF2		chr7:28942931-28947673	4465	4482	+	9.52294	1.71e-05	0.481	GGAAAGAGAAACTGGCTG	IRF2	chr7_28942931_28947673	Actn4	14667	distal
85646	MA0051.1_IRF2		chr13:78207141-78212166	2832	2849	+	9.50459	1.72e-05	0.481	GAAAAAAGAAACCCGTTC	IRF2	chr13_78207141_78212166	Nr2f1	-7385	distal
87037	MA0051.1_IRF2		chr4:3913349-3914036	172	189	+	9.44954	1.76e-05	0.482	GGAAAATGAAAACCAAGG	IRF2	chr4_3913349_3914036	Plag1	24346	distal
88020	MA0051.1_IRF2		chr5:123669845-123671726	1520	1537	-	9.41284	1.78e-05	0.484	CAAAACCGAAAGGAGAAA	IRF2	chr5_123669845_123671726	Clip1	12549	distal
88346	MA0051.1_IRF2		chr12:17709532-17712839	2053	2070	+	9.40367	1.79e-05	0.484	TGAAAGTGTAAGCTGAAT	IRF2	chr12_17709532_17712839	Hpcal1	18677	distal
88654	MA0051.1_IRF2		chr9:63731351-63733047	253	270	-	9.38532	1.8e-05	0.485	GGAAAGCGGAACTGGGCA	IRF2	chr9_63731351_63733047	Smad3	24947	distal
88976	MA0051.1_IRF2		chr14:32072948-32073939	971	988	-	9.37615	1.81e-05	0.485	TGAGAGTGAAAGCTGAGC	IRF2	chr14_32072948_32073939	Oxnad1	-11474	distal
89599	MA0051.1_IRF2		chr15:91168740-91169419	396	413	+	9.3578	1.82e-05	0.487	TGAAAGCAAAACTGAAAG	IRF2	chr15_91168740_91169419	Abcd2	22380	distal
90039	MA0051.1_IRF2		chr9:102988501-102989171	258	275	-	9.34862	1.83e-05	0.487	TGAAAGCGAAAATGACAA	IRF2	chr9_102988501_102989171	Slco2a1	-18831	distal
90208	MA0051.1_IRF2		chr1:129254413-129255251	422	439	-	9.33028	1.84e-05	0.488	TGAAACTGAAACTGAAAG	IRF2	chr1_129254413_129255251	Thsd7b	-18093	distal
90782	MA0051.1_IRF2		chr5:36725728-36727645	849	866	-	9.3211	1.85e-05	0.488	GGAAAATGAAAGTCCTCT	IRF2	chr5_36725728_36727645	Bloc1s4	21005	distal
90786	MA0051.1_IRF2		chr13:83729333-83734227	4558	4575	-	9.3211	1.85e-05	0.488	GCAAAATGAAAGTATTCA	IRF2	chr13_83729333_83734227	Mef2c	153657	distal
90796	MA0051.1_IRF2		chr3:122611864-122612958	484	501	+	9.3211	1.85e-05	0.488	AGAAAGAGAAAGCAAATC	IRF2	chr3_122611864_122612958	Fnbp1l	6595	distal
91353	MA0051.1_IRF2		chr2:18025153-18029447	1398	1415	-	9.29358	1.87e-05	0.488	CGCAAGCGAAAGTCGAGA	IRF2	chr2_18025153_18029447	RP23-350C1.3	8290	distal
91362	MA0051.1_IRF2		chr3:5271507-5272558	595	612	+	9.29358	1.87e-05	0.488	TTAAAATGAAAGTGAAAC	IRF2	chr3_5271507_5272558	Zfhx4	29836	distal
91662	MA0051.1_IRF2		chr4:88741382-88743422	1928	1945	-	9.27523	1.88e-05	0.489	GGAAAGCCAAAGGCACAG	IRF2	chr4_88741382_88743422	RP23-139P14.11	-11446	distal
92104	MA0051.1_IRF2		chr10:121500913-121501803	615	632	-	9.25688	1.89e-05	0.49	TAAAAGTAAAAGCGAAAA	IRF2	chr10_121500913_121501803	Rassf3	-24567	distal
92105	MA0051.1_IRF2		chr19:36374766-36376230	808	825	-	9.25688	1.89e-05	0.49	TGAAACTGAAAGCAGAGA	IRF2	chr19_36374766_36376230	Pcgf5	-2838	distal
92608	MA0051.1_IRF2		chr11:72544326-72545372	878	895	+	9.23853	1.9e-05	0.491	GGAAAATGACAGGCAGAC	IRF2	chr11_72544326_72545372	Spns3	4929	distal
93274	MA0051.1_IRF2		chr9:35177654-35178483	155	172	+	9.22018	1.92e-05	0.491	GAAAAATGAAAGAGAAAG	IRF2	chr9_35177654_35178483	Dcps	-1594	distal
93281	MA0051.1_IRF2		chr7:16728378-16730187	1304	1321	+	9.22018	1.92e-05	0.491	GGAAAGCGACAGGCTCCA	IRF2	chr7_16728378_16730187	Ceacam9	6450	distal
93283	MA0051.1_IRF2		chr1:34236090-34238332	1977	1994	+	9.22018	1.92e-05	0.491	CAAAAGCGAAAGTTCTTT	IRF2	chr1_34236090_34238332	Dst	75761	distal
93459	MA0051.1_IRF2		chr4:149705138-149706353	276	293	+	9.21101	1.92e-05	0.491	GGATACTGAAAGTGAACA	IRF2	chr4_149705138_149706353	Pik3cd	-3549	distal
93977	MA0051.1_IRF2		chr4:126682198-126683668	1064	1081	-	9.19266	1.93e-05	0.492	GGAAAGGGAAAGAGAAAC	IRF2	chr4_126682198_126683668	Psmb2	4569	distal
94861	MA0051.1_IRF2		chr2:57101949-57105039	2415	2432	+	9.16514	1.95e-05	0.492	GAAAAGTGACACCCTCAA	IRF2	chr2_57101949_57105039	Nr4a2	8033	distal
95154	MA0051.1_IRF2		chr11:26164612-26165647	158	175	+	9.15596	1.96e-05	0.493	TGAAAGTGAATCTCAATT	IRF2	chr11_26164612_26165647	RP23-306I3.1	44925	distal
95345	MA0051.1_IRF2		chr12:34712907-34715281	92	109	+	9.14679	1.97e-05	0.493	GAAAAACCAAAGCTAAAA	IRF2	chr12_34712907_34715281	Hdac9	-184034	distal
95354	MA0051.1_IRF2		chr9:59316126-59317109	406	423	+	9.14679	1.97e-05	0.493	TGAAAGCAAAACTCATTA	IRF2	chr9_59316126_59317109	Adpgk	24555	distal
95358	MA0051.1_IRF2		chr5:52110907-52116971	891	908	+	9.14679	1.97e-05	0.493	TGAAAACGAAAGAAATCA	IRF2	chr5_52110907_52116971	Dhx15	73518	distal
95873	MA0051.1_IRF2		chr9:78010032-78011329	351	368	-	9.13761	1.98e-05	0.493	CAAAAACAAAAGGAAAAC	IRF2	chr9_78010032_78011329	Gcm1	-40595	distal
95874	MA0051.1_IRF2		chr13:30645353-30646337	478	495	-	9.13761	1.98e-05	0.493	CAAAAACAAAAGGAAAAC	IRF2	chr13_30645353_30646337	Dusp22	-13662	distal
95879	MA0051.1_IRF2		chr16:78216630-78218329	1274	1291	-	9.13761	1.98e-05	0.493	GGAAAAGGAAAGCCAGCT	IRF2	chr16_78216630_78218329	Cxadr	-83167	distal
95890	MA0051.1_IRF2		chr9:113779854-113781042	1055	1072	+	9.13761	1.98e-05	0.493	AGAAAACGAAAGGCTAAG	IRF2	chr9_113779854_113781042	Clasp2	-31544	distal
96432	MA0051.1_IRF2		chr13:78207141-78212166	2732	2749	-	9.11927	1.99e-05	0.495	CGATAGAGAAAGCAAAGG	IRF2	chr13_78207141_78212166	Nr2f1	-7385	distal
96435	MA0051.1_IRF2		chr9:78010032-78011329	938	955	+	9.11927	1.99e-05	0.495	TAAAAGTAAAAGCAATAA	IRF2	chr9_78010032_78011329	Gcm1	-40595	distal
97008	MA0051.1_IRF2		chr3:137610568-137611812	430	447	-	9.10092	2.01e-05	0.497	CAAAACCGAAAGTATCTC	IRF2	chr3_137610568_137611812	Ddit4l	-11860	distal
97205	MA0051.1_IRF2		chr11:82041496-82042465	303	320	+	9.08257	2.02e-05	0.498	CAAAAGTGACAGGGTTCC	IRF2	chr11_82041496_82042465	Gm17268	-2935	distal
99376	MA0051.1_IRF2		chr3:35750266-35751316	790	807	-	9.01835	2.07e-05	0.501	GTAAAGTGAAACCCGGGA	IRF2	chr3_35750266_35751316	Atp11b	-2818	distal
99413	MA0051.1_IRF2		chr16:57130646-57132667	1208	1225	-	9.00917	2.07e-05	0.502	CAAAAGCGCAAGTCAGAC	IRF2	chr16_57130646_57132667	Tomm70a	8933	distal
101051	MA0051.1_IRF2		chr12:18609552-18611014	601	618	-	8.95413	2.11e-05	0.503	TGCAAATGAAACCAGACC	IRF2	chr12_18609552_18611014	RP24-316P8.1	95007	distal
101067	MA0051.1_IRF2		chr14:118225231-118227946	1132	1149	+	8.95413	2.11e-05	0.503	GGAAAAGGAAAGTTAGAA	IRF2	chr14_118225231_118227946	Sox21	9084	distal
101143	MA0051.1_IRF2		chr6:135252162-135253406	235	252	-	8.94495	2.12e-05	0.503	GGAAAGGGAAAGGCTGGA	IRF2	chr6_135252162_135253406	Gsg1	764	distal
101646	MA0051.1_IRF2		chr17:45118358-45120700	6	23	-	8.92661	2.13e-05	0.503	TGAAAACGAAAGCCCCTC	IRF2	chr17_45118358_45120700	Supt3	0	distal
101808	MA0051.1_IRF2		chr10:20005228-20006285	413	430	+	8.91743	2.14e-05	0.503	CAAAACTGAAACCCAGAA	IRF2	chr10_20005228_20006285	Map3k5	70703	distal
102184	MA0051.1_IRF2		chr16:43431621-43432500	106	123	-	8.90826	2.15e-05	0.504	GAAAAAAGAAACTGATAA	IRF2	chr16_43431621_43432500	Zbtb20	-75763	distal
102185	MA0051.1_IRF2		chr16:28597578-28598478	212	229	-	8.90826	2.15e-05	0.504	TGAAAAAGAAACCATTTT	IRF2	chr16_28597578_28598478	Fgf12	-152352	distal
102191	MA0051.1_IRF2		chr10:95116916-95120201	1555	1572	-	8.90826	2.15e-05	0.504	GGAAAAAGAAAGGGGATG	IRF2	chr10_95116916_95120201	Plxnc1	-172082	distal
102678	MA0051.1_IRF2		chr3:86249271-86250194	431	448	-	8.88991	2.16e-05	0.506	CAAAACTGAAACCTACCC	IRF2	chr3_86249271_86250194	Lrba	24592	distal
102713	MA0051.1_IRF2		chr12:57537932-57540308	179	196	+	8.88073	2.17e-05	0.506	GAAAAAAGAAAGCAGAAG	IRF2	chr12_57537932_57540308	Foxa1	5813	distal
102720	MA0051.1_IRF2		chr5:123669845-123671726	785	802	+	8.88073	2.17e-05	0.506	CGAAAGTAAAAGGAGAGT	IRF2	chr5_123669845_123671726	Clip1	12549	distal
103223	MA0051.1_IRF2		chr2:146833204-146837741	364	381	+	8.87156	2.18e-05	0.506	TGAAAGCGAAGGCGACAG	IRF2	chr2_146833204_146837741	Kiz	-18123	distal
103542	MA0051.1_IRF2		chr1:14503456-14507657	389	406	+	8.85321	2.19e-05	0.507	CAAAAGTAAAACTCAAAT	IRF2	chr1_14503456_14507657	Eya1	-193222	distal
103941	MA0051.1_IRF2		chr12:32959428-32962514	1890	1907	-	8.84404	2.2e-05	0.507	AGAAAATGAAACTTGTAA	IRF2	chr12_32959428_32962514	Sypl	5245	distal
104496	MA0051.1_IRF2		chr13:83719518-83722569	841	858	-	8.83486	2.21e-05	0.508	TGAAAATGAAAAGCAATC	IRF2	chr13_83719518_83722569	Mef2c	143842	distal
104532	MA0051.1_IRF2		chr16:35695787-35696931	559	576	-	8.82569	2.22e-05	0.509	TTAAAGTGAAACCGAAGG	IRF2	chr16_35695787_35696931	Dirc2	72425	distal
105012	MA0051.1_IRF2		chrX:71088941-71089624	167	184	-	8.80734	2.23e-05	0.51	TGGTAGTGAAACCTAATC	IRF2	chrX_71088941_71089624	Mamld1	38686	distal
105021	MA0051.1_IRF2		chr6:42381711-42382826	709	726	+	8.80734	2.23e-05	0.51	TGAATGTGAAAGTAAGAA	IRF2	chr6_42381711_42382826	Epha1	-8444	distal
105026	MA0051.1_IRF2		chr3:87816255-87817731	1324	1341	+	8.80734	2.23e-05	0.51	GGATAGAGAAAGTAGACT	IRF2	chr3_87816255_87817731	Pear1	6524	distal
106270	MA0051.1_IRF2		chr1:13103498-13105189	67	84	+	8.75229	2.27e-05	0.513	GGAAAAGGAAACCGGGAG	IRF2	chr1_13103498_13105189	Prdm14	21974	distal
106701	MA0051.1_IRF2		chr4:134158983-134160568	1341	1358	-	8.74312	2.28e-05	0.515	TAAAACCGAAAGTAAAAA	IRF2	chr4_134158983_134160568	Cep85	26413	distal
106703	MA0051.1_IRF2		chr2:105680094-105683332	1990	2007	-	8.74312	2.28e-05	0.515	GAAAAGTGACAGGCATTT	IRF2	chr2_105680094_105683332	Pax6	3966	distal
106787	MA0051.1_IRF2		chr19:44927425-44929251	783	800	-	8.73394	2.29e-05	0.515	AGAGAGCGAAAGCAAATC	IRF2	chr19_44927425_44929251	Slf2	-1868	distal
107293	MA0051.1_IRF2		chr6:34478367-34481897	925	942	-	8.72477	2.29e-05	0.516	GGCAAATGAAACCCAGCA	IRF2	chr6_34478367_34481897	Bpgm	2161	distal
107365	MA0051.1_IRF2		chr2:173117284-173117772	30	47	-	8.7156	2.3e-05	0.516	TGGAAATGAAACCAAAAG	IRF2	chr2_173117284_173117772	Ctcfl	1753	distal
109158	MA0051.1_IRF2		chr7:115615344-115616742	789	806	-	8.66055	2.35e-05	0.516	TAAAAGAGAAACCGGAAT	IRF2	chr7_115615344_115616742	Sox6	0	distal
110387	MA0051.1_IRF2		chr2:29390992-29391546	220	237	-	8.62385	2.38e-05	0.519	GCAAAGTGAAAGAAAAAC	IRF2	chr2_29390992_29391546	Med27	44174	distal
110394	MA0051.1_IRF2		chr2:67529425-67530117	348	365	-	8.62385	2.38e-05	0.519	GAAAAAGGAAAGGAAACA	IRF2	chr2_67529425_67530117	Xirp2	83424	distal
110474	MA0051.1_IRF2		chr4:99659373-99661449	695	712	+	8.61468	2.39e-05	0.519	GGAAAACTAAACGGATCT	IRF2	chr4_99659373_99661449	Foxd3	3075	distal
110828	MA0051.1_IRF2		chr2:67564811-67567852	2789	2806	+	8.6055	2.39e-05	0.52	GAATAGTGAAAACGAAAG	IRF2	chr2_67564811_67567852	Xirp2	118810	distal
111219	MA0051.1_IRF2		chr10:20218873-20221040	1873	1890	-	8.58716	2.41e-05	0.521	GACAAATGAAAGCAGAAT	IRF2	chr10_20218873_20221040	Map7	-8755	distal
111220	MA0051.1_IRF2		chr11:85524109-85526746	1893	1910	-	8.58716	2.41e-05	0.521	GGAAAGTGAAATAGAATC	IRF2	chr11_85524109_85526746	Bcas3	170898	distal
111768	MA0051.1_IRF2		chr16:33336307-33337781	6	23	-	8.56881	2.42e-05	0.522	CGAAAACTAAAGGAGTAA	IRF2	chr16_33336307_33337781	Zfp148	-42994	distal
112289	MA0051.1_IRF2		chr1:34236090-34238332	741	758	+	8.55963	2.43e-05	0.522	TGAAAGAGAAACTTGTTA	IRF2	chr1_34236090_34238332	Dst	75761	distal
112292	MA0051.1_IRF2		chr10:26780335-26782594	1014	1031	+	8.55963	2.43e-05	0.522	GAAAAAAGAAAGCAGATG	IRF2	chr10_26780335_26782594	Arhgap18	7859	distal
112802	MA0051.1_IRF2		chr6:106793966-106794844	606	623	-	8.55046	2.44e-05	0.523	CCAAAGTGAAAGGATGCT	IRF2	chr6_106793966_106794844	Crbn	5221	distal
113446	MA0051.1_IRF2		chr9:68899730-68900617	148	165	-	8.53211	2.45e-05	0.524	CAAAAGTGAAAAGTATGC	IRF2	chr9_68899730_68900617	Rora	0	distal
113447	MA0051.1_IRF2		chr13:94632505-94633164	216	233	-	8.53211	2.45e-05	0.524	GGAAGATGAAAGGGAGAA	IRF2	chr13_94632505_94633164	Tbca	-155746	distal
113459	MA0051.1_IRF2		chr13:96510520-96512371	817	834	+	8.53211	2.45e-05	0.524	AGAAAATGAAAGTTTACT	IRF2	chr13_96510520_96512371	Polk	6789	distal
113461	MA0051.1_IRF2		chr3:122589773-122591777	1714	1731	+	8.53211	2.45e-05	0.524	TGAAACCGAAACGCATTT	IRF2	chr3_122589773_122591777	Fnbp1l	27776	distal
114166	MA0051.1_IRF2		chr10:95394200-95399075	1123	1140	-	8.51376	2.47e-05	0.526	CAAAAATGAAACAAGTCC	IRF2	chr10_95394200_95399075	Socs2	16208	distal
114229	MA0051.1_IRF2		chr3:9820458-9821561	779	796	+	8.50459	2.48e-05	0.526	GGTAAATGAAAGTGAGTA	IRF2	chr3_9820458_9821561	Pag1	12069	distal
114737	MA0051.1_IRF2		chr5:66661521-66662100	261	278	-	8.49541	2.48e-05	0.527	CGAAAGTGGAAGTAGCAG	IRF2	chr5_66661521_66662100	Uchl1	-13991	distal
114752	MA0051.1_IRF2		chr10:94544880-94546477	780	797	+	8.49541	2.48e-05	0.527	TGAAAGTGAAAGAAACCG	IRF2	chr10_94544880_94546477	Tmcc3	-4395	distal
114941	MA0051.1_IRF2		chr4:88741382-88743422	1583	1600	+	8.47706	2.5e-05	0.527	TGAAAGCAAAAGTTGAAA	IRF2	chr4_88741382_88743422	RP23-139P14.11	-11446	distal
115541	MA0051.1_IRF2		chr15:90664217-90665285	634	651	+	8.45872	2.51e-05	0.527	AGAAAGTGAAAGTTACGT	IRF2	chr15_90664217_90665285	Cpne8	14103	distal
115547	MA0051.1_IRF2		chr1:4490322-4494690	972	989	+	8.45872	2.51e-05	0.527	GAAAAATGAAAATTTTAC	IRF2	chr1_4490322_4494690	Sox17	1673	distal
115981	MA0051.1_IRF2		chr10:95116916-95120201	453	470	-	8.44954	2.52e-05	0.527	GAAAAACAAAAGCAAAGA	IRF2	chr10_95116916_95120201	Plxnc1	-172082	distal
116003	MA0051.1_IRF2		chr11:57444821-57446250	875	892	+	8.44954	2.52e-05	0.527	TGAAAGGGAAACTGACTT	IRF2	chr11_57444821_57446250	Fam114a2	72353	distal
116230	MA0051.1_IRF2		chr11:6694726-6696249	876	893	+	8.44037	2.53e-05	0.527	CCAAAGTGAAACTATGGA	IRF2	chr11_6694726_6696249	Ramp3	36206	distal
116667	MA0051.1_IRF2		chr14:18460571-18461377	406	423	-	8.43119	2.54e-05	0.528	AGAAAACGAAAGTATGCA	IRF2	chr14_18460571_18461377	Ube2e1	-128713	distal
117414	MA0051.1_IRF2		chr3:107093930-107094490	431	448	-	8.40367	2.56e-05	0.53	GAAAAGTGAAGGGAAGAT	IRF2	chr3_107093930_107094490	Kcna2	-6656	distal
118527	MA0051.1_IRF2		chr5:25846540-25848390	448	465	-	8.36697	2.6e-05	0.532	GGACAATGAAAGTGAGAT	IRF2	chr5_25846540_25848390	Actr3b	86515	distal
119884	MA0051.1_IRF2		chr5:103721418-103723166	256	273	-	8.3211	2.64e-05	0.534	CAGAAACGAAAGCATACA	IRF2	chr5_103721418_103723166	Aff1	-30996	distal
120675	MA0051.1_IRF2		chr3:129206853-129209275	2265	2282	-	8.29358	2.66e-05	0.535	TGAAAATGAAAATAAATT	IRF2	chr3_129206853_129209275	Pitx2	2907	distal
120676	MA0051.1_IRF2		chr12:118930472-118931345	110	127	+	8.29358	2.66e-05	0.535	GGAAAGTGAGAGGAAGGG	IRF2	chr12_118930472_118931345	Abcb5	35076	distal
121325	MA0051.1_IRF2		chr12:25157022-25157848	685	702	-	8.26606	2.69e-05	0.536	GAAAAATGAAGGCAATCT	IRF2	chr12_25157022_25157848	Id2	-59883	distal
122780	MA0051.1_IRF2		chr1:35936421-35937067	250	267	+	8.22018	2.73e-05	0.538	GAAAAAAGAAAGTGAAAG	IRF2	chr1_35936421_35937067	Hs6st1	-131333	distal
123988	MA0051.1_IRF2		chr17:45319700-45320908	562	579	-	8.17431	2.77e-05	0.54	GCAAAGTGAAAGAGAAAC	IRF2	chr17_45319700_45320908	Cdc5l	112799	distal
124383	MA0051.1_IRF2		chr6:50023880-50024648	401	418	+	8.16514	2.77e-05	0.54	GGAAAGCAGAAGCAAAAC	IRF2	chr6_50023880_50024648	Mpp6	-85593	distal
124951	MA0051.1_IRF2		chr16:57130646-57132667	385	402	-	8.15596	2.78e-05	0.54	GAGAAATGAAACCCAAAG	IRF2	chr16_57130646_57132667	Tomm70a	8933	distal
124966	MA0051.1_IRF2		chrX:169862821-169863307	35	52	+	8.15596	2.78e-05	0.54	GGAAAATGGAACCCATGG	IRF2	chrX_169862821_169863307	Mid1	-16315	distal
124977	MA0051.1_IRF2		chr7:42979985-42980619	392	409	+	8.15596	2.78e-05	0.54	CAGAAGTGAAAGTAAAGT	IRF2	chr7_42979985_42980619	Gm9268	-38179	distal
124981	MA0051.1_IRF2		chr18:36422745-36423739	628	645	+	8.15596	2.78e-05	0.54	TGAAAGTGTAACTTATCA	IRF2	chr18_36422745_36423739	Pfdn1	30756	distal
125445	MA0051.1_IRF2		chr14:77931979-77933831	449	466	-	8.14679	2.79e-05	0.54	GGAATATGAAACCCAGCT	IRF2	chr14_77931979_77933831	Epsti1	27573	distal
125462	MA0051.1_IRF2		chr7:98336138-98337088	493	510	+	8.14679	2.79e-05	0.54	CAAAAACGAAACAAACAA	IRF2	chr7_98336138_98337088	Acer3	-14931	distal
126962	MA0051.1_IRF2		chr1:143766137-143766951	709	726	+	8.11009	2.83e-05	0.542	GATTAGTGAAACTAGAAC	IRF2	chr1_143766137_143766951	Trove2	10117	distal
126964	MA0051.1_IRF2		chr2:66191492-66192758	1197	1214	+	8.11009	2.83e-05	0.542	GGAATATGAAACTATCAT	IRF2	chr2_66191492_66192758	Ttc21b	63834	distal
127154	MA0051.1_IRF2		chr3:101778808-101779914	237	254	+	8.10092	2.84e-05	0.543	GGAAACAGAAAGCAAACC	IRF2	chr3_101778808_101779914	Mab21l3	56309	distal
127255	MA0051.1_IRF2		chr11:31732137-31734544	900	917	-	8.09174	2.85e-05	0.544	TGAAAACTAAACCATGTC	IRF2	chr11_31732137_31734544	Bod1	-60253	distal
127706	MA0051.1_IRF2		chr16:40289884-40290877	678	695	+	8.08257	2.86e-05	0.544	GAAGAATGAAACTAAGAC	IRF2	chr16_40289884_40290877	Lsamp	0	distal
128752	MA0051.1_IRF2		chr6:83702119-83704868	1261	1278	+	8.05505	2.88e-05	0.545	TAAAAGAGAAACCCTGTC	IRF2	chr6_83702119_83704868	Vax2	-6396	distal
129193	MA0051.1_IRF2		chr16:49936854-49938798	1845	1862	-	8.04587	2.9e-05	0.545	GGAAAAGGAAAGGCAGTT	IRF2	chr16_49936854_49938798	Cd47	70022	distal
129211	MA0051.1_IRF2		chr10:84955939-84956834	682	699	+	8.04587	2.9e-05	0.545	GAGTAGTGAAAGTGTATC	IRF2	chr10_84955939_84956834	Ric8b	38284	distal
130850	MA0051.1_IRF2		chr4:129792467-129796055	343	360	+	7.98165	2.95e-05	0.549	CAAAAATGAAAAGAAAAT	IRF2	chr4_129792467_129796055	Ptp4a2	-24166	distal
130853	MA0051.1_IRF2		chr1:14503456-14507657	1441	1458	+	7.98165	2.95e-05	0.549	GAGAAGTGAAAGTAGGAA	IRF2	chr1_14503456_14507657	Eya1	-193222	distal
131608	MA0051.1_IRF2		chr16:29596743-29597785	545	562	-	7.9633	2.97e-05	0.55	CAAGAGTGAAACTAGACT	IRF2	chr16_29596743_29597785	Opa1	17364	distal
131612	MA0051.1_IRF2		chrX:57919281-57922497	1450	1467	-	7.9633	2.97e-05	0.55	GGCAAACGAAAGTAACTG	IRF2	chrX_57919281_57922497	Zic3	-108146	distal
132969	MA0051.1_IRF2		chr8:25558927-25560206	614	631	+	7.91743	3.01e-05	0.553	GAAAAGTGAGAGGGGATG	IRF2	chr8_25558927_25560206	Fgfr1	26647	distal
133635	MA0051.1_IRF2		chr17:28373739-28376233	2391	2408	-	7.88991	3.04e-05	0.554	GAAAAAAGAAACGGAGTC	IRF2	chr17_28373739_28376233	Tulp1	-8558	distal
133641	MA0051.1_IRF2		chr17:29077766-29079613	359	376	+	7.88991	3.04e-05	0.554	GAAAAATGAAACTGCACT	IRF2	chr17_29077766_29079613	Cdkn1a	-11366	distal
134330	MA0051.1_IRF2		chr3:126688224-126689084	212	229	+	7.87156	3.05e-05	0.555	TGAAAGTGAAATTCATCG	IRF2	chr3_126688224_126689084	Camk2d	90811	distal
135539	MA0051.1_IRF2		chr10:26780335-26782594	445	462	-	7.84404	3.09e-05	0.557	CAAAAACGGAAGTATAAA	IRF2	chr10_26780335_26782594	Arhgap18	7859	distal
135540	MA0051.1_IRF2		chr9:83830883-83831808	448	465	-	7.84404	3.09e-05	0.557	AGAAAGAGAAAGGAAAAC	IRF2	chr9_83830883_83831808	Ttk	-2882	distal
135563	MA0051.1_IRF2		chr13:75843890-75846195	1461	1478	+	7.84404	3.09e-05	0.557	GGAAACAGAAACCAAAAA	IRF2	chr13_75843890_75846195	Glrx	3981	distal
135943	MA0051.1_IRF2		chr11:6694726-6696249	1111	1128	-	7.82569	3.1e-05	0.557	GGATAACGTAAGTAAAAT	IRF2	chr11_6694726_6696249	Ramp3	36206	distal
136402	MA0051.1_IRF2		chr19:16139326-16143381	3906	3923	+	7.81651	3.12e-05	0.557	CGAAAAAGAAAGTTTGCC	IRF2	chr19_16139326_16143381	Gnaq	6496	distal
137268	MA0051.1_IRF2		chr13:112809217-112811394	2147	2164	+	7.78899	3.14e-05	0.559	CAAAAATGAAATGGAATA	IRF2	chr13_112809217_112811394	Plpp1	8355	distal
138079	MA0051.1_IRF2		chr14:50060975-50063165	907	924	-	7.76147	3.17e-05	0.56	TTAAAATGAAAGCAGTTA	IRF2	chr14_50060975_50063165	Olfr725	-20601	distal
138493	MA0051.1_IRF2		chr5:28084557-28085384	764	781	-	7.75229	3.18e-05	0.56	CAAAATTGAAACCCTGAT	IRF2	chr5_28084557_28085384	Insig1	13195	distal
138709	MA0051.1_IRF2		chrX:52743703-52746262	2072	2089	-	7.74312	3.19e-05	0.561	TGAAAGTGGAAGGCAGCC	IRF2	chrX_52743703_52746262	Ccdc160	-44938	distal
139466	MA0051.1_IRF2		chr3:21952596-21953844	1117	1134	-	7.72477	3.2e-05	0.562	CGAAAGTGGAAGGGTGGA	IRF2	chr3_21952596_21953844	Tbl1xr1	-122808	distal
139494	MA0051.1_IRF2		chrX:36739942-36740468	120	137	+	7.7156	3.21e-05	0.562	AAAAAATGAAAGTGAAAG	IRF2	chrX_36739942_36740468	Slc25a43	-3191	distal
139500	MA0051.1_IRF2		chr6:148435988-148437057	590	607	+	7.7156	3.21e-05	0.562	TGAAAGTGAAAACAGGGA	IRF2	chr6_148435988_148437057	Tmtc1	7332	distal
140165	MA0051.1_IRF2		chr10:67497128-67497678	237	254	+	7.69725	3.23e-05	0.562	TGAAAGTGAAAATTGTTT	IRF2	chr10_67497128_67497678	Egr2	-40191	distal
140170	MA0051.1_IRF2		chr10:95116916-95120201	2209	2226	+	7.69725	3.23e-05	0.562	GAAAAGAGAAAGTAGCAG	IRF2	chr10_95116916_95120201	Plxnc1	-172082	distal
140306	MA0051.1_IRF2		chr13:44984908-44986174	630	647	-	7.68807	3.24e-05	0.562	GAATAGGGAAACCTGATA	IRF2	chr13_44984908_44986174	Dtnbp1	15660	distal
140320	MA0051.1_IRF2		chr10:62325789-62329482	409	426	+	7.68807	3.24e-05	0.562	GGAAACCAAAACCGAAAC	IRF2	chr10_62325789_62329482	Hk1	11060	distal
141924	MA0051.1_IRF2		chr5:143516679-143518874	708	725	+	7.65138	3.28e-05	0.562	TAAAAACCAAACCAAACC	IRF2	chr5_143516679_143518874	Rac1	9119	distal
142721	MA0051.1_IRF2		chr5:74055846-74057177	514	531	-	7.63303	3.3e-05	0.562	TGAAAGCGAAGCTGAAGG	IRF2	chr5_74055846_74057177	Usp46	11243	distal
142864	MA0051.1_IRF2		chr4:142171208-142171949	380	397	-	7.62385	3.31e-05	0.563	CAAAACTGAAAGCAGCCA	IRF2	chr4_142171208_142171949	Kazn	67452	distal
143973	MA0051.1_IRF2		chr4:5797386-5799123	223	240	+	7.59633	3.33e-05	0.564	GAAAACTGAAACTGGTTG	IRF2	chr4_5797386_5799123	Fam110b	24508	distal
144329	MA0051.1_IRF2		chr14:118981706-118983638	1209	1226	-	7.57798	3.35e-05	0.565	GAAAAAAGAAAGCAACTG	IRF2	chr14_118981706_118983638	Dnajc3	43731	distal
144752	MA0051.1_IRF2		chr2:167081135-167082977	1250	1267	-	7.56881	3.36e-05	0.565	CAAAAACAAAACTAAAAT	IRF2	chr2_167081135_167082977	Znfx1	-18121	distal
146580	MA0051.1_IRF2		chr3:145905198-145906718	211	228	+	7.51376	3.42e-05	0.569	CGATATTGAAAGCAAGTG	IRF2	chr3_145905198_145906718	Bcl10	-17544	distal
150327	MA0051.1_IRF2		chr5:38005442-38006210	236	253	+	7.40367	3.54e-05	0.573	TAAAAGTGACAGCAAAGT	IRF2	chr5_38005442_38006210	Stx18	-32532	distal
150329	MA0051.1_IRF2		chr8:114603052-114604115	289	306	+	7.40367	3.54e-05	0.573	CAAAAGTGAATGCAGGAG	IRF2	chr8_114603052_114604115	Wwox	163351	distal
151175	MA0051.1_IRF2		chr11:43616899-43618236	671	688	-	7.37615	3.57e-05	0.574	GGATCGTGAAAGGCAGCC	IRF2	chr11_43616899_43618236	Fabp6	-15360	distal
152385	MA0051.1_IRF2		chr3:51539521-51540496	90	107	+	7.36697	3.58e-05	0.574	TAAAAATCAAACCAAACC	IRF2	chr3_51539521_51540496	Setd7	20383	distal
152525	MA0051.1_IRF2		chr14:73177899-73179980	1928	1945	-	7.3578	3.59e-05	0.574	GAAAAATGAAACTTCAAG	IRF2	chr14_73177899_73179980	Rcbtb2	26415	distal
152535	MA0051.1_IRF2		chrX:50549418-50551041	369	386	+	7.3578	3.59e-05	0.574	CAAAAGCTAAACTTTTTT	IRF2	chrX_50549418_50551041	Olfr1324	-120921	distal
152777	MA0051.1_IRF2		chr6:82752871-82754252	1187	1204	-	7.34862	3.6e-05	0.574	CAAAAATCAAACCAACCC	IRF2	chr6_82752871_82754252	Hk2	19111	distal
153527	MA0051.1_IRF2		chr1:13051912-13052786	650	667	-	7.33028	3.62e-05	0.574	CGAAACCAAAACCAAAAC	IRF2	chr1_13051912_13052786	Slco5a1	-59263	distal
153547	MA0051.1_IRF2		chr1:128013614-128014799	746	763	+	7.33028	3.62e-05	0.574	TGAAAATCAAAGGAAAAT	IRF2	chr1_128013614_128014799	Zranb3	87663	distal
154924	MA0051.1_IRF2		chr19:6156907-6158177	476	493	+	7.29358	3.66e-05	0.577	TGAAACTGAAAGTGGCCC	IRF2	chr19_6156907_6158177	Batf2	-6262	distal
154926	MA0051.1_IRF2		chr16:38699441-38702749	2072	2089	+	7.29358	3.66e-05	0.577	GGAAAGGGAAATGGAATC	IRF2	chr16_38699441_38702749	Arhgap31	10525	distal
155841	MA0051.1_IRF2		chr8:56619689-56621737	990	1007	+	7.26606	3.69e-05	0.578	CGAAAACGCAAGTATCTT	IRF2	chr8_56619689_56621737	Fbxo8	68600	distal
156503	MA0051.1_IRF2		chr5:52237442-52238623	15	32	+	7.24771	3.71e-05	0.579	GAAAAATGAATGCTTCTC	IRF2	chr5_52237442_52238623	Dhx15	-46929	distal
156772	MA0051.1_IRF2		chr10:40353422-40354955	435	452	-	7.23853	3.72e-05	0.58	CAAAACTGAAACTCTTAG	IRF2	chr10_40353422_40354955	Cdk19	4086	distal
157341	MA0051.1_IRF2		chr9:123237381-123240302	147	164	+	7.22936	3.73e-05	0.581	GGAAATCTAAACCAATTC	IRF2	chr9_123237381_123240302	Tmem158	20462	distal
158197	MA0051.1_IRF2		chr13:3357915-3361747	3639	3656	-	7.19266	3.77e-05	0.582	GCAAAGCGAAAGCTCTTC	IRF2	chr13_3357915_3361747	Gdi2	-176316	distal
158517	MA0051.1_IRF2		chr1:87281336-87282766	484	501	+	7.18349	3.78e-05	0.582	GGAAGATGAAAGCAGCCG	IRF2	chr1_87281336_87282766	Efhd1	16974	distal
159047	MA0051.1_IRF2		chr19:43919826-43921887	1817	1834	+	7.16514	3.8e-05	0.582	TTAAAGTGAAAGTCTGAA	IRF2	chr19_43919826_43921887	Dnmbp	-7435	distal
159947	MA0051.1_IRF2		chr12:108949776-108950500	517	534	-	7.14679	3.82e-05	0.583	GAAAAGCCAAACCTGGCA	IRF2	chr12_108949776_108950500	Wdr25	55460	distal
160461	MA0051.1_IRF2		chr4:155787848-155789214	493	510	+	7.13761	3.83e-05	0.583	AAAAAATGAAAGGAAAGA	IRF2	chr4_155787848_155789214	Ankrd65	-1225	distal
161388	MA0051.1_IRF2		chr8:128284632-128285327	330	347	-	7.11009	3.87e-05	0.584	CAAAAATGAGACTGTAAA	IRF2	chr8_128284632_128285327	Nrp1	-73957	distal
161392	MA0051.1_IRF2		chr10:20471791-20472581	652	669	-	7.11009	3.87e-05	0.584	TAACAGTGAAAGTATTTA	IRF2	chr10_20471791_20472581	Pde7b	75747	distal
162412	MA0051.1_IRF2		chr3:129206853-129209275	1178	1195	+	7.08257	3.9e-05	0.586	GTATAACGAAAGCTTATT	IRF2	chr3_129206853_129209275	Pitx2	2907	distal
168722	MA0051.1_IRF2		chr1:143766137-143766951	204	221	-	7.05505	3.93e-05	0.586	GAAAAGTGACACGCTAGT	IRF2	chr1_143766137_143766951	Trove2	10117	distal
169280	MA0051.1_IRF2		chr2:129337910-129338567	265	282	-	7.04587	3.95e-05	0.586	GGAAAACCAAAGGGTCTT	IRF2	chr2_129337910_129338567	Il1a	-27939	distal
170240	MA0051.1_IRF2		chr11:68340862-68342358	440	457	-	7.01835	3.98e-05	0.588	GGATATTGAAAGCAGGCT	IRF2	chr11_68340862_68342358	Ntn1	44468	distal
170355	MA0051.1_IRF2		chr12:81970802-81972424	272	289	+	7.00917	3.98e-05	0.588	CAAAAACAAAACCCTACA	IRF2	chr12_81970802_81972424	Pcnx	110773	distal
171153	MA0051.1_IRF2		chr1:125662737-125663722	908	925	-	6.99083	4e-05	0.588	TAAAAGAGAAACTTTTAA	IRF2	chr1_125662737_125663722	Gpr39	-13273	distal
171997	MA0051.1_IRF2		chr10:67061563-67062444	202	219	-	6.97248	4.03e-05	0.589	CTAAAATGAAACGGAGGC	IRF2	chr10_67061563_67062444	Reep3	34402	distal
172017	MA0051.1_IRF2		chr12:101014330-101016736	625	642	+	6.97248	4.03e-05	0.589	GAATAGCAAAAGCGGTTA	IRF2	chr12_101014330_101016736	Ccdc88c	12173	distal
172021	MA0051.1_IRF2		chr14:121823996-121826607	1921	1938	+	6.97248	4.03e-05	0.589	GAAATGTGAAAGGAAGGA	IRF2	chr14_121823996_121826607	Dock9	-26160	distal
172880	MA0051.1_IRF2		chr11:87453049-87454282	702	719	-	6.93578	4.07e-05	0.592	GGAAAGTGTAACCTCTTC	IRF2	chr11_87453049_87454282	Tex14	47985	distal
172890	MA0051.1_IRF2		chr15:96637668-96639026	465	482	+	6.93578	4.07e-05	0.592	GAAAAATGTAACTCACAC	IRF2	chr15_96637668_96639026	Slc38a1	2936	distal
173721	MA0051.1_IRF2		chr5:28084557-28085384	770	787	-	6.91743	4.09e-05	0.593	GGAAAGCAAAATTGAAAC	IRF2	chr5_28084557_28085384	Insig1	13195	distal
173745	MA0051.1_IRF2		chr17:29077766-29079613	255	272	-	6.90826	4.1e-05	0.593	CAAAAACAAAAGTCTTTC	IRF2	chr17_29077766_29079613	Cdkn1a	-11366	distal
174474	MA0051.1_IRF2		chr19:56565908-56566492	241	258	+	6.88991	4.12e-05	0.594	TGAAAGGGAAAGTTTAGG	IRF2	chr19_56565908_56566492	Nhlrc2	17648	distal
175368	MA0051.1_IRF2		chr19:41552562-41553301	540	557	-	6.87156	4.14e-05	0.594	AGAAAGTGAAACCACTTT	IRF2	chr19_41552562_41553301	Lcor	2924	distal
175388	MA0051.1_IRF2		chr18:84771633-84772592	592	609	+	6.87156	4.14e-05	0.594	GAAACATGAAACCTAGAA	IRF2	chr18_84771633_84772592	Fam69c	51392	distal
175392	MA0051.1_IRF2		chr13:98691927-98693861	1691	1708	+	6.87156	4.14e-05	0.594	CAAAAGTGGAACTAAGTG	IRF2	chr13_98691927_98693861	Tmem171	973	distal
175427	MA0051.1_IRF2		chr3:79438219-79438744	178	195	-	6.86239	4.15e-05	0.594	CAAAAGTGGAACTCACAT	IRF2	chr3_79438219_79438744	RP24-530L11.1	92841	distal
175448	MA0051.1_IRF2		chr12:34712907-34715281	87	104	+	6.86239	4.15e-05	0.594	GGAAAGAAAAACCAAAGC	IRF2	chr12_34712907_34715281	Hdac9	-184034	distal
176119	MA0051.1_IRF2		chr18:6248192-6248958	573	590	-	6.85321	4.17e-05	0.595	TAAAAGTGACAGTTAATA	IRF2	chr18_6248192_6248958	Kif5b	-6670	distal
176276	MA0051.1_IRF2		chr15:103382784-103383798	67	84	-	6.84404	4.18e-05	0.595	TGAAAACAAAAGGGAATT	IRF2	chr15_103382784_103383798	Itga5	-16022	distal
176290	MA0051.1_IRF2		chr3:152791731-152793232	1034	1051	-	6.84404	4.18e-05	0.595	TAAAAGTGAAAGTGCTTG	IRF2	chr3_152791731_152793232	Pigk	77619	distal
177956	MA0051.1_IRF2		chrX:169862821-169863307	175	192	-	6.80734	4.23e-05	0.597	CCAAAATGAAAGTTACTA	IRF2	chrX_169862821_169863307	Mid1	-16315	distal
178844	MA0051.1_IRF2		chr2:60230189-60230855	40	57	+	6.78899	4.25e-05	0.598	TAAAAATGAAATCAACTC	IRF2	chr2_60230189_60230855	2021-03-07	5421	distal
178957	MA0051.1_IRF2		chr11:87453049-87454282	664	681	+	6.77982	4.26e-05	0.598	TAACAGTGAAACCTGAGC	IRF2	chr11_87453049_87454282	Tex14	47985	distal
180924	MA0051.1_IRF2		chr16:57130646-57132667	222	239	-	6.76147	4.29e-05	0.599	TGAAAACAAAACTGAAAG	IRF2	chr16_57130646_57132667	Tomm70a	8933	distal
180951	MA0051.1_IRF2		chr5:142391401-142392626	127	144	+	6.76147	4.29e-05	0.599	CACAAATGAAAGCAATCG	IRF2	chr5_142391401_142392626	Foxk1	-8871	distal
180954	MA0051.1_IRF2		chr4:126682198-126683668	186	203	+	6.76147	4.29e-05	0.599	GAAAAATGAAAAGTGAAA	IRF2	chr4_126682198_126683668	Psmb2	4569	distal
181684	MA0051.1_IRF2		chr12:29712761-29713460	267	284	-	6.74312	4.31e-05	0.599	AGAAAATGAAACTGGCAG	IRF2	chr12_29712761_29713460	Myt1l	-126750	distal
181690	MA0051.1_IRF2		chr9:95164205-95165119	845	862	-	6.74312	4.31e-05	0.599	TGAAAGTGGAACTGTCCA	IRF2	chr9_95164205_95165119	Slc9a9	0	distal
181697	MA0051.1_IRF2		chr6:130092305-130092985	213	230	+	6.74312	4.31e-05	0.599	TGAAACTGAAAGGGGGAA	IRF2	chr6_130092305_130092985	Klra4	-25035	distal
181700	MA0051.1_IRF2		chr1:54896171-54897445	539	556	+	6.74312	4.31e-05	0.599	CATTAGTGAAAGCATTTT	IRF2	chr1_54896171_54897445	Ankrd44	28942	distal
181726	MA0051.1_IRF2		chr10:62984065-62984783	264	281	+	6.73394	4.32e-05	0.6	TGAAACTGAAACTGAGTG	IRF2	chr10_62984065_62984783	Rufy2	3804	distal
181861	MA0051.1_IRF2		chr11:87453049-87454282	147	164	+	6.72477	4.33e-05	0.6	CAGAAATGAAACCCTGTC	IRF2	chr11_87453049_87454282	Tex14	47985	distal
183081	MA0051.1_IRF2		chr12:84762355-84763147	211	228	-	6.7156	4.34e-05	0.6	GGAAAGTGTAACACATTC	IRF2	chr12_84762355_84763147	Npc2	10005	distal
183085	MA0051.1_IRF2		chr7:73397986-73400416	1770	1787	-	6.7156	4.34e-05	0.6	GAAAAAGGAAAGGTGTCC	IRF2	chr7_73397986_73400416	Rgma	6760	distal
183118	MA0051.1_IRF2		chr11:116265246-116265950	206	223	+	6.70642	4.35e-05	0.6	AGCAAGTGAAACCGTTTC	IRF2	chr11_116265246_116265950	Srp68	8185	distal
185392	MA0051.1_IRF2		chr16:94627310-94629775	956	973	+	6.66055	4.4e-05	0.601	CACAAATGAAACTATATT	IRF2	chr16_94627310_94629775	Dyrk1a	56404	distal
185393	MA0051.1_IRF2		chr16:38376037-38377507	959	976	+	6.66055	4.4e-05	0.601	TGAAAAGGAAAGGGTTTT	IRF2	chr16_38376037_38377507	Popdc2	13793	distal
185523	MA0051.1_IRF2		chrX:57919281-57922497	1467	1484	-	6.65138	4.42e-05	0.602	CAAAAGTGAAATGCTTCG	IRF2	chrX_57919281_57922497	Zic3	-108146	distal
186220	MA0051.1_IRF2		chr16:49936854-49938798	1452	1469	-	6.6422	4.43e-05	0.602	GGAAAGCAAAACAAAAGC	IRF2	chr16_49936854_49938798	Cd47	70022	distal
186288	MA0051.1_IRF2		chr10:26780335-26782594	608	625	-	6.63303	4.44e-05	0.602	TGATAGTGAATGCCTTTA	IRF2	chr10_26780335_26782594	Arhgap18	7859	distal
186294	MA0051.1_IRF2		chr5:77251656-77252880	1078	1095	-	6.63303	4.44e-05	0.602	GCAAAGCAAAACTAAAAC	IRF2	chr5_77251656_77252880	Rest	-12611	distal
187302	MA0051.1_IRF2		chr11:93908694-93909234	159	176	+	6.61468	4.46e-05	0.603	CTAAAACGAAACGTTTCT	IRF2	chr11_93908694_93909234	Mbtd1	3542	distal
187322	MA0051.1_IRF2		chr4:3913349-3914036	261	278	+	6.6055	4.47e-05	0.603	GAATTGTGAAAGCGGAAG	IRF2	chr4_3913349_3914036	Plag1	24346	distal
187326	MA0051.1_IRF2		chr14:103653310-103655080	1373	1390	+	6.6055	4.47e-05	0.603	CAAATGTGAAAGTATCAG	IRF2	chr14_103653310_103655080	Slain1	3083	distal
187486	MA0051.1_IRF2		chr9:74847114-74850777	3628	3645	-	6.59633	4.48e-05	0.603	GGATAATGAAAGATGTTA	IRF2	chr9_74847114_74850777	Onecut1	-11144	distal
188246	MA0051.1_IRF2		chr11:67828156-67829108	258	275	+	6.58716	4.49e-05	0.603	TGAAAATGGAAGTTATAA	IRF2	chr11_67828156_67829108	Dhrs7c	29870	distal
188255	MA0051.1_IRF2		chr19:29270183-29271703	1209	1226	+	6.58716	4.49e-05	0.603	TGAAACCGAAAGGATCTG	IRF2	chr19_29270183_29271703	Jak2	18356	distal
188371	MA0051.1_IRF2		chr13:111601062-111601822	226	243	+	6.57798	4.51e-05	0.604	TAGAAGTGAAAGTTGTAC	IRF2	chr13_111601062_111601822	Gm10198	8278	distal
188381	MA0051.1_IRF2		chr17:6467555-6468642	968	985	+	6.57798	4.51e-05	0.604	TGATAGAGAAACTGATCA	IRF2	chr17_6467555_6468642	Dynlt1	37444	distal
189270	MA0051.1_IRF2		chr9:83546068-83546833	716	733	+	6.56881	4.52e-05	0.604	TGATAGCAAAAGCTAAAG	IRF2	chr9_83546068_83546833	Sh3bgrl2	-1494	distal
190116	MA0051.1_IRF2		chr12:112125347-112126417	467	484	+	6.55046	4.55e-05	0.604	GGAAAGTGACCCCCATAC	IRF2	chr12_112125347_112126417	Aspg	18669	distal
190471	MA0051.1_IRF2		chr13:83737343-83740351	2861	2878	-	6.53211	4.58e-05	0.606	CAAAAGCCAAAGGTGGTC	IRF2	chr13_83737343_83740351	Mef2c	161667	distal
190475	MA0051.1_IRF2		chr6:29246514-29247385	81	98	+	6.53211	4.58e-05	0.606	TAAAAATAAAAGCAAAAT	IRF2	chr6_29246514_29247385	Hilpda	-25103	distal
191357	MA0051.1_IRF2		chr1:191193320-191194538	457	474	+	6.51376	4.6e-05	0.607	TGAAAAGGAAACCAGTGT	IRF2	chr1_191193320_191194538	Atf3	-9981	distal
193155	MA0051.1_IRF2		chr3:87828358-87829394	499	516	-	6.46789	4.66e-05	0.61	GAAAAAAGAAACGATCTA	IRF2	chr3_87828358_87829394	Pear1	-4053	distal
193162	MA0051.1_IRF2		chr8:56619689-56621737	1330	1347	-	6.46789	4.66e-05	0.61	TGAAAGTAAAAGGGTGGC	IRF2	chr8_56619689_56621737	Fbxo8	68600	distal
193840	MA0051.1_IRF2		chr4:126682198-126683668	1058	1075	-	6.44954	4.69e-05	0.611	GGAAAGAGAAACTACTTA	IRF2	chr4_126682198_126683668	Psmb2	4569	distal
193849	MA0051.1_IRF2		chr5:92203995-92206092	254	271	+	6.44954	4.69e-05	0.611	AGAAAGCAAAACCAGTTC	IRF2	chr5_92203995_92206092	RP23-321C24.4	9316	distal
193945	MA0051.1_IRF2		chr6:97788457-97789792	840	857	-	6.44037	4.7e-05	0.611	CAAAAATGAATCCTTGTC	IRF2	chr6_97788457_97789792	Mitf	-17260	distal
194019	MA0051.1_IRF2		chr8:25558927-25560206	180	197	-	6.43119	4.71e-05	0.612	TGAAGATGAAACTCAACA	IRF2	chr8_25558927_25560206	Fgfr1	26647	distal
194311	MA0051.1_IRF2		chr7:99133689-99134698	363	380	-	6.42202	4.72e-05	0.612	CAGAAGTGAAACTGACTG	IRF2	chr7_99133689_99134698	Uvrag	6443	distal
194541	MA0051.1_IRF2		chr11:30182491-30184813	1332	1349	+	6.41284	4.73e-05	0.613	GGAGAGAGAAACTGTATC	IRF2	chr11_30182491_30184813	Sptbn1	13444	distal
194742	MA0051.1_IRF2		chr2:179947310-179949181	564	581	+	6.40367	4.74e-05	0.613	TGAAAATGAAAGCCCCAG	IRF2	chr2_179947310_179949181	Taf4	27465	distal
195525	MA0051.1_IRF2		chr4:83511956-83513023	236	253	-	6.36697	4.79e-05	0.613	TAAAAACAAAACCCAAAA	IRF2	chr4_83511956_83513023	Ccdc171	-12522	distal
195607	MA0051.1_IRF2		chr9:65087224-65087971	564	581	+	6.3578	4.8e-05	0.613	GGAAAATTAAACTCACCT	IRF2	chr9_65087224_65087971	Igdcc4	-13515	distal
196086	MA0051.1_IRF2		chr5:118588519-118592712	2077	2094	-	6.34862	4.81e-05	0.613	CAGAAATGAAACCAAGCA	IRF2	chr5_118588519_118592712	Med13l	27781	distal
196401	MA0051.1_IRF2		chr12:108949776-108950500	574	591	-	6.33945	4.83e-05	0.613	AGAAAGGGAAAGCAAGCC	IRF2	chr12_108949776_108950500	Wdr25	55460	distal
196450	MA0051.1_IRF2		chr1:56979425-56981488	222	239	-	6.33028	4.84e-05	0.613	GGATAGTGAAAACGTGGG	IRF2	chr1_56979425_56981488	Satb2	-6924	distal
196943	MA0051.1_IRF2		chr16:11836179-11836739	354	371	+	6.31193	4.86e-05	0.614	AGAAAGTAAAACCCAACC	IRF2	chr16_11836179_11836739	Cpped1	72683	distal
197418	MA0051.1_IRF2		chr1:129254413-129255251	416	433	-	6.29358	4.89e-05	0.615	TGAAACTGAAAGGATGCT	IRF2	chr1_129254413_129255251	Thsd7b	-18093	distal
198070	MA0051.1_IRF2		chr2:145831971-145833384	932	949	+	6.27523	4.92e-05	0.615	TAAAAATCAAACGAAATC	IRF2	chr2_145831971_145833384	Rin2	45856	distal
198211	MA0051.1_IRF2		chr16:20264928-20265911	30	47	-	6.26606	4.93e-05	0.616	TAAAAGTGTAAGTTATTA	IRF2	chr16_20264928_20265911	Map6d1	-23571	distal
198772	MA0051.1_IRF2		chr19:37514650-37516134	239	256	-	6.24771	4.96e-05	0.616	CGGAAATGAAAGGCAGTT	IRF2	chr19_37514650_37516134	Exoc6	-34284	distal
198860	MA0051.1_IRF2		chr7:27544876-27545748	265	282	-	6.23853	4.97e-05	0.617	TATAAGTGAAACCGAGCA	IRF2	chr7_27544876_27545748	Pld3	7464	distal
198866	MA0051.1_IRF2		chr16:49936854-49938798	1131	1148	-	6.23853	4.97e-05	0.617	CAAAAGTGAAAGAACAAC	IRF2	chr16_49936854_49938798	Cd47	70022	distal
198881	MA0051.1_IRF2		chr4:109119371-109121144	415	432	+	6.23853	4.97e-05	0.617	CAAAAGAGAAACTCTGCT	IRF2	chr4_109119371_109121144	Osbpl9	-1336	distal
198882	MA0051.1_IRF2		chr2:109430793-109431855	456	473	+	6.23853	4.97e-05	0.617	CAAAAATAAAAGTGTTAA	IRF2	chr2_109430793_109431855	Kif18a	150056	distal
199174	MA0051.1_IRF2		chr18:73541172-73542745	678	695	-	6.22936	4.99e-05	0.617	GAAAAGCAAAAGGGGAGG	IRF2	chr18_73541172_73542745	Mex3c	-30299	distal
200889	MA0051.1_IRF2		chr7:101296241-101298080	1407	1424	-	6.17431	5.06e-05	0.62	TGAAAATGAAAATGGAAG	IRF2	chr7_101296241_101298080	Atg16l2	3991	distal
200896	MA0051.1_IRF2		chr11:95085591-95087311	286	303	+	6.17431	5.06e-05	0.62	TGAAAAGGAAAGTCAGAA	IRF2	chr11_95085591_95087311	Itga3	-8791	distal
201354	MA0051.1_IRF2		chr19:44927425-44929251	1550	1567	-	6.15596	5.09e-05	0.621	GAATAAAGAAAGCATAAG	IRF2	chr19_44927425_44929251	Slf2	-1868	distal
201550	MA0051.1_IRF2		chr17:28750076-28751614	1197	1214	-	6.14679	5.1e-05	0.621	GAAATATGAAAGTTTTTA	IRF2	chr17_28750076_28751614	Mapk13	-17693	distal
201925	MA0051.1_IRF2		chr16:36597878-36598985	594	611	-	6.12844	5.12e-05	0.622	AGAAAGTGAAACAGAAAG	IRF2	chr16_36597878_36598985	Casr	-35745	distal
201942	MA0051.1_IRF2		chr11:82866374-82867327	581	598	+	6.12844	5.12e-05	0.622	GGATAAAGAAAGCTACTT	IRF2	chr11_82866374_82867327	Rffl	3417	distal
202555	MA0051.1_IRF2		chr12:91580224-91582978	286	303	+	6.10092	5.17e-05	0.622	CTAAAATGAAACTTAGCA	IRF2	chr12_91580224_91582978	Gtf2a1	7031	distal
202752	MA0051.1_IRF2		chr11:119684499-119686271	28	45	+	6.09174	5.18e-05	0.622	GACAAGTGAAAGGATGCG	IRF2	chr11_119684499_119686271	Rptor	81351	distal
203895	MA0051.1_IRF2		chr19:15951236-15952115	407	424	-	6.05505	5.23e-05	0.622	TCATAGTGAAAGGAAAAG	IRF2	chr19_15951236_15952115	Psat1	-26178	distal
204127	MA0051.1_IRF2		chr7:115615344-115616742	826	843	-	6.04587	5.24e-05	0.622	AGAAACTGAAAGCAGAAA	IRF2	chr7_115615344_115616742	Sox6	0	distal
204677	MA0051.1_IRF2		chr16:42456021-42457379	222	239	-	6.01835	5.28e-05	0.624	GGAATGTCAAAGCAAAAT	IRF2	chr16_42456021_42457379	Gap43	-115371	distal
204696	MA0051.1_IRF2		chr1:135516207-135517581	219	236	+	6.01835	5.28e-05	0.624	TGAAAATGAAATTATAGT	IRF2	chr1_135516207_135517581	Nav1	67774	distal
205076	MA0051.1_IRF2		chr6:86654247-86655023	498	515	+	6.00917	5.3e-05	0.625	TGAAACTGAAACTGGCCA	IRF2	chr6_86654247_86655023	Mxd1	14138	distal
205179	MA0051.1_IRF2		chr14:73177899-73179980	1341	1358	+	6	5.31e-05	0.625	CGATAAAGAAAGGAAAGA	IRF2	chr14_73177899_73179980	Rcbtb2	26415	distal
205496	MA0051.1_IRF2		chr11:5391291-5392315	651	668	-	5.99083	5.33e-05	0.626	GAAAAACAAAAGCAGCTT	IRF2	chr11_5391291_5392315	Znrf3	-9552	distal
205507	MA0051.1_IRF2		chr3:129206853-129209275	636	653	+	5.99083	5.33e-05	0.626	CAAAAGCAAAACGATCTG	IRF2	chr3_129206853_129209275	Pitx2	2907	distal
205800	MA0051.1_IRF2		chr3:30003837-30006453	1553	1570	+	5.97248	5.35e-05	0.627	TAAAAATGAAAGTACTTA	IRF2	chr3_30003837_30006453	Mecom	-6136	distal
206275	MA0051.1_IRF2		chr1:138559586-138560232	389	406	-	5.9633	5.37e-05	0.628	CAGAAATGAAAGTAATTG	IRF2	chr1_138559586_138560232	Nek7	59442	distal
206296	MA0051.1_IRF2		chr13:112809217-112811394	668	685	+	5.9633	5.37e-05	0.628	TAAAAGCAAAAGTGTTTT	IRF2	chr13_112809217_112811394	Plpp1	8355	distal
206480	MA0051.1_IRF2		chr16:95769281-95770809	1313	1330	-	5.95413	5.38e-05	0.628	TTATAGTGAAAGCTATAG	IRF2	chr16_95769281_95770809	Ets2	67207	distal
207004	MA0051.1_IRF2		chr1:170622543-170623737	406	423	-	5.93578	5.41e-05	0.629	AAAAAATGAAAGTTATCT	IRF2	chr1_170622543_170623737	Olfml2b	-20795	distal
207010	MA0051.1_IRF2		chr9:25489400-25491065	657	674	-	5.93578	5.41e-05	0.629	CAAAAACAAAACTTAATT	IRF2	chr9_25489400_25491065	Eepd1	7854	distal
207028	MA0051.1_IRF2		chr13:43665891-43667403	767	784	+	5.93578	5.41e-05	0.629	GAATAGTGAGACTATATG	IRF2	chr13_43665891_43667403	Rnf182	50182	distal
207995	MA0051.1_IRF2		chr10:94544880-94546477	774	791	+	5.89908	5.46e-05	0.63	TGATACTGAAAGTGAAAG	IRF2	chr10_94544880_94546477	Tmcc3	-4395	distal
209101	MA0051.1_IRF2		chr1:143766137-143766951	414	431	-	5.86239	5.52e-05	0.631	AGAAAGTGGAAGTAAAAA	IRF2	chr1_143766137_143766951	Trove2	10117	distal
209107	MA0051.1_IRF2		chr18:38188856-38191102	1241	1258	-	5.86239	5.52e-05	0.631	GAATAGTGACAGCGGGCC	IRF2	chr18_38188856_38191102	Pcdh1	18660	distal
209274	MA0051.1_IRF2		chr5:105343588-105347156	2988	3005	+	5.85321	5.53e-05	0.631	CAAAACTGAAAGTAAGGT	IRF2	chr5_105343588_105347156	Gbp6	-49893	distal
209797	MA0051.1_IRF2		chr11:5879880-5880351	397	414	-	5.83486	5.56e-05	0.631	CAAAGGTGAAAGTCAGCT	IRF2	chr11_5879880_5880351	Pold2	-1589	distal
209830	MA0051.1_IRF2		chr5:92203995-92206092	1865	1882	+	5.83486	5.56e-05	0.631	ACAAAGTGAAAGTAAAAA	IRF2	chr5_92203995_92206092	RP23-321C24.4	9316	distal
210155	MA0051.1_IRF2		chr17:46620862-46623064	1555	1572	-	5.82569	5.58e-05	0.631	TAAGAGTGAAACTAGTTT	IRF2	chr17_46620862_46623064	Ptk7	6440	distal
210394	MA0051.1_IRF2		chr16:38376037-38377507	178	195	-	5.81651	5.6e-05	0.632	TGAAAGTAAAACCTGCCT	IRF2	chr16_38376037_38377507	Popdc2	13793	distal
210426	MA0051.1_IRF2		chr5:31732374-31733386	382	399	-	5.80734	5.61e-05	0.632	CTAAACTGAAACCATTTC	IRF2	chr5_31732374_31733386	Bre	34325	distal
211432	MA0051.1_IRF2		chr14:103653310-103655080	778	795	-	5.78899	5.63e-05	0.633	TAAAAACAAAACCAAACT	IRF2	chr14_103653310_103655080	Slain1	3083	distal
211438	MA0051.1_IRF2		chr17:50068133-50072133	2342	2359	-	5.78899	5.63e-05	0.633	TAAAAGTGACAGCCATGT	IRF2	chr17_50068133_50072133	Rftn1	22199	distal
211900	MA0051.1_IRF2		chr9:31198325-31199183	85	102	+	5.77064	5.67e-05	0.633	GAAAAATAAAAGGAGCTC	IRF2	chr9_31198325_31199183	Aplp2	12604	distal
213573	MA0051.1_IRF2		chr19:3634661-3635758	153	170	+	5.73394	5.72e-05	0.634	CAAAAATGAAGCCTTGCC	IRF2	chr19_3634661_3635758	Lrp5	50798	distal
213834	MA0051.1_IRF2		chr4:132897949-132898797	511	528	+	5.72477	5.74e-05	0.635	CGAAACAGAAACCAACTC	IRF2	chr4_132897949_132898797	Stx12	-13441	distal
214019	MA0051.1_IRF2		chr8:115529552-115530596	665	682	-	5.7156	5.75e-05	0.635	GAATAAAGAAAGCCAAAG	IRF2	chr8_115529552_115530596	Maf	176500	distal
214025	MA0051.1_IRF2		chr1:56979425-56981488	2040	2057	-	5.7156	5.75e-05	0.635	GTATAGTGAAAGCTGGTG	IRF2	chr1_56979425_56981488	Satb2	-6924	distal
214499	MA0051.1_IRF2		chr1:161183033-161184289	277	294	+	5.69725	5.78e-05	0.637	CAAAAGCAAAACTGGGCA	IRF2	chr1_161183033_161184289	AC138640.3	-23720	distal
215033	MA0051.1_IRF2		chr1:194625772-194627685	1513	1530	+	5.6789	5.81e-05	0.637	TAAAAGTGAAAGGTCTCT	IRF2	chr1_194625772_194627685	Plxna2	5948	distal
215037	MA0051.1_IRF2		chr10:50900111-50905302	3735	3752	+	5.6789	5.81e-05	0.637	TAAAAACGAAAGATTTAA	IRF2	chr10_50900111_50905302	Sim1	4461	distal
215454	MA0051.1_IRF2		chr4:99659373-99661449	857	874	+	5.66055	5.84e-05	0.639	GAAAAGAGAAAGGCAGGG	IRF2	chr4_99659373_99661449	Foxd3	3075	distal
215655	MA0051.1_IRF2		chr2:61806835-61807824	542	559	-	5.65138	5.86e-05	0.639	GAAAAGTGAACGTCTGGA	IRF2	chr2_61806835_61807824	Tbr1	574	distal
216148	MA0051.1_IRF2		chr14:122405563-122407609	936	953	-	5.63303	5.88e-05	0.64	GAAAAAAGAAAGGGGGAA	IRF2	chr14_122405563_122407609	Gm5089	43506	distal
216149	MA0051.1_IRF2		chr19:46645122-46646390	993	1010	-	5.63303	5.88e-05	0.64	CAAAATTGAAAGGCTGTT	IRF2	chr19_46645122_46646390	Wbp1l	21722	distal
217112	MA0051.1_IRF2		chr8:61450497-61451699	624	641	-	5.6055	5.92e-05	0.64	AGAAAACAAAACCGAAAC	IRF2	chr8_61450497_61451699	Cbr4	-36035	distal
217142	MA0051.1_IRF2		chr2:105686003-105690694	3204	3221	+	5.6055	5.92e-05	0.64	GAATAGAGAAACGCTATG	IRF2	chr2_105686003_105690694	Pax6	9875	distal
217151	MA0051.1_IRF2		chr1:42683895-42684831	892	909	-	5.59633	5.94e-05	0.64	GGAAAGAGCAACCAAGAA	IRF2	chr1_42683895_42684831	Pou3f3	-10937	distal
217183	MA0051.1_IRF2		chr4:109656189-109659286	790	807	+	5.59633	5.94e-05	0.64	GAAAAGCAAAACCTTGGG	IRF2	chr4_109656189_109659286	Cdkn2c	6086	distal
217629	MA0051.1_IRF2		chr9:35177654-35178483	161	178	+	5.58716	5.95e-05	0.64	TGAAAGAGAAAGGCTGCG	IRF2	chr9_35177654_35178483	Dcps	-1594	distal
217635	MA0051.1_IRF2		chr19:56682665-56683428	352	369	+	5.58716	5.95e-05	0.64	CGATTATGAAAGTGAAAG	IRF2	chr19_56682665_56683428	Adrb1	-38944	distal
217747	MA0051.1_IRF2		chr13:93340182-93341701	214	231	-	5.57798	5.97e-05	0.64	AGAAAGTGAAAGAAAGAA	IRF2	chr13_93340182_93341701	Homer1	32149	distal
217758	MA0051.1_IRF2		chr1:155530492-155531692	541	558	-	5.57798	5.97e-05	0.64	AGAAAGTGAAAGAAAGAA	IRF2	chr1_155530492_155531692	Acbd6	-26428	distal
217860	MA0051.1_IRF2		chr14:118371119-118371885	32	49	-	5.56881	5.99e-05	0.64	TAAAAGTTAAAGTGATTG	IRF2	chr14_118371119_118371885	RP24-273I13.3	104160	distal
217912	MA0051.1_IRF2		chr14:103486741-103487604	656	673	+	5.56881	5.99e-05	0.64	CAAAAGCCAAAGGTGGAA	IRF2	chr14_103486741_103487604	Scel	-25738	distal
218637	MA0051.1_IRF2		chr12:118842644-118845022	967	984	+	5.55046	6.02e-05	0.64	GGAAGGAGAAAGCAGACA	IRF2	chr12_118842644_118845022	Sp8	-1307	distal
219019	MA0051.1_IRF2		chr4:115795140-115795973	594	611	-	5.54128	6.04e-05	0.64	AGAAAGTGAAAATGAAAT	IRF2	chr4_115795140_115795973	Atpaf1	7398	distal
219074	MA0051.1_IRF2		chr14:50060975-50063165	1004	1021	+	5.54128	6.04e-05	0.64	CAAAAAAGAAAGGCACAA	IRF2	chr14_50060975_50063165	Olfr725	-20601	distal
219339	MA0051.1_IRF2		chr4:118061741-118062614	639	656	+	5.53211	6.06e-05	0.64	TGAGAGTGAAACCCTGGG	IRF2	chr4_118061741_118062614	St3gal3	72268	distal
219343	MA0051.1_IRF2		chr6:86496730-86498642	836	853	+	5.53211	6.06e-05	0.64	GGAATTTGAAACCTGAAC	IRF2	chr6_86496730_86498642	Pcbp1	27679	distal
219649	MA0051.1_IRF2		chr13:24630249-24631563	1142	1159	-	5.52294	6.08e-05	0.641	TAAAAAGGAAACCATCAA	IRF2	chr13_24630249_24631563	Fam65b	-7085	distal
219781	MA0051.1_IRF2		chr17:5475904-5477032	17	34	-	5.51376	6.09e-05	0.642	CAAAAACCAAACTCAACT	IRF2	chr17_5475904_5477032	Zdhhc14	-15568	distal
219805	MA0051.1_IRF2		chr8:94485068-94486436	604	621	+	5.51376	6.09e-05	0.642	CAAAAATGAAGGCATGAG	IRF2	chr8_94485068_94486436	Nlrc5	12306	distal
219807	MA0051.1_IRF2		chr15:80049292-80052332	786	803	+	5.51376	6.09e-05	0.642	CAAAAACAAAACTCAACT	IRF2	chr15_80049292_80052332	Rpl3	31074	distal
220341	MA0051.1_IRF2		chr11:26128340-26129556	515	532	+	5.50459	6.11e-05	0.642	GGAAAGGAAAAGTAAAAT	IRF2	chr11_26128340_26129556	RP23-306I3.1	81016	distal
220445	MA0051.1_IRF2		chr6:86654247-86655023	492	509	+	5.49541	6.12e-05	0.642	CTACAGTGAAACTGAAAC	IRF2	chr6_86654247_86655023	Mxd1	14138	distal
220708	MA0051.1_IRF2		chr2:18025153-18029447	2053	2070	+	5.48624	6.14e-05	0.643	GAAAAGTAAAAGTTTGCT	IRF2	chr2_18025153_18029447	RP23-350C1.3	8290	distal
221186	MA0051.1_IRF2		chr10:21065352-21068236	25	42	-	5.46789	6.17e-05	0.643	CTAAAGCAAAAGCAAAAT	IRF2	chr10_21065352_21068236	Ahi1	24533	distal
221213	MA0051.1_IRF2		chr7:92180310-92182630	109	126	+	5.46789	6.17e-05	0.643	GGAAAGTGAACTTTTAAC	IRF2	chr7_92180310_92182630	Dlg2	117917	distal
221222	MA0051.1_IRF2		chr9:35162867-35163835	562	579	+	5.46789	6.17e-05	0.643	CAGAAACGAAAGCCTGAT	IRF2	chr9_35162867_35163835	Dcps	12224	distal
222576	MA0051.1_IRF2		chr12:111592050-111593176	679	696	+	5.42202	6.25e-05	0.645	CAAAAGTGAAATTGGCGA	IRF2	chr12_111592050_111593176	Mark3	17000	distal
222577	MA0051.1_IRF2		chrX:162921353-162922234	703	720	+	5.42202	6.25e-05	0.645	GGAAAGCTAAAATGTTTC	IRF2	chrX_162921353_162922234	Ctps2	19484	distal
222986	MA0051.1_IRF2		chr2:38354066-38360038	5349	5366	-	5.40367	6.28e-05	0.646	GGACAGTTAAAGCAACTC	IRF2	chr2_38354066_38360038	Lhx2	3308	distal
223604	MA0051.1_IRF2		chr5:100477440-100478288	793	810	+	5.38532	6.31e-05	0.646	GGAAAGTGATTCCATTTA	IRF2	chr5_100477440_100478288	Lin54	20235	distal
223834	MA0051.1_IRF2		chr11:60769111-60769979	176	193	-	5.36697	6.34e-05	0.646	GAAAAAAGAAAGGAAGGA	IRF2	chr11_60769111_60769979	Top3a	7285	distal
224355	MA0051.1_IRF2		chr6:52485881-52487075	181	198	-	5.3578	6.35e-05	0.646	GGAAGGTGAACGCTTTTC	IRF2	chr6_52485881_52487075	Hibadh	153314	distal
224497	MA0051.1_IRF2		chr10:39448824-39449651	287	304	-	5.34862	6.37e-05	0.646	GGAATGTCAAAGTCAAAC	IRF2	chr10_39448824_39449651	Fyn	-5154	distal
224506	MA0051.1_IRF2		chr14:103653310-103655080	767	784	-	5.34862	6.37e-05	0.646	CCAAACTGAAACTGAAAC	IRF2	chr14_103653310_103655080	Slain1	3083	distal
224521	MA0051.1_IRF2		chr17:29963444-29965014	392	409	+	5.34862	6.37e-05	0.646	AGAAACTGAAAGGGAACC	IRF2	chr17_29963444_29965014	Zfand3	-40073	distal
224680	MA0051.1_IRF2		chr5:27098261-27099773	743	760	-	5.33945	6.38e-05	0.646	GGAAAGGAAAAGGGAAAA	IRF2	chr5_27098261_27099773	Dpp6	49063	distal
224685	MA0051.1_IRF2		chr5:105343588-105347156	3139	3156	-	5.33945	6.38e-05	0.646	GGAAAGAGAATGTAAACA	IRF2	chr5_105343588_105347156	Gbp6	-49893	distal
225229	MA0051.1_IRF2		chr8:12382815-12387735	1782	1799	+	5.3211	6.41e-05	0.646	AGAAACTGAAAGCCAGAC	IRF2	chr8_12382815_12387735	Sox1	-7560	distal
225720	MA0051.1_IRF2		chr19:11055377-11056824	334	351	+	5.31193	6.43e-05	0.646	GGAAACAGAAACTAAACA	IRF2	chr19_11055377_11056824	Ms4a8a	24278	distal
225741	MA0051.1_IRF2		chr19:11055377-11056824	826	843	+	5.31193	6.43e-05	0.646	GGAAACAGAAACTAAACA	IRF2	chr19_11055377_11056824	Ms4a8a	24278	distal
225970	MA0051.1_IRF2		chr8:25194328-25195028	125	142	+	5.29358	6.46e-05	0.646	CAAAAACTAAACTAAGAT	IRF2	chr8_25194328_25195028	Tacc1	6421	distal
226568	MA0051.1_IRF2		chr13:59545818-59547692	398	415	-	5.27523	6.5e-05	0.646	GGAAACAGAAACCAGAAG	IRF2	chr13_59545818_59547692	Agtpbp1	-1380	distal
227061	MA0051.1_IRF2		chr3:99233397-99236583	1456	1473	-	5.26606	6.52e-05	0.646	TGAATGTGAAACAAAATC	IRF2	chr3_99233397_99236583	Tbx15	-17177	distal
227096	MA0051.1_IRF2		chr15:31341933-31345778	2792	2809	+	5.26606	6.52e-05	0.646	CAGAAGTGAAAGGTATGG	IRF2	chr15_31341933_31345778	Ankrd33b	21765	distal
227766	MA0051.1_IRF2		chr13:113012705-113014293	769	786	-	5.24771	6.56e-05	0.646	AGAAAGAGAAAGGAACTC	IRF2	chr13_113012705_113014293	Mcidas	18861	distal
227828	MA0051.1_IRF2		chr2:38354066-38360038	1670	1687	+	5.24771	6.56e-05	0.646	GGAAAACCAAAACAAACC	IRF2	chr2_38354066_38360038	Lhx2	3308	distal
227997	MA0051.1_IRF2		chr2:79086737-79088269	1105	1122	-	5.23853	6.58e-05	0.646	GGAGAATGAGACCGAAAC	IRF2	chr2_79086737_79088269	Itga4	-167231	distal
228011	MA0051.1_IRF2		chr8:22847224-22848519	262	279	+	5.23853	6.58e-05	0.646	CAAGAGTGAAAGTGGGCT	IRF2	chr8_22847224_22848519	Kat6a	-11016	distal
228018	MA0051.1_IRF2		chr17:46828640-46830619	992	1009	+	5.23853	6.58e-05	0.646	GGAAAGAGACAGCCAACT	IRF2	chr17_46828640_46830619	Bicral	794	distal
228503	MA0051.1_IRF2		chr19:41030593-41032338	359	376	+	5.22936	6.6e-05	0.646	GGAAAGGGAGAGCCATCA	IRF2	chr19_41030593_41032338	Dntt	1319	distal
228597	MA0051.1_IRF2		chr8:70002887-70003818	377	394	-	5.22018	6.61e-05	0.646	CGAAATTGAAAGAAATGC	IRF2	chr8_70002887_70003818	Gatad2a	-6504	distal
229217	MA0051.1_IRF2		chr13:78200958-78204384	1196	1213	-	5.20183	6.65e-05	0.646	TAATAGCCAAACCCTACC	IRF2	chr13_78200958_78204384	Nr2f1	-1202	distal
229240	MA0051.1_IRF2		chr10:21065352-21068236	792	809	-	5.19266	6.66e-05	0.646	TGAAAGAGAAAACAAATA	IRF2	chr10_21065352_21068236	Ahi1	24533	distal
229538	MA0051.1_IRF2		chr1:144569649-144570349	389	406	+	5.18349	6.68e-05	0.646	TGAAAATGGAAGTCAGAA	IRF2	chr1_144569649_144570349	Rgs21	-18086	distal
229541	MA0051.1_IRF2		chr11:57444821-57446250	524	541	+	5.18349	6.68e-05	0.646	TAAAGGTGAAACTCACAA	IRF2	chr11_57444821_57446250	Fam114a2	72353	distal
229552	MA0051.1_IRF2		chr13:83737343-83740351	2257	2274	+	5.18349	6.68e-05	0.646	TGGAAATGAAAGTGACAT	IRF2	chr13_83737343_83740351	Mef2c	161667	distal
229943	MA0051.1_IRF2		chr6:83714007-83716340	1243	1260	-	5.17431	6.69e-05	0.646	TAATAGTGAAAATATAAA	IRF2	chr6_83714007_83716340	Vax2	2744	distal
230548	MA0051.1_IRF2		chr7:42979985-42980619	570	587	+	5.15596	6.73e-05	0.646	CAAAAACCAAAGCTTCTA	IRF2	chr7_42979985_42980619	Gm9268	-38179	distal
230549	MA0051.1_IRF2		chr5:115695224-115695994	598	615	+	5.15596	6.73e-05	0.646	TAAAAGAGAAAGGCAGGC	IRF2	chr5_115695224_115695994	Bicdl1	35627	distal
230558	MA0051.1_IRF2		chr7:83877939-83879493	1014	1031	+	5.15596	6.73e-05	0.646	GGAAAGTGAAAAATAACT	IRF2	chr7_83877939_83879493	Mesdc1	4812	distal
230731	MA0051.1_IRF2		chr11:19029746-19030532	624	641	+	5.14679	6.74e-05	0.646	ATAAAGTGAAACCAATCT	IRF2	chr11_19029746_19030532	Meis1	-10762	distal
231453	MA0051.1_IRF2		chr13:93340182-93341701	220	237	-	5.12844	6.78e-05	0.646	AGAAAGAGAAAGTGAAAG	IRF2	chr13_93340182_93341701	Homer1	32149	distal
231463	MA0051.1_IRF2		chr10:26780335-26782594	1823	1840	-	5.12844	6.78e-05	0.646	AGAAAGAGAAAGTGAAAG	IRF2	chr10_26780335_26782594	Arhgap18	7859	distal
231601	MA0051.1_IRF2		chr4:117220626-117221313	501	518	-	5.11927	6.79e-05	0.646	TAAAAACAAAACCAACAA	IRF2	chr4_117220626_117221313	Ncrna00082	30604	distal
232039	MA0051.1_IRF2		chr13:78207141-78212166	415	432	-	5.11009	6.81e-05	0.646	AGAAATTGAAAGTAAAGC	IRF2	chr13_78207141_78212166	Nr2f1	-7385	distal
232056	MA0051.1_IRF2		chr2:9866650-9874152	355	372	+	5.11009	6.81e-05	0.646	GGAAAGGCAAACCTATAT	IRF2	chr2_9866650_9874152	Gata3	4448	distal
232211	MA0051.1_IRF2		chr18:3274288-3275094	625	642	-	5.10092	6.82e-05	0.646	GAACTGTGAAACCATAAC	IRF2	chr18_3274288_3275094	Crem	5984	distal
233020	MA0051.1_IRF2		chr8:27263898-27266080	802	819	-	5.07339	6.88e-05	0.646	GAAAAAGGAAAGGAGAGG	IRF2	chr8_27263898_27266080	Eif4ebp1	3570	distal
233038	MA0051.1_IRF2		chr16:28597578-28598478	183	200	+	5.07339	6.88e-05	0.646	CAAAAACAAAACCCACAG	IRF2	chr16_28597578_28598478	Fgf12	-152352	distal
233049	MA0051.1_IRF2		chr15:91168740-91169419	390	407	+	5.07339	6.88e-05	0.646	TCTAAGTGAAAGCAAAAC	IRF2	chr15_91168740_91169419	Abcd2	22380	distal
233179	MA0051.1_IRF2		chr9:22385766-22386795	253	270	-	5.06422	6.89e-05	0.646	TGAAAGAGATAGCAAACC	IRF2	chr9_22385766_22386795	Anln	2393	distal
233220	MA0051.1_IRF2		chr17:8856208-8857402	1016	1033	+	5.06422	6.89e-05	0.646	GAAAAGCCAAAGGCTGCG	IRF2	chr17_8856208_8857402	Pde10a	6224	distal
234756	MA0051.1_IRF2		chr5:27098261-27099773	859	876	-	5.0367	6.95e-05	0.646	GGAAAGGGAAAAGGGAAA	IRF2	chr5_27098261_27099773	Dpp6	49063	distal
234980	MA0051.1_IRF2		chr12:113011630-113013025	1201	1218	-	5.02752	6.96e-05	0.646	GGAAAGTGAGACACATGC	IRF2	chr12_113011630_113013025	Pacs2	-1483	distal
234990	MA0051.1_IRF2		chr10:22821296-22823432	1905	1922	-	5.02752	6.96e-05	0.646	TAAGAGTGAAAGGAAAGG	IRF2	chr10_22821296_22823432	Tcf21	-1123	distal
235034	MA0051.1_IRF2		chr17:15828639-15832260	3580	3597	+	5.02752	6.96e-05	0.646	AGAAAACCAAACCAAACC	IRF2	chr17_15828639_15832260	Rgmb	-2054	distal
235415	MA0051.1_IRF2		chr8:27263898-27266080	1387	1404	-	5.01835	6.99e-05	0.646	GGAAAGAAAAAGGCAACC	IRF2	chr8_27263898_27266080	Eif4ebp1	3570	distal
235633	MA0051.1_IRF2		chr1:39196421-39197428	474	491	-	5.00917	7.01e-05	0.646	TAAAAGAGAAACTCTCAT	IRF2	chr1_39196421_39197428	Npas2	2210	distal
235657	MA0051.1_IRF2		chr4:129792467-129796055	539	556	+	5.00917	7.01e-05	0.646	GAAAAATGAGAGCTTGAG	IRF2	chr4_129792467_129796055	Ptp4a2	-24166	distal
235668	MA0051.1_IRF2		chr13:48970730-48971640	355	372	-	5	7.02e-05	0.646	TGTAAGTGAAAGAAATAC	IRF2	chr13_48970730_48971640	Fam120a	-2714	distal
235687	MA0051.1_IRF2		chr1:167279920-167280710	727	744	+	5	7.02e-05	0.646	TGAAAACGATACTTGTAT	IRF2	chr1_167279920_167280710	Uck2	4610	distal
236759	MA0051.1_IRF2		chr12:51984861-51986139	153	170	-	4.99083	7.04e-05	0.646	CCAAACTGAAAGCCAAAA	IRF2	chr12_51984861_51986139	Heatr5a	-13541	distal
237023	MA0051.1_IRF2		chr8:46953367-46954025	518	535	-	4.98165	7.06e-05	0.646	GGAAAGCCAGAGCTATAA	IRF2	chr8_46953367_46954025	Enpp6	-32862	distal
237064	MA0051.1_IRF2		chr10:61175536-61176385	715	732	+	4.98165	7.06e-05	0.646	GGAAAGTGCAGCCTATAA	IRF2	chr10_61175536_61176385	Tbata	144	distal
237599	MA0051.1_IRF2		chr3:144123094-144124643	1402	1419	+	4.97248	7.08e-05	0.646	TGAAAACCAAAGGCATCT	IRF2	chr3_144123094_144124643	Lmo4	77689	distal
238361	MA0051.1_IRF2		chr13:31614271-31616560	1561	1578	-	4.94495	7.15e-05	0.646	GGAAAGAAAAAGCCTACA	IRF2	chr13_31614271_31616560	Foxf2	-9256	distal
239832	MA0051.1_IRF2		chr5:34972449-34974696	1376	1393	-	4.93578	7.17e-05	0.646	GAATAATGTAACTATAAA	IRF2	chr5_34972449_34974696	Rgs12	7677	distal
239847	MA0051.1_IRF2		chr2:73276373-73282188	426	443	+	4.93578	7.17e-05	0.646	GAATGACGAAAGGAAAAT	IRF2	chr2_73276373_73282188	Sp9	4449	distal
239926	MA0051.1_IRF2		chr13:3357915-3361747	279	296	-	4.92661	7.18e-05	0.646	GGAAAGTTAAATGAAAAT	IRF2	chr13_3357915_3361747	Gdi2	-176316	distal
239955	MA0051.1_IRF2		chr7:98336138-98337088	664	681	+	4.92661	7.18e-05	0.646	CCAAAGTGAAAGAAAACT	IRF2	chr7_98336138_98337088	Acer3	-14931	distal
240087	MA0051.1_IRF2		chr4:57111356-57115308	645	662	-	4.91743	7.2e-05	0.646	GGATGATGAAACGTAATG	IRF2	chr4_57111356_57115308	Epb41l4b	28129	distal
240091	MA0051.1_IRF2		chr13:42828765-42829825	892	909	-	4.91743	7.2e-05	0.646	AAATAATGAAAGCAATGA	IRF2	chr13_42828765_42829825	Phactr1	-36422	distal
240668	MA0051.1_IRF2		chr16:84482478-84483423	804	821	-	4.90826	7.22e-05	0.646	CAATAGTAAAACCCAGTA	IRF2	chr16_84482478_84483423	RP23-359P19.1	-31698	distal
240950	MA0051.1_IRF2		chr11:26585254-26587576	755	772	+	4.89908	7.23e-05	0.646	GAAAAACCAAAGCAAGGG	IRF2	chr11_26585254_26587576	Vrk2	4153	distal
240951	MA0051.1_IRF2		chr5:75961910-75962957	768	785	+	4.89908	7.23e-05	0.646	GGCAAGTGAAACAGAGCC	IRF2	chr5_75961910_75962957	Kdr	15501	distal
241134	MA0051.1_IRF2		chr13:98691927-98693861	1685	1702	+	4.88991	7.25e-05	0.646	GGAAACCAAAAGTGGAAC	IRF2	chr13_98691927_98693861	Tmem171	973	distal
241524	MA0051.1_IRF2		chrX:71544490-71545766	416	433	+	4.88073	7.27e-05	0.646	CGAAAGGGAAACCACTGT	IRF2	chrX_71544490_71545766	Hmgb3	-10152	distal
241698	MA0051.1_IRF2		chr13:109443382-109444403	625	642	-	4.87156	7.28e-05	0.646	GAAAAATCAAAGGTGATT	IRF2	chr13_109443382_109444403	Pde4d	1200	distal
241712	MA0051.1_IRF2		chr8:77492244-77492932	121	138	+	4.87156	7.28e-05	0.646	GGAAAGCCAATGCAAAGA	IRF2	chr8_77492244_77492932	Arhgap10	24851	distal
242195	MA0051.1_IRF2		chr11:19029746-19030532	415	432	-	4.86239	7.3e-05	0.646	CACAAACGAAACCTTCTT	IRF2	chr11_19029746_19030532	Meis1	-10762	distal
242333	MA0051.1_IRF2		chr1:4490322-4494690	825	842	-	4.85321	7.32e-05	0.646	TAAAAATGATACTGTAAA	IRF2	chr1_4490322_4494690	Sox17	1673	distal
242340	MA0051.1_IRF2		chr2:34644551-34647146	2218	2235	-	4.85321	7.32e-05	0.646	TAAAAATGAATCTGATAA	IRF2	chr2_34644551_34647146	Gapvd1	107415	distal
242532	MA0051.1_IRF2		chr15:91168740-91169419	402	419	+	4.84404	7.34e-05	0.646	CAAAACTGAAAGGAGCGA	IRF2	chr15_91168740_91169419	Abcd2	22380	distal
242968	MA0051.1_IRF2		chr13:100581707-100582854	593	610	-	4.83486	7.36e-05	0.646	AGAAAGGGAAAGGGAAAG	IRF2	chr13_100581707_100582854	Ocln	-28990	distal
242978	MA0051.1_IRF2		chr19:41019050-41019787	79	96	+	4.83486	7.36e-05	0.646	TAAAAAGGAAAGGATTAT	IRF2	chr19_41019050_41019787	Dntt	-9488	distal
243005	MA0051.1_IRF2		chr16:52055110-52056885	1663	1680	+	4.83486	7.36e-05	0.646	GAATAATGACACCCTAAT	IRF2	chr16_52055110_52056885	Cblb	5458	distal
243768	MA0051.1_IRF2		chr13:3636565-3637400	584	601	-	4.80734	7.41e-05	0.646	AGAAAGTGAAAGAGAGTA	IRF2	chr13_3636565_3637400	Asb13	2534	distal
245837	MA0051.1_IRF2		chr2:29390992-29391546	214	231	-	4.77982	7.47e-05	0.646	TGAAAGAAAAACCCAAAC	IRF2	chr2_29390992_29391546	Med27	44174	distal
246171	MA0051.1_IRF2		chr1:35936421-35937067	239	256	+	4.77064	7.49e-05	0.646	GAAAAGCTAAAGAAAAAA	IRF2	chr1_35936421_35937067	Hs6st1	-131333	distal
247059	MA0051.1_IRF2		chr16:78216630-78218329	411	428	-	4.75229	7.53e-05	0.646	CTAATGTGAAACCAGAAA	IRF2	chr16_78216630_78218329	Cxadr	-83167	distal
247065	MA0051.1_IRF2		chr9:56257942-56259180	690	707	-	4.75229	7.53e-05	0.646	AGAAACTGAAAGCAAAGT	IRF2	chr9_56257942_56259180	Peak1	-13878	distal
247109	MA0051.1_IRF2		chr13:111601062-111601822	668	685	-	4.74312	7.55e-05	0.646	AGAAAATAAAACCAAACC	IRF2	chr13_111601062_111601822	Gm10198	8278	distal
247135	MA0051.1_IRF2		chr10:128118666-128120196	678	695	+	4.74312	7.55e-05	0.646	TAAAAGCGAAGGGGAAGG	IRF2	chr10_128118666_128120196	Baz2a	25884	distal
247650	MA0051.1_IRF2		chr5:136933141-136933667	250	267	-	4.73394	7.57e-05	0.646	CAAAACCAAAACCAAAAC	IRF2	chr5_136933141_136933667	Fis1	-19608	distal
247737	MA0051.1_IRF2		chr9:44444225-44444919	429	446	-	4.73394	7.57e-05	0.646	CAAAACCAAAACCAAAAC	IRF2	chr9_44444225_44444919	Foxr1	-3090	distal
247744	MA0051.1_IRF2		chr10:63346866-63347580	458	475	-	4.73394	7.57e-05	0.646	CAAAACCAAAACCAAAAC	IRF2	chr10_63346866_63347580	Sirt1	-7832	distal
247745	MA0051.1_IRF2		chr14:7838213-7839071	463	480	-	4.73394	7.57e-05	0.646	CAAAACCAAAACCAAAAC	IRF2	chr14_7838213_7839071	Flnb	20257	distal
247747	MA0051.1_IRF2		chr10:63346866-63347580	464	481	-	4.73394	7.57e-05	0.646	CAAAACCAAAACCAAAAC	IRF2	chr10_63346866_63347580	Sirt1	-7832	distal
247749	MA0051.1_IRF2		chr10:20969408-20970290	469	486	-	4.73394	7.57e-05	0.646	CAAAACCAAAACCAAAAC	IRF2	chr10_20969408_20970290	Ahi1	16862	distal
247751	MA0051.1_IRF2		chr10:20969408-20970290	475	492	-	4.73394	7.57e-05	0.646	CAAAACCAAAACCAAAAC	IRF2	chr10_20969408_20970290	Ahi1	16862	distal
247756	MA0051.1_IRF2		chr16:44189834-44191265	492	509	-	4.73394	7.57e-05	0.646	CAAAACCAAAACCAAAAC	IRF2	chr16_44189834_44191265	Usf3	16438	distal
247763	MA0051.1_IRF2		chr6:143078807-143079792	568	585	-	4.73394	7.57e-05	0.646	CAAAACCAAAACCAAAAC	IRF2	chr6_143078807_143079792	C2cd5	19975	distal
247786	MA0051.1_IRF2		chr16:43515597-43516715	673	690	-	4.73394	7.57e-05	0.646	CAAAACCAAAACCAAAAC	IRF2	chr16_43515597_43516715	Zbtb20	5290	distal
247787	MA0051.1_IRF2		chr16:43515597-43516715	679	696	-	4.73394	7.57e-05	0.646	CAAAATCAAAACCAAAAC	IRF2	chr16_43515597_43516715	Zbtb20	5290	distal
247790	MA0051.1_IRF2		chr11:80798334-80799386	755	772	-	4.73394	7.57e-05	0.646	CAAAACCAAAACCAAAAC	IRF2	chr11_80798334_80799386	Tmem98	-10789	distal
247825	MA0051.1_IRF2		chr13:55338648-55339987	1096	1113	-	4.73394	7.57e-05	0.646	CAAAACCAAAACCAAAAC	IRF2	chr13_55338648_55339987	Mxd3	-8891	distal
247827	MA0051.1_IRF2		chr13:55338648-55339987	1102	1119	-	4.73394	7.57e-05	0.646	CAAAACCAAAACCAAAAC	IRF2	chr13_55338648_55339987	Mxd3	-8891	distal
247832	MA0051.1_IRF2		chr19:37514650-37516134	1316	1333	-	4.73394	7.57e-05	0.646	GAAAAGAGAAAGAGAAAT	IRF2	chr19_37514650_37516134	Exoc6	-34284	distal
248025	MA0051.1_IRF2		chr1:161183033-161184289	271	288	+	4.73394	7.57e-05	0.646	CAAAACCAAAAGCAAAAC	IRF2	chr1_161183033_161184289	AC138640.3	-23720	distal
248041	MA0051.1_IRF2		chr10:20005228-20006285	401	418	+	4.73394	7.57e-05	0.646	CAAAACCAAAACCAAAAC	IRF2	chr10_20005228_20006285	Map3k5	70703	distal
248045	MA0051.1_IRF2		chr8:116966918-116967610	410	427	+	4.73394	7.57e-05	0.646	CAAAACCAAAACCAAAAC	IRF2	chr8_116966918_116967610	RP23-117O14.2	11333	distal
248058	MA0051.1_IRF2		chr8:46755631-46756851	421	438	+	4.73394	7.57e-05	0.646	CAAAACCAAAACCAAAAC	IRF2	chr8_46755631_46756851	Irf2	15900	distal
248096	MA0051.1_IRF2		chr4:148069332-148071037	584	601	+	4.73394	7.57e-05	0.646	CAAAACCAAAACCAAAAC	IRF2	chr4_148069332_148071037	Agtrap	16994	distal
248097	MA0051.1_IRF2		chr4:148069332-148071037	590	607	+	4.73394	7.57e-05	0.646	CAAAACCAAAACCAAAAC	IRF2	chr4_148069332_148071037	Agtrap	16994	distal
248101	MA0051.1_IRF2		chr4:148069332-148071037	596	613	+	4.73394	7.57e-05	0.646	CAAAACCAAAACCAAAAC	IRF2	chr4_148069332_148071037	Agtrap	16994	distal
248102	MA0051.1_IRF2		chr4:148069332-148071037	602	619	+	4.73394	7.57e-05	0.646	CAAAACCAAAACCAAAAC	IRF2	chr4_148069332_148071037	Agtrap	16994	distal
248665	MA0051.1_IRF2		chr6:3312493-3313052	494	511	-	4.72477	7.6e-05	0.647	TAAAAATGAGACTATAAT	IRF2	chr6_3312493_3313052	Samd9l	86520	distal
248991	MA0051.1_IRF2		chr4:57111356-57115308	1951	1968	-	4.7156	7.62e-05	0.648	TGAAAAGGAAAGGTGTAG	IRF2	chr4_57111356_57115308	Epb41l4b	28129	distal
249522	MA0051.1_IRF2		chr7:80696425-80697445	5	22	-	4.70642	7.64e-05	0.649	CAAAAACCAAAGTATGAT	IRF2	chr7_80696425_80697445	Crtc3	-7549	distal
249551	MA0051.1_IRF2		chr9:87732296-87733955	1026	1043	+	4.70642	7.64e-05	0.649	CAAAAATAAAAGTAGTAG	IRF2	chr9_87732296_87733955	Tbx18	-1037	distal
249633	MA0051.1_IRF2		chr10:63346866-63347580	506	523	-	4.69725	7.66e-05	0.649	GGACAGCCAAAGCTACAC	IRF2	chr10_63346866_63347580	Sirt1	-7832	distal
249641	MA0051.1_IRF2		chr7:25128740-25130322	944	961	-	4.69725	7.66e-05	0.649	GAGAAGTGAAAGTAGGGG	IRF2	chr7_25128740_25130322	Pou2f2	2155	distal
249666	MA0051.1_IRF2		chr13:80899408-80900481	128	145	+	4.69725	7.66e-05	0.649	GGACAGCCAAAGCTACAC	IRF2	chr13_80899408_80900481	Arrdc3	13314	distal
250214	MA0051.1_IRF2		chr10:95182941-95183469	123	140	-	4.68807	7.68e-05	0.649	TAATAGGGAAAGCATCAA	IRF2	chr10_95182941_95183469	Cradd	139496	distal
250238	MA0051.1_IRF2		chr9:31179612-31180174	258	275	+	4.68807	7.68e-05	0.649	TAAAAAAGAAACTAGATT	IRF2	chr9_31179612_31180174	Aplp2	31613	distal
250499	MA0051.1_IRF2		chr11:88010854-88011993	36	53	-	4.66972	7.72e-05	0.65	TGAAAACCAAAGCCGGGC	IRF2	chr11_88010854_88011993	Dynll2	-23322	distal
250512	MA0051.1_IRF2		chr2:92596957-92597690	426	443	-	4.66972	7.72e-05	0.65	CAAAAGTGAAAAAAAAAA	IRF2	chr2_92596957_92597690	Chst1	-2017	distal
251878	MA0051.1_IRF2		chr7:73397986-73400416	1294	1311	+	4.63303	7.8e-05	0.652	GGAAAGGGACACGGAGAC	IRF2	chr7_73397986_73400416	Rgma	6760	distal
252413	MA0051.1_IRF2		chrX:101811345-101812355	587	604	-	4.61468	7.83e-05	0.653	TAGAAATGAAAGTAAAAG	IRF2	chrX_101811345_101812355	RP23-49C8.7	16690	distal
252732	MA0051.1_IRF2		chr6:135252162-135253406	970	987	-	4.6055	7.85e-05	0.653	GAATAGGGAAACGCTTGA	IRF2	chr6_135252162_135253406	Gsg1	764	distal
252740	MA0051.1_IRF2		chr19:25604583-25608236	3224	3241	-	4.6055	7.85e-05	0.653	TACAAGTGAAAGTAACCT	IRF2	chr19_25604583_25608236	Dmrt3	-2301	distal
252748	MA0051.1_IRF2		chr7:18847365-18848030	221	238	+	4.6055	7.85e-05	0.653	GGAAGAAGAAAGTGAAAC	IRF2	chr7_18847365_18848030	Mill2	7400	distal
252761	MA0051.1_IRF2		chr3:30333393-30334544	956	973	+	4.6055	7.85e-05	0.653	GGAAAGCAAAGCTCAACC	IRF2	chr3_30333393_30334544	Mecom	-95075	distal
253025	MA0051.1_IRF2		chr3:21952596-21953844	430	447	-	4.59633	7.87e-05	0.653	GGAAAGTGCAGCCAGGAC	IRF2	chr3_21952596_21953844	Tbl1xr1	-122808	distal
253499	MA0051.1_IRF2		chr19:53971611-53973038	374	391	-	4.58716	7.89e-05	0.653	GGAAAGGGAATGCAAAGG	IRF2	chr19_53971611_53973038	Shoc2	26736	distal
253517	MA0051.1_IRF2		chr3:132947349-132947914	242	259	+	4.58716	7.89e-05	0.653	TGAAAACAAAAGTTAAGT	IRF2	chr3_132947349_132947914	Npnt	1900	distal
253773	MA0051.1_IRF2		chr2:57108491-57112736	1354	1371	-	4.57798	7.91e-05	0.653	GGAAGGCAAAACCTAGAC	IRF2	chr2_57108491_57112736	Nr4a2	336	distal
253803	MA0051.1_IRF2		chr7:67359573-67360355	494	511	+	4.57798	7.91e-05	0.653	GTAAAAGGAAACTGAAAC	IRF2	chr7_67359573_67360355	Mef2a	12503	distal
253817	MA0051.1_IRF2		chr13:83719518-83722569	2488	2505	+	4.57798	7.91e-05	0.653	TAAAAGGGAAAGTTTGGC	IRF2	chr13_83719518_83722569	Mef2c	143842	distal
254354	MA0051.1_IRF2		chr2:61137093-61139900	1444	1461	-	4.56881	7.93e-05	0.653	GGAAAGGGAGAGCAACCA	IRF2	chr2_61137093_61139900	Rbms1	-173902	distal
254534	MA0051.1_IRF2		chr6:15714734-15715592	391	408	-	4.55963	7.96e-05	0.653	TGAAAGTGAAAAAGAAAA	IRF2	chr6_15714734_15715592	Mdfic	-5069	distal
254578	MA0051.1_IRF2		chr19:57072474-57074137	1059	1076	+	4.55963	7.96e-05	0.653	GTAAAGTGAAAGAAGTTT	IRF2	chr19_57072474_57074137	Ablim1	44776	distal
254725	MA0051.1_IRF2		chr6:94857792-94858881	648	665	-	4.55046	7.98e-05	0.653	GGAAAAAGTAACCAAAGC	IRF2	chr6_94857792_94858881	Lrig1	-157648	distal
254763	MA0051.1_IRF2		chr7:42500755-42501830	555	572	+	4.55046	7.98e-05	0.653	AGAAAGTGAAATTCACAC	IRF2	chr7_42500755_42501830	Zfp141	3896	distal
255482	MA0051.1_IRF2		chr2:34644551-34647146	981	998	-	4.53211	8.02e-05	0.654	CCAAAGCCAAACTAGAAC	IRF2	chr2_34644551_34647146	Gapvd1	107415	distal
255951	MA0051.1_IRF2		chr13:6651201-6651847	482	499	+	4.52294	8.04e-05	0.654	GGAAAGTGATAACTTTAT	IRF2	chr13_6651201_6651847	Pfkp	-2425	distal
256169	MA0051.1_IRF2		chr4:155787848-155789214	201	218	-	4.51376	8.06e-05	0.654	TAAAAATCAAACCAAGTA	IRF2	chr4_155787848_155789214	Ankrd65	-1225	distal
256181	MA0051.1_IRF2		chr13:95566911-95567650	474	491	-	4.51376	8.06e-05	0.654	CAAAAGTAAAACAGAAAC	IRF2	chr13_95566911_95567650	F2rl1	-41685	distal
256210	MA0051.1_IRF2		chr7:127641083-127641853	174	191	+	4.51376	8.06e-05	0.654	TAAAAAAGAAAGCAAGTG	IRF2	chr7_127641083_127641853	Zfp629	-25287	distal
256971	MA0051.1_IRF2		chr17:35807911-35808583	504	521	-	4.49541	8.11e-05	0.655	TAAAAACAAAACCAGACT	IRF2	chr17_35807911_35808583	Ier3	-13101	distal
257130	MA0051.1_IRF2		chr1:37867612-37869312	1386	1403	+	4.48624	8.13e-05	0.655	TGAAAAGGAAAGCACAAC	IRF2	chr1_37867612_37869312	Tsga10	-1184	distal
257649	MA0051.1_IRF2		chr13:56600601-56602249	1236	1253	-	4.47706	8.15e-05	0.655	GGAAAGTCACAGGAAATA	IRF2	chr13_56600601_56602249	Tgfbi	-7337	distal
257651	MA0051.1_IRF2		chr4:57111356-57115308	2276	2293	-	4.47706	8.15e-05	0.655	AGAAAGTGACACCAGATG	IRF2	chr4_57111356_57115308	Epb41l4b	28129	distal
257674	MA0051.1_IRF2		chrX:50602250-50603517	546	563	+	4.47706	8.15e-05	0.655	CAATGGTGAAACCCGCCC	IRF2	chrX_50602250_50603517	Olfr1324	-173753	distal
257921	MA0051.1_IRF2		chr9:123237381-123240302	1979	1996	-	4.46789	8.18e-05	0.656	GGAAAGGGTAACGAAACT	IRF2	chr9_123237381_123240302	Tmem158	20462	distal
257954	MA0051.1_IRF2		chr14:66239778-66243640	2112	2129	+	4.46789	8.18e-05	0.656	AGAAAGCAAAAGCGTTAG	IRF2	chr14_66239778_66243640	Ptk2b	-26227	distal
258511	MA0051.1_IRF2		chr5:92331970-92333103	401	418	-	4.45872	8.2e-05	0.656	GGAAAGCAAATGTCTTAC	IRF2	chr5_92331970_92333103	Art3	130	distal
258650	MA0051.1_IRF2		chr17:86217459-86218241	110	127	-	4.44954	8.22e-05	0.656	GGAAATTGAAAAGAAGTC	IRF2	chr17_86217459_86218241	Prkce	49286	distal
258699	MA0051.1_IRF2		chr1:156008759-156009412	397	414	+	4.44954	8.22e-05	0.656	CAAAACTAAAACCAAAAC	IRF2	chr1_156008759_156009412	Tor1aip1	25405	distal
258703	MA0051.1_IRF2		chr12:3656685-3657977	668	685	+	4.44954	8.22e-05	0.656	AAAAAAAGAAACCAAAAC	IRF2	chr12_3656685_3657977	Dtnb	67514	distal
259262	MA0051.1_IRF2		chr14:103653310-103655080	643	660	-	4.44037	8.25e-05	0.656	GAAAAATGAGAGGTGTCA	IRF2	chr14_103653310_103655080	Slain1	3083	distal
259273	MA0051.1_IRF2		chr6:31517080-31519598	1900	1917	-	4.44037	8.25e-05	0.656	GGAAAGGGAAAGGTCTGC	IRF2	chr6_31517080_31519598	Podxl	44383	distal
259297	MA0051.1_IRF2		chr2:73276373-73282188	488	505	+	4.44037	8.25e-05	0.656	GGAAAAAGAAAGTACATA	IRF2	chr2_73276373_73282188	Sp9	4449	distal
259314	MA0051.1_IRF2		chr11:34008007-34012501	1371	1388	+	4.44037	8.25e-05	0.656	GGAAAAAGAAAAGAAACC	IRF2	chr11_34008007_34012501	Lcp2	-34419	distal
259485	MA0051.1_IRF2		chr10:94544880-94546477	129	146	-	4.43119	8.27e-05	0.657	CGAACGAGAAACCGATTG	IRF2	chr10_94544880_94546477	Tmcc3	-4395	distal
259535	MA0051.1_IRF2		chr3:107579256-107583718	3469	3486	+	4.43119	8.27e-05	0.657	CAAAAGGGAAAGTGGGGG	IRF2	chr3_107579256_107583718	Alx3	-11313	distal
260438	MA0051.1_IRF2		chr7:80017578-80019389	813	830	-	4.40367	8.33e-05	0.659	TAAAAAGGAAAGTTTAAT	IRF2	chr7_80017578_80019389	Zfp710	-5425	distal
260583	MA0051.1_IRF2		chr15:81300715-81302719	1216	1233	-	4.3945	8.35e-05	0.659	AGAAATTGAAACTGACAC	IRF2	chr15_81300715_81302719	Slc25a17	58093	distal
260605	MA0051.1_IRF2		chr1:106517341-106518407	771	788	+	4.3945	8.35e-05	0.659	GGGCAGTGAAACCAGTGC	IRF2	chr1_106517341_106518407	Bcl2	194772	distal
261744	MA0051.1_IRF2		chr4:155783726-155784914	899	916	+	4.36697	8.41e-05	0.66	GAAAAGCGTAAGGCTGGG	IRF2	chr4_155783726_155784914	Tmem88b	960	distal
261994	MA0051.1_IRF2		chr4:117220626-117221313	475	492	+	4.3578	8.43e-05	0.66	GGAAACCCAAACTAAGAC	IRF2	chr4_117220626_117221313	Ncrna00082	30604	distal
262003	MA0051.1_IRF2		chr10:95394200-95399075	2197	2214	+	4.3578	8.43e-05	0.66	TAAAAATGAAAGCCCCGC	IRF2	chr10_95394200_95399075	Socs2	16208	distal
262822	MA0051.1_IRF2		chr5:27098261-27099773	969	986	-	4.34862	8.45e-05	0.66	GGGAAGGGAAAGGGAAAG	IRF2	chr5_27098261_27099773	Dpp6	49063	distal
262868	MA0051.1_IRF2		chrX:57919281-57922497	2911	2928	+	4.34862	8.45e-05	0.66	GGAAAGTGGACCTGAAAT	IRF2	chrX_57919281_57922497	Zic3	-108146	distal
262870	MA0051.1_IRF2		chr2:73276373-73282188	44	61	-	4.33945	8.48e-05	0.661	TGAAAAGGAAAGGAGCAG	IRF2	chr2_73276373_73282188	Sp9	4449	distal
262885	MA0051.1_IRF2		chr5:27098261-27099773	828	845	-	4.33945	8.48e-05	0.661	GGAAAGGGAAAGAGGGAA	IRF2	chr5_27098261_27099773	Dpp6	49063	distal
262888	MA0051.1_IRF2		chr8:47172662-47174777	1048	1065	-	4.33945	8.48e-05	0.661	TAACAGTGAAACCTTTGG	IRF2	chr8_47172662_47174777	Stox2	45458	distal
262895	MA0051.1_IRF2		chr13:76255131-76257234	1809	1826	-	4.33945	8.48e-05	0.661	GGAAAGAGAAAATGGCAC	IRF2	chr13_76255131_76257234	Fam81b	47838	distal
263178	MA0051.1_IRF2		chr2:58759512-58760091	125	142	+	4.33028	8.49e-05	0.661	GGAAACCCAAAGGAAAGC	IRF2	chr2_58759512_58760091	Upp2	4301	distal
263797	MA0051.1_IRF2		chr12:29712761-29713460	397	414	-	4.3211	8.52e-05	0.661	GGGAAATGAAAATGAAAC	IRF2	chr12_29712761_29713460	Myt1l	-126750	distal
263800	MA0051.1_IRF2		chr19:57242989-57244645	788	805	-	4.3211	8.52e-05	0.661	GGCAAATGAAAATGAAAC	IRF2	chr19_57242989_57244645	Ablim1	-3129	distal
263804	MA0051.1_IRF2		chr5:31732374-31733386	913	930	-	4.3211	8.52e-05	0.661	GGAAAATGCAAGAGAAAA	IRF2	chr5_31732374_31733386	Bre	34325	distal
263904	MA0051.1_IRF2		chr9:15033529-15035274	552	569	+	4.31193	8.54e-05	0.661	TATAAGTGAAAGGAACCT	IRF2	chr9_15033529_15035274	Panx1	10204	distal
264591	MA0051.1_IRF2		chr1:171159300-171161181	1291	1308	-	4.30275	8.56e-05	0.661	GGAAAGGGAGAGCAGGAA	IRF2	chr1_171159300_171161181	Mpz	3786	distal
264791	MA0051.1_IRF2		chr17:15828639-15832260	3425	3442	-	4.29358	8.58e-05	0.661	TGATAGTGAACCCAAGGT	IRF2	chr17_15828639_15832260	Rgmb	-2054	distal
264942	MA0051.1_IRF2		chr17:15828639-15832260	728	745	-	4.2844	8.61e-05	0.661	GGGAAATGAAACTGCATC	IRF2	chr17_15828639_15832260	Rgmb	-2054	distal
265575	MA0051.1_IRF2		chr19:25604583-25608236	395	412	+	4.27523	8.63e-05	0.662	TGTTAGTGAAACCTGCAA	IRF2	chr19_25604583_25608236	Dmrt3	-2301	distal
266587	MA0051.1_IRF2		chr16:95674046-95675115	643	660	-	4.24771	8.71e-05	0.662	GCAAACCGAAAGTGATTA	IRF2	chr16_95674046_95675115	Ets2	-26960	distal
266597	MA0051.1_IRF2		chr11:117234640-117236028	1044	1061	-	4.24771	8.71e-05	0.662	GAAAAGAGAAACCACGCC	IRF2	chr11_117234640_117236028	2021-09-09	2356	distal
267244	MA0051.1_IRF2		chr7:83658647-83660776	1829	1846	-	4.23853	8.74e-05	0.662	CAATAGCTAAAGCAGAGG	IRF2	chr7_83658647_83660776	Il16	-3153	distal
268384	MA0051.1_IRF2		chr14:66844251-66846869	1759	1776	+	4.22018	8.78e-05	0.663	TAAAAACCAAAGCAACTT	IRF2	chr14_66844251_66846869	Dpysl2	21819	distal
268385	MA0051.1_IRF2		chr15:8568171-8570210	1930	1947	+	4.22018	8.78e-05	0.663	CAAAAGCAAAACACAAAC	IRF2	chr15_8568171_8570210	Gm2310	-48219	distal
268564	MA0051.1_IRF2		chr12:51984861-51986139	587	604	-	4.21101	8.81e-05	0.664	GGAAAGAGAAAATATCAA	IRF2	chr12_51984861_51986139	Heatr5a	-13541	distal
268582	MA0051.1_IRF2		chr5:101647756-101648766	46	63	+	4.21101	8.81e-05	0.664	GAAAAACGAGACTGGAGG	IRF2	chr5_101647756_101648766	Nkx6-1	16230	distal
269871	MA0051.1_IRF2		chr9:123237381-123240302	1974	1991	-	4.20183	8.83e-05	0.664	GGGTAACGAAACTCATGT	IRF2	chr9_123237381_123240302	Tmem158	20462	distal
269932	MA0051.1_IRF2		chrX:50604873-50606014	557	574	+	4.19266	8.86e-05	0.664	CAATGGTGAAACCTGCCC	IRF2	chrX_50604873_50606014	Olfr1324	-176376	distal
269941	MA0051.1_IRF2		chrX:50614025-50615387	758	775	+	4.19266	8.86e-05	0.664	CAATGGTGAAACCTGCCC	IRF2	chrX_50614025_50615387	Olfr1324	-185528	distal
269942	MA0051.1_IRF2		chrX:50618938-50621437	1041	1058	+	4.19266	8.86e-05	0.664	AGAAAACAAAAGCAAAAT	IRF2	chrX_50618938_50621437	Olfr1324	-190441	distal
270323	MA0051.1_IRF2		chr10:40353422-40354955	1043	1060	+	4.18349	8.88e-05	0.664	CGAAAAACAAAGCAAAAA	IRF2	chr10_40353422_40354955	Cdk19	4086	distal
270326	MA0051.1_IRF2		chr1:14503456-14507657	1297	1314	+	4.18349	8.88e-05	0.664	GAAAAGGGAAAAGAAAAA	IRF2	chr1_14503456_14507657	Eya1	-193222	distal
270918	MA0051.1_IRF2		chr1:14503456-14507657	2070	2087	-	4.16514	8.93e-05	0.665	GAAAAACAAAACTCTGTT	IRF2	chr1_14503456_14507657	Eya1	-193222	distal
270932	MA0051.1_IRF2		chr8:10448332-10449196	446	463	+	4.16514	8.93e-05	0.665	CGCAAGTGACAGCTGTAC	IRF2	chr8_10448332_10449196	Myo16	175761	distal
270941	MA0051.1_IRF2		chr8:12382815-12387735	1657	1674	+	4.16514	8.93e-05	0.665	GAAAAAAGAAAGTTTGCT	IRF2	chr8_12382815_12387735	Sox1	-7560	distal
272780	MA0051.1_IRF2		chr13:103320951-103322152	982	999	+	4.13761	9.01e-05	0.666	AGTAAGTGAAAGTGAAAG	IRF2	chr13_103320951_103322152	Mast4	12040	distal
272800	MA0051.1_IRF2		chr5:103721418-103723166	1344	1361	-	4.12844	9.03e-05	0.667	ACAAAGTGAAACCTTGTC	IRF2	chr5_103721418_103723166	Aff1	-30996	distal
273078	MA0051.1_IRF2		chr3:36446280-36447516	1053	1070	-	4.11927	9.05e-05	0.667	GGACATTGAAACCAACAT	IRF2	chr3_36446280_36447516	Anxa5	28378	distal
273771	MA0051.1_IRF2		chr19:11055377-11056824	450	467	-	4.11009	9.07e-05	0.667	TCAAAGGGAAAGTGAAAC	IRF2	chr19_11055377_11056824	Ms4a8a	24278	distal
273782	MA0051.1_IRF2		chr19:11049496-11051495	976	993	-	4.11009	9.07e-05	0.667	TCAAAGGGAAAGTGAAAC	IRF2	chr19_11049496_11051495	Ms4a8a	29607	distal
273783	MA0051.1_IRF2		chr2:109430793-109431855	994	1011	-	4.11009	9.07e-05	0.667	GGAGAGCCAAAGCCATAG	IRF2	chr2_109430793_109431855	Kif18a	150056	distal
273883	MA0051.1_IRF2		chr16:49936854-49938798	676	693	+	4.10092	9.09e-05	0.667	CGATAATGAAAGATTCCA	IRF2	chr16_49936854_49938798	Cd47	70022	distal
274692	MA0051.1_IRF2		chr8:91712765-91713920	517	534	-	4.08257	9.13e-05	0.667	GAAAAATCAAAGTGTCAG	IRF2	chr8_91712765_91713920	Irx3	87995	distal
274830	MA0051.1_IRF2		chr4:154549033-154552237	3	20	-	4.07339	9.16e-05	0.667	GGAAGATGACACCATTTC	IRF2	chr4_154549033_154552237	Prdm16	84629	distal
274845	MA0051.1_IRF2		chr3:35750266-35751316	1026	1043	-	4.07339	9.16e-05	0.667	GGAAAGCGCCAGGAGAAA	IRF2	chr3_35750266_35751316	Atp11b	-2818	distal
274851	MA0051.1_IRF2		chr15:80049292-80052332	2827	2844	-	4.07339	9.16e-05	0.667	GGAACCTGAAACCATTCT	IRF2	chr15_80049292_80052332	Rpl3	31074	distal
275366	MA0051.1_IRF2		chr18:39665727-39666816	441	458	-	4.06422	9.18e-05	0.667	GGAAATTGAAACTACCAA	IRF2	chr18_39665727_39666816	Pabpc2	-106681	distal
275380	MA0051.1_IRF2		chr5:92203995-92206092	1438	1455	-	4.06422	9.18e-05	0.667	CAATAATGAAATCATGAA	IRF2	chr5_92203995_92206092	RP23-321C24.4	9316	distal
275384	MA0051.1_IRF2		chr13:83719518-83722569	1929	1946	-	4.06422	9.18e-05	0.667	GGAAAGAGACACGAAAGA	IRF2	chr13_83719518_83722569	Mef2c	143842	distal
275402	MA0051.1_IRF2		chrX:71544490-71545766	410	427	+	4.06422	9.18e-05	0.667	ATAAAACGAAAGGGAAAC	IRF2	chrX_71544490_71545766	Hmgb3	-10152	distal
275880	MA0051.1_IRF2		chr10:94551847-94553409	1389	1406	+	4.04587	9.23e-05	0.667	GGAAAGAGGAAGTGGAAT	IRF2	chr10_94551847_94553409	Tmcc3	976	distal
276367	MA0051.1_IRF2		chr9:83830883-83831808	467	484	-	4.0367	9.25e-05	0.667	GAGAACTGAAAGTAAAAC	IRF2	chr9_83830883_83831808	Ttk	-2882	distal
276379	MA0051.1_IRF2		chr15:42519605-42521593	1411	1428	-	4.0367	9.25e-05	0.667	AGAAATTGAAACCAGAGA	IRF2	chr15_42519605_42521593	Angpt1	155384	distal
276403	MA0051.1_IRF2		chr5:105145231-105146501	486	503	+	4.0367	9.25e-05	0.667	GAAAAGAGAAAGAGAAAG	IRF2	chr5_105145231_105146501	Gbp4	-5646	distal
276411	MA0051.1_IRF2		chr3:145905198-145906718	1193	1210	+	4.0367	9.25e-05	0.667	GGAAAGGGAAAGAGAGTG	IRF2	chr3_145905198_145906718	Bcl10	-17544	distal
276728	MA0051.1_IRF2		chr13:80899408-80900481	1043	1060	+	4.02752	9.28e-05	0.668	TAAAAACCAAACTAATAG	IRF2	chr13_80899408_80900481	Arrdc3	13314	distal
277505	MA0051.1_IRF2		chr17:80800083-80802805	507	524	-	4.00917	9.33e-05	0.669	TAATACTGAAACCCTTTA	IRF2	chr17_80800083_80802805	Map4k3	-71991	distal
279771	MA0051.1_IRF2		chr5:35396997-35398871	1552	1569	-	3.99083	9.39e-05	0.669	TAAAAAGGAAACGAATGA	IRF2	chr5_35396997_35398871	Hmx1	7881	distal
279779	MA0051.1_IRF2		chr2:153694431-153695062	44	61	+	3.99083	9.39e-05	0.669	TAAAAAAGAAACTCTAAG	IRF2	chr2_153694431_153695062	RP23-244H7.1	-1590	distal
279792	MA0051.1_IRF2		chr6:117287311-117287900	310	327	+	3.99083	9.39e-05	0.669	GGGAAGTCAAAGCTGAAA	IRF2	chr6_117287311_117287900	Cxcl12	118735	distal
279797	MA0051.1_IRF2		chr17:27375213-27376226	476	493	+	3.99083	9.39e-05	0.669	GGAAACAGAAACTGTTGC	IRF2	chr17_27375213_27376226	Grm4	127078	distal
280537	MA0051.1_IRF2		chr12:51865106-51867867	2176	2193	+	3.98165	9.41e-05	0.669	TGAAAAAGAAAGAAAAAC	IRF2	chr12_51865106_51867867	Hectd1	-35571	distal
280555	MA0051.1_IRF2		chr2:153694431-153695062	543	560	-	3.97248	9.44e-05	0.669	TAAAAACGAGACTCTTAA	IRF2	chr2_153694431_153695062	RP23-244H7.1	-1590	distal
280583	MA0051.1_IRF2		chr4:3913349-3914036	241	258	+	3.97248	9.44e-05	0.669	GAAAACAGAAAGCAAAAG	IRF2	chr4_3913349_3914036	Plag1	24346	distal
280596	MA0051.1_IRF2		chr18:38572916-38575165	1485	1502	+	3.97248	9.44e-05	0.669	CAAAAACAAAACGTGAAG	IRF2	chr18_38572916_38575165	Spry4	26103	distal
280599	MA0051.1_IRF2		chr2:38354066-38360038	5149	5166	+	3.97248	9.44e-05	0.669	TGAAAGCGGAATGAAATC	IRF2	chr2_38354066_38360038	Lhx2	3308	distal
281175	MA0051.1_IRF2		chr4:83511956-83513023	73	90	-	3.9633	9.47e-05	0.669	GGAAAACTAAAACAAACA	IRF2	chr4_83511956_83513023	Ccdc171	-12522	distal
281260	MA0051.1_IRF2		chr5:66661521-66662100	455	472	+	3.9633	9.47e-05	0.669	GGAAACTGAGAGCCATAG	IRF2	chr5_66661521_66662100	Uchl1	-13991	distal
281279	MA0051.1_IRF2		chr8:12382815-12387735	1110	1127	+	3.9633	9.47e-05	0.669	GAAAAGCAAAAACAAACA	IRF2	chr8_12382815_12387735	Sox1	-7560	distal
281628	MA0051.1_IRF2		chr14:122405563-122407609	553	570	+	3.95413	9.5e-05	0.67	GAAATGCTAAAGCCTAAC	IRF2	chr14_122405563_122407609	Gm5089	43506	distal
282280	MA0051.1_IRF2		chr5:76542923-76544021	513	530	-	3.94495	9.53e-05	0.67	ACAAAGTGAAAGGAAATG	IRF2	chr5_76542923_76544021	Exoc1	13566	distal
282557	MA0051.1_IRF2		chr13:32008064-32009346	236	253	+	3.93578	9.55e-05	0.671	CAAAACTGAAAGAAAAAA	IRF2	chr13_32008064_32009346	Gmds	0	distal
282566	MA0051.1_IRF2		chr11:19036843-19037912	589	606	+	3.93578	9.55e-05	0.671	AGAAAATGAAAGTACATA	IRF2	chr11_19036843_19037912	Meis1	-17859	distal
282605	MA0051.1_IRF2		chr6:124957267-124957819	236	253	+	3.92661	9.58e-05	0.671	CAAAACAGAAACGAAAAC	IRF2	chr6_124957267_124957819	Cops7a	7629	distal
283187	MA0051.1_IRF2		chr14:60744453-60745735	29	46	-	3.91743	9.61e-05	0.672	CAATAACCAAAGCTACAC	IRF2	chr14_60744453_60745735	Spata13	11548	distal
283195	MA0051.1_IRF2		chr9:95164205-95165119	299	316	-	3.91743	9.61e-05	0.672	GAATAATAAAAGGAAACA	IRF2	chr9_95164205_95165119	Slc9a9	0	distal
283523	MA0051.1_IRF2		chr4:97910157-97910867	293	310	-	3.90826	9.63e-05	0.673	TAAAAACGAACCCTGTAT	IRF2	chr4_97910157_97910867	Nfia	132324	distal
283525	MA0051.1_IRF2		chr4:5797386-5799123	351	368	-	3.90826	9.63e-05	0.673	TGTCAGTGAAACCTAAAC	IRF2	chr4_5797386_5799123	Fam110b	24508	distal
283568	MA0051.1_IRF2		chr10:80998708-81001017	1558	1575	+	3.90826	9.63e-05	0.673	TGACAGTGATACCTAAAC	IRF2	chr10_80998708_81001017	Gng7	348	distal
284227	MA0051.1_IRF2		chr9:65087224-65087971	172	189	-	3.88991	9.68e-05	0.674	GGAAAGGCAAACTATACT	IRF2	chr9_65087224_65087971	Igdcc4	-13515	distal
284245	MA0051.1_IRF2		chr14:77931979-77933831	971	988	-	3.88991	9.68e-05	0.674	GGAGAGAGAAAGGCAAAG	IRF2	chr14_77931979_77933831	Epsti1	27573	distal
284278	MA0051.1_IRF2		chr13:113012705-113014293	843	860	+	3.88991	9.68e-05	0.674	TGAAAATGAAAGACAGGG	IRF2	chr13_113012705_113014293	Mcidas	18861	distal
285276	MA0051.1_IRF2		chr19:44927425-44929251	1471	1488	+	3.87156	9.73e-05	0.675	TAAAAGTGACACTTGAGA	IRF2	chr19_44927425_44929251	Slf2	-1868	distal
286180	MA0051.1_IRF2		chr2:60627585-60628749	601	618	-	3.85321	9.79e-05	0.675	GGATAGAGGAAGCAATAA	IRF2	chr2_60627585_60628749	Itgb6	44962	distal
286183	MA0051.1_IRF2		chr2:167776890-167779211	682	699	-	3.85321	9.79e-05	0.675	GGAAAGGGAAGCCGGGAA	IRF2	chr2_167776890_167779211	Cebpb	87976	distal
286232	MA0051.1_IRF2		chr16:8783649-8785498	584	601	+	3.85321	9.79e-05	0.675	TAAAAACAAAACTTAAGC	IRF2	chr16_8783649_8785498	Usp7	6810	distal
287043	MA0051.1_IRF2		chr1:143766137-143766951	420	437	-	3.83486	9.84e-05	0.675	AGAAAGAGAAAGTGGAAG	IRF2	chr1_143766137_143766951	Trove2	10117	distal
287047	MA0051.1_IRF2		chr1:54896171-54897445	748	765	-	3.83486	9.84e-05	0.675	GGGAAGTGACAGCCAGCC	IRF2	chr1_54896171_54897445	Ankrd44	28942	distal
287085	MA0051.1_IRF2		chr2:18954975-18957721	1662	1679	+	3.83486	9.84e-05	0.675	GGAAAGCAACACCCACCC	IRF2	chr2_18954975_18957721	Pip4k2a	40405	distal
287150	MA0051.1_IRF2		chr1:7206059-7207012	44	61	-	3.82569	9.86e-05	0.675	AGAAAGTGCAAGGGGAAA	IRF2	chr1_7206059_7207012	Pcmtd1	117140	distal
287170	MA0051.1_IRF2		chr17:29077766-29079613	898	915	-	3.82569	9.86e-05	0.675	CGATAAAGAAAGGAGTCG	IRF2	chr17_29077766_29079613	Cdkn1a	-11366	distal
287172	MA0051.1_IRF2		chr17:45118358-45120700	1949	1966	-	3.82569	9.86e-05	0.675	GAAAAGAAAAAGCATAAT	IRF2	chr17_45118358_45120700	Supt3	0	distal
287920	MA0051.1_IRF2		chr16:43502563-43504562	1345	1362	+	3.80734	9.9e-05	0.675	GGAGAATGGAAGCAGTAC	IRF2	chr16_43502563_43504562	Zbtb20	-3701	distal
288235	MA0051.1_IRF2		chr13:37853180-37855827	606	623	-	3.79817	9.93e-05	0.675	GGAAAGGGAAGGGAAGAA	IRF2	chr13_37853180_37855827	Rreb1	25788	distal
288261	MA0051.1_IRF2		chr5:91814205-91814919	463	480	+	3.79817	9.93e-05	0.675	ATAAAGTGAAAGGGGAAA	IRF2	chr5_91814205_91814919	Rchy1	147816	distal
288262	MA0051.1_IRF2		chr5:100709880-100711939	487	504	+	3.79817	9.93e-05	0.675	GGATAAGGAAAGTGAGGT	IRF2	chr5_100709880_100711939	Hpse	7766	distal
288884	MA0051.1_IRF2		chr15:85657244-85658688	654	671	-	3.78899	9.95e-05	0.675	AGAAACTGAAACCAAGAG	IRF2	chr15_85657244_85658688	Wnt7b	-74772	distal
