# Supplementary material for: Hematopoiesis under telomere attrition at the single-cell resolution
Source: Nat Commun. 2021 Nov 25;12:6850. doi: 10.1038/s41467-021-27206-7 (PMC8617077; doi:10.1038/s41467-021-27206-7)
Supplement: Supplementary file 9 — Dataset 7 [file 41467_2021_27206_MOESM9_ESM.xlsx]

## Sheet: Suppl. Table 7
Supplementary Dataset 7. scRNA-seq cluster markers of HSCs from G0 and G5/G6 mice at several time points following pI:pC injection.
gene	p_val	avg_logFC	pct.1	pct.2	p_val_adj	cluster
Rpl3	3.31e-125	0.198837	1	0.999	5.92e-121	0
Rps3a1	1.12e-103	0.161651	1	1	2e-99	0
Gm19590	2.03e-94	0.430434	0.721	0.417	3.62e-90	0
Rps7	1.87e-90	0.137325	1	0.999	3.34e-86	0
Rpl17	1.23e-86	0.137136	1	0.999	2.21e-82	0
Rps4x	1.44e-80	0.146654	1	0.999	2.57e-76	0
Rps19	1.51e-80	0.118465	1	0.999	2.7e-76	0
Ramp1	4.98e-78	0.36855	0.863	0.664	8.91e-74	0
Rpl6	1.26e-77	0.12087	1	0.999	2.25e-73	0
mt-Cytb	1.85e-77	0.220726	0.999	0.998	3.32e-73	0
Rps28	8.36e-77	0.153557	0.999	0.999	1.49e-72	0
Rpl37	7.17e-76	0.119254	0.999	0.999	1.28e-71	0
Eef1a1	2.28e-75	0.147835	1	0.999	4.08e-71	0
Rpl18a	2.64e-74	0.104389	1	0.999	4.73e-70	0
Rps14	3.27e-74	0.118929	1	0.999	5.85e-70	0
Rpl10	2.94e-73	0.143621	0.999	0.999	5.26e-69	0
Rps6	8.16e-71	0.106459	1	1	1.46e-66	0
Rpl13	1.64e-70	0.106277	1	0.999	2.93e-66	0
Sox4	2.41e-70	0.415463	0.852	0.721	4.31e-66	0
Eef2	1.5e-69	0.197628	1	0.999	2.69e-65	0
Rps29	4.18e-69	0.115647	1	0.999	7.47e-65	0
Rps9	3.17e-68	0.122625	1	0.999	5.66e-64	0
Ftl1	9.76e-66	0.182097	1	0.998	1.75e-61	0
Rps27	3.68e-65	0.14972	0.999	0.999	6.58e-61	0
Rpl10a	3.29e-62	0.129301	0.999	0.999	5.88e-58	0
Rpl35	1.77e-59	0.128434	1	0.999	3.16e-55	0
Rps11	9.65e-59	0.114749	1	0.999	1.73e-54	0
Lyz2	9.4e-58	0.277334	0.915	0.84	1.68e-53	0
mt-Co3	4.97e-56	0.147677	0.999	0.998	8.88e-52	0
Rps8	4.85e-55	0.11489	1	0.999	8.68e-51	0
Rpl26	8.98e-55	0.101269	1	1	1.61e-50	0
Rpl23a	1.01e-54	0.100435	1	0.999	1.81e-50	0
Aldh2	1.59e-54	0.236137	0.952	0.907	2.84e-50	0
Rplp0	2.76e-54	0.101865	1	0.999	4.93e-50	0
mt-Nd4	1.87e-52	0.184831	0.999	0.997	3.34e-48	0
Cox7a2l	7.34e-52	0.185431	0.998	0.991	1.31e-47	0
Rpl32	4.51e-51	0.101119	1	0.999	8.06e-47	0
Lcp1	1.83e-50	0.268869	0.809	0.648	3.28e-46	0
Rpl4	4.21e-49	0.115818	1	0.999	7.53e-45	0
Rpl21	1.14e-48	0.111771	1	0.999	2.05e-44	0
Zfp36l2	3.76e-47	0.240997	0.979	0.957	6.73e-43	0
Fth1	7.34e-47	0.155575	0.999	0.998	1.31e-42	0
Gstm1	9.4e-47	0.208643	0.852	0.667	1.68e-42	0
Hlf	2.1e-46	0.242066	0.815	0.637	3.75e-42	0
Arhgdib	9.78e-46	0.22286	0.975	0.943	1.75e-41	0
mt-Atp6	1.82e-44	0.120657	0.999	0.998	3.25e-40	0
Fam69b	4.14e-43	0.28564	0.613	0.461	7.41e-39	0
Cd24a	1.56e-42	0.232972	0.92	0.775	2.8e-38	0
Rpl36a	9.49e-42	0.102973	1	0.999	1.7e-37	0
Ptpre	2.68e-38	0.253305	0.721	0.607	4.8e-34	0
Lmo2	3.79e-38	0.179013	0.999	0.993	6.78e-34	0
Def8	5.82e-38	0.246373	0.769	0.653	1.04e-33	0
Naca	5.06e-37	0.119321	1	0.998	9.05e-33	0
Gpx1	2.09e-36	0.176255	0.998	0.978	3.74e-32	0
Limd2	2.41e-35	0.216573	0.961	0.855	4.31e-31	0
Eif3f	7.06e-35	0.126814	0.999	0.997	1.26e-30	0
Gimap1	1.28e-33	0.187225	0.948	0.921	2.29e-29	0
Ldhb	1.82e-33	0.214002	0.694	0.538	3.26e-29	0
mt-Co1	2.2e-33	0.109774	0.999	0.998	3.94e-29	0
Aldoa	3.19e-32	0.181267	0.975	0.952	5.71e-28	0
Fam107b	5.32e-32	0.225831	0.765	0.692	9.52e-28	0
Prtn3	4.03e-30	0.184908	0.966	0.901	7.2e-26	0
Lst1	1.18e-29	0.189117	0.852	0.718	2.11e-25	0
Hsd17b10	2.99e-29	0.201743	0.892	0.839	5.34e-25	0
Gimap6	5.19e-29	0.152865	0.871	0.752	9.29e-25	0
Gcnt2	7.1e-29	0.22043	0.679	0.573	1.27e-24	0
Eif3e	1.38e-28	0.144842	0.991	0.991	2.46e-24	0
Msi2	2.54e-28	0.222934	0.639	0.543	4.54e-24	0
Myl12b	2.96e-28	0.164588	0.934	0.916	5.3e-24	0
Rpl13a	5.39e-28	0.105736	1	0.999	9.64e-24	0
Sptssa	1.51e-27	0.167823	0.943	0.907	2.69e-23	0
2021-09-01	3.74e-27	0.194605	0.676	0.572	6.68e-23	0
Gm2a	7.4e-27	0.210656	0.532	0.397	1.32e-22	0
Nop53	7.57e-27	0.131167	0.993	0.992	1.35e-22	0
Ltb	1.07e-26	0.20374	0.837	0.674	1.92e-22	0
Kit	1.26e-26	0.221478	0.665	0.571	2.25e-22	0
Fam212a	1.83e-26	0.19961	0.764	0.691	3.27e-22	0
Csad	3.56e-26	0.191201	0.582	0.47	6.37e-22	0
Coro1a	5.87e-25	0.169838	0.952	0.912	1.05e-20	0
Procr	9.07e-25	0.161899	0.682	0.506	1.62e-20	0
Eef1b2	1.01e-24	0.109335	0.999	0.998	1.8e-20	0
Gpi1	1.03e-24	0.167675	0.934	0.927	1.84e-20	0
Ankrd13a	1.29e-24	0.191286	0.838	0.819	2.3e-20	0
Angpt1	1.96e-24	0.210468	0.742	0.693	3.5e-20	0
Selenop	1.28e-23	0.147797	0.829	0.758	2.29e-19	0
Cmtm7	1.36e-23	0.178166	0.986	0.954	2.44e-19	0
Lgals1	3.78e-23	0.202976	0.488	0.35	6.75e-19	0
Gm5111	1.33e-22	0.19432	0.333	0.214	2.38e-18	0
Rac2	2.62e-22	0.149603	0.951	0.916	4.69e-18	0
Sirt3	1.11e-21	0.171988	0.842	0.805	1.98e-17	0
Ppdpf	1.74e-21	0.173862	0.831	0.792	3.11e-17	0
Lyl1	4.87e-21	0.159311	0.888	0.857	8.71e-17	0
Hadh	6.56e-21	0.159138	0.61	0.522	1.17e-16	0
Serpinf1	1.34e-20	0.165274	0.481	0.359	2.39e-16	0
Myl10	1.71e-20	0.775531	0.499	0.408	3.06e-16	0
Rpl27-ps3	7.91e-20	0.154941	0.724	0.622	1.41e-15	0
Eif4b	2.64e-19	0.141253	0.876	0.863	4.73e-15	0
mt-Nd3	4.41e-19	0.145652	0.911	0.878	7.89e-15	0
Car2	4.84e-19	0.14067	0.99	0.979	8.65e-15	0
Cyb5a	4.92e-19	0.144244	0.835	0.822	8.8e-15	0
Arpc1b	6.15e-19	0.125016	0.99	0.983	1.1e-14	0
Shisa8	9.62e-19	0.16436	0.367	0.244	1.72e-14	0
Mecom	1.21e-18	0.158574	0.75	0.685	2.17e-14	0
Adgrg1	1.4e-18	0.121795	0.98	0.967	2.5e-14	0
Actg1	1.97e-18	0.118614	0.999	0.991	3.53e-14	0
Slc50a1	3.39e-18	0.152102	0.744	0.7	6.06e-14	0
Cd27	3.4e-18	0.15206	0.741	0.691	6.08e-14	0
Ebi3	4.36e-18	0.147778	0.526	0.406	7.79e-14	0
Eif4a2	4.72e-18	0.106962	0.951	0.928	8.43e-14	0
AC149090.1	1.01e-17	0.144767	0.847	0.817	1.8e-13	0
Hacd4	1.5e-17	0.123958	0.724	0.624	2.68e-13	0
Chd3	1.63e-17	0.164493	0.464	0.361	2.91e-13	0
Cuedc1	3e-17	0.143784	0.485	0.386	5.36e-13	0
Ptprcap	4.56e-17	0.11314	0.988	0.976	8.15e-13	0
Matk	5.3e-17	0.17612	0.519	0.446	9.47e-13	0
Ogt	7.49e-17	0.151288	0.762	0.739	1.34e-12	0
Foxn3	9.24e-17	0.141026	0.752	0.707	1.65e-12	0
Adgrl4	1.43e-16	0.160784	0.678	0.619	2.55e-12	0
Ypel3	2.45e-16	0.112264	0.882	0.83	4.37e-12	0
Igfbp4	2.49e-16	0.170573	0.61	0.523	4.45e-12	0
Fkbp1a	4.36e-16	0.148007	0.896	0.875	7.8e-12	0
Vat1	5.29e-16	0.143902	0.501	0.406	9.46e-12	0
Zbtb20	5.43e-16	0.153518	0.673	0.621	9.71e-12	0
Use1	6.36e-16	0.117529	0.938	0.934	1.14e-11	0
Emb	6.5e-16	0.149611	0.408	0.308	1.16e-11	0
Ptov1	1.08e-15	0.145642	0.799	0.791	1.94e-11	0
Vasp	1.33e-15	0.144018	0.847	0.826	2.37e-11	0
Krt18	1.54e-15	0.132491	0.747	0.688	2.76e-11	0
Pnisr	2.01e-15	0.13248	0.825	0.808	3.59e-11	0
Rbpms	6.99e-15	0.145232	0.747	0.716	1.25e-10	0
Padi4	9.31e-15	0.150454	0.408	0.308	1.66e-10	0
Meis1	1.48e-14	0.146104	0.856	0.841	2.65e-10	0
Otos	2.15e-14	0.164119	0.3	0.211	3.84e-10	0
Selenbp1	2.17e-14	0.14487	0.569	0.508	3.89e-10	0
Spint2	2.89e-14	0.113363	0.925	0.909	5.16e-10	0
Snhg20	3.97e-14	0.150542	0.636	0.591	7.1e-10	0
Pdrg1	4.7e-14	0.138281	0.792	0.78	8.41e-10	0
Actb	4.76e-14	0.254965	0.998	0.992	8.52e-10	0
Slc25a4	5.57e-14	0.113681	0.881	0.887	9.96e-10	0
Phpt1	1.02e-13	0.137916	0.783	0.759	1.82e-09	0
Acot1	3.06e-13	0.12564	0.317	0.226	5.48e-09	0
Il16	3.93e-13	0.136167	0.493	0.412	7.03e-09	0
Paip2	4.63e-13	0.117105	0.929	0.934	8.29e-09	0
Retreg1	8.15e-13	0.146461	0.51	0.432	1.46e-08	0
Smim27	8.68e-13	0.143313	0.636	0.607	1.55e-08	0
Rbp1	9.15e-13	0.112035	0.728	0.671	1.64e-08	0
Tgif1	1.01e-12	0.130067	0.368	0.282	1.81e-08	0
Arpc2	1.26e-12	0.121399	0.974	0.964	2.25e-08	0
Cd34	1.43e-12	0.173455	0.463	0.401	2.56e-08	0
Gimap5	1.44e-12	0.120656	0.651	0.581	2.57e-08	0
Cnn2	1.58e-12	0.145522	0.651	0.615	2.82e-08	0
Tspan32	1.73e-12	0.105179	0.926	0.866	3.09e-08	0
Gm20467	2.29e-12	0.127599	0.389	0.308	4.1e-08	0
Rtcb	5.7e-12	0.116423	0.853	0.848	1.02e-07	0
Ninj1	6.23e-12	0.130716	0.824	0.814	1.11e-07	0
Eef2k	7.56e-12	0.135565	0.502	0.45	1.35e-07	0
Srebf2	8.75e-12	0.144148	0.653	0.653	1.56e-07	0
Dkkl1	1.95e-11	0.127813	0.478	0.386	3.49e-07	0
Gm9856	2.02e-11	0.125582	0.316	0.243	3.61e-07	0
Tnfsf13os	2.48e-11	0.141992	0.224	0.154	4.43e-07	0
Nfic	2.66e-11	0.143162	0.59	0.547	4.75e-07	0
mt-Nd5	2.91e-11	0.117485	0.763	0.763	5.2e-07	0
BC028528	3.52e-11	0.134489	0.423	0.364	6.3e-07	0
Zbtb38	4.17e-11	0.133015	0.416	0.345	7.45e-07	0
Acap1	5.17e-11	0.147846	0.486	0.44	9.24e-07	0
Tbc1d10c	5.47e-11	0.144623	0.541	0.501	9.78e-07	0
Prdx6	6.35e-11	0.102244	0.961	0.958	1.13e-06	0
Egfl7	6.56e-11	0.12127	0.659	0.617	1.17e-06	0
Pcp4l1	8.48e-11	0.123764	0.358	0.274	1.52e-06	0
Zfp467	9.73e-11	0.11353	0.5	0.413	1.74e-06	0
Cxxc5	1.11e-10	0.123816	0.68	0.656	1.98e-06	0
Plppr3	1.21e-10	0.108658	0.267	0.192	2.16e-06	0
Rcn3	1.33e-10	0.135033	0.388	0.323	2.38e-06	0
Eif3m	1.33e-10	0.10188	0.928	0.926	2.38e-06	0
Cd1d1	1.46e-10	0.106872	0.266	0.191	2.61e-06	0
Laptm5	1.71e-10	0.102719	0.903	0.901	3.05e-06	0
Glipr1	2.25e-10	0.121281	0.674	0.637	4.03e-06	0
Dtx3	3.02e-10	0.135769	0.565	0.531	5.39e-06	0
Gsto1	3.45e-10	0.114204	0.735	0.7	6.16e-06	0
Npm3	3.58e-10	0.128551	0.806	0.763	6.4e-06	0
Phgdh	4.17e-10	0.115233	0.782	0.731	7.45e-06	0
Scp2	4.54e-10	0.109935	0.812	0.805	8.13e-06	0
Cbr1	4.83e-10	0.124276	0.491	0.443	8.63e-06	0
Plcb2	5.35e-10	0.117431	0.331	0.264	9.56e-06	0
Prdx2	5.57e-10	0.105028	0.943	0.925	9.97e-06	0
Acyp1	5.77e-10	0.120007	0.635	0.608	1.03e-05	0
Nfe2	8.76e-10	0.107263	0.807	0.792	1.57e-05	0
Gstp1	1.15e-09	0.150074	0.462	0.425	2.05e-05	0
Elmo1	1.39e-09	0.129952	0.497	0.457	2.49e-05	0
Tfap4	1.66e-09	0.129897	0.426	0.379	2.97e-05	0
Nme4	1.68e-09	0.126472	0.542	0.503	3.01e-05	0
Wbp1	2.54e-09	0.133841	0.446	0.406	4.54e-05	0
Gmfg	2.94e-09	0.136854	0.846	0.813	5.26e-05	0
Mpnd	2.98e-09	0.110136	0.388	0.322	5.33e-05	0
Timp2	3.03e-09	0.107113	0.293	0.224	5.42e-05	0
Mdfi	3.08e-09	0.131561	0.537	0.509	5.51e-05	0
Anxa1	3.09e-09	0.113897	0.445	0.381	5.52e-05	0
Hnrnpr	3.29e-09	0.126025	0.748	0.739	5.88e-05	0
Aes	4.03e-09	0.108264	0.925	0.89	7.2e-05	0
Fkbp3	4.71e-09	0.105152	0.838	0.83	8.41e-05	0
Insig1	5.37e-09	0.135116	0.255	0.192	9.6e-05	0
Epb41l4aos	5.76e-09	0.11865	0.636	0.619	0.000102992	0
Il21r	6.66e-09	0.117037	0.684	0.679	0.000119033	0
Haghl	8.32e-09	0.120588	0.466	0.429	0.000148798	0
Atp13a2	1.13e-08	0.124832	0.454	0.424	0.000202345	0
Adssl1	1.13e-08	0.118925	0.355	0.298	0.000202788	0
Ebpl	1.32e-08	0.114596	0.445	0.407	0.000235527	0
Phlda2	1.36e-08	0.115811	0.258	0.196	0.000243942	0
Tia1	1.55e-08	0.123276	0.621	0.625	0.000276356	0
Mycn	2.07e-08	0.152297	0.716	0.717	0.000370979	0
Cat	2.43e-08	0.101473	0.413	0.361	0.000434646	0
Grcc10	2.5e-08	0.101109	0.829	0.84	0.000446502	0
Foxp1	3.17e-08	0.114398	0.71	0.722	0.000567485	0
Fnta	3.24e-08	0.115294	0.555	0.547	0.000579864	0
Hbb-bt	3.25e-08	0.361769	0.336	0.266	0.000580405	0
2021-09-06	3.34e-08	0.119887	0.501	0.473	0.000597156	0
Rassf2	4.32e-08	0.105948	0.331	0.271	0.000771738	0
Scd2	4.45e-08	0.133743	0.366	0.316	0.000794948	0
Nisch	5.05e-08	0.114427	0.673	0.696	0.000903504	0
Xpc	6.33e-08	0.107898	0.288	0.228	0.00113133	0
Rnf130	8.5e-08	0.112425	0.576	0.569	0.00151971	0
Hcls1	9.31e-08	0.106131	0.665	0.669	0.00166449	0
Mettl26	1.55e-07	0.11225	0.469	0.44	0.00277341	0
Pyurf	1.62e-07	0.121527	0.456	0.424	0.002894	0
Cyth4	1.68e-07	0.108013	0.39	0.344	0.0030054	0
Def6	3.56e-07	0.117225	0.649	0.657	0.00636668	0
Prmt3	4.1e-07	0.114473	0.422	0.394	0.00733752	0
Pcbd1	6.18e-07	0.101579	0.32	0.267	0.0110485	0
Spns2	6.43e-07	0.116396	0.529	0.52	0.0114924	0
Eid1	6.73e-07	0.105686	0.514	0.498	0.012036	0
Mpst	7.49e-07	0.11415	0.449	0.423	0.0133957	0
Pdk1	7.73e-07	0.111608	0.331	0.289	0.0138287	0
Acadm	8.4e-07	0.109482	0.508	0.496	0.0150184	0
Bgn	9.8e-07	0.106225	0.277	0.222	0.0175173	0
Ncoa4	1.69e-06	0.129923	0.527	0.53	0.0301503	0
Atp2b4	1.69e-06	0.100805	0.365	0.324	0.0302219	0
Dph5	2.52e-06	0.106777	0.472	0.455	0.0451152	0
Vgll4	4.41e-06	0.103462	0.514	0.507	0.07878	0
Pcyt2	5.42e-06	0.107456	0.428	0.406	0.0968487	0
Hoxa9	7.86e-06	0.102442	0.473	0.445	0.140588	0
Rgs19	8.88e-06	0.10905	0.535	0.533	0.158775	0
Rpgrip1	1.03e-05	0.106092	0.36	0.324	0.183609	0
Klf10	1.2e-05	0.10411	0.348	0.31	0.214512	0
Ethe1	1.25e-05	0.121606	0.532	0.535	0.223991	0
Akap13	1.27e-05	0.109444	0.711	0.742	0.227793	0
Mxd4	1.38e-05	0.103446	0.373	0.342	0.246541	0
Cux1	2.82e-05	0.105458	0.625	0.628	0.503861	0
Dguok	3.05e-05	0.103499	0.624	0.653	0.544514	0
Fchsd2	4.15e-05	0.101178	0.365	0.346	0.741234	0
Rab26os	0.000310854	0.101182	0.468	0.466	1	0
Rps27	3.02e-264	0.315371	0.997	1	5.39e-260	1
Rps14	3.84e-230	0.22351	0.997	1	6.86e-226	1
Mllt3	6.26e-211	0.820419	0.896	0.636	1.12e-206	1
Rps4x	4.89e-202	0.238862	0.998	1	8.74e-198	1
Gstm1	1.54e-190	0.670403	0.905	0.652	2.76e-186	1
Pdzk1ip1	4.98e-189	0.599989	0.964	0.905	8.9e-185	1
Fau	2.27e-182	0.229768	0.998	1	4.06e-178	1
Rpl37a	3.93e-182	0.202404	0.997	1	7.03e-178	1
Eef2	5.9e-176	0.328729	0.997	1	1.06e-171	1
Pfdn5	2.52e-172	0.39845	0.996	0.995	4.5e-168	1
Rpl9	7.05e-168	0.195147	0.997	1	1.26e-163	1
Rpl7	1.04e-165	0.220524	0.998	1	1.85e-161	1
Rpl26	3.38e-159	0.186306	0.999	1	6.05e-155	1
Rpl21	3.94e-155	0.211761	0.997	1	7.04e-151	1
Eef1a1	3.62e-153	0.206404	0.998	1	6.47e-149	1
Rps3a1	2.17e-150	0.200921	0.999	1	3.88e-146	1
Procr	8.21e-145	0.533064	0.803	0.467	1.47e-140	1
Smpdl3a	7.1e-144	0.549959	0.836	0.586	1.27e-139	1
Ltb	2.03e-143	0.644242	0.915	0.65	3.62e-139	1
Rps24	1.65e-142	0.164145	0.997	1	2.94e-138	1
Ypel3	4.12e-139	0.50555	0.945	0.809	7.37e-135	1
Rpl23a	2.29e-133	0.169966	0.997	1	4.09e-129	1
mt-Co1	1.09e-132	0.266579	0.998	0.998	1.95e-128	1
Hlf	5.75e-131	0.563154	0.86	0.624	1.03e-126	1
Rpl10	1.27e-130	0.199842	0.997	1	2.28e-126	1
Rplp1	1.03e-129	0.212875	0.997	1	1.83e-125	1
Gimap6	9.58e-129	0.55713	0.905	0.742	1.71e-124	1
Cox7a2l	7.02e-128	0.3329	0.992	0.993	1.25e-123	1
Rps21	3.65e-127	0.223756	0.997	1	6.52e-123	1
Cdkn1c	5.2e-127	0.560833	0.601	0.279	9.3e-123	1
Rpl13	2.67e-126	0.147165	0.997	1	4.78e-122	1
Ftl1	4.58e-126	0.288093	0.998	0.998	8.18e-122	1
Gimap1	1.29e-124	0.447016	0.965	0.916	2.31e-120	1
Eif4a2	1.11e-123	0.458937	0.954	0.928	1.99e-119	1
Rpl17	7.83e-118	0.162897	0.997	1	1.4e-113	1
Mettl7a1	2.28e-117	0.468036	0.83	0.582	4.07e-113	1
Rpl38	1.78e-114	0.170216	0.997	1	3.19e-110	1
Selenop	1.86e-110	0.446946	0.866	0.746	3.32e-106	1
Rps9	2.24e-107	0.158001	0.997	1	4.01e-103	1
Lmo2	4.33e-107	0.328327	0.996	0.995	7.75e-103	1
Rpl35a	2.33e-103	0.160278	0.997	1	4.17e-99	1
Rpl30	1.15e-102	0.212894	0.997	1	2.06e-98	1
mt-Co3	1.24e-102	0.208558	0.997	0.998	2.22e-98	1
Rpl37	1e-101	0.147281	0.997	1	1.8e-97	1
Txnip	4.84e-98	0.445724	0.94	0.847	8.66e-94	1
Lst1	1.09e-95	0.483509	0.861	0.717	1.95e-91	1
Rpl23	1.23e-94	0.137171	0.998	1	2.21e-90	1
Rpl11	4.74e-94	0.149708	0.998	1	8.48e-90	1
Gabarapl1	5.84e-94	0.427014	0.879	0.813	1.04e-89	1
Rps29	7.98e-94	0.141301	0.998	1	1.43e-89	1
Rps7	5.05e-93	0.139476	0.997	1	9.03e-89	1
Hacd4	2.09e-90	0.438484	0.774	0.608	3.73e-86	1
Rpl18a	1.22e-87	0.11669	0.997	1	2.17e-83	1
Rps15	3.74e-86	0.146244	0.997	1	6.69e-82	1
Rps23	3.62e-85	0.123613	0.998	1	6.47e-81	1
Rpl36a	1.29e-84	0.167892	0.997	1	2.31e-80	1
Glul	4.04e-84	0.396005	0.912	0.852	7.22e-80	1
Rpl3	3.02e-83	0.160403	0.998	1	5.39e-79	1
Cd24a	2.46e-82	0.383017	0.918	0.778	4.4e-78	1
Use1	8.68e-82	0.337394	0.943	0.932	1.55e-77	1
Adgrg1	1.16e-81	0.31798	0.978	0.968	2.07e-77	1
Meg3	5.77e-81	0.895234	0.447	0.187	1.03e-76	1
Nop53	6.38e-81	0.271968	0.991	0.992	1.14e-76	1
mt-Cytb	1.63e-80	0.235976	0.997	0.998	2.92e-76	1
Rpl5	4.37e-79	0.170857	0.997	1	7.81e-75	1
Rpl6	1.9e-78	0.125779	0.997	1	3.39e-74	1
Eif3f	2.87e-78	0.209082	0.996	0.998	5.13e-74	1
Rbp1	4.62e-76	0.398843	0.793	0.65	8.25e-72	1
Krt18	8.94e-76	0.418701	0.798	0.671	1.6e-71	1
Rps13	1.14e-75	0.136994	0.997	1	2.04e-71	1
Rpl19	1.18e-75	0.121789	0.998	1	2.11e-71	1
mt-Atp6	1.42e-75	0.161076	0.998	0.998	2.55e-71	1
Tpt1	1.49e-73	0.152059	0.998	1	2.67e-69	1
Rabac1	2.79e-73	0.311333	0.949	0.935	4.99e-69	1
Pnrc1	2.7e-72	0.333833	0.903	0.857	4.82e-68	1
Eif3e	1.34e-70	0.252551	0.991	0.991	2.39e-66	1
Rps3	4.69e-70	0.113739	0.997	1	8.39e-66	1
Rpl34	4.59e-69	0.113545	0.998	1	8.2e-65	1
Rps28	2.76e-68	0.148612	0.997	1	4.94e-64	1
Mecom	5.64e-67	0.359635	0.801	0.668	1.01e-62	1
Ldhb	7.61e-66	0.341022	0.715	0.534	1.36e-61	1
Rps10	2e-64	0.133103	0.997	1	3.58e-60	1
Ifitm1	9.27e-62	0.277941	0.997	0.998	1.66e-57	1
Pik3r1	3.28e-61	0.442212	0.676	0.567	5.87e-57	1
Aldh2	1.95e-60	0.299696	0.929	0.916	3.48e-56	1
Limd2	6.61e-59	0.303255	0.951	0.86	1.18e-54	1
Sult1a1	4.11e-58	0.359825	0.591	0.368	7.35e-54	1
Cldn5	4.81e-57	0.355266	0.137	0.02	8.6e-53	1
Inhba	2.18e-55	0.179329	0.143	0.023	3.9e-51	1
Pabpc1	2.48e-55	0.171201	0.999	1	4.44e-51	1
Malat1	3.82e-55	0.313293	0.999	0.999	6.83e-51	1
Pik3ip1	5.66e-55	0.341187	0.779	0.687	1.01e-50	1
Eif4b	1.04e-53	0.271909	0.884	0.861	1.87e-49	1
Map1lc3b	1.09e-53	0.248384	0.959	0.961	1.94e-49	1
Igf1	6.21e-53	0.253905	0.166	0.035	1.11e-48	1
Pqlc3	3.8e-52	0.259519	0.328	0.142	6.79e-48	1
Tmem176b	3.97e-51	0.215718	0.968	0.974	7.09e-47	1
Rpl27a	1.09e-50	0.118974	0.998	1	1.94e-46	1
Kazald1	1.5e-50	0.233105	0.259	0.094	2.67e-46	1
AC149090.1	3.99e-50	0.315941	0.847	0.818	7.13e-46	1
Myct1	1.94e-49	0.291259	0.837	0.792	3.48e-45	1
Cirbp	3.15e-49	0.31011	0.882	0.862	5.63e-45	1
Apoe	3.46e-49	0.36384	0.934	0.907	6.19e-45	1
Tbxas1	5.07e-49	0.384348	0.687	0.603	9.06e-45	1
Cd81	1.26e-48	0.272848	0.928	0.928	2.25e-44	1
mt-Nd4	4.85e-48	0.185644	0.998	0.998	8.68e-44	1
Uqcrh	1.73e-46	0.184263	0.997	0.997	3.1e-42	1
Cracr2b	2.63e-46	0.262696	0.334	0.161	4.7e-42	1
Tinagl1	3.7e-45	0.260791	0.351	0.175	6.61e-41	1
Cd82	6.19e-45	0.279677	0.445	0.264	1.11e-40	1
Gfi1	6.52e-45	0.262859	0.245	0.09	1.16e-40	1
Trib3	1.09e-44	0.226943	0.3	0.13	1.94e-40	1
Prr13	3.93e-44	0.280562	0.869	0.844	7.03e-40	1
Psap	4.55e-44	0.276284	0.828	0.798	8.13e-40	1
Wfdc2	1.26e-43	0.307601	0.349	0.175	2.25e-39	1
Gabarap	2.31e-43	0.219895	0.948	0.959	4.13e-39	1
Fam213a	6.16e-43	0.27235	0.578	0.452	1.1e-38	1
Itsn1	6.33e-43	0.301726	0.402	0.234	1.13e-38	1
Ptprcap	7.95e-43	0.218929	0.981	0.979	1.42e-38	1
mt-Co2	1.1e-42	0.130342	0.997	0.999	1.96e-38	1
Nkx2-3	1.97e-42	0.302622	0.674	0.564	3.53e-38	1
Ogt	6.49e-42	0.280501	0.773	0.735	1.16e-37	1
Naca	7.23e-42	0.129959	0.997	1	1.29e-37	1
Chil5	8.28e-42	0.239038	0.209	0.073	1.48e-37	1
Lpar6	8.6e-42	0.285716	0.478	0.326	1.54e-37	1
Smtnl1	1.38e-41	0.229811	0.216	0.076	2.46e-37	1
Smim24	2.5e-41	0.31343	0.509	0.372	4.47e-37	1
Fcgrt	2.82e-41	0.250874	0.366	0.2	5.05e-37	1
Pdgfc	7.85e-41	0.144227	0.136	0.031	1.4e-36	1
Ramp2	1.97e-40	0.177335	0.117	0.023	3.53e-36	1
Pink1	8.33e-40	0.301817	0.59	0.468	1.49e-35	1
Slc50a1	1.53e-39	0.251163	0.755	0.696	2.74e-35	1
Rps27rt	2.37e-39	0.200271	0.966	0.977	4.23e-35	1
Gm19590	2.87e-39	0.340854	0.618	0.459	5.12e-35	1
Prtn3	1.02e-38	0.258588	0.964	0.903	1.83e-34	1
Tprgl	2.87e-38	0.256294	0.78	0.772	5.12e-34	1
Gimap5	7.67e-38	0.298872	0.683	0.572	1.37e-33	1
Fam43a	8.79e-38	0.264295	0.387	0.233	1.57e-33	1
Ctsh	1.55e-37	0.237005	0.344	0.188	2.78e-33	1
Aplp2	2.52e-37	0.275397	0.459	0.32	4.51e-33	1
Spint2	2.31e-36	0.220605	0.919	0.911	4.13e-32	1
Bex1	1.69e-35	0.283892	0.634	0.523	3.02e-31	1
Pygm	2.73e-35	0.168252	0.204	0.077	4.89e-31	1
Plk2	4.31e-35	0.161999	0.129	0.032	7.71e-31	1
Gng11	4.68e-35	0.150657	0.884	0.879	8.37e-31	1
Trim47	2.26e-34	0.290389	0.725	0.683	4.05e-30	1
Zfp36l2	3.07e-34	0.227993	0.956	0.966	5.49e-30	1
Gimap3	6.2e-34	0.190715	0.194	0.073	1.11e-29	1
Zfp467	9.33e-34	0.252887	0.536	0.402	1.67e-29	1
C1qtnf4	1.82e-33	0.166083	0.168	0.057	3.26e-29	1
Ebi3	2.03e-33	0.279863	0.541	0.402	3.63e-29	1
Clip3	6.3e-33	0.169678	0.208	0.085	1.13e-28	1
Rps12	7.76e-33	0.11405	0.999	1	1.39e-28	1
Ctsf	9.24e-33	0.19794	0.296	0.151	1.65e-28	1
Ndufa6	1.15e-32	0.19265	0.96	0.97	2.06e-28	1
Gimap4	2.31e-32	0.216892	0.266	0.128	4.12e-28	1
Clec1a	5.66e-32	0.248365	0.38	0.235	1.01e-27	1
Mettl27	8.25e-32	0.26274	0.429	0.291	1.48e-27	1
Eif1	9.53e-32	0.135338	0.999	1	1.7e-27	1
Vat1	2.44e-31	0.262293	0.522	0.401	4.36e-27	1
Rorc	2.71e-31	0.142346	0.141	0.043	4.84e-27	1
Rsrp1	4.83e-31	0.190179	0.984	0.987	8.64e-27	1
Mamdc2	5.86e-31	0.160042	0.192	0.077	1.05e-26	1
Zbtb20	9.06e-31	0.271057	0.675	0.621	1.62e-26	1
Cbx6	5.35e-30	0.286694	0.584	0.51	9.57e-26	1
Ndn	9.93e-30	0.233188	0.4	0.266	1.78e-25	1
Ccl4	1.17e-29	0.144871	0.477	0.341	2.09e-25	1
Pold4	1.39e-29	0.248293	0.666	0.636	2.48e-25	1
Rps17	1.85e-29	0.101962	0.997	1	3.3e-25	1
Tox	2.3e-29	0.193604	0.261	0.131	4.11e-25	1
Cers4	2.36e-29	0.260008	0.566	0.48	4.22e-25	1
Lsp1	4.68e-29	0.215397	0.733	0.649	8.36e-25	1
Obscn	5.81e-29	0.218199	0.303	0.175	1.04e-24	1
Fxyd1	9.19e-29	0.134799	0.127	0.038	1.64e-24	1
Efna1	1.34e-28	0.146599	0.18	0.072	2.4e-24	1
Afap1l1	1.54e-28	0.250884	0.532	0.442	2.75e-24	1
Hid1	1.8e-28	0.148655	0.168	0.065	3.22e-24	1
Sgms1	4.2e-28	0.273322	0.609	0.56	7.51e-24	1
Klhl24	4.78e-28	0.257475	0.549	0.458	8.54e-24	1
Sqor	1.17e-27	0.168341	0.245	0.123	2.09e-23	1
Eef1d	1.22e-27	0.161763	0.976	0.986	2.18e-23	1
Camk2n1	1.7e-27	0.117321	0.112	0.031	3.05e-23	1
Bex4	1.94e-27	0.253956	0.623	0.538	3.48e-23	1
Csad	1.98e-27	0.254981	0.566	0.478	3.53e-23	1
Dus2	2.66e-27	0.18443	0.227	0.112	4.76e-23	1
Dok3	3.26e-27	0.136792	0.14	0.048	5.83e-23	1
Rbm39	4.6e-27	0.169102	0.989	0.991	8.22e-23	1
Cryzl2	5.92e-27	0.241705	0.467	0.37	1.06e-22	1
Retreg1	2.66e-26	0.236198	0.532	0.426	4.76e-22	1
Serpinb6a	2.99e-26	0.247075	0.418	0.31	5.35e-22	1
Bnip3l	4.07e-26	0.197698	0.836	0.833	7.27e-22	1
Dkkl1	4.55e-26	0.220168	0.502	0.38	8.13e-22	1
Osgin1	4.99e-26	0.149494	0.201	0.091	8.92e-22	1
Tns2	5.16e-26	0.138101	0.148	0.055	9.23e-22	1
Gcnt2	7.7e-26	0.227345	0.647	0.586	1.38e-21	1
Pnisr	1.48e-25	0.228469	0.792	0.82	2.64e-21	1
Tcp11l2	1.82e-25	0.205934	0.393	0.264	3.25e-21	1
Cnrip1	2.06e-25	0.213128	0.34	0.212	3.69e-21	1
Unc45b	4.98e-25	0.201805	0.325	0.197	8.91e-21	1
Slc48a1	5.63e-25	0.20903	0.797	0.784	1.01e-20	1
Gprc5b	7.58e-25	0.195902	0.304	0.183	1.36e-20	1
Car2	8.01e-25	0.202206	0.988	0.98	1.43e-20	1
Pou2f2	8.34e-25	0.230008	0.381	0.258	1.49e-20	1
Mfap2	1.01e-24	0.15262	0.184	0.084	1.81e-20	1
Hoxb8	1.26e-24	0.129085	0.12	0.039	2.26e-20	1
Gm37469	1.43e-24	0.125874	0.128	0.044	2.55e-20	1
Plin3	2.5e-24	0.210167	0.449	0.343	4.47e-20	1
Mmrn1	3.86e-24	0.238098	0.481	0.394	6.9e-20	1
Tmem176a	6.34e-24	0.140694	0.877	0.866	1.13e-19	1
Hcfc1r1	1.04e-23	0.206572	0.647	0.633	1.86e-19	1
Eepd1	2.45e-23	0.164176	0.241	0.132	4.38e-19	1
Bri3	3.19e-23	0.172648	0.825	0.836	5.71e-19	1
Fmo5	5.32e-23	0.156581	0.198	0.097	9.5e-19	1
Pdzd2	7.71e-23	0.119628	0.136	0.052	1.38e-18	1
Agpat4	1.57e-22	0.193008	0.35	0.238	2.8e-18	1
Arhgap45	2.14e-22	0.228094	0.783	0.782	3.82e-18	1
Thra	3.94e-22	0.232112	0.428	0.346	7.05e-18	1
Neat1	4.79e-22	0.275875	0.561	0.49	8.57e-18	1
Rora	7.75e-22	0.157445	0.205	0.104	1.39e-17	1
Rac2	9.39e-22	0.168787	0.928	0.925	1.68e-17	1
Saraf	1e-21	0.161443	0.89	0.915	1.8e-17	1
Tecpr1	1.39e-21	0.169665	0.241	0.133	2.49e-17	1
Gm973	1.8e-21	0.154887	0.188	0.091	3.22e-17	1
Apbb1	1.96e-21	0.118634	0.144	0.06	3.51e-17	1
Cct4	3.55e-21	0.167725	0.923	0.939	6.35e-17	1
Cox4i1	4.47e-21	0.119286	0.998	0.997	8e-17	1
Foxn3	4.82e-21	0.218065	0.722	0.718	8.62e-17	1
Glipr1l1	5.35e-21	0.123784	0.153	0.067	9.56e-17	1
Gdi2	1.29e-20	0.187164	0.818	0.845	2.31e-16	1
Prex2	3.01e-20	0.140383	0.203	0.106	5.38e-16	1
Paqr7	3.5e-20	0.198935	0.404	0.311	6.26e-16	1
Eif3h	5.99e-20	0.122287	0.98	0.989	1.07e-15	1
Il16	7.84e-20	0.201962	0.491	0.414	1.4e-15	1
Tnfsf12	1.09e-19	0.159157	0.214	0.12	1.94e-15	1
Rcsd1	1.5e-19	0.196206	0.449	0.358	2.67e-15	1
Serpinf1	3.43e-19	0.211554	0.459	0.369	6.13e-15	1
Lyz2	3.97e-19	0.177268	0.86	0.86	7.1e-15	1
Dtx3	4.13e-19	0.210878	0.568	0.53	7.39e-15	1
Sptssa	4.5e-19	0.150019	0.921	0.915	8.05e-15	1
Orai1	6.96e-19	0.213319	0.581	0.558	1.24e-14	1
mt-Nd2	7.96e-19	0.137461	0.99	0.992	1.42e-14	1
Pcmtd2	8.29e-19	0.182171	0.298	0.198	1.48e-14	1
Cav2	1.11e-18	0.160499	0.222	0.129	1.98e-14	1
Ecscr	1.37e-18	0.190021	0.316	0.219	2.45e-14	1
Wbp2	1.99e-18	0.207661	0.631	0.633	3.56e-14	1
Pde1b	2.76e-18	0.106828	0.128	0.054	4.94e-14	1
Gimap8	3.44e-18	0.143872	0.191	0.102	6.15e-14	1
Ormdl3	3.55e-18	0.2171	0.502	0.453	6.34e-14	1
Emcn	4.02e-18	0.179485	0.335	0.237	7.19e-14	1
Art4	4.1e-18	0.223469	0.373	0.288	7.33e-14	1
Sesn1	4.52e-18	0.20012	0.417	0.335	8.08e-14	1
Ssbp2	5.64e-18	0.179874	0.747	0.788	1.01e-13	1
Mgst1	6.02e-18	0.178573	0.303	0.199	1.08e-13	1
Ptges	7.59e-18	0.105584	0.117	0.047	1.36e-13	1
Sat1	8.12e-18	0.172034	0.616	0.586	1.45e-13	1
Abcg2	8.43e-18	0.19872	0.466	0.411	1.51e-13	1
Cxxc5	1.02e-17	0.176106	0.663	0.663	1.83e-13	1
Aldoc	1.18e-17	0.164744	0.259	0.162	2.12e-13	1
Ptpn18	1.35e-17	0.13372	0.997	0.993	2.41e-13	1
2610035D17Rik	1.75e-17	0.19581	0.363	0.271	3.13e-13	1
Plxdc2	2.37e-17	0.165901	0.272	0.18	4.23e-13	1
Plscr4	3.85e-17	0.19064	0.3	0.209	6.88e-13	1
Ppp3ca	5.11e-17	0.1898	0.588	0.574	9.13e-13	1
Gas6	5.27e-17	0.100235	0.137	0.062	9.42e-13	1
Selenom	1.1e-16	0.199321	0.559	0.516	1.97e-12	1
Coq8a	1.16e-16	0.175055	0.294	0.207	2.08e-12	1
Adipor1	1.48e-16	0.187226	0.652	0.661	2.64e-12	1
Eif3k	1.61e-16	0.114697	0.979	0.987	2.87e-12	1
Hhex	1.62e-16	0.182152	0.772	0.781	2.89e-12	1
Hist1h1c	1.63e-16	0.254106	0.361	0.277	2.91e-12	1
Rtl8a	2.44e-16	0.203304	0.438	0.38	4.36e-12	1
Flot1	2.48e-16	0.189726	0.557	0.528	4.44e-12	1
Fam107b	2.91e-16	0.189994	0.707	0.713	5.21e-12	1
Pole	4.06e-16	0.194842	0.234	0.153	7.26e-12	1
Ablim1	4.09e-16	0.130314	0.208	0.118	7.32e-12	1
Fscn1	4.76e-16	0.130457	0.216	0.127	8.52e-12	1
Selenbp1	5.26e-16	0.183718	0.551	0.516	9.41e-12	1
Ifitm7	6.14e-16	0.119155	0.189	0.105	1.1e-11	1
2310001H17Rik	7.36e-16	0.203085	0.529	0.496	1.32e-11	1
Foxa3	1.16e-15	0.117913	0.147	0.073	2.07e-11	1
Net1	1.29e-15	0.211931	0.263	0.183	2.31e-11	1
Kdelr1	1.39e-15	0.182378	0.647	0.669	2.48e-11	1
Ctsl	1.77e-15	0.181442	0.397	0.32	3.17e-11	1
Cpxm1	2.23e-15	0.100394	0.152	0.077	3.98e-11	1
Angpt1	2.33e-15	0.178722	0.703	0.707	4.17e-11	1
Foxp1	4.23e-15	0.187827	0.693	0.727	7.57e-11	1
Eif2a	6.65e-15	0.16931	0.698	0.712	1.19e-10	1
Eva1b	6.76e-15	0.180745	0.573	0.564	1.21e-10	1
Socs2	7.47e-15	0.257538	0.556	0.508	1.34e-10	1
S1pr4	8.66e-15	0.205474	0.508	0.485	1.55e-10	1
Eya2	1.05e-14	0.164013	0.287	0.205	1.88e-10	1
Oaz2	1.13e-14	0.159038	0.619	0.622	2.03e-10	1
Cd84	1.28e-14	0.228646	0.523	0.507	2.29e-10	1
Cbx7	1.28e-14	0.167243	0.282	0.201	2.29e-10	1
mt-Nd3	1.47e-14	0.153304	0.881	0.889	2.62e-10	1
Cbr1	1.71e-14	0.179405	0.482	0.447	3.05e-10	1
Tle2	2.21e-14	0.125289	0.193	0.113	3.94e-10	1
Capg	2.26e-14	0.14443	0.789	0.821	4.05e-10	1
Sytl1	3.07e-14	0.122832	0.18	0.102	5.49e-10	1
Rbm38	3.89e-14	0.204043	0.779	0.807	6.95e-10	1
Aldoa	5.16e-14	0.11739	0.957	0.959	9.23e-10	1
Vdr	6.05e-14	0.125561	0.179	0.104	1.08e-09	1
St8sia4	7.08e-14	0.128206	0.177	0.102	1.27e-09	1
Rab38	9.94e-14	0.145819	0.861	0.882	1.78e-09	1
Snn	1.16e-13	0.145215	0.286	0.204	2.07e-09	1
Rtcb	1.46e-13	0.133588	0.816	0.861	2.62e-09	1
Marcks	1.56e-13	0.157136	0.194	0.118	2.78e-09	1
Nfic	1.7e-13	0.169958	0.573	0.554	3.05e-09	1
Sh3bp5	2.24e-13	0.13411	0.227	0.147	4.01e-09	1
Thap3	2.43e-13	0.189658	0.553	0.545	4.34e-09	1
Tspan3	2.56e-13	0.163913	0.699	0.734	4.57e-09	1
Snx21	2.68e-13	0.133436	0.201	0.125	4.78e-09	1
Fcho2	3.32e-13	0.205396	0.378	0.32	5.93e-09	1
Sdc4	3.42e-13	0.101246	0.12	0.058	6.11e-09	1
Evi5	3.58e-13	0.109865	0.178	0.105	6.4e-09	1
Il4	3.83e-13	0.142296	0.208	0.132	6.85e-09	1
Letm2	3.94e-13	0.169077	0.388	0.323	7.04e-09	1
Hsd17b10	4.1e-13	0.136986	0.845	0.856	7.33e-09	1
C1rl	4.86e-13	0.152629	0.241	0.164	8.69e-09	1
Def8	5.9e-13	0.160707	0.674	0.688	1.05e-08	1
Ifngr1	6.12e-13	0.166862	0.478	0.432	1.09e-08	1
Abcg3	7.41e-13	0.127345	0.186	0.112	1.32e-08	1
Paip2	1.73e-12	0.124314	0.908	0.941	3.1e-08	1
Smagp	1.99e-12	0.152837	0.321	0.245	3.55e-08	1
Tnip3	2.54e-12	0.215801	0.474	0.427	4.55e-08	1
Klhdc8b	3.43e-12	0.129727	0.194	0.123	6.13e-08	1
Ptov1	3.85e-12	0.131362	0.775	0.8	6.89e-08	1
Acyp1	4.28e-12	0.151185	0.599	0.621	7.65e-08	1
Lfng	5.11e-12	0.156034	0.333	0.264	9.14e-08	1
Fcer1g	5.12e-12	0.211981	0.408	0.349	9.15e-08	1
Idh3b	5.5e-12	0.146968	0.675	0.697	9.83e-08	1
Nfix	5.68e-12	0.184017	0.546	0.547	1.02e-07	1
Kiz	6e-12	0.151353	0.291	0.222	1.07e-07	1
Tbc1d10c	8.95e-12	0.154898	0.524	0.507	1.6e-07	1
Fam110c	9.2e-12	0.161881	0.265	0.194	1.64e-07	1
Dguok	9.59e-12	0.135217	0.631	0.65	1.71e-07	1
Sirt3	1.01e-11	0.141805	0.787	0.825	1.81e-07	1
Fam174a	1.05e-11	0.15263	0.608	0.621	1.88e-07	1
Tceal1	1.12e-11	0.130906	0.223	0.153	2e-07	1
Pear1	1.35e-11	0.170777	0.449	0.425	2.41e-07	1
Fis1	1.42e-11	0.134742	0.869	0.916	2.53e-07	1
Hdac11	1.49e-11	0.118757	0.214	0.142	2.67e-07	1
Xdh	2.34e-11	0.150942	0.175	0.106	4.18e-07	1
Mpl	2.39e-11	0.12376	0.812	0.842	4.27e-07	1
Pgrmc1	2.58e-11	0.165742	0.578	0.594	4.61e-07	1
Irf6	2.63e-11	0.104817	0.147	0.084	4.7e-07	1
Anxa5	2.64e-11	0.146162	0.754	0.803	4.72e-07	1
Rock2	2.79e-11	0.197843	0.421	0.394	4.99e-07	1
Camk2d	3.02e-11	0.157601	0.421	0.362	5.4e-07	1
Hadh	3.28e-11	0.15454	0.547	0.546	5.86e-07	1
Cyb5a	4.16e-11	0.131069	0.811	0.83	7.44e-07	1
Otud1	4.24e-11	0.105747	0.143	0.083	7.59e-07	1
Traf3ip3	6.44e-11	0.149985	0.521	0.502	1.15e-06	1
Cuedc1	6.68e-11	0.183189	0.441	0.404	1.19e-06	1
Gltp	7.55e-11	0.122477	0.754	0.79	1.35e-06	1
Eif2s3y	7.77e-11	0.158257	0.308	0.243	1.39e-06	1
Epb41l4aos	7.88e-11	0.163244	0.611	0.628	1.41e-06	1
Ip6k1	7.97e-11	0.172412	0.391	0.351	1.43e-06	1
Klhl3	1.12e-10	0.115721	0.158	0.094	2.01e-06	1
Slc25a4	1.7e-10	0.113777	0.871	0.89	3.05e-06	1
Traf1	1.89e-10	0.108791	0.191	0.124	3.38e-06	1
Rida	2.39e-10	0.164193	0.429	0.405	4.27e-06	1
Slc25a11	2.51e-10	0.120891	0.753	0.809	4.5e-06	1
AL590144.2	2.53e-10	0.176636	0.305	0.248	4.53e-06	1
Eid1	2.72e-10	0.156601	0.504	0.502	4.86e-06	1
Tmem50a	3.39e-10	0.122614	0.796	0.839	6.06e-06	1
Maged2	3.46e-10	0.143533	0.317	0.255	6.18e-06	1
Phpt1	3.94e-10	0.122548	0.734	0.777	7.04e-06	1
Zfand5	3.95e-10	0.163479	0.749	0.792	7.06e-06	1
Hist3h2a	4.1e-10	0.157405	0.387	0.33	7.33e-06	1
Prnp	4.72e-10	0.116343	0.209	0.145	8.44e-06	1
Gm16104	4.85e-10	0.11277	0.197	0.131	8.66e-06	1
Tmem59	5.01e-10	0.116351	0.84	0.893	8.95e-06	1
Cavin3	5.17e-10	0.15677	0.472	0.458	9.25e-06	1
Lyl1	5.85e-10	0.120897	0.853	0.87	1.05e-05	1
Arhgef3	5.91e-10	0.118526	0.192	0.131	1.06e-05	1
Tspan14	5.98e-10	0.183	0.476	0.473	1.07e-05	1
Egfl7	6.29e-10	0.164969	0.63	0.628	1.12e-05	1
Ext2	7.22e-10	0.173871	0.378	0.347	1.29e-05	1
Nipsnap2	8.1e-10	0.151943	0.526	0.533	1.45e-05	1
Srebf2	8.99e-10	0.146548	0.632	0.66	1.61e-05	1
Smad7	9.39e-10	0.148358	0.219	0.158	1.68e-05	1
Arhgap31	9.46e-10	0.144765	0.378	0.329	1.69e-05	1
Blvrb	1.3e-09	0.154243	0.529	0.543	2.32e-05	1
Lbp	1.33e-09	0.129704	0.315	0.249	2.38e-05	1
Phf1	1.44e-09	0.124884	0.189	0.129	2.58e-05	1
Nceh1	1.44e-09	0.140308	0.434	0.384	2.58e-05	1
Arid5b	1.56e-09	0.107346	0.144	0.088	2.78e-05	1
Ppfibp2	1.58e-09	0.106849	0.148	0.092	2.83e-05	1
Hscb	1.84e-09	0.15044	0.616	0.656	3.29e-05	1
Gpi1	2.06e-09	0.100377	0.907	0.936	3.68e-05	1
Myof	2.08e-09	0.111894	0.192	0.13	3.72e-05	1
Irf2	2.11e-09	0.110724	0.722	0.739	3.78e-05	1
Agtrap	2.32e-09	0.166774	0.384	0.353	4.15e-05	1
Abhd14b	2.41e-09	0.159829	0.326	0.285	4.3e-05	1
Fnta	3e-09	0.131837	0.54	0.552	5.37e-05	1
Csrp2	3.27e-09	0.176479	0.453	0.437	5.84e-05	1
Clta	3.64e-09	0.100721	0.895	0.928	6.51e-05	1
Gm1673	3.67e-09	0.122521	0.296	0.235	6.56e-05	1
Gm2a	4.22e-09	0.14575	0.462	0.424	7.54e-05	1
Ezh1	4.32e-09	0.120851	0.195	0.138	7.72e-05	1
Pigp	4.78e-09	0.139844	0.63	0.684	8.54e-05	1
Ak1	4.9e-09	0.130116	0.244	0.188	8.75e-05	1
Izumo4	5.18e-09	0.130771	0.247	0.191	9.26e-05	1
Shisa8	5.78e-09	0.129226	0.327	0.26	0.0001034	1
Mpped2	5.92e-09	0.107407	0.171	0.112	0.000105793	1
Aaed1	7.45e-09	0.142034	0.299	0.246	0.000133149	1
Snrnp70	8.36e-09	0.10924	0.876	0.928	0.000149541	1
Mfng	8.79e-09	0.124454	0.66	0.704	0.000157205	1
Map4k2	9.26e-09	0.133732	0.279	0.224	0.000165522	1
Card19	1.06e-08	0.125073	0.717	0.772	0.000188759	1
Guf1	1.16e-08	0.163779	0.378	0.349	0.000207479	1
Igf1r	1.17e-08	0.180375	0.419	0.401	0.000209216	1
Tie1	1.44e-08	0.155301	0.397	0.377	0.000256866	1
Ppdpf	1.54e-08	0.115379	0.765	0.816	0.000274677	1
Gm11837	1.81e-08	0.128091	0.215	0.159	0.000322939	1
Tnfrsf18	1.83e-08	0.139751	0.316	0.269	0.00032669	1
Atraid	1.88e-08	0.137166	0.567	0.609	0.000335278	1
Gaa	1.92e-08	0.143442	0.348	0.315	0.000343503	1
Rbpms	1.93e-08	0.148809	0.702	0.733	0.00034489	1
Bgn	2e-08	0.147762	0.278	0.222	0.000357581	1
D630039A03Rik	2.12e-08	0.118559	0.238	0.182	0.00037966	1
Kit	2.19e-08	0.148405	0.585	0.601	0.000391118	1
Hoxa9	2.19e-08	0.156346	0.464	0.448	0.000391893	1
Cbfa2t3	2.22e-08	0.147786	0.662	0.708	0.000396377	1
Rcn3	2.29e-08	0.143506	0.366	0.332	0.00040957	1
Atxn7l3b	2.62e-08	0.104704	0.792	0.851	0.00046867	1
Acot1	3.12e-08	0.11401	0.296	0.236	0.00055796	1
Prdx5	3.64e-08	0.117032	0.854	0.894	0.000650168	1
4833420G17Rik	3.77e-08	0.143237	0.488	0.497	0.000673314	1
Tbc1d17	3.96e-08	0.147927	0.347	0.317	0.00070727	1
Esd	3.96e-08	0.123166	0.791	0.839	0.000707511	1
Smarca2	4.07e-08	0.151549	0.48	0.484	0.000727182	1
Cers5	4.4e-08	0.158827	0.386	0.372	0.00078701	1
Igbp1	4.87e-08	0.138235	0.608	0.653	0.000870128	1
Nedd4	4.93e-08	0.14057	0.669	0.708	0.000880714	1
Ikzf2	5.08e-08	0.159868	0.428	0.408	0.000907724	1
Anxa6	5.58e-08	0.116447	0.268	0.212	0.000996798	1
Epb41l4b	5.66e-08	0.15419	0.293	0.251	0.00101194	1
Ccl27a	6.05e-08	0.157187	0.313	0.274	0.00108155	1
Spata13	6.39e-08	0.1162	0.172	0.12	0.00114263	1
Zfp395	6.95e-08	0.129872	0.234	0.184	0.00124193	1
Alcam	7.06e-08	0.108789	0.203	0.147	0.00126247	1
Itm2a	9.05e-08	0.107568	0.233	0.179	0.00161871	1
N4bp2l1	1.04e-07	0.113912	0.218	0.167	0.00186018	1
Zscan2	1.13e-07	0.124826	0.234	0.184	0.0020228	1
Nadk2	1.21e-07	0.147585	0.461	0.469	0.00216011	1
Calcrl	1.46e-07	0.11153	0.19	0.139	0.00260623	1
Jam3	1.55e-07	0.114796	0.235	0.183	0.00277483	1
Sesn3	1.58e-07	0.120218	0.215	0.164	0.00282077	1
Trim8	1.59e-07	0.166452	0.424	0.425	0.00284126	1
Dennd1c	1.8e-07	0.124996	0.28	0.231	0.00321725	1
Rnf130	2e-07	0.129978	0.553	0.576	0.0035759	1
Eng	2e-07	0.132165	0.621	0.672	0.00357861	1
E230032D23Rik	2.43e-07	0.135879	0.351	0.313	0.00435209	1
Sqstm1	2.8e-07	0.131856	0.464	0.464	0.00500774	1
Ube2b	3.08e-07	0.125538	0.72	0.771	0.00549802	1
Unc13d	3.42e-07	0.129993	0.541	0.573	0.00611604	1
AI467606	3.6e-07	0.139888	0.534	0.564	0.00644387	1
Prmt2	3.71e-07	0.106976	0.177	0.127	0.0066311	1
Cmas	4.02e-07	0.122572	0.678	0.733	0.00719459	1
Smim14	5.38e-07	0.11024	0.795	0.847	0.00962454	1
Bcl11a	5.4e-07	0.117135	0.73	0.782	0.0096584	1
Abtb1	5.42e-07	0.154679	0.223	0.179	0.00969389	1
Hoxa10	5.51e-07	0.153423	0.342	0.315	0.00985495	1
Pcmtd1	5.75e-07	0.134918	0.356	0.327	0.0102793	1
1110032A03Rik	6.06e-07	0.140727	0.399	0.391	0.0108392	1
Gata2	6.16e-07	0.123646	0.753	0.791	0.0110168	1
Rassf5	6.64e-07	0.134462	0.439	0.436	0.0118639	1
4930481A15Rik	7.01e-07	0.109302	0.203	0.154	0.0125276	1
Hpcal1	7.45e-07	0.121182	0.422	0.414	0.0133223	1
Calcoco1	9.04e-07	0.11254	0.225	0.179	0.0161611	1
Hcls1	9.13e-07	0.111283	0.627	0.682	0.0163273	1
Nisch	9.37e-07	0.119093	0.65	0.704	0.0167581	1
Supt4a	1.14e-06	0.102083	0.757	0.811	0.0204176	1
Tor4a	1.22e-06	0.107001	0.216	0.17	0.0217429	1
Gabarapl2	1.22e-06	0.115044	0.753	0.824	0.0218868	1
Ndufb11	1.41e-06	0.103116	0.866	0.902	0.025184	1
Crlf3	1.43e-06	0.115042	0.627	0.696	0.0256496	1
Flywch2	1.84e-06	0.12712	0.382	0.367	0.0329521	1
Rchy1	1.89e-06	0.129593	0.524	0.554	0.0337637	1
Pura	1.91e-06	0.123392	0.597	0.654	0.0340638	1
Msrb2	2.31e-06	0.13584	0.44	0.454	0.0412698	1
Stap1	2.54e-06	0.142411	0.49	0.513	0.0453729	1
Sugt1	2.62e-06	0.128501	0.516	0.55	0.0468631	1
Nagk	2.92e-06	0.132671	0.306	0.277	0.0522203	1
Clk1	2.97e-06	0.162778	0.491	0.515	0.0530207	1
2021-09-01	3.11e-06	0.12395	0.587	0.604	0.0555154	1
Adgrl4	3.36e-06	0.126641	0.623	0.639	0.060152	1
B4galt6	3.76e-06	0.11511	0.187	0.144	0.0671721	1
Akap8l	4.08e-06	0.121907	0.317	0.289	0.0729755	1
Chd3	4.15e-06	0.121428	0.408	0.383	0.0742237	1
Vgll4	4.37e-06	0.132407	0.49	0.516	0.0782091	1
Neurl3	4.59e-06	0.133359	0.379	0.362	0.08205	1
Bdh2	4.71e-06	0.106893	0.199	0.156	0.0842822	1
Eya1	5.03e-06	0.110977	0.219	0.179	0.0899221	1
Ptp4a2	5.14e-06	0.10824	0.772	0.842	0.0919246	1
Traip	5.41e-06	0.117059	0.31	0.278	0.0967102	1
Zfand6	5.69e-06	0.10688	0.628	0.695	0.10178	1
Aig1	6.15e-06	0.124718	0.438	0.446	0.109868	1
Il11ra1	6.33e-06	0.118172	0.595	0.642	0.113156	1
Phactr2	7.19e-06	0.137449	0.323	0.302	0.128592	1
Ppt1	7.69e-06	0.128612	0.466	0.491	0.137454	1
Hist3h2ba	8.47e-06	0.100326	0.158	0.117	0.151346	1
Rassf2	9.18e-06	0.117969	0.31	0.279	0.164198	1
Cir1	9.21e-06	0.124369	0.471	0.483	0.164632	1
Hibadh	9.77e-06	0.107969	0.531	0.568	0.174648	1
Cdc42se2	9.82e-06	0.124693	0.411	0.408	0.175641	1
Sord	1.08e-05	0.108581	0.704	0.748	0.193681	1
Zbtb38	1.11e-05	0.138568	0.377	0.36	0.197752	1
Hoxb5	1.13e-05	0.112838	0.224	0.185	0.202019	1
Ndrg3	1.36e-05	0.119641	0.378	0.379	0.242266	1
Sfr1	1.38e-05	0.104364	0.679	0.749	0.246441	1
Jak1	1.4e-05	0.141951	0.562	0.627	0.250835	1
Nudt16	1.5e-05	0.133204	0.423	0.435	0.268597	1
Srxn1	1.94e-05	0.113344	0.197	0.162	0.346038	1
Cyth4	2.07e-05	0.133233	0.366	0.353	0.370243	1
Pcbd1	2.66e-05	0.111044	0.301	0.274	0.475522	1
Ing4	2.93e-05	0.117771	0.455	0.472	0.524515	1
Tigd2	3.04e-05	0.12996	0.375	0.372	0.542898	1
Pbxip1	3.23e-05	0.104481	0.263	0.229	0.5767	1
Mpst	4.03e-05	0.120182	0.422	0.433	0.721015	1
Rdm1	4.29e-05	0.120377	0.289	0.265	0.766671	1
Akt1s1	4.88e-05	0.108701	0.501	0.54	0.87177	1
Rpl27-ps3	4.92e-05	0.103121	0.64	0.653	0.880382	1
Clec2d	5.07e-05	0.111914	0.533	0.568	0.907311	1
Fam212a	5.47e-05	0.13077	0.692	0.717	0.978194	1
Kxd1	5.53e-05	0.10058	0.609	0.669	0.98786	1
Spr	5.63e-05	0.113771	0.503	0.539	1	1
Ttc28	5.84e-05	0.104933	0.166	0.13	1	1
Gm16124	5.86e-05	0.134858	0.285	0.262	1	1
mt-Nd5	6.32e-05	0.109232	0.703	0.784	1	1
Stxbp4	6.63e-05	0.146246	0.324	0.289	1	1
Igf2bp2	6.68e-05	0.105836	0.164	0.13	1	1
Madd	7.34e-05	0.147108	0.39	0.399	1	1
Mxd4	7.76e-05	0.113764	0.354	0.349	1	1
Asah1	7.96e-05	0.122308	0.344	0.332	1	1
AI480526	8.89e-05	0.101617	0.225	0.193	1	1
Gadd45a	8.94e-05	0.111373	0.137	0.102	1	1
Ptger4	9.58e-05	0.109056	0.218	0.185	1	1
Nfat5	0.000102838	0.133092	0.35	0.347	1	1
Msi2	0.000127781	0.126558	0.549	0.576	1	1
Dexi	0.000129525	0.12581	0.365	0.372	1	1
Wls	0.000137181	0.112339	0.391	0.399	1	1
Cln3	0.000151274	0.106853	0.293	0.271	1	1
Kmt2e	0.000156694	0.109145	0.552	0.607	1	1
Tns1	0.000171456	0.126434	0.266	0.242	1	1
Crebrf	0.000184604	0.104254	0.234	0.203	1	1
Dap	0.000187334	0.114734	0.509	0.546	1	1
Dcaf8	0.000187475	0.10756	0.517	0.561	1	1
Maged1	0.000239121	0.129199	0.303	0.285	1	1
Mkrn1	0.000276871	0.111867	0.566	0.628	1	1
Ccndbp1	0.000294071	0.123968	0.361	0.366	1	1
Cat	0.000330647	0.134881	0.372	0.376	1	1
Cep19	0.000334105	0.105499	0.323	0.315	1	1
Zfp950	0.00033431	0.121236	0.362	0.361	1	1
Rit1	0.000342575	0.112669	0.357	0.36	1	1
Vwf	0.000345354	0.162295	0.27	0.248	1	1
Cdip1	0.000355673	0.114296	0.294	0.278	1	1
Cavin1	0.000364382	0.120854	0.308	0.302	1	1
Fads1	0.000376712	0.118631	0.301	0.291	1	1
Wbp1l	0.00037814	0.123075	0.372	0.385	1	1
5031425E22Rik	0.00038701	0.128143	0.364	0.368	1	1
Mycn	0.000394567	0.174986	0.676	0.731	1	1
Acadm	0.000404976	0.108258	0.471	0.509	1	1
Rab5b	0.00041996	0.112173	0.324	0.32	1	1
Sirt2	0.000456859	0.109637	0.441	0.463	1	1
Surf1	0.000459382	0.116328	0.428	0.45	1	1
Hexa	0.000489765	0.10344	0.509	0.567	1	1
Cerk	0.000507204	0.100162	0.209	0.182	1	1
Pcp4l1	0.000516656	0.105286	0.315	0.291	1	1
Tmem106c	0.000525843	0.122138	0.437	0.468	1	1
Cmtm6	0.000567172	0.111373	0.377	0.379	1	1
Numa1	0.000581212	0.124713	0.464	0.515	1	1
Tnrc6b	0.000584127	0.121654	0.416	0.443	1	1
Ncf2	0.000587975	0.112816	0.397	0.418	1	1
Ttc3	0.000612753	0.129108	0.423	0.452	1	1
Dcun1d1	0.000669995	0.105393	0.618	0.698	1	1
Add1	0.000696946	0.119323	0.371	0.385	1	1
Rnf167	0.000769627	0.108036	0.447	0.482	1	1
Ebpl	0.000797182	0.103035	0.404	0.422	1	1
Cpq	0.000825599	0.103802	0.382	0.386	1	1
S100a4	0.000851185	0.116436	0.323	0.309	1	1
Flywch1	0.000870607	0.114412	0.451	0.48	1	1
Cd27	0.000950277	0.102664	0.666	0.718	1	1
Npdc1	0.00104654	0.116711	0.385	0.395	1	1
Stx5a	0.00106383	0.10339	0.476	0.517	1	1
Cenpt	0.00106636	0.102497	0.449	0.48	1	1
Rhof	0.001117	0.103392	0.458	0.497	1	1
Sash3	0.00119213	0.101466	0.43	0.458	1	1
Wdr45	0.00133585	0.102481	0.303	0.298	1	1
Cldnd1	0.00134061	0.108956	0.492	0.54	1	1
Mindy1	0.00152044	0.104908	0.298	0.295	1	1
Rcn2	0.00160826	0.107266	0.408	0.435	1	1
Pqlc1	0.00166206	0.114969	0.366	0.378	1	1
Ric8a	0.00170286	0.105816	0.498	0.541	1	1
Mapk3	0.00171433	0.112484	0.393	0.419	1	1
Timp2	0.00175102	0.103121	0.255	0.239	1	1
Gm20467	0.00223529	0.10162	0.331	0.329	1	1
Esam	0.00229144	0.111904	0.509	0.56	1	1
Ktn1	0.00245742	0.120797	0.423	0.458	1	1
Adcy7	0.00254988	0.117112	0.366	0.382	1	1
Baz2b	0.00268337	0.113973	0.348	0.355	1	1
Tpd52	0.00284326	0.105648	0.456	0.507	1	1
Inafm1	0.00285708	0.112577	0.373	0.399	1	1
Snx20	0.00297269	0.107354	0.245	0.228	1	1
Zmynd8	0.00318781	0.112174	0.39	0.411	1	1
Sigirr	0.00349203	0.103731	0.421	0.451	1	1
Gpcpd1	0.00381146	0.106874	0.262	0.254	1	1
Ubac2	0.0039003	0.103855	0.422	0.463	1	1
G430095P16Rik	0.00423325	0.125343	0.352	0.365	1	1
Smim27	0.00431519	0.102359	0.561	0.634	1	1
Slamf1	0.00457186	0.130784	0.264	0.258	1	1
2021-03-02	0.00502514	0.120545	0.426	0.478	1	1
Bphl	0.00509415	0.111238	0.282	0.282	1	1
Srpk2	0.00515013	0.104016	0.28	0.278	1	1
Nrip1	0.00620083	0.122241	0.46	0.507	1	1
Chd2	0.00641567	0.104495	0.281	0.277	1	1
Fhl1	0.00648463	0.11224	0.235	0.224	1	1
Tnip1	0.00735793	0.103306	0.259	0.255	1	1
Mast4	0.00789303	0.117971	0.266	0.266	1	1
Dgkz	0.00818029	0.114381	0.381	0.417	1	1
Klhdc1	0.00825402	0.101211	0.263	0.259	1	1
Mfge8	0.00840424	0.103602	0.328	0.339	1	1
Cfl2	0.00920855	0.105478	0.375	0.406	1	1
Hoxa7	0.00927065	0.107863	0.369	0.388	1	1
Itga2b	2.71e-177	0.757206	0.875	0.256	4.84e-173	2
Ung	1.21e-166	0.526658	0.671	0.131	2.16e-162	2
Plac8	3.74e-152	1.29659	0.983	0.585	6.69e-148	2
Mfsd2b	3.26e-149	0.316391	0.504	0.077	5.82e-145	2
Cdk6	1.28e-138	0.785828	0.95	0.421	2.3e-134	2
Eif5a	9.59e-138	0.599754	1	0.991	1.71e-133	2
Runx3	2.11e-137	0.453847	0.731	0.191	3.77e-133	2
Gata1	4.29e-137	0.385117	0.588	0.117	7.67e-133	2
Atpif1	5.31e-137	0.6635	0.998	0.962	9.49e-133	2
Nkg7	7.39e-136	0.700878	0.674	0.166	1.32e-131	2
Mcm2	2.4e-134	0.529109	0.854	0.278	4.29e-130	2
Dctpp1	4.22e-134	0.785799	0.976	0.596	7.54e-130	2
Ptma	2.99e-131	0.495293	1	0.999	5.35e-127	2
Mif	1.39e-130	0.750384	1	0.951	2.48e-126	2
Tgfb1	7.28e-128	0.79623	0.988	0.67	1.3e-123	2
Gp1bb	7.51e-128	0.320979	0.475	0.08	1.34e-123	2
F2rl2	2.15e-123	0.324222	0.384	0.052	3.85e-119	2
Plek	5.19e-123	0.406739	0.58	0.126	9.29e-119	2
Nhp2	7.17e-121	0.687166	0.993	0.705	1.28e-116	2
Pfn1	1.51e-120	0.454698	1	0.999	2.7e-116	2
Atp5g1	6.18e-120	0.653635	0.993	0.881	1.11e-115	2
Slc25a5	5.25e-119	0.598321	1	0.942	9.38e-115	2
Rgs10	7.69e-119	0.364052	0.46	0.084	1.38e-114	2
Snrpd1	2.39e-117	0.645433	0.988	0.796	4.28e-113	2
Rps27l	2.63e-117	0.585639	0.998	0.945	4.71e-113	2
Nme1	1.1e-116	0.664381	0.993	0.737	1.96e-112	2
Etfb	1.34e-116	0.598408	0.995	0.828	2.4e-112	2
Mcm5	5.06e-115	0.510467	0.76	0.244	9.05e-111	2
Ybx1	9.59e-115	0.510601	0.998	0.977	1.71e-110	2
Srm	4.26e-113	0.623516	0.935	0.469	7.61e-109	2
Tuba8	6.93e-112	0.297522	0.501	0.099	1.24e-107	2
Uhrf1	1.18e-110	0.342393	0.592	0.144	2.12e-106	2
Hspe1	1.58e-110	0.506154	1	0.953	2.82e-106	2
Ran	3.59e-110	0.599069	0.998	0.924	6.41e-106	2
Gp5	4e-108	0.338324	0.508	0.109	7.15e-104	2
E2f1	1.74e-107	0.391446	0.609	0.157	3.11e-103	2
Dut	1.91e-107	0.699078	0.947	0.572	3.41e-103	2
Mt1	5.45e-105	0.725236	0.7	0.231	9.74e-101	2
Nasp	8.53e-104	0.41266	0.765	0.252	1.53e-99	2
Ranbp1	9.04e-103	0.618442	0.993	0.838	1.62e-98	2
Ldha	2.89e-101	0.534205	1	0.935	5.17e-97	2
Cdt1	1.95e-99	0.356379	0.621	0.169	3.48e-95	2
Aqp1	9.71e-99	0.244155	0.405	0.075	1.74e-94	2
Rpl41	5.25e-98	0.288754	1	1	9.39e-94	2
Ncl	6.77e-97	0.520208	1	0.964	1.21e-92	2
Adgrg3	1.25e-96	0.205763	0.36	0.058	2.24e-92	2
Cox5a	3.03e-96	0.537342	0.99	0.832	5.41e-92	2
Rbm3	7.08e-96	0.500684	0.995	0.971	1.27e-91	2
Hells	8.02e-96	0.380557	0.609	0.174	1.43e-91	2
Snrpb	1.15e-95	0.451125	0.993	0.949	2.06e-91	2
Cox5b	1.6e-95	0.485712	0.998	0.949	2.87e-91	2
Cycs	3.38e-95	0.594907	0.966	0.688	6.05e-91	2
Uqcrq	5.1e-95	0.546379	0.99	0.79	9.12e-91	2
Cdca7	9.75e-95	0.517915	0.906	0.463	1.74e-90	2
Unc119	1.03e-92	0.592347	0.89	0.474	1.84e-88	2
Srsf2	9.85e-92	0.538192	0.993	0.844	1.76e-87	2
Snu13	9.98e-92	0.496805	0.99	0.852	1.78e-87	2
Mcm6	1.83e-91	0.504161	0.902	0.427	3.27e-87	2
Snrpf	1.38e-90	0.438889	1	0.965	2.47e-86	2
Hdgf	1.71e-90	0.494186	1	0.863	3.06e-86	2
Rabgap1l	2.02e-90	0.544157	0.748	0.305	3.61e-86	2
Pdcd4	3.51e-90	0.804838	0.873	0.501	6.27e-86	2
Slc22a3	6.73e-90	0.284891	0.504	0.123	1.2e-85	2
Anp32b	1.66e-89	0.457698	0.995	0.93	2.98e-85	2
Fgf3	6.24e-87	0.20835	0.295	0.043	1.12e-82	2
Col18a1	1.01e-86	0.224479	0.341	0.06	1.81e-82	2
H2afz	1.69e-86	0.496431	1	0.975	3.02e-82	2
Banf1	3.46e-86	0.508691	0.986	0.728	6.18e-82	2
Sec61b	4.05e-86	0.438405	0.998	0.965	7.23e-82	2
Ybx3	7.96e-86	0.472211	0.851	0.382	1.42e-81	2
Snrpd2	8.3e-86	0.440747	0.988	0.914	1.48e-81	2
Dynll1	2.15e-85	0.531894	0.983	0.739	3.85e-81	2
Hnrnpab	4.83e-85	0.490813	0.99	0.766	8.63e-81	2
Tmem14c	8.9e-85	0.480951	0.954	0.603	1.59e-80	2
Cfl1	1.16e-84	0.363972	1	0.992	2.07e-80	2
Atp5e	1.48e-84	0.387001	0.995	0.983	2.65e-80	2
Lig1	5.25e-84	0.440066	0.705	0.254	9.38e-80	2
Tipin	6.81e-84	0.452312	0.842	0.375	1.22e-79	2
Syce2	9.8e-84	0.495802	0.861	0.407	1.75e-79	2
Mrpl12	2.07e-83	0.512579	0.954	0.664	3.7e-79	2
Ppp1r14b	2.45e-83	0.515836	0.95	0.587	4.38e-79	2
Mcm3	7.09e-83	0.442206	0.83	0.362	1.27e-78	2
Sdf2l1	8.4e-83	0.433008	0.748	0.278	1.5e-78	2
Cavin2	1.06e-82	0.426589	0.621	0.205	1.89e-78	2
Set	1.01e-81	0.481295	0.995	0.885	1.8e-77	2
Nolc1	9.78e-81	0.438342	0.861	0.408	1.75e-76	2
Slc35d3	1.61e-80	0.158802	0.237	0.029	2.88e-76	2
U2af1	1.84e-80	0.463948	0.981	0.805	3.3e-76	2
Dtl	4.21e-80	0.287196	0.552	0.159	7.52e-76	2
Ak2	4.41e-80	0.489733	0.947	0.645	7.88e-76	2
Ifi27l2a	6.27e-80	0.734844	0.667	0.243	1.12e-75	2
Pa2g4	7.52e-80	0.482563	0.981	0.748	1.35e-75	2
Minos1	1.4e-79	0.455007	0.99	0.862	2.51e-75	2
Nap1l1	1.86e-79	0.462471	1	0.836	3.32e-75	2
Galk1	3.11e-79	0.427043	0.856	0.405	5.56e-75	2
Ppia	5.32e-79	0.322288	1	0.999	9.5e-75	2
Uqcr10	8.08e-79	0.46196	0.995	0.873	1.45e-74	2
P2ry1	9.85e-79	0.167884	0.321	0.057	1.76e-74	2
Rfc2	1.95e-78	0.506672	0.95	0.624	3.49e-74	2
Srsf7	5.44e-78	0.480416	0.981	0.759	9.73e-74	2
Serpinb1a	8.43e-78	0.395014	0.667	0.234	1.51e-73	2
Cox7c	9.31e-78	0.344726	1	0.989	1.66e-73	2
Tomm5	2.75e-77	0.484719	0.971	0.757	4.91e-73	2
Rap1b	3.1e-77	0.754924	0.95	0.757	5.54e-73	2
Nop10	9.88e-77	0.417109	0.995	0.966	1.77e-72	2
Prim1	1.03e-76	0.298025	0.631	0.207	1.83e-72	2
Cox7b	1.18e-76	0.436764	0.993	0.884	2.11e-72	2
Ssbp4	2.99e-76	0.451607	0.923	0.571	5.34e-72	2
Irf7	3.77e-76	0.397771	0.983	0.557	6.75e-72	2
Pbx1	5.2e-76	0.567088	0.926	0.654	9.3e-72	2
Chchd2	5.32e-76	0.369859	1	0.993	9.52e-72	2
Bst2	8.52e-76	0.396685	0.998	0.834	1.52e-71	2
Ache	1.14e-75	0.169908	0.295	0.05	2.04e-71	2
Timm8a1	1.07e-74	0.434399	0.861	0.444	1.92e-70	2
Uqcc2	1.04e-72	0.428184	0.962	0.704	1.86e-68	2
Dtymk	2.39e-72	0.445035	0.935	0.54	4.27e-68	2
Ssr4	2.59e-72	0.405151	0.993	0.91	4.64e-68	2
Nrgn	6.95e-72	0.636298	0.95	0.739	1.24e-67	2
Timm13	2.36e-71	0.427475	0.981	0.794	4.22e-67	2
Higd1a	9.66e-71	0.450488	0.94	0.596	1.73e-66	2
Gins2	1.35e-70	0.297971	0.559	0.182	2.41e-66	2
Smim5	2.16e-70	0.422674	0.784	0.345	3.85e-66	2
Ifitm3	3.3e-70	0.421653	1	0.999	5.9e-66	2
Mcm4	4.06e-70	0.264085	0.571	0.18	7.26e-66	2
I830077J02Rik	4.65e-70	0.133251	0.269	0.043	8.32e-66	2
Fabp5	6.44e-70	0.428768	0.763	0.337	1.15e-65	2
Ydjc	6.47e-70	0.330678	0.645	0.23	1.16e-65	2
Lgals9	1.47e-69	0.406172	0.971	0.692	2.62e-65	2
Reep2	1.98e-69	0.16339	0.367	0.082	3.54e-65	2
Nop56	3.25e-69	0.457083	0.962	0.602	5.81e-65	2
Ly6e	3.39e-69	0.429765	1	0.995	6.07e-65	2
Snrpd3	3.87e-69	0.416246	0.986	0.801	6.91e-65	2
Mcm7	4.28e-69	0.419062	0.837	0.387	7.65e-65	2
Atp5l	5.19e-69	0.319111	1	0.985	9.28e-65	2
Cox6c	1.15e-68	0.36884	0.998	0.97	2.05e-64	2
Dnmt1	1.19e-68	0.318184	0.743	0.292	2.13e-64	2
Serf2	4.47e-68	0.339677	0.998	0.993	7.98e-64	2
Treml1	9.76e-68	0.190349	0.317	0.064	1.74e-63	2
Itgb3	1.78e-67	0.246863	0.492	0.143	3.19e-63	2
Isg15	7.88e-67	0.231178	0.947	0.486	1.41e-62	2
Ndufs6	1.63e-66	0.387784	0.976	0.734	2.92e-62	2
Siva1	2.45e-66	0.430958	0.938	0.635	4.38e-62	2
Pde10a	2.48e-66	0.140308	0.252	0.041	4.43e-62	2
Zmynd19	4.74e-66	0.250396	0.59	0.196	8.48e-62	2
Psmb3	7.47e-66	0.40436	0.976	0.816	1.34e-61	2
Txn1	7.81e-66	0.378965	1	0.959	1.4e-61	2
Ddx21	8.42e-66	0.430578	0.892	0.505	1.5e-61	2
Ndufab1	9.83e-66	0.403036	0.969	0.75	1.76e-61	2
Gnl3	1.21e-65	0.431914	0.94	0.609	2.16e-61	2
Atp5g2	1.73e-65	0.317117	1	0.99	3.1e-61	2
Mrpl20	2.26e-65	0.412282	0.962	0.679	4.04e-61	2
Pfdn6	8.47e-65	0.4081	0.935	0.62	1.51e-60	2
Metrn	9.48e-65	0.246791	0.604	0.21	1.69e-60	2
Zbp1	1.13e-64	0.280129	0.904	0.412	2.03e-60	2
Hsp90aa1	1.24e-64	0.408888	1	0.928	2.21e-60	2
Polr2f	2.36e-64	0.414985	0.981	0.768	4.22e-60	2
Tmem160	5.17e-64	0.398045	0.971	0.698	9.25e-60	2
Timeless	5.5e-64	0.166439	0.369	0.089	9.84e-60	2
2010107E04Rik	6.45e-64	0.378408	0.998	0.955	1.15e-59	2
Fkbp11	2.09e-63	0.294492	0.6	0.209	3.73e-59	2
Mrpl36	2.13e-63	0.424173	0.909	0.586	3.8e-59	2
Mrpl18	3.05e-63	0.408629	0.962	0.666	5.45e-59	2
Usp18	3.22e-63	0.118432	0.775	0.286	5.76e-59	2
Eif1ad	5.78e-63	0.366738	0.823	0.395	1.03e-58	2
Nop58	1.05e-62	0.402131	0.88	0.478	1.88e-58	2
Psma7	2.18e-62	0.369498	1	0.92	3.89e-58	2
Rcc2	2.79e-62	0.406401	0.95	0.623	4.99e-58	2
4930519L02Rik	3.28e-62	0.333318	0.643	0.239	5.87e-58	2
Hmbs	6.7e-62	0.332393	0.753	0.321	1.2e-57	2
Serbp1	1.5e-61	0.324261	0.995	0.978	2.68e-57	2
Exosc5	1.85e-61	0.396703	0.938	0.584	3.32e-57	2
Cdk4	3.09e-61	0.398467	0.99	0.849	5.52e-57	2
Cox6b1	3.36e-61	0.338191	1	0.975	6.01e-57	2
Lat2	5.18e-61	0.143047	0.29	0.057	9.27e-57	2
Bax	8.58e-61	0.410219	0.93	0.659	1.53e-56	2
Mlec	9.12e-61	0.368405	0.808	0.404	1.63e-56	2
Map4k1	1.06e-60	0.343297	0.705	0.307	1.9e-56	2
Cuta	1.58e-60	0.410063	0.945	0.648	2.82e-56	2
Ndrg1	1.78e-60	0.301986	0.729	0.296	3.18e-56	2
Cenps	1.97e-60	0.221263	0.465	0.141	3.53e-56	2
Cd180	3.2e-60	0.118173	0.209	0.031	5.72e-56	2
Sh2d5	4.21e-60	0.165143	0.35	0.083	7.53e-56	2
Rmi2	6.05e-60	0.234414	0.48	0.152	1.08e-55	2
Ppp1ca	1.26e-59	0.359748	0.995	0.909	2.26e-55	2
Nomo1	2.27e-59	0.30826	0.722	0.313	4.07e-55	2
1110008P14Rik	2.53e-59	0.210759	0.453	0.136	4.52e-55	2
Lat	3.15e-59	0.404282	0.736	0.357	5.63e-55	2
Vamp5	5.15e-59	0.396531	0.986	0.902	9.21e-55	2
Lsm7	5.33e-59	0.385541	0.983	0.802	9.54e-55	2
Hmgb3	6.25e-59	0.427396	0.95	0.641	1.12e-54	2
Cox6a1	9.26e-59	0.375479	0.995	0.915	1.66e-54	2
Ndufa4	2.57e-58	0.319199	1	0.969	4.59e-54	2
Fbl	4.02e-58	0.376781	0.983	0.765	7.19e-54	2
Phb2	5.43e-58	0.36664	0.983	0.818	9.7e-54	2
Apex1	5.78e-58	0.390024	0.938	0.569	1.03e-53	2
Slc20a1	7.32e-58	0.15052	0.35	0.086	1.31e-53	2
Ppm1g	1.07e-57	0.358826	0.904	0.523	1.92e-53	2
Rpl36al	1.18e-57	0.280036	0.998	0.989	2.12e-53	2
Epor	2.08e-57	0.155206	0.36	0.092	3.73e-53	2
Tmem107	2.18e-57	0.215119	0.489	0.16	3.89e-53	2
Pcna	2.31e-57	0.375006	0.82	0.409	4.14e-53	2
Muc13	4.26e-57	0.42497	0.93	0.588	7.62e-53	2
Bin1	1.21e-56	0.170678	0.321	0.075	2.16e-52	2
Fermt3	1.52e-56	0.390661	0.969	0.701	2.72e-52	2
Ndufb8	3.75e-56	0.344189	0.993	0.83	6.7e-52	2
Bola2	3.89e-56	0.372065	0.981	0.848	6.96e-52	2
Ifrd2	5.25e-56	0.32156	0.794	0.38	9.39e-52	2
Spns3	5.28e-56	0.173924	0.374	0.099	9.44e-52	2
Dnajc15	6.83e-56	0.350341	0.868	0.49	1.22e-51	2
Mrto4	9.39e-56	0.33771	0.832	0.423	1.68e-51	2
Cks2	1.53e-55	0.10462	0.861	0.394	2.74e-51	2
Srsf3	1.69e-55	0.356698	0.986	0.919	3.03e-51	2
Sem1	1.91e-55	0.30098	0.998	0.971	3.41e-51	2
Zfp385a	2.11e-55	0.258126	0.676	0.273	3.76e-51	2
Alyref	2.19e-55	0.367012	0.921	0.56	3.92e-51	2
Mcrip2	2.27e-55	0.237952	0.578	0.209	4.05e-51	2
Tmem97	5.36e-55	0.221829	0.52	0.176	9.59e-51	2
Ndufa12	5.65e-55	0.350295	0.986	0.815	1.01e-50	2
Mrpl42	6.63e-55	0.361937	0.959	0.679	1.19e-50	2
Cisd1	7.64e-55	0.366539	0.882	0.514	1.37e-50	2
Atp5g3	1.11e-54	0.380809	0.969	0.779	1.98e-50	2
Hint1	1.42e-54	0.331706	1	0.975	2.55e-50	2
Eif3g	2.16e-54	0.363977	0.964	0.777	3.86e-50	2
Naa50	3.26e-54	0.344089	0.849	0.444	5.84e-50	2
C1qbp	3.41e-54	0.369991	0.974	0.759	6.1e-50	2
Hnrnpd	4.01e-54	0.371461	0.906	0.536	7.16e-50	2
2310039H08Rik	5.89e-54	0.353592	0.859	0.482	1.05e-49	2
Chaf1a	1.17e-53	0.206431	0.468	0.153	2.09e-49	2
Cnbp	2.28e-53	0.284092	0.998	0.984	4.07e-49	2
Ddx39	2.28e-53	0.337493	0.808	0.4	4.08e-49	2
Pgls	2.32e-53	0.34548	0.969	0.797	4.15e-49	2
Uqcrb	2.78e-53	0.294486	1	0.961	4.96e-49	2
Mrps28	7.5e-53	0.335439	0.851	0.459	1.34e-48	2
Rnf213	7.88e-53	0.283108	0.82	0.38	1.41e-48	2
Abracl	1.16e-52	0.344095	0.986	0.805	2.08e-48	2
Hnrnpa2b1	3.13e-52	0.345809	1	0.924	5.6e-48	2
Ndufb7	3.6e-52	0.361625	0.971	0.776	6.44e-48	2
Dnph1	3.65e-52	0.27515	0.755	0.331	6.53e-48	2
Erh	5.9e-52	0.361542	0.981	0.809	1.05e-47	2
Pold1	6.05e-52	0.211698	0.528	0.188	1.08e-47	2
S100a1	8.7e-52	0.36768	0.93	0.635	1.56e-47	2
Tagln2	1.74e-51	0.301838	0.998	0.971	3.11e-47	2
Orc6	1.81e-51	0.24354	0.635	0.256	3.24e-47	2
Shmt2	2.45e-51	0.294553	0.755	0.351	4.38e-47	2
Elob	3.45e-51	0.301581	0.995	0.957	6.16e-47	2
Lims1	6.64e-51	0.334148	0.719	0.344	1.19e-46	2
Rps2	7.12e-51	0.184617	1	0.999	1.27e-46	2
F2r	7.13e-51	0.403372	0.686	0.326	1.28e-46	2
Fam111a	8.59e-51	0.317997	0.734	0.344	1.54e-46	2
Cdk2ap1	1.11e-50	0.342498	0.899	0.542	1.99e-46	2
Tomm20	1.57e-50	0.303947	0.998	0.936	2.8e-46	2
Eif4a1	2.16e-50	0.356026	0.995	0.952	3.86e-46	2
Slbp	3.96e-50	0.32047	0.863	0.476	7.08e-46	2
Tma7	4.39e-50	0.320546	0.995	0.947	7.84e-46	2
Serpina3g	4.61e-50	0.293218	0.995	0.914	8.24e-46	2
Atp5k	5.24e-50	0.358846	0.995	0.871	9.37e-46	2
Gmnn	5.32e-50	0.303829	0.588	0.238	9.52e-46	2
Cox8a	6.36e-50	0.286646	1	0.995	1.14e-45	2
Ebna1bp2	7.32e-50	0.369294	0.911	0.615	1.31e-45	2
Slc14a1	9.32e-50	0.276071	0.523	0.196	1.67e-45	2
Hacd1	1.38e-49	0.247256	0.681	0.292	2.46e-45	2
Baz1a	2.58e-49	0.21741	0.59	0.231	4.61e-45	2
1110008F13Rik	7.33e-49	0.316465	0.978	0.84	1.31e-44	2
Pdap1	7.99e-49	0.3369	0.914	0.586	1.43e-44	2
Pf4	8.9e-49	1.18022	0.609	0.298	1.59e-44	2
Tbxa2r	1.35e-48	0.185373	0.458	0.154	2.42e-44	2
Snrpa1	2.41e-48	0.347166	0.839	0.466	4.31e-44	2
Nans	8.22e-48	0.25725	0.705	0.321	1.47e-43	2
Mrpl57	1.18e-47	0.339106	0.947	0.646	2.11e-43	2
Gar1	1.44e-47	0.324146	0.916	0.576	2.58e-43	2
Slc7a5	1.54e-47	0.178145	0.456	0.154	2.75e-43	2
Psme2	2.92e-47	0.327539	0.981	0.795	5.22e-43	2
Uchl3	3.41e-47	0.293224	0.799	0.396	6.1e-43	2
Ppif	4.49e-47	0.329738	0.887	0.559	8.03e-43	2
Atp5h	5.42e-47	0.283144	0.993	0.958	9.7e-43	2
Sema4d	6.56e-47	0.157033	0.427	0.137	1.17e-42	2
Epop	6.66e-47	0.133939	0.362	0.103	1.19e-42	2
Bag1	7.3e-47	0.326625	0.959	0.734	1.31e-42	2
Psma2	8.96e-47	0.311241	0.99	0.848	1.6e-42	2
Camta1	9.59e-47	0.260209	0.715	0.328	1.71e-42	2
Tmem147	9.63e-47	0.348226	0.914	0.634	1.72e-42	2
H3f3a	1.67e-46	0.239577	0.998	0.997	2.98e-42	2
Adgrl1	1.99e-46	0.119028	0.29	0.073	3.56e-42	2
Bzw2	2.38e-46	0.314454	0.823	0.45	4.25e-42	2
Snrpe	3.2e-46	0.283491	0.993	0.952	5.72e-42	2
H2afj	3.37e-46	0.332234	0.976	0.791	6.03e-42	2
Rbx1	3.62e-46	0.279163	1	0.951	6.46e-42	2
Dtnbp1	3.92e-46	0.352039	0.875	0.552	7.02e-42	2
Tfdp1	4.61e-46	0.316993	0.806	0.434	8.25e-42	2
Nucks1	4.9e-46	0.329371	0.95	0.627	8.75e-42	2
Gp9	5.2e-46	0.317784	0.662	0.309	9.29e-42	2
Atp5j2	5.91e-46	0.287367	0.998	0.961	1.06e-41	2
Ss18l2	6.32e-46	0.226921	0.664	0.283	1.13e-41	2
Rad54l	8.97e-46	0.151249	0.365	0.11	1.6e-41	2
Xaf1	9.27e-46	0.244058	0.902	0.498	1.66e-41	2
Nupr1	1.06e-45	0.379213	0.808	0.42	1.89e-41	2
Rpn1	1.45e-45	0.340714	0.772	0.408	2.59e-41	2
Dpy30	2.85e-45	0.324136	0.933	0.662	5.1e-41	2
Eif1ax	3.52e-45	0.323353	0.942	0.653	6.29e-41	2
Dnajc19	4.31e-45	0.313295	0.914	0.599	7.7e-41	2
Tcp11l1	4.43e-45	0.172283	0.492	0.175	7.92e-41	2
Fkbp2	4.69e-45	0.315054	0.856	0.475	8.39e-41	2
Psmb10	4.96e-45	0.268946	0.99	0.831	8.86e-41	2
Lyar	6.49e-45	0.312835	0.849	0.47	1.16e-40	2
1810022K09Rik	7.34e-45	0.343738	0.933	0.675	1.31e-40	2
Mybbp1a	8e-45	0.263318	0.767	0.371	1.43e-40	2
Taf10	8.08e-45	0.332279	0.947	0.684	1.44e-40	2
Nudcd2	9.2e-45	0.308126	0.842	0.444	1.64e-40	2
Hnrnpf	1.01e-44	0.294964	0.998	0.959	1.81e-40	2
Dazap1	1.31e-44	0.323734	0.935	0.595	2.35e-40	2
Usp1	1.38e-44	0.273288	0.695	0.323	2.47e-40	2
Dhfr	1.67e-44	0.243768	0.458	0.167	2.99e-40	2
Odc1	1.9e-44	0.340106	0.863	0.506	3.39e-40	2
Polr2e	2.11e-44	0.314836	0.954	0.757	3.77e-40	2
Dnajc9	3.21e-44	0.305528	0.832	0.457	5.75e-40	2
Sumo2	3.49e-44	0.251694	1	0.986	6.23e-40	2
Ptpn7	5.79e-44	0.301867	0.854	0.474	1.04e-39	2
Cyc1	5.94e-44	0.334425	0.93	0.668	1.06e-39	2
Ssr2	7.13e-44	0.302595	0.957	0.725	1.28e-39	2
Sla	8.97e-44	0.226622	0.585	0.238	1.6e-39	2
Mri1	1.32e-43	0.265338	0.791	0.399	2.37e-39	2
Arrb2	1.39e-43	0.2062	0.597	0.249	2.48e-39	2
Mef2c	1.72e-43	0.450711	0.899	0.724	3.08e-39	2
Enkd1	1.8e-43	0.130011	0.307	0.085	3.21e-39	2
Sf3b6	2.23e-43	0.281487	0.99	0.873	3.99e-39	2
Hnrnpu	2.62e-43	0.314551	0.981	0.798	4.69e-39	2
Uqcr11	2.68e-43	0.30272	0.99	0.912	4.78e-39	2
Psmb5	3.61e-43	0.29188	0.976	0.799	6.46e-39	2
Rpl29	5.94e-43	0.180423	1	0.999	1.06e-38	2
Atp5j	9.71e-43	0.27408	0.998	0.973	1.74e-38	2
Cdc34	1.12e-42	0.251707	0.707	0.332	2e-38	2
Fmc1	1.36e-42	0.341735	0.923	0.656	2.43e-38	2
Lmnb1	1.72e-42	0.236688	0.676	0.295	3.07e-38	2
Mydgf	2.29e-42	0.319768	0.859	0.524	4.09e-38	2
Wdhd1	2.58e-42	0.101975	0.3	0.081	4.61e-38	2
G6pc3	3.01e-42	0.236891	0.724	0.348	5.38e-38	2
Topbp1	4.74e-42	0.206206	0.564	0.232	8.48e-38	2
Nop2	6.76e-42	0.197764	0.628	0.263	1.21e-37	2
Anapc15	7.08e-42	0.202497	0.552	0.221	1.27e-37	2
Bcl2	7.47e-42	0.325827	0.811	0.472	1.34e-37	2
Gm15706	1.06e-41	0.154411	0.398	0.134	1.89e-37	2
Cdv3	1.26e-41	0.297624	0.839	0.463	2.24e-37	2
Comtd1	1.37e-41	0.216571	0.633	0.276	2.46e-37	2
Usmg5	1.38e-41	0.287985	0.99	0.904	2.47e-37	2
Tyms	1.47e-41	0.233384	0.597	0.248	2.63e-37	2
Lsm6	1.66e-41	0.31271	0.933	0.676	2.97e-37	2
Serpine2	2.31e-41	0.151209	0.201	0.042	4.13e-37	2
Ctla2a	2.76e-41	0.284687	0.995	0.845	4.93e-37	2
Pgp	2.82e-41	0.237263	0.703	0.333	5.03e-37	2
Naf1	2.83e-41	0.141836	0.458	0.162	5.06e-37	2
Psmb8	2.87e-41	0.224554	0.998	0.973	5.14e-37	2
Psmg3	2.95e-41	0.249462	0.727	0.351	5.28e-37	2
Cks1b	3.47e-41	0.241487	0.825	0.43	6.2e-37	2
Chek1	3.98e-41	0.108559	0.245	0.06	7.11e-37	2
Cox7a2	4.12e-41	0.292064	0.986	0.912	7.36e-37	2
Nedd8	4.22e-41	0.274881	0.983	0.894	7.54e-37	2
Raly	4.57e-41	0.29228	0.978	0.841	8.17e-37	2
3110082I17Rik	5.19e-41	0.155569	0.446	0.158	9.28e-37	2
Hras	6.17e-41	0.263064	0.724	0.369	1.1e-36	2
Ndufaf4	6.27e-41	0.263097	0.724	0.364	1.12e-36	2
Hemgn	7.23e-41	0.196616	0.46	0.175	1.29e-36	2
Tmem40	7.41e-41	0.325377	0.935	0.671	1.32e-36	2
Psmc3ip	7.96e-41	0.164413	0.424	0.151	1.42e-36	2
Bola1	9.45e-41	0.277882	0.856	0.492	1.69e-36	2
Stmn1	9.74e-41	0.354698	0.988	0.909	1.74e-36	2
Nup210	1.02e-40	0.19324	0.571	0.236	1.83e-36	2
Ppil1	1.06e-40	0.27634	0.794	0.42	1.89e-36	2
Atad2	1.33e-40	0.19184	0.506	0.198	2.38e-36	2
Nip7	1.44e-40	0.281249	0.806	0.458	2.58e-36	2
1190007I07Rik	1.8e-40	0.280017	0.82	0.47	3.23e-36	2
Jpt2	2.07e-40	0.247014	0.691	0.338	3.7e-36	2
Them6	2.71e-40	0.184297	0.499	0.194	4.84e-36	2
Mtfp1	2.95e-40	0.123542	0.326	0.097	5.28e-36	2
Tex30	3.3e-40	0.196806	0.542	0.222	5.91e-36	2
Bop1	3.54e-40	0.203103	0.576	0.24	6.33e-36	2
Il12a	7.17e-40	0.192789	0.463	0.176	1.28e-35	2
Dusp3	8.34e-40	0.158048	0.405	0.14	1.49e-35	2
Btg2	8.39e-40	0.125348	0.312	0.091	1.5e-35	2
Gins1	8.45e-40	0.126703	0.319	0.096	1.51e-35	2
Rbfa	9.67e-40	0.287743	0.823	0.472	1.73e-35	2
Aen	1.07e-39	0.235705	0.715	0.349	1.9e-35	2
Nop16	1.1e-39	0.255598	0.775	0.402	1.97e-35	2
Samd14	1.31e-39	0.175037	0.324	0.101	2.34e-35	2
Larp1	1.32e-39	0.23012	0.707	0.348	2.36e-35	2
Bysl	2.98e-39	0.146142	0.398	0.137	5.32e-35	2
Calr	3.37e-39	0.337677	0.976	0.851	6.02e-35	2
E2f8	3.41e-39	0.110904	0.295	0.085	6.1e-35	2
Klf1	3.44e-39	0.118361	0.197	0.042	6.14e-35	2
Pmf1	3.54e-39	0.255443	0.758	0.376	6.33e-35	2
Gm15856	3.85e-39	0.104707	0.276	0.075	6.88e-35	2
Oaz1	4.5e-39	0.206371	1	0.999	8.05e-35	2
Me2	4.79e-39	0.134857	0.4	0.139	8.57e-35	2
Atad3a	4.88e-39	0.238114	0.748	0.371	8.72e-35	2
Rexo2	5.14e-39	0.275976	0.899	0.564	9.19e-35	2
Gpx4	5.6e-39	0.250672	0.998	0.986	1e-34	2
Pno1	6.06e-39	0.188834	0.561	0.237	1.08e-34	2
Psme3	1.04e-38	0.259312	0.784	0.41	1.86e-34	2
Ap1s1	1.17e-38	0.275655	0.871	0.516	2.1e-34	2
Fyb	1.31e-38	0.269043	0.717	0.357	2.35e-34	2
Mgat5	1.45e-38	0.161226	0.417	0.15	2.59e-34	2
Ftsj3	1.85e-38	0.202127	0.585	0.256	3.3e-34	2
Rnaseh2b	2.11e-38	0.197493	0.597	0.261	3.77e-34	2
AI504432	2.75e-38	0.107418	0.254	0.068	4.92e-34	2
Ruvbl2	2.8e-38	0.264552	0.839	0.46	5e-34	2
Hmgn2	3.87e-38	0.28864	0.986	0.889	6.93e-34	2
Jpt1	4.2e-38	0.278041	0.904	0.625	7.51e-34	2
Mrps18b	4.35e-38	0.244906	0.727	0.37	7.78e-34	2
Phf5a	5.1e-38	0.288518	0.909	0.6	9.12e-34	2
Prodh	5.86e-38	0.170294	0.566	0.235	1.05e-33	2
Ppan	7.54e-38	0.283913	0.791	0.462	1.35e-33	2
Dna2	8.15e-38	0.126685	0.314	0.097	1.46e-33	2
Gfi1b	8.49e-38	0.269982	0.664	0.326	1.52e-33	2
Ndufa1	1.44e-37	0.282345	0.945	0.718	2.57e-33	2
Ltv1	1.49e-37	0.171544	0.573	0.241	2.66e-33	2
Sf3b5	2.14e-37	0.288832	0.978	0.788	3.83e-33	2
Syk	2.22e-37	0.164529	0.48	0.189	3.97e-33	2
Eif2s1	2.82e-37	0.298799	0.894	0.562	5.04e-33	2
Rab27b	3.49e-37	0.160629	0.451	0.169	6.24e-33	2
Rpa3	4.75e-37	0.248416	0.746	0.386	8.49e-33	2
Thyn1	4.87e-37	0.247865	0.813	0.449	8.7e-33	2
Polr1d	4.93e-37	0.256648	0.986	0.918	8.81e-33	2
Snx14	4.98e-37	0.162042	0.47	0.18	8.9e-33	2
Usp39	7.32e-37	0.182342	0.609	0.268	1.31e-32	2
Rcc1	8.21e-37	0.162998	0.46	0.178	1.47e-32	2
Arpp19	8.46e-37	0.288036	0.981	0.817	1.51e-32	2
Rpa2	9.55e-37	0.278341	0.724	0.376	1.71e-32	2
Swi5	1.04e-36	0.255783	0.993	0.918	1.86e-32	2
Ms4a3	1.06e-36	0.121178	0.23	0.059	1.89e-32	2
Timm50	1.21e-36	0.222962	0.743	0.37	2.17e-32	2
Ptrh2	1.51e-36	0.234548	0.746	0.39	2.7e-32	2
Hmgb2	1.55e-36	0.142254	0.966	0.776	2.78e-32	2
Rrp9	1.89e-36	0.200633	0.624	0.285	3.39e-32	2
Pdcd5	1.98e-36	0.290319	0.95	0.733	3.54e-32	2
Psmd7	2.05e-36	0.293208	0.952	0.726	3.67e-32	2
Pycrl	2.81e-36	0.214805	0.715	0.344	5.02e-32	2
Chchd1	3.75e-36	0.298211	0.921	0.707	6.71e-32	2
Rrm1	4.28e-36	0.193798	0.518	0.216	7.65e-32	2
Parp1	4.33e-36	0.264729	0.731	0.391	7.74e-32	2
Park7	4.47e-36	0.253074	0.998	0.936	8e-32	2
Hspd1	5.34e-36	0.318298	0.95	0.697	9.55e-32	2
2610318N02Rik	6.83e-36	0.106786	0.273	0.078	1.22e-31	2
Tmem167	6.93e-36	0.269744	0.88	0.548	1.24e-31	2
Mrps18c	7.07e-36	0.275751	0.918	0.593	1.26e-31	2
Llph	7.16e-36	0.261809	0.978	0.82	1.28e-31	2
Ccdc86	8.06e-36	0.185767	0.667	0.305	1.44e-31	2
Sumo3	8.12e-36	0.298613	0.959	0.743	1.45e-31	2
Psma6	8.23e-36	0.287389	0.966	0.773	1.47e-31	2
Prmt1	9.81e-36	0.312423	0.94	0.732	1.75e-31	2
Gdf3	1.14e-35	0.217821	0.48	0.202	2.03e-31	2
Etf1	1.3e-35	0.224597	0.722	0.361	2.33e-31	2
Timm10	1.32e-35	0.233543	0.835	0.46	2.36e-31	2
Gtf3a	1.33e-35	0.266923	0.916	0.582	2.38e-31	2
Itpa	1.36e-35	0.219856	0.727	0.358	2.44e-31	2
Mvb12b	1.56e-35	0.164063	0.439	0.171	2.78e-31	2
Gapdh	1.82e-35	0.224503	0.998	0.988	3.25e-31	2
Rrbp1	1.87e-35	0.289435	0.863	0.546	3.35e-31	2
Polr2j	1.89e-35	0.277071	0.952	0.711	3.38e-31	2
Alg3	2.1e-35	0.136649	0.448	0.172	3.76e-31	2
Shmt1	2.46e-35	0.140554	0.379	0.136	4.39e-31	2
Cinp	2.71e-35	0.160139	0.487	0.196	4.85e-31	2
Rpf2	3.66e-35	0.177144	0.612	0.274	6.54e-31	2
Txnl4a	3.93e-35	0.256121	0.811	0.459	7.02e-31	2
Ewsr1	4.6e-35	0.273889	0.964	0.748	8.22e-31	2
Ube2m	5.99e-35	0.268071	0.825	0.496	1.07e-30	2
Eif3a	7.53e-35	0.278227	0.928	0.652	1.35e-30	2
Myc	8.52e-35	0.273215	0.815	0.478	1.52e-30	2
Sfxn1	9.1e-35	0.284953	0.847	0.543	1.63e-30	2
Thop1	9.27e-35	0.142435	0.453	0.174	1.66e-30	2
Psmb7	9.84e-35	0.279472	0.942	0.693	1.76e-30	2
Dkc1	1.09e-34	0.265047	0.847	0.493	1.95e-30	2
Nudc	1.25e-34	0.306802	0.954	0.767	2.24e-30	2
Lsm2	1.3e-34	0.2755	0.923	0.655	2.33e-30	2
Stk16	1.39e-34	0.251675	0.88	0.549	2.49e-30	2
Fen1	1.53e-34	0.224194	0.602	0.287	2.73e-30	2
Gspt1	1.59e-34	0.264855	0.83	0.491	2.84e-30	2
Nudt5	2e-34	0.23062	0.794	0.433	3.57e-30	2
Mrpl33	2.01e-34	0.269518	0.974	0.808	3.6e-30	2
Lsm12	2.08e-34	0.179183	0.647	0.304	3.71e-30	2
Romo1	2.16e-34	0.270989	0.974	0.837	3.87e-30	2
Csf2rb	2.64e-34	0.191501	0.484	0.199	4.72e-30	2
Trmt6	2.77e-34	0.156586	0.554	0.239	4.96e-30	2
C1galt1	3.11e-34	0.128631	0.29	0.09	5.57e-30	2
Ctps	3.18e-34	0.146872	0.42	0.164	5.69e-30	2
Glrx5	3.26e-34	0.264913	0.916	0.618	5.84e-30	2
Lamtor4	3.58e-34	0.282668	0.923	0.664	6.39e-30	2
Nifk	3.71e-34	0.261126	0.909	0.547	6.63e-30	2
Sh3bgrl3	3.94e-34	0.22772	0.998	0.971	7.05e-30	2
Fxn	4.35e-34	0.221764	0.683	0.334	7.78e-30	2
Nt5dc2	4.4e-34	0.155636	0.472	0.189	7.87e-30	2
Smdt1	5.67e-34	0.270635	0.952	0.781	1.01e-29	2
Tomm40	5.67e-34	0.248864	0.835	0.479	1.01e-29	2
Uxt	6.44e-34	0.213996	0.655	0.324	1.15e-29	2
Rrp1b	7.15e-34	0.160774	0.513	0.215	1.28e-29	2
Gm10076	7.82e-34	0.443555	0.863	0.711	1.4e-29	2
Prelid3b	8.13e-34	0.226532	0.662	0.335	1.45e-29	2
Eif6	1.02e-33	0.28291	0.933	0.681	1.82e-29	2
Eif2s2	1.04e-33	0.269783	0.99	0.864	1.86e-29	2
Rfc1	1.18e-33	0.233068	0.76	0.404	2.11e-29	2
Pus7	1.36e-33	0.11509	0.427	0.159	2.44e-29	2
Galnt1	1.61e-33	0.23717	0.679	0.351	2.87e-29	2
Gps1	2.06e-33	0.222233	0.801	0.421	3.69e-29	2
Wdr76	2.4e-33	0.12238	0.376	0.139	4.29e-29	2
Tmsb4x	3.39e-33	0.410057	1	0.999	6.05e-29	2
Trmt61a	3.53e-33	0.153465	0.427	0.167	6.31e-29	2
Tomm7	3.98e-33	0.225242	0.993	0.965	7.12e-29	2
Wdr18	4.57e-33	0.22028	0.755	0.4	8.17e-29	2
Calm1	4.77e-33	0.251158	0.993	0.914	8.53e-29	2
Sac3d1	5.13e-33	0.178326	0.628	0.294	9.18e-29	2
Zfp593	5.21e-33	0.216176	0.691	0.349	9.31e-29	2
Ndufv2	5.85e-33	0.259766	0.959	0.765	1.05e-28	2
Noc2l	6.04e-33	0.195837	0.676	0.329	1.08e-28	2
Syngr2	6.33e-33	0.254347	0.918	0.64	1.13e-28	2
Mrpl54	6.75e-33	0.269494	0.928	0.679	1.21e-28	2
Timm9	7.03e-33	0.256669	0.885	0.54	1.26e-28	2
Manf	7.93e-33	0.249909	0.959	0.71	1.42e-28	2
Chchd4	8.03e-33	0.242725	0.859	0.505	1.43e-28	2
Icam4	9.45e-33	0.145698	0.386	0.146	1.69e-28	2
Pin1	9.47e-33	0.257692	0.842	0.554	1.69e-28	2
Nup62	9.84e-33	0.189889	0.659	0.319	1.76e-28	2
9130401M01Rik	1.04e-32	0.174711	0.619	0.286	1.86e-28	2
Gart	1.1e-32	0.212931	0.758	0.396	1.97e-28	2
Gpatch4	1.22e-32	0.206987	0.717	0.364	2.17e-28	2
Cox18	1.22e-32	0.146738	0.564	0.245	2.18e-28	2
Aimp2	1.24e-32	0.19161	0.657	0.324	2.23e-28	2
Psmc5	1.34e-32	0.25437	0.885	0.576	2.39e-28	2
Aprt	1.42e-32	0.280686	0.981	0.818	2.54e-28	2
Fasn	1.44e-32	0.125572	0.422	0.163	2.58e-28	2
Nsun2	1.46e-32	0.256898	0.851	0.498	2.61e-28	2
Pkig	1.5e-32	0.273584	0.887	0.61	2.68e-28	2
Eif5b	1.53e-32	0.271626	0.94	0.704	2.73e-28	2
Cenpx	2.04e-32	0.246516	0.95	0.693	3.65e-28	2
Exosc1	3.12e-32	0.237001	0.76	0.409	5.58e-28	2
Gadd45gip1	3.36e-32	0.27541	0.923	0.692	6.02e-28	2
Hnrnpdl	3.49e-32	0.272651	0.923	0.626	6.24e-28	2
Rnaseh2a	3.57e-32	0.231848	0.729	0.385	6.38e-28	2
Rrs1	3.6e-32	0.232753	0.758	0.408	6.43e-28	2
Ndufb4	4.21e-32	0.249341	0.966	0.826	7.52e-28	2
Slc1a5	6.38e-32	0.220808	0.698	0.368	1.14e-27	2
Denr	6.53e-32	0.259377	0.93	0.633	1.17e-27	2
Ndufb2	6.87e-32	0.25574	0.947	0.767	1.23e-27	2
Ppat	7.46e-32	0.140779	0.46	0.188	1.33e-27	2
Hmgn5	8.22e-32	0.214368	0.695	0.354	1.47e-27	2
Ndufc2	9.83e-32	0.25955	0.981	0.851	1.76e-27	2
Ndufa8	9.87e-32	0.248695	0.978	0.819	1.76e-27	2
Aurkaip1	1.02e-31	0.252305	0.95	0.756	1.82e-27	2
Mrpl30	1.17e-31	0.247765	0.974	0.788	2.1e-27	2
Metap2	1.29e-31	0.260513	0.942	0.771	2.31e-27	2
Ehd3	1.34e-31	0.157684	0.41	0.163	2.39e-27	2
Wdr46	1.43e-31	0.177453	0.54	0.243	2.55e-27	2
Psme1	1.56e-31	0.197174	0.995	0.96	2.79e-27	2
Rbmxl1	1.74e-31	0.2686	0.89	0.588	3.12e-27	2
Ndufs5	1.84e-31	0.266641	0.947	0.757	3.29e-27	2
Slc16a1	1.94e-31	0.119403	0.307	0.104	3.48e-27	2
Psmd8	2.01e-31	0.252397	0.962	0.708	3.6e-27	2
Tmem123	2.15e-31	0.237043	0.859	0.495	3.85e-27	2
Ak6	2.17e-31	0.166515	0.556	0.25	3.88e-27	2
Eif3b	2.35e-31	0.259811	0.88	0.558	4.21e-27	2
B4galnt1	3.12e-31	0.162704	0.59	0.27	5.58e-27	2
Hpf1	3.92e-31	0.257022	0.818	0.466	7e-27	2
Ndufb9	4.96e-31	0.238594	0.986	0.883	8.87e-27	2
Anp32e	5.12e-31	0.256098	0.842	0.492	9.15e-27	2
Fam78a	5.56e-31	0.109572	0.307	0.104	9.93e-27	2
Mrpl2	6.65e-31	0.225493	0.839	0.484	1.19e-26	2
Fam96a	7.21e-31	0.253496	0.947	0.751	1.29e-26	2
Rfc4	8.66e-31	0.171545	0.511	0.227	1.55e-26	2
Rtca	8.71e-31	0.162162	0.614	0.292	1.56e-26	2
Ddx46	8.96e-31	0.244101	0.736	0.418	1.6e-26	2
Abcf2	9.52e-31	0.170915	0.583	0.27	1.7e-26	2
Rtp4	1.04e-30	0.151953	0.938	0.574	1.86e-26	2
Exosc8	1.14e-30	0.228618	0.755	0.418	2.04e-26	2
B2m	1.16e-30	0.107511	1	1	2.07e-26	2
Polr3h	1.34e-30	0.176133	0.647	0.313	2.39e-26	2
Slc35b2	1.45e-30	0.188394	0.633	0.31	2.59e-26	2
Pold2	1.49e-30	0.214681	0.705	0.369	2.66e-26	2
Mapk6	1.78e-30	0.115181	0.348	0.126	3.18e-26	2
Wdr43	1.92e-30	0.229874	0.82	0.49	3.44e-26	2
Hgh1	2e-30	0.127275	0.41	0.161	3.57e-26	2
Cmtm7	2.12e-30	0.24144	0.995	0.959	3.79e-26	2
Isyna1	2.19e-30	0.206843	0.621	0.307	3.91e-26	2
Rangrf	2.26e-30	0.226301	0.868	0.531	4.05e-26	2
Psmb4	2.31e-30	0.254962	0.978	0.799	4.14e-26	2
Rasgrp2	2.66e-30	0.239756	0.707	0.414	4.75e-26	2
Polr1e	3.19e-30	0.138438	0.391	0.153	5.7e-26	2
Srgn	3.31e-30	0.207141	1	0.997	5.92e-26	2
Mrps12	3.54e-30	0.251869	0.909	0.642	6.33e-26	2
Fignl1	3.56e-30	0.106751	0.271	0.088	6.37e-26	2
Grpel1	3.65e-30	0.246727	0.839	0.517	6.53e-26	2
P4hb	3.81e-30	0.239179	0.801	0.486	6.81e-26	2
Ndufv3	4.07e-30	0.273383	0.952	0.79	7.28e-26	2
Zfpm1	4.14e-30	0.2261	0.683	0.372	7.41e-26	2
Eif3j1	4.16e-30	0.248639	0.871	0.548	7.43e-26	2
Mrpl47	5.1e-30	0.143784	0.477	0.205	9.12e-26	2
Idh3a	5.18e-30	0.2208	0.736	0.402	9.27e-26	2
Bak1	5.25e-30	0.235971	0.847	0.503	9.39e-26	2
Dek	6.3e-30	0.242694	0.964	0.76	1.13e-25	2
Uck2	8.54e-30	0.155331	0.573	0.266	1.53e-25	2
Kras	9.35e-30	0.159684	0.549	0.25	1.67e-25	2
Sssca1	1.06e-29	0.242372	0.808	0.486	1.89e-25	2
Ezh2	1.11e-29	0.167125	0.616	0.295	1.98e-25	2
2021-09-11	1.16e-29	0.14739	0.434	0.183	2.07e-25	2
Adsl	1.18e-29	0.192862	0.674	0.343	2.11e-25	2
Nat10	1.18e-29	0.106356	0.324	0.114	2.11e-25	2
Rsl1d1	1.33e-29	0.262501	0.945	0.722	2.38e-25	2
Tmem238	1.48e-29	0.222777	0.681	0.372	2.64e-25	2
Gemin8	1.53e-29	0.11021	0.374	0.144	2.73e-25	2
Rif1	1.75e-29	0.156902	0.494	0.221	3.13e-25	2
Cdk2	1.9e-29	0.154925	0.609	0.287	3.39e-25	2
Tcerg1	2.04e-29	0.200068	0.667	0.342	3.64e-25	2
Mogs	2.16e-29	0.130455	0.477	0.203	3.87e-25	2
Adk	2.45e-29	0.1873	0.667	0.337	4.38e-25	2
Zeb2	2.59e-29	0.237117	0.7	0.395	4.63e-25	2
Dad1	2.75e-29	0.238244	0.976	0.864	4.92e-25	2
Pola2	2.9e-29	0.131199	0.408	0.166	5.18e-25	2
Mrpl15	3.4e-29	0.236948	0.868	0.557	6.07e-25	2
Ffar2	4.42e-29	0.156713	0.329	0.123	7.9e-25	2
Ube2l3	5.67e-29	0.237426	0.945	0.726	1.01e-24	2
Tsfm	5.71e-29	0.184726	0.674	0.348	1.02e-24	2
Lgals3bp	5.77e-29	0.210611	0.928	0.648	1.03e-24	2
Ptbp1	5.86e-29	0.247185	0.885	0.582	1.05e-24	2
Ndufc1	6.05e-29	0.241995	0.942	0.765	1.08e-24	2
Mrpl17	6.42e-29	0.257476	0.902	0.664	1.15e-24	2
Mrps14	6.96e-29	0.235185	0.971	0.789	1.24e-24	2
Akip1	8.07e-29	0.169201	0.592	0.283	1.44e-24	2
Atp5b	8.7e-29	0.248095	0.998	0.955	1.55e-24	2
Usp40	1.33e-28	0.191165	0.499	0.23	2.37e-24	2
Mrpl21	1.45e-28	0.227863	0.803	0.486	2.6e-24	2
Cluh	1.53e-28	0.114513	0.365	0.14	2.73e-24	2
Grwd1	2.3e-28	0.149166	0.578	0.27	4.12e-24	2
Nt5c	2.32e-28	0.214677	0.772	0.439	4.15e-24	2
Cpsf2	2.39e-28	0.180475	0.619	0.314	4.27e-24	2
Umps	2.42e-28	0.181326	0.571	0.274	4.32e-24	2
Nxt1	2.89e-28	0.228885	0.806	0.48	5.17e-24	2
Kmt5a	3.15e-28	0.189292	0.59	0.299	5.63e-24	2
Ptges3	3.8e-28	0.249139	0.918	0.651	6.79e-24	2
Eloc	4.02e-28	0.242946	0.933	0.693	7.18e-24	2
Mrpl51	4.36e-28	0.243625	0.914	0.616	7.79e-24	2
Sipa1l1	4.44e-28	0.151114	0.494	0.221	7.93e-24	2
Crip1	4.87e-28	0.263034	0.947	0.727	8.71e-24	2
Psmb2	5.36e-28	0.229775	0.99	0.883	9.57e-24	2
Tma16	6.29e-28	0.170138	0.607	0.297	1.12e-23	2
Cenpm	6.87e-28	0.118858	0.415	0.169	1.23e-23	2
Smco4	6.95e-28	0.21479	0.767	0.439	1.24e-23	2
Mrps16	6.96e-28	0.235624	0.947	0.785	1.24e-23	2
Vdac3	7.26e-28	0.236357	0.966	0.786	1.3e-23	2
Dcp2	7.32e-28	0.154771	0.624	0.303	1.31e-23	2
Ifitm2	7.43e-28	0.173405	1	0.994	1.33e-23	2
Tbrg4	9.01e-28	0.111194	0.398	0.162	1.61e-23	2
Nmral1	9.15e-28	0.179394	0.54	0.257	1.64e-23	2
Cenpw	9.65e-28	0.172879	0.609	0.294	1.73e-23	2
Cad	1.01e-27	0.110267	0.336	0.127	1.8e-23	2
Cd3eap	1.31e-27	0.138145	0.585	0.275	2.35e-23	2
Rnf126	1.42e-27	0.209059	0.729	0.403	2.53e-23	2
Gadd45g	1.52e-27	0.139299	0.583	0.282	2.72e-23	2
Get4	1.52e-27	0.160405	0.655	0.329	2.72e-23	2
Ddx27	1.61e-27	0.216442	0.719	0.402	2.88e-23	2
Vcl	1.72e-27	0.108393	0.343	0.131	3.08e-23	2
E130309D02Rik	1.73e-27	0.136084	0.535	0.246	3.09e-23	2
Slc19a1	1.81e-27	0.138448	0.506	0.226	3.23e-23	2
1810037I17Rik	1.89e-27	0.220301	0.988	0.839	3.38e-23	2
Ndufb6	2.07e-27	0.26246	0.885	0.658	3.7e-23	2
Chchd6	2.42e-27	0.189038	0.693	0.369	4.32e-23	2
Pcbp1	3.76e-27	0.245471	0.983	0.88	6.71e-23	2
Magoh	4.17e-27	0.242241	0.902	0.614	7.45e-23	2
Mdh2	4.64e-27	0.232445	0.964	0.814	8.29e-23	2
Rrp15	4.64e-27	0.199351	0.765	0.441	8.3e-23	2
Pmm1	5.14e-27	0.132094	0.465	0.206	9.19e-23	2
Paics	5.38e-27	0.255882	0.926	0.681	9.62e-23	2
Mrpl14	5.51e-27	0.234532	0.938	0.676	9.85e-23	2
Eif4e	6.68e-27	0.245553	0.878	0.606	1.2e-22	2
Fdps	6.79e-27	0.211546	0.717	0.398	1.21e-22	2
Bola3	7.11e-27	0.248351	0.906	0.636	1.27e-22	2
Sec11c	7.96e-27	0.232948	0.947	0.716	1.42e-22	2
Icam2	8.56e-27	0.210674	0.743	0.42	1.53e-22	2
Prmt7	8.72e-27	0.147546	0.588	0.284	1.56e-22	2
Timm17a	8.9e-27	0.213732	0.82	0.505	1.59e-22	2
Utp18	9.02e-27	0.136371	0.501	0.228	1.61e-22	2
H2-Q7	9.34e-27	0.217859	0.995	0.928	1.67e-22	2
Mrps24	1.08e-26	0.230631	0.95	0.742	1.93e-22	2
Cacybp	1.08e-26	0.247649	0.928	0.672	1.94e-22	2
Mrps34	1.16e-26	0.224517	0.839	0.544	2.07e-22	2
Npm1	1.24e-26	0.18587	1	0.997	2.22e-22	2
Cyb5b	1.3e-26	0.160724	0.638	0.317	2.33e-22	2
Fam162a	1.32e-26	0.234607	0.854	0.568	2.35e-22	2
Mrps7	1.51e-26	0.210369	0.842	0.517	2.71e-22	2
Mrps25	1.66e-26	0.204811	0.796	0.454	2.96e-22	2
Ciapin1	1.7e-26	0.166598	0.614	0.312	3.04e-22	2
Ube2a	1.78e-26	0.218066	0.789	0.457	3.19e-22	2
Rrp8	1.89e-26	0.147587	0.513	0.24	3.37e-22	2
Pin4	2.53e-26	0.216759	0.863	0.571	4.53e-22	2
Ndufs8	2.55e-26	0.234554	0.947	0.733	4.56e-22	2
Mrps11	2.62e-26	0.165888	0.705	0.364	4.69e-22	2
Syncrip	2.71e-26	0.195241	0.693	0.385	4.85e-22	2
Eipr1	3.25e-26	0.109991	0.453	0.196	5.81e-22	2
Mrpl40	4.1e-26	0.201935	0.796	0.474	7.32e-22	2
Exosc3	4.18e-26	0.193173	0.753	0.415	7.48e-22	2
Cct3	4.31e-26	0.223506	0.969	0.727	7.71e-22	2
Polr2i	4.66e-26	0.217507	0.868	0.591	8.32e-22	2
Cenph	4.74e-26	0.128953	0.319	0.125	8.47e-22	2
Wdr12	4.79e-26	0.194455	0.736	0.42	8.57e-22	2
Pprc1	5.1e-26	0.113392	0.338	0.133	9.12e-22	2
Ndufs7	5.18e-26	0.211281	0.974	0.838	9.26e-22	2
Ost4	6.04e-26	0.204345	0.988	0.938	1.08e-21	2
Eef1akmt4	6.36e-26	0.154508	0.542	0.261	1.14e-21	2
Dhodh	6.91e-26	0.114262	0.432	0.185	1.24e-21	2
Hirip3	6.95e-26	0.130498	0.46	0.207	1.24e-21	2
Nubp1	7.39e-26	0.180603	0.667	0.355	1.32e-21	2
Isy1	7.53e-26	0.163499	0.676	0.352	1.35e-21	2
Mrpl55	8.73e-26	0.195537	0.722	0.41	1.56e-21	2
Cmc4	9.54e-26	0.146298	0.508	0.24	1.71e-21	2
Ndufa11	1.08e-25	0.246651	0.947	0.751	1.92e-21	2
Mrps26	1.14e-25	0.222611	0.842	0.552	2.04e-21	2
Ptger3	1.29e-25	0.15441	0.52	0.251	2.31e-21	2
Asf1a	1.51e-25	0.175324	0.703	0.373	2.69e-21	2
Lars	1.52e-25	0.130585	0.46	0.21	2.71e-21	2
Eif4ebp1	1.57e-25	0.229681	0.938	0.711	2.8e-21	2
Ift27	1.59e-25	0.173279	0.595	0.309	2.83e-21	2
Stip1	1.81e-25	0.187167	0.813	0.471	3.24e-21	2
Agpat5	2.06e-25	0.159755	0.59	0.291	3.69e-21	2
Mecr	2.25e-25	0.104801	0.374	0.152	4.02e-21	2
Gpaa1	2.42e-25	0.123047	0.523	0.245	4.32e-21	2
Mbd3	2.51e-25	0.2256	0.911	0.638	4.48e-21	2
G3bp1	2.75e-25	0.244233	0.957	0.819	4.91e-21	2
Rbbp4	2.86e-25	0.220184	0.894	0.576	5.12e-21	2
2410015M20Rik	3.14e-25	0.207646	0.986	0.878	5.61e-21	2
Ubl4a	4.12e-25	0.184232	0.722	0.405	7.36e-21	2
Prmt5	4.22e-25	0.150137	0.645	0.332	7.55e-21	2
Gars	4.43e-25	0.157327	0.6	0.3	7.92e-21	2
Immt	4.62e-25	0.192296	0.734	0.408	8.26e-21	2
Hes1	4.86e-25	0.111572	0.201	0.06	8.69e-21	2
E2f4	4.86e-25	0.201548	0.849	0.509	8.7e-21	2
Ppp6r1	5.29e-25	0.112707	0.436	0.191	9.46e-21	2
Mapkapk2	5.38e-25	0.151196	0.659	0.341	9.62e-21	2
Ndufa5	5.58e-25	0.239128	0.938	0.748	9.98e-21	2
Bud23	5.59e-25	0.164125	0.64	0.329	9.99e-21	2
Pam16	5.79e-25	0.225996	0.856	0.557	1.04e-20	2
Srsf1	6.03e-25	0.229885	0.928	0.689	1.08e-20	2
Dnajc2	6.45e-25	0.23217	0.815	0.507	1.15e-20	2
Sfpq	7.38e-25	0.246272	0.916	0.667	1.32e-20	2
Nup50	7.75e-25	0.116648	0.448	0.201	1.39e-20	2
Magohb	8.03e-25	0.166262	0.559	0.286	1.44e-20	2
Imp4	8.24e-25	0.204601	0.779	0.471	1.47e-20	2
Noc4l	9.2e-25	0.1482	0.53	0.256	1.64e-20	2
Nop9	9.77e-25	0.13025	0.566	0.271	1.75e-20	2
Gng12	1.02e-24	0.161753	0.707	0.378	1.83e-20	2
Wdr77	1.06e-24	0.182213	0.719	0.405	1.89e-20	2
Ndufb5	1.14e-24	0.209963	0.978	0.842	2.03e-20	2
Timm10b	1.25e-24	0.231601	0.94	0.73	2.23e-20	2
Adrm1	1.26e-24	0.196193	0.784	0.459	2.25e-20	2
Gemin6	1.31e-24	0.124563	0.444	0.199	2.35e-20	2
Ifi35	1.35e-24	0.121601	0.89	0.557	2.42e-20	2
Psat1	1.37e-24	0.189577	0.631	0.336	2.45e-20	2
Pole3	1.42e-24	0.192967	0.748	0.446	2.53e-20	2
Lrrc59	1.42e-24	0.209156	0.806	0.484	2.55e-20	2
Lage3	1.46e-24	0.234525	0.899	0.664	2.61e-20	2
Eef1e1	1.61e-24	0.184715	0.729	0.409	2.88e-20	2
Nop14	1.65e-24	0.138643	0.566	0.276	2.96e-20	2
Psmg1	1.97e-24	0.172543	0.688	0.366	3.52e-20	2
Anapc5	2.21e-24	0.23006	0.947	0.727	3.94e-20	2
Knop1	2.24e-24	0.191417	0.765	0.463	4e-20	2
Ndufaf2	2.31e-24	0.18394	0.703	0.4	4.13e-20	2
Gfer	2.31e-24	0.199883	0.722	0.419	4.13e-20	2
Pfdn2	2.48e-24	0.225396	0.938	0.745	4.43e-20	2
Noa1	2.64e-24	0.119211	0.465	0.211	4.72e-20	2
Psmg2	2.64e-24	0.157506	0.633	0.331	4.73e-20	2
Cttn	2.7e-24	0.142188	0.516	0.25	4.83e-20	2
Snrpc	3e-24	0.227062	0.918	0.667	5.37e-20	2
Emc6	3.2e-24	0.221613	0.933	0.743	5.73e-20	2
Vamp8	3.33e-24	0.209622	0.995	0.979	5.95e-20	2
Ptp4a3	3.38e-24	0.227163	0.957	0.754	6.04e-20	2
Rps19bp1	3.56e-24	0.187085	0.789	0.47	6.37e-20	2
Atp1b3	4.22e-24	0.178561	0.7	0.405	7.55e-20	2
Hspa4	5.4e-24	0.16068	0.698	0.369	9.66e-20	2
Psmc4	5.71e-24	0.207109	0.847	0.535	1.02e-19	2
Tomm22	6.01e-24	0.206721	0.959	0.776	1.07e-19	2
Mms22l	6.33e-24	0.100214	0.355	0.146	1.13e-19	2
Hcst	6.68e-24	0.166198	0.588	0.302	1.19e-19	2
Rbm28	6.74e-24	0.137362	0.513	0.248	1.21e-19	2
Wdr55	7e-24	0.138278	0.532	0.26	1.25e-19	2
Atp5d	7.48e-24	0.192256	1	0.947	1.34e-19	2
Chmp4b	7.81e-24	0.129758	0.974	0.775	1.4e-19	2
Gm47283	7.84e-24	0.237684	0.705	0.427	1.4e-19	2
Mpv17l2	8.33e-24	0.142079	0.547	0.269	1.49e-19	2
Gnas	1.03e-23	0.185622	0.995	0.979	1.84e-19	2
Gm10419	1.07e-23	0.118127	0.307	0.119	1.91e-19	2
Mrps36	1.31e-23	0.207691	0.777	0.483	2.33e-19	2
Cbx3	1.48e-23	0.266481	0.868	0.594	2.64e-19	2
Ubap2	1.57e-23	0.131388	0.54	0.263	2.81e-19	2
Mphosph10	1.82e-23	0.125929	0.542	0.263	3.25e-19	2
Nr2c2ap	1.88e-23	0.176628	0.758	0.436	3.36e-19	2
Mars	2.06e-23	0.115372	0.391	0.171	3.68e-19	2
Sdad1	2.12e-23	0.112357	0.453	0.209	3.8e-19	2
Ankrd49	2.55e-23	0.136604	0.624	0.317	4.56e-19	2
Mak16	2.56e-23	0.147616	0.609	0.318	4.58e-19	2
Bccip	2.58e-23	0.206211	0.844	0.53	4.61e-19	2
Mrps18a	2.97e-23	0.199061	0.851	0.534	5.32e-19	2
Bcap29	3e-23	0.181154	0.662	0.362	5.36e-19	2
Mrpl13	3.28e-23	0.184917	0.791	0.481	5.87e-19	2
Zdhhc16	3.31e-23	0.135869	0.523	0.258	5.91e-19	2
H2-T22	3.71e-23	0.183131	0.981	0.865	6.64e-19	2
AU020206	3.82e-23	0.155368	0.583	0.307	6.82e-19	2
Sdhb	4.25e-23	0.214964	0.923	0.696	7.61e-19	2
Rpa1	5.19e-23	0.149638	0.544	0.272	9.29e-19	2
Mrpl19	5.49e-23	0.170868	0.787	0.445	9.82e-19	2
Bri3bp	5.63e-23	0.171544	0.693	0.377	1.01e-18	2
Akr1b3	5.79e-23	0.208473	0.952	0.705	1.03e-18	2
Rbm8a	6.02e-23	0.224423	0.964	0.789	1.08e-18	2
Gatad2a	6.42e-23	0.140651	0.578	0.293	1.15e-18	2
Med8	6.67e-23	0.153432	0.7	0.376	1.19e-18	2
Ubxn2a	7.13e-23	0.121396	0.458	0.215	1.28e-18	2
Bcat2	7.45e-23	0.155292	0.643	0.342	1.33e-18	2
Gm15657	7.7e-23	0.146655	0.6	0.31	1.38e-18	2
Letm1	7.72e-23	0.121288	0.475	0.224	1.38e-18	2
2510046G10Rik	7.94e-23	0.127833	0.463	0.219	1.42e-18	2
Nudt19	8.26e-23	0.186967	0.734	0.439	1.48e-18	2
Psmb6	8.68e-23	0.203141	0.978	0.887	1.55e-18	2
Exosc2	8.76e-23	0.142856	0.604	0.312	1.57e-18	2
Smim4	9.1e-23	0.217384	0.878	0.627	1.63e-18	2
Ccdc124	9.58e-23	0.156556	0.698	0.375	1.71e-18	2
Erp29	9.7e-23	0.207345	0.923	0.677	1.73e-18	2
Mrpl41	9.96e-23	0.195878	0.799	0.49	1.78e-18	2
Tk1	1.18e-22	0.137211	0.309	0.123	2.12e-18	2
Psmd3	1.41e-22	0.161783	0.741	0.412	2.52e-18	2
Rnaseh2c	1.66e-22	0.227719	0.873	0.596	2.97e-18	2
Mrps21	1.67e-22	0.204178	0.921	0.695	2.99e-18	2
2610524H06Rik	1.86e-22	0.178382	0.695	0.388	3.33e-18	2
Psma3	1.92e-22	0.202581	0.981	0.895	3.44e-18	2
Xpnpep1	2.23e-22	0.135646	0.508	0.252	3.98e-18	2
Rfc3	2.26e-22	0.144518	0.652	0.342	4.04e-18	2
Bcl2l1	2.29e-22	0.127747	0.489	0.236	4.09e-18	2
Exosc7	2.51e-22	0.211296	0.842	0.547	4.49e-18	2
Pde12	3.2e-22	0.103771	0.379	0.167	5.72e-18	2
Wdr74	3.77e-22	0.151384	0.588	0.308	6.74e-18	2
Rae1	4.14e-22	0.200062	0.803	0.505	7.4e-18	2
Srp19	4.57e-22	0.193139	0.794	0.496	8.18e-18	2
Atp5o.1	4.68e-22	0.235934	0.971	0.826	8.36e-18	2
Sf3b4	5.83e-22	0.201007	0.844	0.575	1.04e-17	2
Psmb9	7.11e-22	0.1747	0.986	0.839	1.27e-17	2
Pomp	7.17e-22	0.192676	0.988	0.909	1.28e-17	2
Plekhj1	8.89e-22	0.206653	0.945	0.743	1.59e-17	2
Srsf9	1.03e-21	0.187689	0.801	0.498	1.84e-17	2
Fxyd5	1.07e-21	0.192466	0.99	0.946	1.91e-17	2
Mrps22	1.12e-21	0.107168	0.417	0.192	2e-17	2
Smarcc1	1.29e-21	0.176294	0.688	0.396	2.31e-17	2
Josd2	1.41e-21	0.182235	0.755	0.458	2.52e-17	2
Rex1bd	1.61e-21	0.195476	0.866	0.599	2.87e-17	2
Dpm3	1.76e-21	0.190954	0.966	0.823	3.15e-17	2
Trp53	1.79e-21	0.207344	0.978	0.804	3.21e-17	2
Mrps15	1.86e-21	0.187116	0.827	0.519	3.32e-17	2
Tmem251	1.87e-21	0.147654	0.628	0.333	3.34e-17	2
Nutf2	2.18e-21	0.156164	0.499	0.251	3.9e-17	2
Mrpl35	2.23e-21	0.186403	0.806	0.508	4e-17	2
Mrpl58	2.28e-21	0.146786	0.705	0.392	4.08e-17	2
Nme6	2.32e-21	0.106034	0.487	0.236	4.16e-17	2
Rasal3	2.65e-21	0.114216	0.523	0.258	4.73e-17	2
Hnrnpm	2.85e-21	0.200923	0.952	0.71	5.09e-17	2
Clns1a	3.03e-21	0.209209	0.863	0.567	5.42e-17	2
Ywhah	3.24e-21	0.173473	0.969	0.784	5.8e-17	2
Phb	3.33e-21	0.213943	0.863	0.583	5.96e-17	2
Actn4	3.4e-21	0.160232	0.727	0.412	6.08e-17	2
Tuba4a	3.41e-21	0.238688	0.928	0.711	6.1e-17	2
Hnrnpa3	3.44e-21	0.20418	0.978	0.834	6.15e-17	2
Ube2i	3.54e-21	0.203849	0.954	0.8	6.33e-17	2
Hnrnpa0	3.61e-21	0.181984	0.693	0.402	6.46e-17	2
Zfp771	4e-21	0.171669	0.741	0.433	7.15e-17	2
Gna15	4.22e-21	0.135657	0.585	0.302	7.54e-17	2
Cyb561d2	4.89e-21	0.102173	0.448	0.21	8.75e-17	2
Psmc2	5.39e-21	0.19215	0.803	0.517	9.64e-17	2
Nudt21	5.41e-21	0.218971	0.93	0.673	9.68e-17	2
Ncln	7.8e-21	0.109329	0.436	0.209	1.4e-16	2
Cib1	7.9e-21	0.163688	0.647	0.371	1.41e-16	2
Atp5f1	8.23e-21	0.191647	0.983	0.904	1.47e-16	2
Pes1	8.34e-21	0.127301	0.6	0.315	1.49e-16	2
Wdr4	9.31e-21	0.107863	0.393	0.183	1.66e-16	2
Mrpl16	1.02e-20	0.167983	0.676	0.388	1.83e-16	2
Ctu2	1.08e-20	0.117228	0.482	0.237	1.93e-16	2
Ubtf	1.32e-20	0.165364	0.743	0.434	2.36e-16	2
Ino80c	1.42e-20	0.110581	0.441	0.208	2.53e-16	2
Sf3a3	1.42e-20	0.161367	0.724	0.417	2.55e-16	2
Baz1b	1.52e-20	0.143412	0.583	0.308	2.71e-16	2
Hnrnpa1	1.68e-20	0.203148	0.995	0.974	3.01e-16	2
Hnrnpl	1.77e-20	0.179435	0.801	0.502	3.16e-16	2
Csk	1.79e-20	0.194333	0.897	0.652	3.19e-16	2
Eny2	1.97e-20	0.204334	0.921	0.682	3.52e-16	2
Ccdc58	1.98e-20	0.126701	0.602	0.312	3.55e-16	2
Dhcr24	2.04e-20	0.100841	0.403	0.183	3.65e-16	2
Smn1	2.05e-20	0.124916	0.578	0.301	3.66e-16	2
Stoml2	2.1e-20	0.198854	0.856	0.57	3.76e-16	2
Mettl1	2.11e-20	0.163549	0.727	0.428	3.77e-16	2
Prdx1	2.29e-20	0.206822	0.995	0.931	4.1e-16	2
Polr2l	2.44e-20	0.213876	0.856	0.594	4.37e-16	2
Ppih	2.74e-20	0.131575	0.621	0.328	4.91e-16	2
Pdcd11	2.82e-20	0.130286	0.64	0.35	5.04e-16	2
Hypk	2.84e-20	0.206612	0.942	0.734	5.07e-16	2
Mthfd2	2.94e-20	0.130776	0.326	0.141	5.25e-16	2
Ppa1	2.94e-20	0.150799	0.947	0.707	5.25e-16	2
Arl6ip6	3e-20	0.11098	0.523	0.261	5.36e-16	2
Hat1	3.04e-20	0.153582	0.612	0.334	5.44e-16	2
Ccnd3	3.13e-20	0.179501	0.978	0.8	5.6e-16	2
Bad	3.33e-20	0.165404	0.727	0.434	5.96e-16	2
Coro1c	3.37e-20	0.118264	0.578	0.299	6.02e-16	2
Alad	3.68e-20	0.154688	0.664	0.381	6.57e-16	2
0610010K14Rik	3.75e-20	0.189605	0.818	0.513	6.7e-16	2
1700037H04Rik	3.78e-20	0.131194	0.576	0.304	6.76e-16	2
Pum3	3.84e-20	0.137717	0.595	0.324	6.87e-16	2
Ipo7	3.98e-20	0.128506	0.504	0.254	7.11e-16	2
Myl6	3.99e-20	0.148242	0.995	0.995	7.14e-16	2
Scarb1	4.23e-20	0.112701	0.456	0.221	7.56e-16	2
Fahd1	4.23e-20	0.109165	0.415	0.192	7.57e-16	2
Coq7	4.25e-20	0.10885	0.441	0.212	7.6e-16	2
Gmfg	4.44e-20	0.199505	0.969	0.807	7.94e-16	2
Edf1	4.47e-20	0.17733	0.976	0.896	7.99e-16	2
Psma4	4.52e-20	0.204434	0.959	0.823	8.08e-16	2
Prps1	4.67e-20	0.161976	0.657	0.371	8.34e-16	2
Pfas	4.72e-20	0.106488	0.357	0.16	8.45e-16	2
BC003965	4.78e-20	0.153189	0.657	0.372	8.55e-16	2
Timp3	4.84e-20	0.106829	0.317	0.135	8.65e-16	2
Mrpl49	4.97e-20	0.128273	0.592	0.316	8.88e-16	2
Cbx5	5.42e-20	0.158623	0.621	0.35	9.69e-16	2
Yrdc	5.49e-20	0.15763	0.674	0.385	9.81e-16	2
Mat2a	5.89e-20	0.215109	0.974	0.835	1.05e-15	2
Sf3a2	6.23e-20	0.181763	0.796	0.509	1.11e-15	2
D10Wsu102e	6.24e-20	0.101776	0.489	0.24	1.12e-15	2
Ass1	8.27e-20	0.156898	0.592	0.329	1.48e-15	2
Ddx24	8.76e-20	0.195711	0.88	0.617	1.57e-15	2
Rnaseh1	8.87e-20	0.106512	0.446	0.217	1.59e-15	2
Timm8b	8.9e-20	0.20295	0.928	0.686	1.59e-15	2
Tardbp	1.02e-19	0.17157	0.767	0.475	1.82e-15	2
Cct8	1.1e-19	0.179913	0.942	0.727	1.97e-15	2
Srpk1	1.1e-19	0.173891	0.782	0.487	1.97e-15	2
Wdr5	1.21e-19	0.133921	0.564	0.299	2.16e-15	2
Abhd14a	1.27e-19	0.123848	0.669	0.371	2.27e-15	2
Eif4a3	1.67e-19	0.209561	0.827	0.548	2.99e-15	2
Hmgb1	1.68e-19	0.166915	1	0.985	3e-15	2
Atic	1.78e-19	0.178307	0.765	0.467	3.18e-15	2
2810004N23Rik	1.8e-19	0.161315	0.736	0.444	3.22e-15	2
Ubl5	1.87e-19	0.182868	0.993	0.952	3.35e-15	2
Supt16	1.88e-19	0.125787	0.525	0.27	3.36e-15	2
Prkca	2.1e-19	0.158224	0.484	0.254	3.75e-15	2
Desi1	2.15e-19	0.107966	0.53	0.271	3.85e-15	2
B9d2	2.27e-19	0.155609	0.707	0.419	4.06e-15	2
Pbdc1	2.3e-19	0.190197	0.763	0.463	4.11e-15	2
Gtf2h5	2.79e-19	0.192937	0.823	0.55	4.99e-15	2
Tbcb	2.93e-19	0.182894	0.818	0.522	5.23e-15	2
Snrnp40	3.18e-19	0.177199	0.842	0.543	5.69e-15	2
Casp8ap2	3.24e-19	0.10029	0.391	0.185	5.79e-15	2
Apoo	3.81e-19	0.100213	0.444	0.215	6.82e-15	2
Dnajc21	3.83e-19	0.112566	0.518	0.263	6.85e-15	2
Prpf19	4.27e-19	0.167088	0.794	0.48	7.64e-15	2
Nelfe	4.44e-19	0.150481	0.707	0.408	7.94e-15	2
Taok3	4.63e-19	0.160399	0.695	0.415	8.27e-15	2
Polr3k	4.68e-19	0.161176	0.767	0.467	8.36e-15	2
Ubr7	4.84e-19	0.101029	0.48	0.241	8.65e-15	2
Grk6	5.18e-19	0.120319	0.585	0.317	9.26e-15	2
Abce1	5.45e-19	0.145769	0.626	0.351	9.74e-15	2
Gemin2	5.5e-19	0.102544	0.451	0.222	9.83e-15	2
Gins4	5.69e-19	0.124741	0.578	0.312	1.02e-14	2
Mitd1	6.57e-19	0.120629	0.758	0.441	1.17e-14	2
Phf10	6.64e-19	0.108022	0.46	0.227	1.19e-14	2
Cmss1	7.17e-19	0.122045	0.614	0.331	1.28e-14	2
Cd9	7.17e-19	0.253869	0.844	0.639	1.28e-14	2
Ptpn11	7.83e-19	0.118296	0.487	0.25	1.4e-14	2
Gm16286	8e-19	0.17843	0.947	0.738	1.43e-14	2
Prdx3	8.08e-19	0.170118	0.83	0.553	1.44e-14	2
Rangap1	8.42e-19	0.124045	0.554	0.297	1.51e-14	2
Prkar2b	8.88e-19	0.131194	0.614	0.34	1.59e-14	2
Gclm	8.95e-19	0.165837	0.851	0.54	1.6e-14	2
Gnpnat1	9.18e-19	0.115491	0.549	0.285	1.64e-14	2
Emilin1	1.02e-18	0.14674	0.758	0.455	1.83e-14	2
Sdhd	1.07e-18	0.196747	0.897	0.647	1.91e-14	2
Clptm1l	1.07e-18	0.135963	0.667	0.377	1.92e-14	2
Chchd10	1.28e-18	0.189761	0.671	0.406	2.28e-14	2
Atox1	1.28e-18	0.19312	0.959	0.829	2.28e-14	2
Timm17b	1.29e-18	0.17211	0.806	0.533	2.3e-14	2
Xpo1	1.33e-18	0.1166	0.388	0.184	2.38e-14	2
Cd320	1.33e-18	0.115383	0.494	0.253	2.38e-14	2
Srsf6	1.38e-18	0.198587	0.923	0.695	2.47e-14	2
Mrpl24	1.41e-18	0.180333	0.935	0.701	2.52e-14	2
Idh2	1.42e-18	0.196579	0.882	0.624	2.55e-14	2
Eif4g1	1.43e-18	0.186489	0.784	0.512	2.56e-14	2
Qdpr	1.48e-18	0.165948	0.789	0.507	2.64e-14	2
Strap	1.58e-18	0.180813	0.882	0.62	2.83e-14	2
Mta1	1.68e-18	0.115329	0.554	0.297	3.01e-14	2
Sf3a1	1.78e-18	0.137927	0.621	0.352	3.19e-14	2
Mrpl38	1.8e-18	0.138786	0.724	0.422	3.22e-14	2
Tcof1	2.16e-18	0.136273	0.64	0.363	3.86e-14	2
Tspan32	2.18e-18	0.188276	0.969	0.873	3.9e-14	2
Elovl1	2.23e-18	0.152333	0.748	0.443	3.99e-14	2
Mrps17	2.28e-18	0.182691	0.911	0.663	4.07e-14	2
1110004E09Rik	2.32e-18	0.11735	0.537	0.286	4.15e-14	2
Mrpl11	2.39e-18	0.172059	0.815	0.522	4.28e-14	2
Rpf1	2.5e-18	0.131465	0.695	0.391	4.47e-14	2
Larp4b	2.51e-18	0.130729	0.626	0.349	4.48e-14	2
Arl6ip4	2.52e-18	0.180071	0.854	0.565	4.5e-14	2
Smc6	2.89e-18	0.162174	0.736	0.446	5.17e-14	2
Sms	2.89e-18	0.180957	0.758	0.468	5.17e-14	2
Cct7	2.91e-18	0.215352	0.952	0.8	5.2e-14	2
Ipo5	3.05e-18	0.1558	0.588	0.341	5.45e-14	2
Eif2b1	3.12e-18	0.111762	0.54	0.284	5.59e-14	2
Chaf1b	3.17e-18	0.155499	0.688	0.397	5.66e-14	2
Gse1	3.24e-18	0.144927	0.64	0.375	5.8e-14	2
Mrpl34	3.59e-18	0.173629	0.897	0.683	6.42e-14	2
Tssc4	3.62e-18	0.14789	0.659	0.379	6.47e-14	2
Snrpg	3.77e-18	0.160367	0.993	0.988	6.74e-14	2
Ndufa13	3.83e-18	0.181193	0.99	0.939	6.84e-14	2
Maz	3.9e-18	0.17726	0.863	0.602	6.97e-14	2
Gtf2e2	4.19e-18	0.11144	0.564	0.3	7.48e-14	2
Naa10	4.26e-18	0.182223	0.882	0.643	7.62e-14	2
Kat2a	4.41e-18	0.123918	0.588	0.322	7.89e-14	2
Sae1	4.66e-18	0.173729	0.837	0.526	8.33e-14	2
Mrpl46	4.96e-18	0.123556	0.631	0.347	8.86e-14	2
Dcun1d5	5.19e-18	0.177485	0.825	0.546	9.28e-14	2
Abhd11	5.59e-18	0.148359	0.652	0.374	9.99e-14	2
Hspa5	5.66e-18	0.125014	0.868	0.585	1.01e-13	2
Nrm	5.92e-18	0.12853	0.53	0.287	1.06e-13	2
Mad2l2	6.68e-18	0.12428	0.576	0.312	1.19e-13	2
Szrd1	8.1e-18	0.128391	0.664	0.378	1.45e-13	2
Itgb1bp1	8.75e-18	0.114041	0.592	0.319	1.56e-13	2
Pus1	8.76e-18	0.121954	0.616	0.337	1.57e-13	2
Fundc2	9.09e-18	0.201933	0.947	0.746	1.63e-13	2
Naa38	9.21e-18	0.189095	0.93	0.757	1.65e-13	2
Ndufaf8	9.28e-18	0.179916	0.866	0.617	1.66e-13	2
Nubp2	9.53e-18	0.152651	0.715	0.437	1.7e-13	2
Rcl1	1.06e-17	0.125974	0.688	0.386	1.9e-13	2
Inip	1.07e-17	0.104434	0.518	0.272	1.91e-13	2
Clint1	1.07e-17	0.147685	0.691	0.413	1.91e-13	2
Sdhaf1	1.09e-17	0.141761	0.667	0.383	1.95e-13	2
St6galnac4	1.11e-17	0.153243	0.628	0.368	1.99e-13	2
Dynlrb1	1.12e-17	0.169632	0.974	0.88	1.99e-13	2
Thoc7	1.13e-17	0.185647	0.942	0.737	2.01e-13	2
Mycbp	1.31e-17	0.113185	0.537	0.286	2.34e-13	2
Srrt	1.33e-17	0.148155	0.679	0.403	2.38e-13	2
Ube2n	1.38e-17	0.184902	0.942	0.74	2.47e-13	2
Cela1	1.56e-17	0.115262	0.523	0.282	2.79e-13	2
Hspa9	1.66e-17	0.196283	0.885	0.659	2.96e-13	2
Creg1	1.76e-17	0.177388	0.974	0.857	3.15e-13	2
Snrpa	2.08e-17	0.175195	0.873	0.599	3.73e-13	2
Rfc5	2.13e-17	0.176782	0.638	0.378	3.82e-13	2
Glrx3	2.22e-17	0.196467	0.933	0.727	3.97e-13	2
Serf1	2.33e-17	0.143562	0.715	0.43	4.17e-13	2
Gtpbp4	2.38e-17	0.143039	0.741	0.457	4.25e-13	2
Spout1	3e-17	0.113781	0.537	0.292	5.36e-13	2
Brcc3	3.22e-17	0.105761	0.499	0.26	5.76e-13	2
Sdsl	3.27e-17	0.192839	0.842	0.594	5.85e-13	2
Kti12	3.43e-17	0.13797	0.674	0.395	6.14e-13	2
Ap2s1	3.54e-17	0.194813	0.952	0.785	6.34e-13	2
Zc3h18	3.63e-17	0.104911	0.559	0.302	6.48e-13	2
Ola1	3.76e-17	0.158943	0.712	0.453	6.72e-13	2
Srsf10	3.98e-17	0.175071	0.789	0.522	7.11e-13	2
Polr2d	4.1e-17	0.133289	0.71	0.414	7.33e-13	2
Prelid1	4.2e-17	0.177487	0.928	0.711	7.51e-13	2
Eftud2	4.34e-17	0.106981	0.535	0.29	7.75e-13	2
Atp2a2	4.46e-17	0.105963	0.448	0.228	7.98e-13	2
Drap1	4.67e-17	0.179297	0.897	0.658	8.36e-13	2
Jmjd6	5.17e-17	0.109468	0.564	0.304	9.25e-13	2
Mrps23	5.36e-17	0.157259	0.758	0.5	9.58e-13	2
Rad50	5.44e-17	0.1047	0.525	0.279	9.72e-13	2
Rbm14	5.86e-17	0.115336	0.482	0.257	1.05e-12	2
Dbi	5.89e-17	0.184726	0.966	0.833	1.05e-12	2
Naa15	7.2e-17	0.131164	0.64	0.367	1.29e-12	2
Eif4e2	7.71e-17	0.161499	0.835	0.559	1.38e-12	2
Psmd14	7.97e-17	0.157978	0.765	0.471	1.42e-12	2
Mrpl32	7.98e-17	0.152276	0.847	0.582	1.43e-12	2
Acsl5	8.38e-17	0.168667	0.767	0.479	1.5e-12	2
Klhdc3	8.4e-17	0.119916	0.597	0.335	1.5e-12	2
Parl	8.73e-17	0.142236	0.731	0.444	1.56e-12	2
Fh1	1.05e-16	0.126381	0.568	0.308	1.88e-12	2
Gpx1	1.07e-16	0.163732	0.998	0.982	1.92e-12	2
Tomm70a	1.16e-16	0.136364	0.715	0.435	2.08e-12	2
Clca3a1	1.33e-16	0.104601	0.393	0.194	2.38e-12	2
Suclg1	1.38e-16	0.168823	0.909	0.655	2.46e-12	2
Eprs	1.38e-16	0.142767	0.717	0.436	2.47e-12	2
Polr2h	1.42e-16	0.157969	0.815	0.539	2.54e-12	2
Hk1	1.58e-16	0.13557	0.839	0.532	2.82e-12	2
Uba2	1.6e-16	0.144793	0.715	0.432	2.86e-12	2
Sigmar1	1.68e-16	0.117235	0.547	0.302	3e-12	2
Rheb	1.72e-16	0.170264	0.918	0.666	3.08e-12	2
Khk	1.73e-16	0.180902	0.902	0.671	3.09e-12	2
Ndufb3	1.79e-16	0.178886	0.935	0.752	3.2e-12	2
Prpf31	1.91e-16	0.156786	0.71	0.436	3.41e-12	2
Ahi1	1.96e-16	0.104322	0.331	0.158	3.5e-12	2
Kars	2.03e-16	0.128481	0.729	0.432	3.62e-12	2
Acadl	2.35e-16	0.137283	0.818	0.524	4.2e-12	2
Rnps1	2.35e-16	0.158488	0.868	0.586	4.21e-12	2
Elf1	2.54e-16	0.151526	0.823	0.538	4.54e-12	2
Yars	2.59e-16	0.100206	0.41	0.207	4.63e-12	2
Litaf	2.67e-16	0.10001	0.54	0.291	4.77e-12	2
Psma1	3.39e-16	0.18209	0.983	0.841	6.07e-12	2
Brd3	3.44e-16	0.126667	0.674	0.403	6.14e-12	2
Pebp1	3.72e-16	0.157364	1	0.973	6.66e-12	2
Ddx1	3.93e-16	0.139267	0.683	0.404	7.03e-12	2
Asna1	4.12e-16	0.106632	0.576	0.315	7.37e-12	2
Morf4l2	4.32e-16	0.165525	0.923	0.703	7.72e-12	2
Spcs3	4.36e-16	0.105238	0.592	0.334	7.8e-12	2
Csnk2b	4.62e-16	0.172392	0.887	0.638	8.26e-12	2
Fkbp4	4.64e-16	0.173393	0.945	0.738	8.29e-12	2
Krtcap2	4.76e-16	0.155498	0.99	0.942	8.51e-12	2
Pop5	5.03e-16	0.139856	0.734	0.453	8.99e-12	2
Smap1	5.22e-16	0.139328	0.643	0.385	9.33e-12	2
Ppil3	5.82e-16	0.130872	0.693	0.42	1.04e-11	2
St3gal4	6.4e-16	0.105635	0.616	0.341	1.15e-11	2
Ptgs1	7.03e-16	0.109382	0.604	0.349	1.26e-11	2
Tmem258	7.85e-16	0.152943	0.981	0.926	1.4e-11	2
Tmpo	8.37e-16	0.152255	0.803	0.497	1.5e-11	2
Ppid	8.48e-16	0.151871	0.729	0.45	1.52e-11	2
Mrpl22	8.89e-16	0.114729	0.686	0.395	1.59e-11	2
Ndufa7	9.03e-16	0.148692	0.993	0.931	1.61e-11	2
Asap1	9.42e-16	0.11814	0.624	0.361	1.68e-11	2
Usp50	9.76e-16	0.166592	0.811	0.541	1.75e-11	2
Med9	1.02e-15	0.134769	0.664	0.397	1.83e-11	2
Alg5	1.05e-15	0.118889	0.6	0.342	1.88e-11	2
Tmed9	1.12e-15	0.163179	0.983	0.86	2.01e-11	2
Arpc4	1.18e-15	0.17239	0.962	0.834	2.11e-11	2
Impa2	1.34e-15	0.122995	0.669	0.4	2.4e-11	2
Sap18	1.38e-15	0.161562	0.873	0.63	2.47e-11	2
Lsm4	1.48e-15	0.17026	0.964	0.795	2.64e-11	2
Dus1l	1.54e-15	0.100412	0.504	0.275	2.76e-11	2
Ddx18	1.54e-15	0.1467	0.772	0.493	2.76e-11	2
Mtx2	1.58e-15	0.103474	0.657	0.372	2.82e-11	2
Sec61g	1.8e-15	0.125305	0.993	0.98	3.22e-11	2
Mtf2	1.92e-15	0.130832	0.77	0.478	3.44e-11	2
Clic1	1.94e-15	0.147	0.998	0.98	3.46e-11	2
Ccl5	1.94e-15	0.123868	0.424	0.23	3.47e-11	2
[truncated: 6,237 more rows]
