# Supplementary material for: Hematopoiesis under telomere attrition at the single-cell resolution
Source: Nat Commun. 2021 Nov 25;12:6850. doi: 10.1038/s41467-021-27206-7 (PMC8617077; doi:10.1038/s41467-021-27206-7)
Supplement: Supplementary file 10 — Dataset 8 [file 41467_2021_27206_MOESM10_ESM.xlsx]

## Sheet: Suppl. Table 8
Supplementary Dataset 8: scRNA-seq cluster markers of HSCs from G0 and G5/G6 R26-LSL mice.
	p_val	avg_logFC	pct.1	pct.2	p_val_adj	cluster
Ifitm1	1.89295e-51	0.386236	1	0.999	2.96549e-47	0
Ifitm3	4.4241e-48	0.326902	1	0.998	6.9308e-44	0
Slfn2	1.40816e-30	0.506539	0.708	0.472	2.20603e-26	0
Mllt3	3.06321e-26	0.328953	0.884	0.712	4.79882e-22	0
Chil5	1.72156e-24	0.228404	0.258	0.073	2.697e-20	0
Socs2	3.26985e-22	0.389495	0.748	0.58	5.12255e-18	0
Pdzk1ip1	1.09854e-21	0.265913	0.977	0.919	1.72097e-17	0
Pim1	5.08373e-20	0.349705	0.859	0.752	7.96416e-16	0
Procr	3.08341e-19	0.261042	0.771	0.568	4.83048e-15	0
Sult1a1	5.87134e-19	0.352226	0.58	0.365	9.19804e-15	0
Xbp1	1.03076e-18	0.365899	0.79	0.642	1.61479e-14	0
Ly6a	1.10193e-18	0.358672	0.908	0.795	1.72629e-14	0
Cd81	1.45299e-18	0.203516	0.977	0.94	2.27626e-14	0
Mycn	2.36064e-18	0.328775	0.88	0.786	3.69817e-14	0
Pygm	6.83166e-18	0.210154	0.307	0.128	1.07025e-13	0
Serpina3g	2.88055e-17	0.391616	0.956	0.911	4.51267e-13	0
Ly6e	5.15044e-16	0.221053	0.998	0.989	8.06868e-12	0
Igf1	5.03806e-15	0.22675	0.208	0.074	7.89262e-11	0
Gimap4	9.23626e-15	0.199301	0.265	0.115	1.44695e-10	0
Tnip3	9.69046e-15	0.359077	0.559	0.404	1.51811e-10	0
H2-D1	1.31506e-14	0.141995	1	0.995	2.06018e-10	0
Vwf	2.17027e-14	0.221101	0.401	0.222	3.39995e-10	0
Gimap3	3.07451e-14	0.17541	0.227	0.088	4.81652e-10	0
Meg3	3.57735e-14	0.397893	0.401	0.225	5.60427e-10	0
Ltb	3.62512e-14	0.312877	0.842	0.736	5.67912e-10	0
Smtnl1	4.01815e-14	0.173493	0.239	0.099	6.29483e-10	0
Pdgfc	1.04381e-13	0.134263	0.158	0.048	1.63523e-09	0
Lst1	3.34607e-13	0.242723	0.855	0.777	5.24196e-09	0
Clu	4.0193e-13	0.204842	0.263	0.125	6.29664e-09	0
Sepw1	5.43506e-13	0.139236	1	0.995	8.51457e-09	0
Tgm2	1.03845e-12	0.223274	0.702	0.577	1.62684e-08	0
Cd63	1.46971e-12	0.190869	0.971	0.946	2.30245e-08	0
Tmem176b	2.37474e-12	0.177835	0.966	0.952	3.72026e-08	0
Tmem176a	2.78047e-12	0.205695	0.91	0.826	4.35588e-08	0
Ramp2	6.06494e-12	0.163429	0.155	0.053	9.50133e-08	0
Cdkn1c	7.98891e-12	0.260949	0.624	0.472	1.25154e-07	0
Gimap6	1.8369e-11	0.190132	0.874	0.812	2.87768e-07	0
Rorc	1.96378e-11	0.150807	0.214	0.094	3.07645e-07	0
Snap23	2.8642e-11	0.205587	0.664	0.513	4.48706e-07	0
Bst2	4.29895e-11	0.206371	0.845	0.766	6.73474e-07	0
Apoe	4.8141e-11	0.223704	0.933	0.907	7.54177e-07	0
Lpar6	5.46753e-11	0.210009	0.443	0.29	8.56544e-07	0
Eif4a2	5.62794e-11	0.142969	0.983	0.95	8.81674e-07	0
Cd74	6.92338e-11	0.519207	0.693	0.586	1.08462e-06	0
Obscn	8.09561e-11	0.188829	0.431	0.274	1.26826e-06	0
Hacd4	1.00025e-10	0.210331	0.727	0.629	1.56699e-06	0
Cebpb	2.25065e-10	0.194115	0.609	0.47	3.52586e-06	0
Slc39a1	2.55925e-10	0.208322	0.378	0.238	4.00932e-06	0
Itm2b	5.40948e-10	0.123012	0.998	0.995	8.47449e-06	0
Mfap2	9.21001e-10	0.122396	0.221	0.107	1.44284e-05	0
Gimap5	9.48465e-10	0.221459	0.672	0.55	1.48586e-05	0
Slamf1	1.24391e-09	0.187707	0.342	0.219	1.94871e-05	0
Serpina3f	1.25026e-09	0.221222	0.179	0.079	1.95866e-05	0
Gng11	1.67789e-09	0.181892	0.878	0.84	2.62858e-05	0
Tbxas1	1.76418e-09	0.182718	0.742	0.64	2.76376e-05	0
Inhba	2.02341e-09	0.101206	0.124	0.042	3.16987e-05	0
Nov	3.32601e-09	0.257332	0.233	0.12	5.21052e-05	0
Fkbp1a	3.39013e-09	0.151093	0.958	0.905	5.31098e-05	0
Laptm4a	3.98355e-09	0.128311	0.933	0.891	6.24063e-05	0
Iigp1	3.99275e-09	0.313204	0.462	0.328	6.25505e-05	0
Aldoa	4.86543e-09	0.138546	0.987	0.956	7.62218e-05	0
Ccnd2	5.83483e-09	0.147682	0.987	0.961	9.14085e-05	0
Ecscr	5.995e-09	0.157265	0.38	0.25	9.39177e-05	0
Ptprcap	6.17023e-09	0.135651	0.989	0.981	9.66629e-05	0
Ahnak	6.77615e-09	0.105853	0.116	0.039	0.000106155	0
Ctsh	7.21545e-09	0.140502	0.294	0.167	0.000113037	0
Wfdc2	7.61367e-09	0.178728	0.34	0.21	0.000119276	0
Efna1	1.70181e-08	0.114239	0.231	0.121	0.000266605	0
Gm10419	2.53209e-08	0.121017	0.197	0.099	0.000396677	0
Ifi47	3.4418e-08	0.189676	0.651	0.541	0.000539192	0
Gabarapl1	6.38976e-08	0.147927	0.874	0.786	0.00100102	0
Nkx2-3	8.52734e-08	0.173459	0.679	0.552	0.00133589	0
Gstm1	1.59048e-07	0.15385	0.851	0.776	0.00249165	0
Rabac1	1.75231e-07	0.13225	0.92	0.894	0.00274517	0
Gm4951	1.82418e-07	0.139891	0.372	0.248	0.00285776	0
Mettl7a1	1.94926e-07	0.141212	0.697	0.579	0.00305371	0
Ehd3	2.22329e-07	0.142093	0.319	0.204	0.00348301	0
S100a6	2.66483e-07	0.182378	0.679	0.579	0.00417473	0
Ifi44	2.81013e-07	0.15276	0.315	0.204	0.00440236	0
Il18bp	2.86331e-07	0.115482	0.208	0.113	0.00448566	0
S100a11	2.93939e-07	0.124313	0.975	0.961	0.00460485	0
Gabarap	3.00307e-07	0.124284	0.96	0.928	0.00470461	0
Uba7	3.66203e-07	0.159086	0.859	0.815	0.00573693	0
Gbp3	3.68049e-07	0.149925	0.321	0.213	0.00576585	0
Ctsb	5.05293e-07	0.136651	0.746	0.661	0.00791593	0
Tns2	5.54584e-07	0.113501	0.191	0.101	0.00868811	0
Rhoj	5.59238e-07	0.110356	0.187	0.1	0.00876102	0
Pik3r1	5.64149e-07	0.168032	0.628	0.541	0.00883796	0
2310001H17Rik	9.1572e-07	0.162455	0.548	0.449	0.0143457	0
Mtfr1l	9.19255e-07	0.132854	0.731	0.634	0.014401	0
Ifit1	9.55432e-07	0.110486	0.237	0.135	0.0149678	0
Shisa5	1.10906e-06	0.139084	0.931	0.913	0.0173745	0
Tgtp1	1.95349e-06	0.162052	0.273	0.177	0.0306034	0
Stat1	2.11775e-06	0.185755	0.529	0.427	0.0331766	0
Cited2	2.12708e-06	0.161949	0.84	0.788	0.0333228	0
Afap1l1	2.38594e-06	0.157019	0.555	0.46	0.0373782	0
Gbp4	2.70946e-06	0.104742	0.126	0.058	0.0424465	0
B4galt4	2.91189e-06	0.148222	0.416	0.316	0.0456177	0
Orai1	3.23812e-06	0.127427	0.607	0.524	0.0507285	0
Trim47	3.25574e-06	0.172836	0.727	0.666	0.0510045	0
Klf6	3.59903e-06	0.100716	0.263	0.161	0.0563824	0
Jund	3.90677e-06	0.145828	0.763	0.684	0.0612035	0
Unc45b	3.91296e-06	0.140103	0.389	0.282	0.0613005	0
Mylk	4.82087e-06	0.103029	0.216	0.128	0.0755237	0
Socs1	5.27219e-06	0.137848	0.282	0.191	0.0825942	0
Kazald1	5.50088e-06	0.130035	0.349	0.245	0.0861769	0
Psme1	5.73146e-06	0.128517	0.96	0.935	0.089789	0
Vat1	6.32816e-06	0.140942	0.561	0.465	0.0991369	0
Use1	7.32197e-06	0.10416	0.926	0.888	0.114706	0
Vmp1	9.32497e-06	0.151628	0.569	0.506	0.146085	0
Ccnd3	9.32986e-06	0.118416	0.897	0.818	0.146162	0
Il2rg	9.6505e-06	0.135583	0.561	0.455	0.151185	0
Ube2l6	1.0347e-05	0.125108	0.767	0.713	0.162097	0
Sqrdl	1.13532e-05	0.113387	0.229	0.142	0.17786	0
Fxyd5	1.13781e-05	0.114247	0.954	0.923	0.17825	0
Timp3	1.36633e-05	0.142367	0.174	0.1	0.21405	0
Cd82	1.38623e-05	0.124504	0.397	0.297	0.217167	0
Eno1	1.62718e-05	0.122692	0.882	0.858	0.254915	0
Gda	1.88446e-05	0.116727	0.328	0.234	0.295219	0
Maged2	1.93666e-05	0.128338	0.387	0.295	0.303397	0
Tgtp2	2.12735e-05	0.173485	0.391	0.303	0.33327	0
Fam43a	2.1458e-05	0.119068	0.408	0.309	0.33616	0
Junb	2.31513e-05	0.164631	0.355	0.264	0.362689	0
Igtp	2.41622e-05	0.19664	0.466	0.385	0.378526	0
Tcf15	2.65464e-05	0.119132	0.54	0.455	0.415876	0
Plk2	2.74055e-05	0.108815	0.137	0.071	0.429334	0
Tapbp	2.97762e-05	0.12593	0.712	0.654	0.466475	0
Nupr1	3.07839e-05	0.202627	0.395	0.297	0.48226	0
Pglyrp2	3.16446e-05	0.113696	0.447	0.359	0.495745	0
Smim14	4.045e-05	0.100138	0.855	0.82	0.63369	0
Camk2d	4.72414e-05	0.128981	0.45	0.358	0.740083	0
Cyb5a	4.8375e-05	0.109011	0.826	0.797	0.757843	0
Ndn	5.44739e-05	0.132939	0.441	0.359	0.853388	0
Batf2	5.80198e-05	0.103409	0.179	0.108	0.908938	0
Rtp4	8.81567e-05	0.146306	0.483	0.394	1	0
Calm1	9.44578e-05	0.10812	0.952	0.921	1	0
Isg15	9.64517e-05	0.10143	0.357	0.27	1	0
Mpl	0.000102911	0.114909	0.884	0.876	1	0
Prex2	0.000120377	0.100884	0.225	0.151	1	0
Ldha	0.000120881	0.119053	0.968	0.938	1	0
Anxa7	0.000122948	0.101234	0.603	0.522	1	0
Ctsc	0.00012765	0.135045	0.353	0.273	1	0
Ubc	0.000132212	0.111321	0.872	0.843	1	0
Abcg2	0.000136448	0.109037	0.504	0.423	1	0
Lgals3bp	0.000140351	0.104962	0.58	0.504	1	0
Rtcb	0.000158098	0.104455	0.847	0.808	1	0
Tpp1	0.000173129	0.107369	0.336	0.259	1	0
Tmem33	0.000183757	0.104829	0.424	0.343	1	0
Otub1	0.000198514	0.137827	0.5	0.441	1	0
Gbp7	0.000244383	0.121567	0.515	0.441	1	0
Plxdc2	0.000257509	0.107674	0.315	0.241	1	0
PISD	0.000260673	0.113012	0.872	0.844	1	0
Sgms1	0.000264087	0.112296	0.599	0.532	1	0
Vimp	0.000328304	0.112614	0.485	0.405	1	0
H2-Q4	0.000337501	0.104196	0.771	0.705	1	0
Ier2	0.000368135	0.10128	0.651	0.578	1	0
Pim2	0.000440464	0.127621	0.21	0.145	1	0
Lsp1	0.000559506	0.118766	0.704	0.655	1	0
Cers5	0.000580137	0.11418	0.418	0.345	1	0
Dguok	0.000694147	0.106708	0.676	0.644	1	0
Cbx6	0.000755783	0.122512	0.605	0.558	1	0
Acot2	0.000845465	0.110548	0.263	0.193	1	0
Ppp1r11	0.000882424	0.109296	0.679	0.624	1	0
Fam213a	0.000924956	0.105964	0.548	0.496	1	0
Cltb	0.000946892	0.101119	0.649	0.566	1	0
Nras	0.00101099	0.105036	0.559	0.49	1	0
Ubl7	0.00109632	0.114039	0.794	0.76	1	0
Irf7	0.00131061	0.121593	0.326	0.258	1	0
Nt5c3	0.00135195	0.10726	0.75	0.699	1	0
Psmb10	0.0017262	0.112878	0.794	0.735	1	0
Vill	0.00191937	0.114848	0.349	0.286	1	0
Btg1	0.0021463	0.101803	0.523	0.452	1	0
Tax1bp1	0.00225838	0.10016	0.658	0.609	1	0
Pnp	0.0030228	0.122216	0.683	0.648	1	0
Parp14	0.00305878	0.109993	0.256	0.201	1	0
Guca1a	0.00399337	0.109774	0.494	0.441	1	0
Ncoa7	0.00440646	0.107158	0.391	0.329	1	0
Irf1	0.00507007	0.167948	0.426	0.376	1	0
Prtn3	0.00543683	0.102267	0.366	0.301	1	0
H2-Aa	0.00707153	0.232236	0.513	0.466	1	0
Nfkbia	0.00948417	0.13093	0.647	0.599	1	0
Ctla2a	2.5309e-20	0.373674	0.902	0.744	3.9649e-16	1
Sox4	4.35853e-20	0.345366	0.83	0.68	6.82807e-16	1
Ramp1	1.51696e-19	0.300233	0.851	0.691	2.37647e-15	1
Cmtm7	2.65746e-18	0.2611	0.979	0.924	4.16318e-14	1
Arhgdib	8.91722e-17	0.242479	0.972	0.949	1.39697e-12	1
Gm19590	3.12569e-16	0.25772	0.728	0.511	4.89671e-12	1
Actg1	3.29493e-16	0.199986	1	0.987	5.16184e-12	1
Gpx1	1.88882e-13	0.160888	0.997	0.99	2.95902e-09	1
Coro1a	1.84946e-12	0.207488	0.938	0.921	2.89737e-08	1
Laptm5	5.99437e-12	0.18819	0.928	0.874	9.39078e-08	1
Ndrg1	5.77956e-11	0.168634	0.254	0.123	9.05425e-07	1
Gmfg	1.87855e-10	0.274592	0.756	0.642	2.94293e-06	1
Aldoa1	2.39704e-10	0.164052	0.995	0.956	3.7552e-06	1
Ptpre	3.4009e-10	0.23538	0.622	0.477	5.32785e-06	1
Mdfi	8.5906e-10	0.204076	0.586	0.457	1.3458e-05	1
Glipr1	2.55982e-09	0.218678	0.599	0.474	4.01022e-05	1
Myc	3.59784e-09	0.272718	0.558	0.421	5.63638e-05	1
Tmsb10	7.33906e-09	0.16449	1	0.984	0.000114974	1
Muc13	7.8147e-09	0.205896	0.545	0.411	0.000122425	1
Btf3	9.78839e-09	0.102348	1	0.998	0.000153345	1
Arpc2	1.83857e-08	0.144816	0.977	0.955	0.00028803	1
Dusp6	2.42794e-08	0.155268	0.265	0.151	0.000380361	1
Taldo1	4.42924e-08	0.182014	0.743	0.657	0.000693884	1
Myl12b	4.64364e-08	0.166211	0.961	0.92	0.000727473	1
Cd34	4.22699e-07	0.184221	0.452	0.335	0.00662201	1
Eef2	4.41494e-07	0.100772	1	0.999	0.00691644	1
Ankrd13a	5.01244e-07	0.16449	0.856	0.802	0.00785249	1
Rnase6	5.22403e-07	0.126341	0.206	0.111	0.00818397	1
Vasp	6.60569e-07	0.141757	0.853	0.808	0.0103485	1
Dapp1	6.69165e-07	0.162453	0.828	0.781	0.0104831	1
Kdm5b	7.2663e-07	0.13134	0.314	0.197	0.0113834	1
Serpinb1a	1.2404e-06	0.136759	0.229	0.136	0.0194321	1
Dtnbp1	1.76292e-06	0.153528	0.596	0.503	0.0276178	1
Rgs1	2.39288e-06	0.202365	0.347	0.236	0.0374869	1
Zfp36l2	2.74581e-06	0.126701	0.985	0.974	0.0430158	1
Arhgap30	2.83616e-06	0.138975	0.283	0.184	0.0444313	1
Gsto1	3.06234e-06	0.153424	0.725	0.65	0.0479746	1
Eif3e	3.08686e-06	0.104183	0.992	0.982	0.0483588	1
Gltscr2	3.14603e-06	0.104153	0.99	0.976	0.0492857	1
Myb	3.4337e-06	0.164375	0.656	0.557	0.0537923	1
Ddit4	3.83699e-06	0.139075	0.347	0.244	0.0601103	1
Pf4	4.43789e-06	0.194676	0.308	0.203	0.0695239	1
Cd27	5.76217e-06	0.140641	0.699	0.608	0.0902701	1
Mir142hg	5.84145e-06	0.110862	0.221	0.134	0.0915121	1
Zbtb7a	6.45777e-06	0.150223	0.512	0.415	0.101167	1
Ctla2b	7.22663e-06	0.135329	0.447	0.346	0.113212	1
Zfos1	1.38806e-05	0.136663	0.918	0.902	0.217453	1
Sdsl	1.85033e-05	0.164284	0.566	0.479	0.289872	1
Slc35c2	1.99727e-05	0.139736	0.434	0.345	0.312892	1
Vim	2.34156e-05	0.161762	0.699	0.628	0.366829	1
Cd37	3.37633e-05	0.107192	0.311	0.219	0.528936	1
Phgdh	3.66712e-05	0.113965	0.828	0.756	0.574491	1
Cpne2	4.51643e-05	0.113613	0.63	0.545	0.707543	1
Fyb	7.26607e-05	0.138662	0.301	0.222	1	1
Gpr171	9.44966e-05	0.111764	0.375	0.284	1	1
Lyl1	9.50339e-05	0.127357	0.928	0.878	1	1
Gm5111	0.000100547	0.100512	0.324	0.235	1	1
Myl10	0.000105927	0.240555	0.53	0.449	1	1
Gpsm3	0.000116932	0.114193	0.64	0.57	1	1
2021-09-01	0.00012924	0.152769	0.668	0.621	1	1
Jtb	0.000140942	0.128205	0.573	0.504	1	1
Top1	0.000147236	0.136791	0.735	0.683	1	1
Acads	0.000175539	0.127547	0.429	0.351	1	1
Ppdpf	0.000181352	0.113114	0.887	0.846	1	1
Slc25a4	0.00020912	0.113533	0.895	0.86	1	1
Alox5ap	0.000265352	0.111443	0.874	0.851	1	1
Abce1	0.000290023	0.106573	0.373	0.294	1	1
Phlda2	0.000294159	0.131322	0.27	0.195	1	1
Meis1	0.00032999	0.122765	0.851	0.833	1	1
Eef2k	0.000394482	0.129807	0.463	0.398	1	1
Cstb	0.000512316	0.100741	0.684	0.647	1	1
Hmha1	0.000517384	0.119217	0.756	0.734	1	1
Sp110	0.000545392	0.116068	0.65	0.6	1	1
Lypla1	0.000586778	0.102396	0.393	0.322	1	1
Aldh2	0.000655238	0.107414	0.936	0.937	1	1
Rhoh	0.000677422	0.114674	0.465	0.388	1	1
Cct4	0.000687612	0.101058	0.933	0.916	1	1
Lat	0.000732582	0.105628	0.391	0.313	1	1
Rsl24d1	0.000855602	0.103801	0.753	0.709	1	1
Pck2	0.000875683	0.112964	0.393	0.32	1	1
Apex1	0.000891341	0.105839	0.661	0.603	1	1
Clns1a	0.000898155	0.100479	0.584	0.525	1	1
BC028528	0.000910034	0.116267	0.445	0.383	1	1
Galnt6	0.000973745	0.104393	0.275	0.207	1	1
Polr1c	0.000981391	0.117626	0.578	0.532	1	1
Gmfb	0.000983649	0.1025	0.301	0.238	1	1
Lcp1	0.00101429	0.113105	0.843	0.793	1	1
Acap1	0.00122107	0.107285	0.47	0.404	1	1
C1qbp	0.00124764	0.104805	0.838	0.778	1	1
Tsc22d1	0.00131034	0.100656	0.9	0.878	1	1
Tmem123	0.00131327	0.115645	0.532	0.465	1	1
Snhg12	0.00199136	0.109083	0.488	0.439	1	1
Adgrl4	0.00245207	0.129454	0.568	0.539	1	1
Arhgap15	0.0025199	0.126585	0.319	0.26	1	1
Nfe2	0.00258514	0.104504	0.758	0.75	1	1
Gar1	0.00323171	0.100167	0.653	0.592	1	1
Gramd1a	0.00365936	0.110001	0.38	0.32	1	1
Ddx21	0.00395945	0.109833	0.517	0.47	1	1
Tacstd2	0.00441464	0.111704	0.208	0.157	1	1
Camkk2	0.00499901	0.101041	0.419	0.369	1	1
Ap2b1	0.00759072	0.101517	0.329	0.281	1	1
Rcc2	0.00989781	0.100857	0.573	0.536	1	1
Ung	2.21734e-170	0.892956	0.805	0.096	3.47368e-166	2
Mcm5	6.4624e-125	0.720538	0.811	0.169	1.0124e-120	2
Hells	1.31451e-115	0.625519	0.71	0.119	2.0593e-111	2
Dtl	5.26882e-100	0.545679	0.65	0.11	8.25414e-96	2
Cdt1	2.59519e-99	0.542267	0.668	0.121	4.06562e-95	2
Tipin	2.71983e-98	0.707944	0.868	0.313	4.26088e-94	2
Mcm6	5.46943e-97	0.760046	0.922	0.389	8.5684e-93	2
E2f1	2.19003e-96	0.546976	0.644	0.116	3.43089e-92	2
Lig1	3.09238e-95	0.657245	0.766	0.184	4.84452e-91	2
Ptma	2.48479e-92	0.440573	1	0.999	3.89267e-88	2
Cdca7	6.97229e-90	0.719724	0.943	0.481	1.09228e-85	2
Pcna	1.41289e-88	0.752769	0.904	0.408	2.21343e-84	2
Mcm7	3.23726e-86	0.659363	0.862	0.302	5.07149e-82	2
Dut	2.05447e-85	0.760278	0.946	0.546	3.21854e-81	2
Mcm3	3.03241e-84	0.67324	0.865	0.348	4.75057e-80	2
Gins2	8.10322e-82	0.475088	0.623	0.13	1.26945e-77	2
Tuba1b	3.52495e-80	0.599922	1	0.956	5.52219e-76	2
Ranbp1	1.32688e-78	0.629642	0.994	0.865	2.07868e-74	2
Ran	1.50751e-78	0.580099	1	0.943	2.36166e-74	2
Mcm2	1.99922e-76	0.606756	0.781	0.269	3.13198e-72	2
Dctpp1	6.3488e-76	0.687729	0.955	0.613	9.94603e-72	2
Gmnn	8.03321e-76	0.548245	0.671	0.17	1.25848e-71	2
Slbp	2.55003e-74	0.628069	0.925	0.474	3.99487e-70	2
H2afz	1.16029e-72	0.502459	1	0.979	1.81771e-68	2
Dhfr	1.91607e-72	0.428571	0.503	0.088	3.00171e-68	2
Mif	1.12304e-70	0.548607	1	0.967	1.75935e-66	2
Prim1	1.53232e-70	0.438002	0.605	0.141	2.40053e-66	2
Uhrf1	1.44561e-68	0.430744	0.53	0.103	2.26469e-64	2
Erh	3.08588e-67	0.495435	1	0.929	4.83433e-63	2
Rpa2	8.10605e-67	0.571024	0.829	0.351	1.26989e-62	2
Fen1	1.25461e-66	0.511207	0.737	0.241	1.96547e-62	2
Stmn1	2.46475e-63	0.636639	0.994	0.933	3.86128e-59	2
Dtymk	3.56022e-61	0.5763	0.904	0.481	5.57744e-57	2
Syce2	1.76072e-60	0.556256	0.844	0.372	2.75835e-56	2
Fignl1	1.89787e-60	0.319041	0.425	0.071	2.9732e-56	2
Srsf2	2.13887e-60	0.509462	1	0.89	3.35075e-56	2
Ppia	2.584e-60	0.28612	1	0.999	4.04809e-56	2
Apitd1	1.03783e-59	0.368255	0.491	0.1	1.62586e-55	2
Zfp367	3.25192e-59	0.387631	0.494	0.104	5.09446e-55	2
Snrpd1	4.68118e-58	0.509544	0.967	0.768	7.33354e-54	2
Fam111a	6.15087e-56	0.464861	0.722	0.263	9.63595e-52	2
Nop10	1.216e-55	0.381693	1	0.981	1.90499e-51	2
Cdk4	1.40955e-55	0.461118	0.988	0.87	2.2082e-51	2
Siva1	1.56635e-55	0.532879	0.916	0.617	2.45385e-51	2
Nasp	3.30267e-54	0.417837	0.602	0.174	5.17396e-50	2
Srsf7	6.43745e-54	0.48742	0.982	0.766	1.00849e-49	2
Mcm4	7.154e-53	0.363052	0.563	0.149	1.12075e-48	2
Sdf2l1	2.44811e-52	0.511841	0.683	0.247	3.83521e-48	2
Hint1	1.60538e-51	0.388295	1	0.969	2.51498e-47	2
Tyms	4.77503e-51	0.48475	0.629	0.209	7.48057e-47	2
Anp32b	6.87155e-50	0.420816	0.991	0.926	1.0765e-45	2
Rmi2	1.05212e-47	0.309837	0.437	0.099	1.64825e-43	2
Timeless	1.33892e-47	0.24685	0.323	0.049	2.09755e-43	2
Pfn1	3.96534e-47	0.303893	1	0.998	6.2121e-43	2
Dnph1	7.10767e-47	0.431519	0.707	0.293	1.11349e-42	2
Nrm	8.03724e-47	0.381847	0.614	0.2	1.25911e-42	2
Rfc2	1.3233e-45	0.472547	0.901	0.553	2.07308e-41	2
Hnrnpf	1.34945e-45	0.366934	0.997	0.958	2.11405e-41	2
Wdr76	1.46163e-45	0.276802	0.401	0.083	2.28979e-41	2
Chaf1a	4.17441e-45	0.315279	0.425	0.1	6.53963e-41	2
Eif5a	6.41087e-45	0.362294	1	0.995	1.00433e-40	2
Usp1	1.62678e-43	0.385683	0.668	0.25	2.54851e-39	2
Ybx1	1.65591e-43	0.351872	0.997	0.982	2.59414e-39	2
Nme1	2.04618e-43	0.445222	0.979	0.781	3.20555e-39	2
Tk1	3.33858e-43	0.306568	0.356	0.067	5.23021e-39	2
Sumo2	3.37596e-43	0.326952	1	0.981	5.28878e-39	2
Slc25a5	2.19458e-42	0.438396	0.997	0.937	3.43803e-38	2
Dnajc9	1.27383e-41	0.436355	0.841	0.446	1.99559e-37	2
Dscc1	3.11715e-41	0.184271	0.246	0.03	4.88333e-37	2
Pold1	4.17072e-41	0.318128	0.506	0.153	6.53386e-37	2
Set	7.60247e-40	0.395477	0.994	0.913	1.191e-35	2
Hmgb2	1.77569e-39	0.182294	0.946	0.695	2.78179e-35	2
Alyref	2.06195e-39	0.432912	0.901	0.558	3.23025e-35	2
Tubb5	3.54478e-39	0.370244	0.997	0.962	5.55325e-35	2
Lmnb1	5.78976e-39	0.335226	0.62	0.223	9.07024e-35	2
Mrpl18	7.40953e-39	0.380421	0.922	0.624	1.16078e-34	2
Psmc3ip	8.73053e-39	0.295376	0.428	0.117	1.36772e-34	2
Hmgn2	9.95392e-39	0.351483	1	0.953	1.55938e-34	2
Marcksl1	1.26271e-38	0.458843	0.847	0.492	1.97817e-34	2
Hnrnpab	1.94381e-38	0.422769	0.949	0.722	3.04517e-34	2
Dnmt1	2.64511e-38	0.34268	0.62	0.233	4.14382e-34	2
Atad2	1.06875e-37	0.264303	0.425	0.114	1.6743e-33	2
Atp5g1	1.52625e-37	0.356306	0.991	0.908	2.39102e-33	2
Cycs	4.777e-37	0.462092	0.898	0.604	7.48365e-33	2
Srm	6.17229e-37	0.457802	0.814	0.465	9.6695e-33	2
Ppil1	1.55709e-36	0.374542	0.766	0.377	2.43933e-32	2
Nap1l1	3.34435e-36	0.397564	0.964	0.795	5.23926e-32	2
Cenpk	5.4804e-36	0.211324	0.293	0.057	8.5856e-32	2
Hsp90aa1	7.20554e-36	0.413984	0.991	0.9	1.12882e-31	2
Higd1a	7.93937e-36	0.424234	0.835	0.529	1.24378e-31	2
Nop56	8.89521e-36	0.386801	0.907	0.607	1.39352e-31	2
Hspe1	9.89111e-36	0.388856	0.988	0.93	1.54954e-31	2
Hmgn1	7.99524e-35	0.373904	0.982	0.869	1.25253e-30	2
Pmf1	1.45096e-34	0.327078	0.659	0.267	2.27307e-30	2
Ccne2	1.78887e-34	0.158733	0.219	0.029	2.80244e-30	2
Exo1	2.56102e-34	0.180726	0.254	0.044	4.01209e-30	2
Hat1	1.20879e-33	0.315773	0.596	0.236	1.8937e-29	2
Spc24	2.12301e-33	0.224314	0.413	0.11	3.3259e-29	2
Topbp1	3.10682e-33	0.277229	0.497	0.17	4.86715e-29	2
Rfc5	4.67484e-33	0.343531	0.692	0.309	7.32361e-29	2
Tpi1	4.8087e-33	0.312149	0.982	0.901	7.53331e-29	2
Rnaseh2b	6.90917e-33	0.273985	0.488	0.166	1.08239e-28	2
Dek	7.35982e-33	0.384688	0.94	0.699	1.15299e-28	2
Cks1b	2.50689e-32	0.320266	0.814	0.416	3.92729e-28	2
Rrm1	3.19604e-32	0.277215	0.503	0.173	5.00691e-28	2
Dna2	3.49042e-32	0.224498	0.326	0.08	5.46809e-28	2
Rps27l	5.95508e-32	0.317892	1	0.937	9.32923e-28	2
U2af1	1.03071e-31	0.346122	0.958	0.793	1.6147e-27	2
Rbmxl1	1.55815e-31	0.366856	0.868	0.578	2.441e-27	2
Raly	1.84425e-31	0.358024	0.964	0.797	2.8892e-27	2
Rad51ap1	1.98284e-31	0.213821	0.281	0.061	3.10632e-27	2
Tmem107	1.29724e-30	0.238741	0.41	0.128	2.03226e-26	2
Orc6	1.47743e-30	0.267534	0.554	0.211	2.31454e-26	2
Pkmyt1	2.52697e-30	0.205075	0.302	0.072	3.95875e-26	2
Pola2	3.93542e-30	0.23623	0.383	0.113	6.16523e-26	2
Zmynd19	4.7802e-30	0.243085	0.503	0.178	7.48865e-26	2
Nup62	7.15082e-30	0.292412	0.611	0.253	1.12025e-25	2
Shmt1	7.67026e-30	0.229039	0.398	0.119	1.20162e-25	2
Nhp2	1.3471e-29	0.382991	0.895	0.692	2.11036e-25	2
Snrpb	2.31586e-29	0.28596	0.997	0.956	3.62802e-25	2
Hn1l	3.30005e-29	0.316562	0.713	0.348	5.16986e-25	2
G3bp1	5.82787e-29	0.333389	0.97	0.841	9.12995e-25	2
Rad51	6.8833e-29	0.209312	0.305	0.077	1.07834e-24	2
Srsf3	7.38476e-29	0.280753	0.994	0.941	1.1569e-24	2
Rfc4	8.67352e-29	0.293517	0.515	0.202	1.35879e-24	2
Nsg1	2.11284e-28	0.233228	0.329	0.092	3.30998e-24	2
Cox5a	2.58186e-28	0.355955	0.955	0.786	4.04475e-24	2
Crip1	5.26785e-28	0.357846	0.955	0.717	8.25261e-24	2
Cenpm	6.91686e-28	0.242785	0.377	0.115	1.0836e-23	2
Rad54l	7.67408e-28	0.209513	0.32	0.087	1.20222e-23	2
Hirip3	9.27522e-28	0.246712	0.47	0.17	1.45306e-23	2
Chd3os	1.1751e-27	0.195787	0.335	0.093	1.84091e-23	2
Pold2	1.97385e-27	0.316237	0.701	0.352	3.09224e-23	2
Mrpl12	3.55329e-27	0.338522	0.895	0.618	5.56658e-23	2
Wdhd1	6.39172e-27	0.179131	0.278	0.068	1.00133e-22	2
Abracl	6.49896e-27	0.30996	0.94	0.706	1.01813e-22	2
Pa2g4	7.51116e-27	0.340536	0.931	0.699	1.1767e-22	2
Ezh2	8.66392e-27	0.270086	0.467	0.173	1.35729e-22	2
Tmem238	1.15028e-26	0.324877	0.701	0.346	1.80202e-22	2
Atp1b3	1.72931e-26	0.27341	0.635	0.288	2.70913e-22	2
Pgp	2.68963e-26	0.28733	0.56	0.253	4.21358e-22	2
Lsm2	3.38466e-26	0.351201	0.898	0.663	5.30241e-22	2
Apex11	3.48612e-26	0.330265	0.874	0.55	5.46135e-22	2
Cdc45	5.68759e-26	0.150619	0.249	0.056	8.91018e-22	2
Bok	8.32288e-26	0.133432	0.189	0.031	1.30386e-21	2
Cisd1	8.75894e-26	0.348976	0.814	0.482	1.37218e-21	2
Aars	9.40411e-26	0.312506	0.82	0.482	1.47325e-21	2
Manf	9.63551e-26	0.350074	0.916	0.659	1.5095e-21	2
Dpy30	8.18382e-25	0.325053	0.883	0.646	1.28208e-20	2
Banf1	1.31361e-24	0.333522	0.946	0.742	2.0579e-20	2
Alkbh2	1.55789e-24	0.15727	0.266	0.065	2.44059e-20	2
Ndufa4	1.56996e-24	0.248022	1	0.975	2.4595e-20	2
Nudc	2.39818e-24	0.330365	0.943	0.747	3.75699e-20	2
Ndufab1	2.79921e-24	0.292355	0.925	0.73	4.38525e-20	2
Chek1	3.10057e-24	0.151188	0.219	0.047	4.85735e-20	2
Cfl1	3.43357e-24	0.219106	1	0.992	5.37903e-20	2
Mms22l	3.74748e-24	0.168014	0.296	0.082	5.8708e-20	2
Hnrnpd	4.06439e-24	0.315683	0.751	0.441	6.36727e-20	2
Tmpo	4.18726e-24	0.270456	0.814	0.46	6.55976e-20	2
Txn1	4.84652e-24	0.271819	0.997	0.924	7.59256e-20	2
Arl6ip6	6.65903e-24	0.221768	0.521	0.208	1.0432e-19	2
Eif4a1	6.98367e-24	0.279899	0.997	0.977	1.09406e-19	2
Nhp2l1	7.22915e-24	0.281394	0.976	0.856	1.13252e-19	2
Ppp1r14b	9.45405e-24	0.344414	0.823	0.555	1.48107e-19	2
Snrpd2	1.02939e-23	0.263159	0.991	0.924	1.61264e-19	2
Atp5e	1.28436e-23	0.23492	0.994	0.977	2.01207e-19	2
Hnrnpa2b1	1.81604e-23	0.255948	0.991	0.923	2.84501e-19	2
Prdx1	2.126e-23	0.254316	0.997	0.96	3.33059e-19	2
Rpl36al	2.54678e-23	0.241886	1	0.987	3.98978e-19	2
Snrpf	2.59217e-23	0.245632	0.997	0.956	4.06089e-19	2
Uqcc2	3.93691e-23	0.303033	0.901	0.697	6.16756e-19	2
Akip1	4.92627e-23	0.238259	0.467	0.193	7.71749e-19	2
Hdgf	6.53352e-23	0.26851	0.988	0.852	1.02354e-18	2
Uqcr10	6.58081e-23	0.283753	0.982	0.867	1.03095e-18	2
Pole4	8.08974e-23	0.308181	0.895	0.656	1.26734e-18	2
Pole2	8.81177e-23	0.131942	0.213	0.047	1.38045e-18	2
Atp5k	1.0208e-22	0.283466	0.964	0.866	1.59918e-18	2
Nolc1	1.39261e-22	0.297975	0.68	0.366	2.18167e-18	2
Cdc6	2.01877e-22	0.14224	0.269	0.073	3.16261e-18	2
Nop58	2.18266e-22	0.28181	0.749	0.43	3.41936e-18	2
Gins1	2.89926e-22	0.169916	0.272	0.077	4.54198e-18	2
Cox7c	3.01312e-22	0.212762	0.997	0.979	4.72035e-18	2
Snrpd3	3.35499e-22	0.28334	0.958	0.817	5.25593e-18	2
Cox7a2	3.66318e-22	0.247643	0.979	0.883	5.73874e-18	2
Nxt1	4.24686e-22	0.270708	0.737	0.404	6.65313e-18	2
Paics	4.26523e-22	0.290151	0.904	0.647	6.6819e-18	2
Rfc3	4.29487e-22	0.238163	0.605	0.281	6.72835e-18	2
Rpa1	5.34982e-22	0.241576	0.512	0.226	8.38103e-18	2
2010107E04Rik	5.36155e-22	0.231881	0.997	0.949	8.3994e-18	2
Tuba4a	5.45153e-22	0.325876	0.925	0.694	8.54037e-18	2
Cbx5	5.60752e-22	0.269686	0.647	0.334	8.78474e-18	2
Sae1	8.23722e-22	0.289147	0.814	0.513	1.29044e-17	2
Ctps	9.03643e-22	0.191268	0.365	0.129	1.41565e-17	2
Rbm3	1.24391e-21	0.284287	0.994	0.957	1.94871e-17	2
Uqcrq	1.30214e-21	0.301839	0.925	0.766	2.03993e-17	2
Nans	1.6515e-21	0.221876	0.554	0.244	2.58724e-17	2
Ywhah	1.69903e-21	0.283706	0.958	0.764	2.66171e-17	2
Mcmbp	3.61242e-21	0.261495	0.563	0.264	5.65921e-17	2
Timm13	4.18007e-21	0.293594	0.946	0.803	6.5485e-17	2
Tmem256	4.82227e-21	0.270112	0.967	0.853	7.55457e-17	2
Uqcrb	5.17521e-21	0.222836	0.997	0.963	8.10749e-17	2
Ybx3	5.41823e-21	0.251133	0.563	0.267	8.48819e-17	2
Mthfd1	5.85213e-21	0.192654	0.374	0.138	9.16795e-17	2
Umps	5.99769e-21	0.26959	0.524	0.247	9.39597e-17	2
Rpa3	6.65975e-21	0.296826	0.656	0.346	1.04332e-16	2
Cdk2ap1	7.68051e-21	0.292821	0.719	0.434	1.20323e-16	2
Atpif1	1.11905e-20	0.254767	0.997	0.952	1.7531e-16	2
Fxn	1.41208e-20	0.21817	0.542	0.244	2.21216e-16	2
Asf1b	2.46609e-20	0.172436	0.29	0.092	3.86338e-16	2
Smc6	2.60372e-20	0.255347	0.638	0.334	4.07899e-16	2
Gnl3	2.80348e-20	0.277319	0.817	0.514	4.39193e-16	2
Srsf6	2.84609e-20	0.265196	0.931	0.732	4.45868e-16	2
Pola1	4.57125e-20	0.171476	0.299	0.099	7.16132e-16	2
Cox5b	4.60259e-20	0.220539	0.997	0.939	7.21041e-16	2
Fabp5	5.76484e-20	0.224416	0.539	0.249	9.03121e-16	2
Timm50	6.52936e-20	0.237633	0.632	0.313	1.02289e-15	2
Ptges3	8.44506e-20	0.280545	0.88	0.61	1.323e-15	2
Ak2	9.79557e-20	0.289676	0.862	0.594	1.53457e-15	2
4930579G24Rik	1.01799e-19	0.157459	0.308	0.106	1.59479e-15	2
Hspd1	1.01889e-19	0.286723	0.913	0.714	1.5962e-15	2
Dhrs13	1.03638e-19	0.152268	0.299	0.096	1.62359e-15	2
Tcf19	1.15626e-19	0.135462	0.204	0.049	1.81139e-15	2
Nt5c3b	1.1768e-19	0.25878	0.599	0.308	1.84357e-15	2
Metrn	1.26775e-19	0.19904	0.398	0.159	1.98606e-15	2
Sumo3	1.30842e-19	0.27496	0.931	0.753	2.04977e-15	2
Rpl41	1.53389e-19	0.107818	1	1	2.40298e-15	2
Slmo2	1.59942e-19	0.223253	0.533	0.252	2.50566e-15	2
Ssrp1	1.6191e-19	0.278643	0.889	0.656	2.53648e-15	2
Nt5dc2	1.62416e-19	0.228915	0.413	0.172	2.5444e-15	2
Gatm	2.8068e-19	0.191085	0.41	0.166	4.39714e-15	2
Fkbp2	4.182e-19	0.288482	0.734	0.435	6.55152e-15	2
Mb21d1	4.40058e-19	0.139859	0.266	0.082	6.89394e-15	2
Mcm10	5.72287e-19	0.104476	0.147	0.026	8.96545e-15	2
Fam69b	7.6869e-19	0.302721	0.754	0.474	1.20423e-14	2
Arpp19	1.00155e-18	0.270213	0.925	0.764	1.56902e-14	2
Nutf2	1.15695e-18	0.284608	0.746	0.491	1.81248e-14	2
Lsm3	1.24238e-18	0.245776	0.958	0.791	1.94631e-14	2
Rexo2	1.28948e-18	0.273626	0.799	0.512	2.0201e-14	2
Mrpl14	1.31431e-18	0.276411	0.856	0.63	2.059e-14	2
Prim2	1.5686e-18	0.169236	0.278	0.091	2.45736e-14	2
Rqcd1	1.61432e-18	0.165019	0.401	0.159	2.52899e-14	2
Atad5	1.64568e-18	0.113199	0.204	0.052	2.57813e-14	2
Golt1b	1.83619e-18	0.189437	0.383	0.152	2.87657e-14	2
Cdc25a	1.87606e-18	0.143954	0.272	0.086	2.93904e-14	2
Lrrc59	1.93881e-18	0.268362	0.716	0.44	3.03733e-14	2
Nudt5	2.36865e-18	0.260421	0.731	0.415	3.71072e-14	2
Pcbp1	2.47987e-18	0.248389	0.967	0.885	3.88496e-14	2
Shisa8	2.8058e-18	0.273452	0.644	0.353	4.39556e-14	2
Ncl	3.89429e-18	0.263035	0.991	0.948	6.1008e-14	2
Lsm6	5.65301e-18	0.280417	0.838	0.617	8.85601e-14	2
9130401M01Rik	6.57872e-18	0.203515	0.518	0.246	1.03062e-13	2
Lyar	7.30644e-18	0.232458	0.692	0.386	1.14463e-13	2
Serbp1	7.56644e-18	0.2116	1	0.971	1.18536e-13	2
Ppa1	8.29184e-18	0.270924	0.85	0.611	1.299e-13	2
Cox6a1	8.82827e-18	0.23452	0.982	0.9	1.38304e-13	2
2700029M09Rik	8.93045e-18	0.272473	0.695	0.414	1.39904e-13	2
Nmral1	1.03369e-17	0.181392	0.41	0.173	1.61938e-13	2
Polr2f	1.20279e-17	0.246411	0.955	0.774	1.88429e-13	2
Phf5a	1.30628e-17	0.27417	0.763	0.502	2.04641e-13	2
Rbbp7	1.43762e-17	0.248033	0.913	0.735	2.25218e-13	2
Mybl2	1.85e-17	0.114738	0.174	0.041	2.89822e-13	2
Cnbp	1.96037e-17	0.179311	1	0.99	3.07111e-13	2
Galk1	2.58565e-17	0.244402	0.659	0.372	4.05067e-13	2
Atp5j2	2.91384e-17	0.225696	0.994	0.956	4.56483e-13	2
Exosc5	3.32479e-17	0.247268	0.847	0.548	5.20862e-13	2
Minos1	3.41513e-17	0.244514	0.991	0.848	5.35013e-13	2
Mrpl33	3.49061e-17	0.238869	0.949	0.807	5.46838e-13	2
Ivns1abp	3.94966e-17	0.2672	0.787	0.489	6.18753e-13	2
Naa50	6.46951e-17	0.253654	0.692	0.427	1.01351e-12	2
Prkar2a	6.54634e-17	0.157111	0.308	0.114	1.02555e-12	2
Usp37	6.60389e-17	0.173281	0.338	0.132	1.03456e-12	2
Fkbp4	6.91122e-17	0.245046	0.934	0.801	1.08271e-12	2
Rfc1	1.08282e-16	0.238964	0.641	0.355	1.69634e-12	2
Calm11	1.08326e-16	0.220425	0.988	0.915	1.69704e-12	2
Cad	1.28535e-16	0.131631	0.272	0.093	2.01363e-12	2
Psip1	1.42469e-16	0.27832	0.76	0.508	2.23192e-12	2
Ppm1g	1.58499e-16	0.249495	0.716	0.427	2.48305e-12	2
Stub1	1.93674e-16	0.24899	0.886	0.62	3.03409e-12	2
Phgdh1	2.70867e-16	0.274175	0.91	0.738	4.2434e-12	2
Stra13	5.54507e-16	0.24574	0.922	0.722	8.6869e-12	2
Atp5h	6.07419e-16	0.196896	0.997	0.943	9.51583e-12	2
Rcc1	7.06372e-16	0.156206	0.338	0.135	1.1066e-11	2
Odc1	8.34376e-16	0.22346	0.754	0.461	1.30713e-11	2
Serf2	9.42916e-16	0.169051	1	0.992	1.47717e-11	2
Fkbp5	1.08016e-15	0.15593	0.398	0.172	1.69217e-11	2
Pfdn6	1.23064e-15	0.234565	0.799	0.539	1.92792e-11	2
Mbd3	1.25204e-15	0.258635	0.856	0.606	1.96145e-11	2
Smco4	1.25391e-15	0.242853	0.671	0.397	1.96437e-11	2
Msh6	1.44651e-15	0.162295	0.356	0.147	2.26611e-11	2
Ahsa1	1.8655e-15	0.226654	0.91	0.726	2.92249e-11	2
Eif4ebp1	1.90945e-15	0.232741	0.883	0.673	2.99135e-11	2
Ywhaq	2.06892e-15	0.22658	0.949	0.819	3.24117e-11	2
Psma7	2.10441e-15	0.221363	0.982	0.904	3.29677e-11	2
Tssc4	3.28274e-15	0.232434	0.611	0.349	5.14274e-11	2
Srsf10	3.32951e-15	0.226712	0.775	0.502	5.21601e-11	2
Wbp5	3.59074e-15	0.251243	0.865	0.666	5.62526e-11	2
Mlec	3.93939e-15	0.210057	0.623	0.345	6.17145e-11	2
Cdca7l	4.30517e-15	0.240033	0.763	0.487	6.74447e-11	2
Ngfrap1	4.32405e-15	0.226842	0.952	0.838	6.77406e-11	2
Prmt1	4.56603e-15	0.246302	0.892	0.723	7.15315e-11	2
H2afj	4.91962e-15	0.254655	0.904	0.735	7.70707e-11	2
Cbfb	5.23792e-15	0.246555	0.731	0.484	8.20573e-11	2
Pold3	6.15286e-15	0.160886	0.392	0.173	9.63907e-11	2
Mat2a	6.83236e-15	0.238619	0.97	0.819	1.07036e-10	2
Samd1	7.5287e-15	0.103836	0.168	0.044	1.17945e-10	2
Lipt2	9.41459e-15	0.133784	0.281	0.106	1.47489e-10	2
Mrpl42	1.01246e-14	0.253859	0.865	0.666	1.58612e-10	2
Usp50	1.12077e-14	0.256644	0.85	0.624	1.75579e-10	2
Parp1	1.1806e-14	0.220213	0.617	0.348	1.84954e-10	2
Tomm5	1.25525e-14	0.247668	0.904	0.736	1.96648e-10	2
Mgme1	1.3124e-14	0.152663	0.434	0.201	2.05601e-10	2
Snrpa1	1.39471e-14	0.227144	0.704	0.425	2.18496e-10	2
Hmgb1	1.59168e-14	0.137713	1	0.994	2.49353e-10	2
Spcs3	1.6997e-14	0.187214	0.572	0.305	2.66275e-10	2
Polr2l	1.70333e-14	0.250425	0.85	0.638	2.66843e-10	2
Mrto4	1.74599e-14	0.229328	0.584	0.346	2.73527e-10	2
Cinp	1.75068e-14	0.119418	0.335	0.134	2.74261e-10	2
Pfas	1.88907e-14	0.188929	0.395	0.189	2.95942e-10	2
Nup85	2.08606e-14	0.149922	0.374	0.163	3.26802e-10	2
Gar11	2.19995e-14	0.22591	0.823	0.551	3.44644e-10	2
Gfer	2.21786e-14	0.19147	0.614	0.331	3.4745e-10	2
Meaf6	2.22617e-14	0.199967	0.578	0.316	3.48751e-10	2
Pbdc1	2.31107e-14	0.230084	0.689	0.418	3.62052e-10	2
Tubg1	2.83e-14	0.168463	0.35	0.154	4.43347e-10	2
Idh2	2.86832e-14	0.23279	0.847	0.596	4.49351e-10	2
Ddx211	3.62004e-14	0.218567	0.695	0.425	5.67115e-10	2
Chchd1	3.79367e-14	0.229643	0.847	0.617	5.94317e-10	2
Chchd2	4.13116e-14	0.172697	1	0.987	6.47187e-10	2
Vdac3	4.18018e-14	0.232007	0.898	0.719	6.54867e-10	2
Rad18	4.25085e-14	0.101674	0.174	0.05	6.65939e-10	2
Baz1a	4.30485e-14	0.146751	0.326	0.136	6.74397e-10	2
Clspn	4.79899e-14	0.112632	0.162	0.045	7.51809e-10	2
C1qbp1	4.8239e-14	0.222241	0.913	0.761	7.55713e-10	2
Them6	5.1577e-14	0.149626	0.329	0.139	8.08005e-10	2
Me2	5.38574e-14	0.118191	0.284	0.112	8.43731e-10	2
Park7	5.86995e-14	0.174242	0.997	0.956	9.19586e-10	2
Tmem97	6.0364e-14	0.138336	0.308	0.126	9.45662e-10	2
Ifrd2	6.25924e-14	0.227167	0.641	0.389	9.80573e-10	2
Slc43a3	6.60156e-14	0.131725	0.275	0.107	1.0342e-09	2
Sac3d1	7.1908e-14	0.190668	0.5	0.255	1.12651e-09	2
Chaf1b	7.42956e-14	0.192788	0.572	0.31	1.16392e-09	2
Ptrh2	7.90695e-14	0.208243	0.599	0.343	1.2387e-09	2
1810037I17Rik	7.95214e-14	0.241712	0.952	0.8	1.24578e-09	2
Cdk1	8.19731e-14	0.107866	0.326	0.134	1.28419e-09	2
Cdv3	8.34687e-14	0.231757	0.713	0.452	1.30762e-09	2
Tmem14c	9.15413e-14	0.235823	0.763	0.516	1.43409e-09	2
Csrp1	1.0213e-13	0.25514	0.802	0.57	1.59997e-09	2
Ccdc167	1.10318e-13	0.173888	0.413	0.202	1.72824e-09	2
H3f3a	1.23744e-13	0.151635	1	0.997	1.93857e-09	2
Smc2	1.35784e-13	0.155056	0.401	0.185	2.1272e-09	2
Gemin6	1.49819e-13	0.156474	0.359	0.163	2.34707e-09	2
Casp8ap2	1.51364e-13	0.14439	0.308	0.13	2.37126e-09	2
Cenph	1.55554e-13	0.100579	0.192	0.061	2.43691e-09	2
Kpnb1	1.59977e-13	0.202241	0.596	0.34	2.5062e-09	2
Mtap	1.61003e-13	0.167108	0.518	0.272	2.52227e-09	2
D2Wsu81e	1.61719e-13	0.19095	0.5	0.259	2.53349e-09	2
Uqcr11	1.70143e-13	0.182515	0.979	0.939	2.66546e-09	2
Hnrnpu	1.73944e-13	0.225655	0.904	0.698	2.725e-09	2
Haus5	1.76835e-13	0.117757	0.231	0.083	2.7703e-09	2
Gcsh	1.93699e-13	0.217071	0.686	0.414	3.03449e-09	2
Gpx4	2.34345e-13	0.153767	1	0.985	3.67126e-09	2
Tex30	2.4891e-13	0.148395	0.395	0.187	3.89942e-09	2
Usmg5	2.52433e-13	0.188669	0.985	0.904	3.95461e-09	2
Gars	2.65125e-13	0.153435	0.47	0.231	4.15344e-09	2
Rnaseh2a	2.71465e-13	0.196748	0.578	0.323	4.25277e-09	2
H2afy	2.7151e-13	0.212071	0.982	0.912	4.25348e-09	2
B930041F14Rik	2.84293e-13	0.117136	0.249	0.093	4.45373e-09	2
Ldha1	2.93381e-13	0.201145	0.976	0.939	4.59611e-09	2
Sec61b	3.12544e-13	0.200836	0.991	0.944	4.89631e-09	2
Oaz1	3.13689e-13	0.134024	1	0.999	4.91425e-09	2
Isyna1	3.17108e-13	0.186433	0.491	0.258	4.96781e-09	2
Hspa14	3.1848e-13	0.175313	0.533	0.287	4.9893e-09	2
Inip	3.41086e-13	0.16333	0.467	0.235	5.34345e-09	2
Bzw2	3.45438e-13	0.223508	0.692	0.431	5.41163e-09	2
Ydjc	3.56039e-13	0.170523	0.395	0.189	5.5777e-09	2
Msto1	3.61816e-13	0.139766	0.398	0.185	5.6682e-09	2
Ppif	3.90406e-13	0.220525	0.725	0.471	6.1161e-09	2
Xndc1	4.08244e-13	0.130462	0.299	0.124	6.39556e-09	2
Mrpl40	4.12569e-13	0.21802	0.674	0.416	6.4633e-09	2
Nelfe	4.49007e-13	0.211502	0.575	0.342	7.03415e-09	2
2700094K13Rik	4.6518e-13	0.202843	0.889	0.654	7.28751e-09	2
Pno1	4.74081e-13	0.149106	0.38	0.178	7.42695e-09	2
Cbx3	4.90578e-13	0.292347	0.844	0.638	7.6854e-09	2
Cox6c	6.07116e-13	0.16526	0.997	0.964	9.51108e-09	2
Tmem109	6.24704e-13	0.168246	0.422	0.207	9.78662e-09	2
Pmm1	6.33852e-13	0.125212	0.341	0.148	9.92992e-09	2
Cox7b	6.56242e-13	0.206354	0.979	0.862	1.02807e-08	2
Polr3k	6.96488e-13	0.199619	0.704	0.447	1.09112e-08	2
Rbl1	7.39857e-13	0.104751	0.243	0.09	1.15906e-08	2
Ndufa5	8.23072e-13	0.219139	0.913	0.719	1.28942e-08	2
Eif1ad	8.32429e-13	0.190281	0.536	0.302	1.30408e-08	2
Ece2	8.38724e-13	0.133334	0.401	0.187	1.31394e-08	2
Hspbp1	8.92761e-13	0.223474	0.749	0.505	1.3986e-08	2
Pole3	9.09513e-13	0.193522	0.698	0.416	1.42484e-08	2
Cacybp	9.84974e-13	0.228954	0.85	0.677	1.54306e-08	2
Uchl3	1.00701e-12	0.195396	0.575	0.336	1.57758e-08	2
Pdap1	1.10611e-12	0.22504	0.743	0.506	1.73284e-08	2
Tra2b	1.13604e-12	0.208711	0.94	0.771	1.77972e-08	2
Slc29a1	1.18868e-12	0.152079	0.344	0.155	1.86219e-08	2
Ndufa12	1.48028e-12	0.209416	0.964	0.83	2.31901e-08	2
Ddx39	1.52639e-12	0.197317	0.551	0.317	2.39124e-08	2
0610010K14Rik	1.73412e-12	0.20397	0.743	0.467	2.71667e-08	2
Eif4a3	1.76008e-12	0.199524	0.728	0.462	2.75734e-08	2
1110008P14Rik	1.80394e-12	0.114554	0.222	0.081	2.82605e-08	2
Nubp1	1.82264e-12	0.145945	0.419	0.206	2.85534e-08	2
Pphln1	1.84287e-12	0.116741	0.305	0.129	2.88704e-08	2
Pgam1	2.01847e-12	0.224181	0.856	0.69	3.16214e-08	2
Mtfp1	2.08167e-12	0.120297	0.251	0.099	3.26115e-08	2
Uchl5	2.36092e-12	0.206388	0.623	0.373	3.69862e-08	2
Syncrip	2.73982e-12	0.189092	0.578	0.34	4.2922e-08	2
Fam195a	2.79205e-12	0.152626	0.359	0.166	4.37403e-08	2
Ndufb7	2.80735e-12	0.205779	0.952	0.768	4.39799e-08	2
Ndufb6	3.07418e-12	0.206672	0.802	0.582	4.81601e-08	2
Nudcd2	3.32911e-12	0.192181	0.623	0.379	5.21539e-08	2
AI662270	3.37063e-12	0.204547	0.949	0.823	5.28043e-08	2
Whsc1	3.52849e-12	0.151476	0.404	0.202	5.52773e-08	2
Gapdh	3.73509e-12	0.155531	1	0.988	5.85139e-08	2
Ndufc1	4.27592e-12	0.207104	0.886	0.723	6.69865e-08	2
Rrs1	4.28832e-12	0.21048	0.605	0.369	6.71809e-08	2
Shmt2	4.3034e-12	0.19391	0.521	0.288	6.74171e-08	2
Mettl9	4.36189e-12	0.213493	0.772	0.489	6.83333e-08	2
Srpk1	4.54408e-12	0.195227	0.653	0.397	7.11875e-08	2
Pcyox1l	4.6435e-12	0.105349	0.257	0.102	7.27451e-08	2
Tomm40	4.69858e-12	0.210697	0.671	0.421	7.3608e-08	2
Haus1	4.69964e-12	0.14453	0.338	0.159	7.36245e-08	2
Dctd	4.98214e-12	0.179061	0.626	0.366	7.80502e-08	2
Fbl	5.28237e-12	0.202589	0.94	0.785	8.27537e-08	2
Sigmar1	5.38623e-12	0.161424	0.509	0.281	8.43807e-08	2
Palb2	5.53713e-12	0.11007	0.231	0.088	8.67447e-08	2
Exosc7	5.82598e-12	0.187662	0.737	0.484	9.12698e-08	2
Anp32a	5.97575e-12	0.187767	0.937	0.787	9.36161e-08	2
Alad	6.39708e-12	0.179337	0.548	0.302	1.00217e-07	2
Etfb	6.43161e-12	0.200027	0.955	0.813	1.00758e-07	2
Pprc1	6.47274e-12	0.107944	0.275	0.114	1.01402e-07	2
Hras	6.56992e-12	0.171532	0.527	0.28	1.02924e-07	2
Hnrnpdl	7.51966e-12	0.203835	0.829	0.554	1.17803e-07	2
Rnmtl1	7.53418e-12	0.101194	0.275	0.111	1.1803e-07	2
Snrpe	7.87929e-12	0.17145	0.988	0.945	1.23437e-07	2
Ipo5	8.20103e-12	0.183046	0.548	0.309	1.28477e-07	2
Ndufa3	8.23854e-12	0.165662	0.997	0.926	1.29065e-07	2
Hacd1	8.37839e-12	0.174082	0.449	0.236	1.31256e-07	2
Hnrnpa3	8.59797e-12	0.192763	0.958	0.823	1.34696e-07	2
Pusl1	9.13136e-12	0.123387	0.347	0.16	1.43052e-07	2
Agpat5	1.08928e-11	0.138233	0.458	0.229	1.70647e-07	2
Ptpn7	1.13692e-11	0.208899	0.707	0.456	1.7811e-07	2
Ift27	1.30143e-11	0.166286	0.473	0.248	2.03882e-07	2
Thop1	1.32011e-11	0.123138	0.365	0.173	2.06808e-07	2
Rif1	1.47745e-11	0.14284	0.356	0.172	2.31458e-07	2
Atp5j	1.52342e-11	0.156527	0.994	0.97	2.38659e-07	2
Ide	1.61452e-11	0.192043	0.578	0.337	2.52931e-07	2
Tmem147	1.67658e-11	0.207255	0.763	0.524	2.62653e-07	2
Trmt61a	1.77035e-11	0.123191	0.332	0.152	2.77343e-07	2
Hmgb3	1.97866e-11	0.174691	0.853	0.617	3.09977e-07	2
Kras	1.98953e-11	0.128049	0.377	0.184	3.1168e-07	2
Haus4	2.44734e-11	0.158095	0.452	0.239	3.834e-07	2
Prpf31	2.63146e-11	0.181005	0.641	0.397	4.12244e-07	2
Dhrs4	2.6484e-11	0.174729	0.497	0.284	4.14899e-07	2
Tsen15	2.76741e-11	0.182829	0.593	0.363	4.33543e-07	2
Gtf3a	2.80508e-11	0.191594	0.799	0.555	4.39444e-07	2
3110082I17Rik	3.02887e-11	0.120971	0.299	0.133	4.74502e-07	2
Pdia6	3.0625e-11	0.226313	0.832	0.604	4.79772e-07	2
Gps1	3.57865e-11	0.198138	0.62	0.397	5.60631e-07	2
Naa40	3.75161e-11	0.128536	0.35	0.166	5.87728e-07	2
Gart	3.81671e-11	0.17585	0.569	0.335	5.97926e-07	2
Ruvbl2	4.06251e-11	0.166885	0.713	0.435	6.36433e-07	2
Snx3	4.1012e-11	0.185976	0.958	0.825	6.42495e-07	2
1810014B01Rik	4.19384e-11	0.15414	0.446	0.239	6.57007e-07	2
Timm8a1	4.28225e-11	0.103854	0.225	0.089	6.70857e-07	2
Tagln2	4.54475e-11	0.159848	0.994	0.95	7.1198e-07	2
Ndufaf2	4.59817e-11	0.173914	0.527	0.306	7.2035e-07	2
Krtcap2	4.60221e-11	0.180335	0.982	0.909	7.20982e-07	2
Elof1	4.78101e-11	0.205126	0.766	0.565	7.48993e-07	2
Serf1	4.92804e-11	0.169763	0.626	0.372	7.72026e-07	2
Psmd13	4.95911e-11	0.1662	0.602	0.353	7.76895e-07	2
Mrpl36	5.16316e-11	0.202	0.743	0.526	8.0886e-07	2
Nudt19	5.36791e-11	0.171926	0.587	0.348	8.40937e-07	2
Eny2	6.18649e-11	0.201437	0.781	0.562	9.69175e-07	2
Uck2	6.19531e-11	0.141037	0.398	0.204	9.70557e-07	2
Vamp5	6.27903e-11	0.190532	0.973	0.903	9.83672e-07	2
2810004N23Rik	6.67223e-11	0.1568	0.626	0.371	1.04527e-06	2
Tmsb101	7.0802e-11	0.191892	1	0.984	1.10918e-06	2
Timm9	7.253e-11	0.157542	0.59	0.346	1.13625e-06	2
Ddx39b	7.8492e-11	0.198861	0.874	0.703	1.22966e-06	2
Uxt	8.32781e-11	0.113595	0.359	0.172	1.30464e-06	2
Anapc5	8.33578e-11	0.200303	0.874	0.715	1.30588e-06	2
Slc16a1	8.52927e-11	0.105977	0.216	0.084	1.3362e-06	2
Nucks1	8.77806e-11	0.159485	0.799	0.547	1.37517e-06	2
Cenpw	8.78279e-11	0.111868	0.389	0.19	1.37591e-06	2
Ppat	8.86156e-11	0.126936	0.347	0.166	1.38825e-06	2
Litaf	9.33204e-11	0.121584	0.395	0.198	1.46196e-06	2
Gm10053	9.69797e-11	0.110553	0.249	0.105	1.51928e-06	2
Ndufaf4	1.02961e-10	0.185639	0.515	0.305	1.61298e-06	2
Trim37	1.05528e-10	0.123133	0.329	0.157	1.6532e-06	2
Anapc15	1.08355e-10	0.130163	0.311	0.152	1.6975e-06	2
Hdlbp	1.18256e-10	0.1434	0.512	0.288	1.8526e-06	2
Ubap2	1.35683e-10	0.127641	0.401	0.204	2.12561e-06	2
Hemgn	1.40762e-10	0.111589	0.281	0.126	2.20517e-06	2
Pycrl	1.43723e-10	0.172913	0.614	0.382	2.25157e-06	2
Pradc1	1.44234e-10	0.12034	0.344	0.166	2.25956e-06	2
Actl6a	1.51344e-10	0.20435	0.671	0.453	2.37095e-06	2
Bag2	1.60765e-10	0.134107	0.377	0.188	2.51854e-06	2
Tubb4b	1.66158e-10	0.215765	0.94	0.781	2.60302e-06	2
Nefh	1.71535e-10	0.143617	0.434	0.228	2.68726e-06	2
Oser1	1.74886e-10	0.188593	0.608	0.386	2.73976e-06	2
Eif3g	1.82164e-10	0.195991	0.877	0.731	2.85378e-06	2
Cuta	1.88395e-10	0.187011	0.829	0.628	2.95139e-06	2
Gemin2	1.88554e-10	0.128394	0.398	0.203	2.95389e-06	2
Lsm5	1.97304e-10	0.177506	0.892	0.708	3.09097e-06	2
Baz1b	2.03914e-10	0.148721	0.497	0.282	3.19451e-06	2
Cd3eap	2.10006e-10	0.136363	0.467	0.254	3.28995e-06	2
Nup43	2.11146e-10	0.106834	0.278	0.124	3.30781e-06	2
Ndufa2	2.19231e-10	0.15304	0.988	0.934	3.43448e-06	2
Myg1	2.34533e-10	0.141041	0.515	0.29	3.67419e-06	2
Mthfd1l	2.35741e-10	0.116486	0.254	0.111	3.69312e-06	2
Sfxn1	2.42577e-10	0.1895	0.728	0.49	3.80021e-06	2
Aimp2	2.64566e-10	0.147572	0.53	0.304	4.14469e-06	2
Plk4	2.73708e-10	0.109312	0.186	0.07	4.2879e-06	2
Lsm8	2.7739e-10	0.194568	0.757	0.533	4.34559e-06	2
Ubr7	2.91586e-10	0.12474	0.389	0.201	4.56798e-06	2
Slc1a5	3.12301e-10	0.15092	0.563	0.323	4.89251e-06	2
Fkbp11	3.26987e-10	0.169033	0.359	0.186	5.12257e-06	2
Brip1os	3.34112e-10	0.126102	0.308	0.15	5.23419e-06	2
1190007I07Rik	3.34483e-10	0.180099	0.596	0.369	5.24002e-06	2
Prps1	3.47649e-10	0.158211	0.572	0.34	5.44626e-06	2
Ppid	3.57973e-10	0.175505	0.71	0.46	5.608e-06	2
Hspa5	3.79647e-10	0.208246	0.796	0.621	5.94754e-06	2
Ubtf	3.94778e-10	0.185025	0.659	0.425	6.18459e-06	2
Pebp1	4.17146e-10	0.1268	0.994	0.977	6.53502e-06	2
Mecr	4.29135e-10	0.105203	0.308	0.144	6.72282e-06	2
Npepl1	4.41558e-10	0.181287	0.644	0.414	6.91744e-06	2
Vegfb	4.4376e-10	0.125624	0.41	0.217	6.95194e-06	2
Bzw1	4.78728e-10	0.178231	0.856	0.624	7.49975e-06	2
Hsph1	5.17858e-10	0.110481	0.365	0.18	8.11276e-06	2
Romo1	6.14561e-10	0.194219	0.949	0.837	9.62771e-06	2
Cdk6	6.15977e-10	0.164549	0.494	0.285	9.64989e-06	2
Haus8	6.45029e-10	0.101996	0.249	0.111	1.0105e-05	2
Shfm1	6.61802e-10	0.154685	0.991	0.961	1.03678e-05	2
Slc25a39	6.66409e-10	0.145616	0.554	0.326	1.044e-05	2
Sf3b6	6.9449e-10	0.16712	0.964	0.83	1.08799e-05	2
Hprt	7.09005e-10	0.183387	0.901	0.703	1.11073e-05	2
Nme6	7.17313e-10	0.12807	0.389	0.205	1.12374e-05	2
Isy1	9.13033e-10	0.148931	0.524	0.299	1.43036e-05	2
Psmb5	9.30825e-10	0.180923	0.901	0.732	1.45823e-05	2
Pla2g12a	9.85426e-10	0.146432	0.491	0.276	1.54377e-05	2
Lsm7	1.01827e-09	0.191523	0.883	0.707	1.59523e-05	2
Stip1	1.0476e-09	0.193182	0.713	0.479	1.64117e-05	2
Ltv1	1.05291e-09	0.133415	0.359	0.185	1.64948e-05	2
Chchd6	1.06666e-09	0.143977	0.554	0.328	1.67103e-05	2
Fkbp3	1.08798e-09	0.167065	0.946	0.844	1.70443e-05	2
Hmces	1.10941e-09	0.101413	0.338	0.169	1.738e-05	2
Cltb1	1.12198e-09	0.168237	0.778	0.541	1.7577e-05	2
Slc22a3	1.1608e-09	0.105583	0.168	0.063	1.81852e-05	2
Gsr	1.18914e-09	0.169673	0.557	0.346	1.86291e-05	2
Gmps	1.20583e-09	0.129689	0.455	0.246	1.88905e-05	2
Mrps17	1.30881e-09	0.176167	0.856	0.649	2.05039e-05	2
Sms	1.38978e-09	0.15709	0.638	0.395	2.17723e-05	2
Ube2n	1.42642e-09	0.163979	0.877	0.716	2.23463e-05	2
Coq7	1.4621e-09	0.103628	0.323	0.158	2.29053e-05	2
Impa2	1.48365e-09	0.162696	0.572	0.357	2.32428e-05	2
Tmem167	1.49306e-09	0.176427	0.716	0.487	2.33903e-05	2
Mrps18b	1.51048e-09	0.135154	0.524	0.298	2.36632e-05	2
Tmed2	1.54528e-09	0.16157	0.952	0.812	2.42084e-05	2
Erdr1	1.65268e-09	0.168982	0.602	0.374	2.5891e-05	2
Endog	1.71863e-09	0.108282	0.299	0.143	2.6924e-05	2
Ndufs6	1.74799e-09	0.183994	0.898	0.694	2.7384e-05	2
Noc2l	1.77059e-09	0.177407	0.584	0.366	2.7738e-05	2
Yrdc	1.80274e-09	0.153184	0.596	0.358	2.82418e-05	2
Mrpl49	1.82743e-09	0.147556	0.524	0.307	2.86286e-05	2
Cox18	1.83069e-09	0.113662	0.317	0.158	2.86796e-05	2
Rbx1	1.88601e-09	0.133072	0.985	0.931	2.95462e-05	2
Psmb6	2.02206e-09	0.145165	0.961	0.884	3.16775e-05	2
4930519L02Rik	2.10111e-09	0.141162	0.257	0.123	3.2916e-05	2
Ndufb2	2.14375e-09	0.17128	0.886	0.742	3.35841e-05	2
Eif1ax	2.22483e-09	0.181329	0.823	0.646	3.48542e-05	2
0610007P14Rik	2.31117e-09	0.16625	0.743	0.526	3.62068e-05	2
Ube2k	2.39074e-09	0.144017	0.662	0.408	3.74534e-05	2
Cyb5b	2.54457e-09	0.135375	0.503	0.29	3.98633e-05	2
Cyc1	2.56871e-09	0.193079	0.799	0.625	4.02414e-05	2
2700038G22Rik	2.58316e-09	0.138612	0.455	0.263	4.04677e-05	2
Dcp2	2.60652e-09	0.110889	0.362	0.186	4.08337e-05	2
Wdr46	2.61732e-09	0.107196	0.41	0.217	4.10029e-05	2
Uba2	2.63899e-09	0.155052	0.605	0.387	4.13424e-05	2
Tcf3	2.64436e-09	0.177763	0.743	0.509	4.14265e-05	2
Atp5l	2.64649e-09	0.126793	1	0.979	4.146e-05	2
Srsf1	2.72996e-09	0.175046	0.886	0.689	4.27676e-05	2
Fdps	2.82551e-09	0.159079	0.554	0.343	4.42645e-05	2
Myc1	2.847e-09	0.187814	0.623	0.41	4.46012e-05	2
Psat1	3.03826e-09	0.16096	0.53	0.33	4.75973e-05	2
Arhgdia	3.05658e-09	0.158792	0.91	0.759	4.78844e-05	2
Bag1	3.05947e-09	0.190862	0.892	0.698	4.79297e-05	2
Txndc5	3.15687e-09	0.160029	0.644	0.406	4.94556e-05	2
P4hb	3.18987e-09	0.160586	0.695	0.441	4.99726e-05	2
Cisd2	3.26374e-09	0.176432	0.841	0.665	5.11297e-05	2
Npm3	3.35346e-09	0.183463	0.892	0.753	5.25353e-05	2
Xist	3.75633e-09	0.382088	0.659	0.534	5.88466e-05	2
Idh3a	3.85774e-09	0.168886	0.623	0.418	6.04353e-05	2
Ppp1ca	3.89572e-09	0.156652	0.976	0.9	6.10303e-05	2
Bri3bp	3.9415e-09	0.133239	0.473	0.272	6.17476e-05	2
Ciapin1	3.95009e-09	0.128296	0.428	0.238	6.18821e-05	2
Ints7	3.95495e-09	0.121259	0.323	0.166	6.19583e-05	2
Rnf126	4.13537e-09	0.139916	0.551	0.327	6.47848e-05	2
2810417H13Rik	4.27658e-09	0.229577	0.207	0.089	6.69969e-05	2
Pycard	4.70328e-09	0.184404	0.784	0.586	7.36816e-05	2
Psmc4	4.77337e-09	0.144451	0.698	0.456	7.47796e-05	2
Atp5g2	4.86172e-09	0.117188	1	0.985	7.61638e-05	2
Eif2s1	4.95973e-09	0.17116	0.754	0.53	7.76991e-05	2
2610524H06Rik	5.09766e-09	0.158157	0.572	0.351	7.986e-05	2
Rpl22l1	5.43775e-09	0.121854	1	0.999	8.51877e-05	2
Maz	5.44047e-09	0.181654	0.793	0.578	8.52304e-05	2
Itpa	5.65188e-09	0.135183	0.521	0.303	8.85424e-05	2
Snrnp40	5.95878e-09	0.17103	0.751	0.516	9.33502e-05	2
Tbcb	5.98844e-09	0.165444	0.656	0.429	9.38149e-05	2
Aen	6.47466e-09	0.133269	0.503	0.292	0.000101432	2
Eif6	6.49709e-09	0.176068	0.814	0.606	0.000101783	2
Ubl4a	7.13506e-09	0.140749	0.602	0.362	0.000111778	2
Utp18	7.19859e-09	0.111265	0.392	0.212	0.000112773	2
Cmtm71	7.30287e-09	0.142098	0.991	0.924	0.000114407	2
Aprt	7.88498e-09	0.171039	0.925	0.804	0.000123526	2
Sf3b5	8.02639e-09	0.170295	0.88	0.736	0.000125741	2
Dcakd	8.65119e-09	0.102442	0.389	0.206	0.00013553	2
Gspt1	8.80477e-09	0.149842	0.575	0.347	0.000137936	2
Mad2l2	8.86179e-09	0.111292	0.464	0.253	0.000138829	2
Dkc1	9.2185e-09	0.167675	0.704	0.492	0.000144417	2
Dnajc19	9.56898e-09	0.177717	0.722	0.516	0.000149908	2
Ebna1bp2	9.63706e-09	0.195743	0.808	0.577	0.000150974	2
Tma7	9.86755e-09	0.127663	0.991	0.943	0.000154585	2
Rcc21	9.94438e-09	0.155939	0.734	0.496	0.000155789	2
Cct3	1.01337e-08	0.165967	0.865	0.703	0.000158755	2
Chchd10	1.02097e-08	0.16686	0.611	0.393	0.000159945	2
Amd1	1.03743e-08	0.148249	0.539	0.325	0.000162524	2
Atic	1.042e-08	0.153565	0.722	0.509	0.000163239	2
Trim27	1.127e-08	0.178754	0.68	0.472	0.000176556	2
Phb2	1.14136e-08	0.180744	0.916	0.796	0.000178805	2
Dynll2	1.26908e-08	0.150259	0.808	0.603	0.000198814	2
Pkig	1.28166e-08	0.178576	0.713	0.504	0.000200784	2
Pgls	1.29048e-08	0.16685	0.892	0.746	0.000202167	2
Itga2b	1.31164e-08	0.116641	0.237	0.11	0.000205481	2
Mrps34	1.33415e-08	0.151462	0.629	0.424	0.000209008	2
Gpatch4	1.3527e-08	0.133571	0.503	0.294	0.000211915	2
Trim28	1.40021e-08	0.173327	0.802	0.611	0.000219356	2
Bckdk	1.43349e-08	0.150857	0.677	0.427	0.00022457	2
Mrpl13	1.44939e-08	0.152796	0.626	0.403	0.000227061	2
Psme3	1.46173e-08	0.142792	0.587	0.368	0.000228995	2
Ccnd1	1.57709e-08	0.125253	0.41	0.227	0.000247068	2
Mettl1	1.59258e-08	0.143138	0.635	0.399	0.000249494	2
Fdx1l	1.5933e-08	0.154627	0.674	0.443	0.000249606	2
Magoh	1.66118e-08	0.169522	0.769	0.568	0.000260241	2
Strap	1.68927e-08	0.156184	0.772	0.559	0.000264641	2
Azin1	1.85111e-08	0.115508	0.422	0.24	0.000289995	2
U2af2	1.89977e-08	0.149378	0.763	0.519	0.000297618	2
Gatad2a	2.4087e-08	0.111286	0.386	0.212	0.000377347	2
Eif3b	2.62276e-08	0.17136	0.763	0.53	0.000410881	2
Snrpg	2.65456e-08	0.108669	1	0.992	0.000415864	2
Exosc8	2.7548e-08	0.16451	0.563	0.372	0.000431567	2
Eri1	2.76155e-08	0.105416	0.428	0.24	0.000432624	2
Ndufs5	2.88113e-08	0.154899	0.886	0.687	0.000451357	2
Vamp8	2.95189e-08	0.143145	1	0.973	0.000462443	2
Fam136a	3.02462e-08	0.134187	0.596	0.384	0.000473838	2
Tkt	3.16696e-08	0.152981	0.934	0.81	0.000496135	2
Rrm2	3.17224e-08	0.114035	0.177	0.075	0.000496964	2
Rwdd1	3.29065e-08	0.154664	0.71	0.49	0.000515513	2
Timm8b	3.32409e-08	0.153631	0.85	0.646	0.000520752	2
Ssbp4	3.40022e-08	0.175044	0.728	0.513	0.000532678	2
Scarb1	3.66355e-08	0.115306	0.368	0.204	0.000573931	2
Bola1	3.67849e-08	0.144062	0.626	0.405	0.000576272	2
Setd8	3.70422e-08	0.126827	0.419	0.237	0.000580303	2
Acat2	3.80464e-08	0.114988	0.494	0.286	0.000596036	2
Hdgfrp2	3.94295e-08	0.122343	0.473	0.275	0.000617702	2
Rnaseh2c	3.95105e-08	0.148036	0.802	0.592	0.000618972	2
Prkrir	4.25966e-08	0.131671	0.371	0.208	0.000667319	2
B3galt6	4.358e-08	0.108162	0.305	0.159	0.000682725	2
Eif3a	4.80541e-08	0.181726	0.79	0.599	0.000752816	2
Mydgf	4.87601e-08	0.150794	0.683	0.478	0.000763876	2
Nsun2	5.18065e-08	0.159282	0.713	0.502	0.000811601	2
Nop2	5.18246e-08	0.105242	0.449	0.253	0.000811884	2
Ino80e	5.32675e-08	0.13837	0.626	0.407	0.000834489	2
Smyd2	5.64524e-08	0.156651	0.701	0.488	0.000884384	2
Med8	5.74418e-08	0.1095	0.461	0.269	0.000899883	2
Cdc123	5.75959e-08	0.126185	0.536	0.332	0.000902298	2
Cpsf2	5.87536e-08	0.113237	0.353	0.194	0.000920433	2
Eif5b	5.93333e-08	0.156988	0.82	0.6	0.000929516	2
Atp5g3	6.0125e-08	0.183246	0.871	0.728	0.000941919	2
Tceb1	6.02162e-08	0.163872	0.805	0.641	0.000943347	2
Arpc4	6.35634e-08	0.144702	0.964	0.824	0.000995785	2
Map4k1	6.53953e-08	0.11453	0.425	0.246	0.00102448	2
Ubac1	6.91852e-08	0.105167	0.392	0.217	0.00108386	2
Nme2	7.08477e-08	0.156495	0.527	0.343	0.0011099	2
Smarca5	7.68071e-08	0.136465	0.59	0.383	0.00120326	2
Thyn1	7.78255e-08	0.124664	0.581	0.365	0.00121921	2
Ppp1r8	7.8129e-08	0.118986	0.47	0.274	0.00122397	2
Sec61g	8.44299e-08	0.14958	0.991	0.972	0.00132268	2
Taf10	8.64963e-08	0.157023	0.778	0.592	0.00135505	2
Psmd6	9.57998e-08	0.130672	0.557	0.351	0.0015008	2
1110001J03Rik	9.58242e-08	0.151689	0.838	0.66	0.00150118	2
Gpaa1	1.09275e-07	0.105314	0.359	0.196	0.0017119	2
Grk6	1.09779e-07	0.127663	0.437	0.262	0.0017198	2
Txn2	1.09911e-07	0.156271	0.898	0.739	0.00172187	2
Cbx1	1.12937e-07	0.163654	0.844	0.652	0.00176927	2
Glrx5	1.14987e-07	0.15687	0.799	0.585	0.00180138	2
Eed	1.15249e-07	0.110407	0.488	0.292	0.00180549	2
Wdr4	1.18002e-07	0.106512	0.335	0.182	0.00184863	2
Supt16	1.25841e-07	0.146144	0.422	0.255	0.00197142	2
Psmg2	1.26086e-07	0.124836	0.449	0.27	0.00197527	2
Chchd4	1.30638e-07	0.155155	0.701	0.477	0.00204657	2
Txnl4a	1.32511e-07	0.148347	0.65	0.432	0.00207592	2
Pih1d1	1.32673e-07	0.114217	0.599	0.373	0.00207846	2
Hn1	1.44041e-07	0.105283	0.835	0.581	0.00225654	2
Ppih	1.44402e-07	0.128011	0.47	0.283	0.00226221	2
Bola2	1.532e-07	0.175253	0.955	0.845	0.00240004	2
Xrcc6	1.55191e-07	0.111075	0.38	0.215	0.00243123	2
Rnps1	1.56461e-07	0.146826	0.734	0.52	0.00245111	2
Zfp428	1.5831e-07	0.106088	0.251	0.127	0.00248008	2
Pds5a	1.60557e-07	0.115471	0.497	0.297	0.00251529	2
Aes	1.62677e-07	0.134084	0.985	0.9	0.00254849	2
Hnrnpm	1.73013e-07	0.154256	0.91	0.724	0.00271042	2
Ssna1	1.73053e-07	0.135383	0.82	0.624	0.00271105	2
Atad3a	1.78919e-07	0.137795	0.542	0.341	0.00280295	2
Lage3	1.81655e-07	0.160551	0.82	0.63	0.0028458	2
Rnf219	1.81953e-07	0.107232	0.317	0.172	0.00285048	2
Mycbp	1.8608e-07	0.109605	0.416	0.243	0.00291513	2
Pcbd2	1.90547e-07	0.124248	0.62	0.414	0.00298511	2
Prdx4	1.92134e-07	0.148438	0.668	0.454	0.00300997	2
Rbbp4	1.92964e-07	0.145914	0.74	0.512	0.00302297	2
Snrpc	1.93033e-07	0.151371	0.79	0.608	0.00302406	2
Uck1	2.01742e-07	0.110188	0.491	0.293	0.00316049	2
Mrpl20	2.13051e-07	0.157359	0.763	0.576	0.00333766	2
Nsmce4a	2.41133e-07	0.149622	0.751	0.554	0.0037776	2
Plp2	2.49531e-07	0.139485	0.689	0.467	0.00390916	2
Bcl2l12	2.67996e-07	0.127678	0.539	0.343	0.00419843	2
Ucp2	2.7084e-07	0.141742	0.889	0.698	0.00424299	2
Abcf2	2.85509e-07	0.11781	0.44	0.264	0.00447279	2
Prpf4b	2.87654e-07	0.13192	0.659	0.444	0.00450639	2
Ube2m	2.92523e-07	0.122303	0.641	0.411	0.00458266	2
Mgat2	3.06542e-07	0.151973	0.722	0.526	0.00480229	2
Idi1	3.09908e-07	0.104267	0.419	0.248	0.00485502	2
Pop5	3.13023e-07	0.152087	0.647	0.432	0.00490382	2
Get4	3.14178e-07	0.107056	0.44	0.261	0.00492192	2
Brd3	3.49385e-07	0.113513	0.494	0.302	0.00547346	2
Dnajc2	3.52346e-07	0.125147	0.635	0.42	0.00551985	2
Rsl1d1	3.58215e-07	0.165911	0.862	0.71	0.00561179	2
Itgb3bp	3.61144e-07	0.115625	0.35	0.201	0.00565768	2
Ado	3.64895e-07	0.104337	0.437	0.262	0.00571644	2
Nono	3.65085e-07	0.15151	0.931	0.767	0.00571942	2
Psma3	3.80056e-07	0.137971	0.946	0.854	0.00595396	2
Ewsr1	3.80391e-07	0.147939	0.901	0.721	0.00595921	2
Igfbp4	3.88444e-07	0.15956	0.778	0.594	0.00608536	2
Zbtb45	3.89352e-07	0.109639	0.344	0.198	0.00609958	2
Wdr77	3.97452e-07	0.129185	0.629	0.404	0.00622649	2
Eif4g1	3.9939e-07	0.154807	0.719	0.489	0.00625685	2
Creld2	4.0629e-07	0.121994	0.425	0.26	0.00636495	2
Snrnp70	4.31593e-07	0.152315	0.749	0.551	0.00676133	2
Erp29	4.58872e-07	0.132188	0.775	0.562	0.00718869	2
Sec13	4.78102e-07	0.112077	0.545	0.341	0.00748995	2
Dnajb11	5.00462e-07	0.132259	0.506	0.315	0.00784023	2
Anapc11	5.02294e-07	0.151197	0.895	0.754	0.00786893	2
Exosc1	5.42477e-07	0.134907	0.536	0.35	0.00849844	2
Fam53a	5.52459e-07	0.135376	0.59	0.386	0.00865482	2
Rrp1b	5.5839e-07	0.11647	0.323	0.18	0.00874774	2
Sf3b4	5.87272e-07	0.164088	0.802	0.61	0.0092002	2
Naa20	5.87625e-07	0.141553	0.698	0.496	0.00920573	2
Pdia3	5.97847e-07	0.148589	0.874	0.719	0.00936587	2
Dnajc15	6.08899e-07	0.146185	0.593	0.401	0.00953901	2
Gusb	6.14201e-07	0.128759	0.557	0.375	0.00962207	2
Mrps26	6.18047e-07	0.146416	0.716	0.491	0.00968233	2
Hnrnpl	6.39405e-07	0.156908	0.68	0.476	0.0100169	2
Prkaca	6.42375e-07	0.102478	0.584	0.368	0.0100634	2
Smchd1	6.64813e-07	0.111431	0.437	0.263	0.010415	2
Htra2	6.87067e-07	0.11438	0.515	0.32	0.0107636	2
Tceb2	6.89748e-07	0.127123	0.991	0.943	0.0108056	2
Sdhaf1	7.19731e-07	0.131671	0.503	0.318	0.0112753	2
Tsfm	7.89138e-07	0.110461	0.494	0.305	0.0123626	2
Dnaja1	7.95362e-07	0.135394	0.949	0.848	0.0124601	2
Exosc3	8.0265e-07	0.116431	0.539	0.354	0.0125743	2
Mrpl55	8.14159e-07	0.11539	0.569	0.359	0.0127546	2
Psma1	8.29899e-07	0.133279	0.922	0.811	0.0130012	2
Osgep	8.53691e-07	0.126357	0.605	0.414	0.0133739	2
Ube2i	8.66316e-07	0.140265	0.925	0.758	0.0135717	2
Pkm	8.71414e-07	0.131557	0.994	0.97	0.0136516	2
Slc25a1	8.71763e-07	0.105476	0.473	0.285	0.013657	2
Snrnp25	8.99058e-07	0.117994	0.56	0.352	0.0140846	2
Mrpl50	9.0673e-07	0.122479	0.611	0.402	0.0142048	2
Psme2	9.18012e-07	0.148294	0.913	0.733	0.0143816	2
2310039H08Rik	9.21321e-07	0.12598	0.608	0.398	0.0144334	2
Mrps36	9.30299e-07	0.129293	0.623	0.41	0.0145741	2
Zbtb12	9.46372e-07	0.102357	0.347	0.204	0.0148259	2
Psmb2	9.64473e-07	0.127254	0.955	0.866	0.0151094	2
Nsmce1	9.70684e-07	0.149202	0.59	0.407	0.0152067	2
Adsl	9.76708e-07	0.115469	0.485	0.304	0.0153011	2
Fam162a	9.86975e-07	0.142173	0.734	0.562	0.0154619	2
Fus	1.01412e-06	0.15822	0.895	0.753	0.0158872	2
Ssr1	1.0184e-06	0.146318	0.74	0.536	0.0159543	2
Psmd1	1.06899e-06	0.106687	0.524	0.327	0.0167468	2
Cetn3	1.10914e-06	0.145321	0.88	0.694	0.0173759	2
Grwd1	1.15645e-06	0.103185	0.449	0.273	0.0181169	2
Rabl6	1.20909e-06	0.101283	0.44	0.265	0.0189417	2
Syngr2	1.26064e-06	0.12882	0.743	0.52	0.0197491	2
Oxct1	1.2647e-06	0.126932	0.512	0.336	0.0198129	2
Hnrnpr	1.3698e-06	0.137783	0.889	0.756	0.0214592	2
Mrps28	1.38811e-06	0.143528	0.575	0.392	0.0217462	2
Clns1a1	1.4174e-06	0.131768	0.707	0.495	0.0222049	2
Polr2i	1.42676e-06	0.130315	0.695	0.475	0.0223517	2
Smim4	1.43833e-06	0.134761	0.749	0.548	0.0225328	2
Nifk	1.45966e-06	0.153103	0.728	0.55	0.0228671	2
Gm11273	1.53783e-06	0.122941	0.497	0.32	0.0240916	2
Mrpl28	1.56463e-06	0.151834	0.787	0.586	0.0245114	2
Mrpl17	1.58183e-06	0.150041	0.796	0.64	0.024781	2
Hspa8	1.66e-06	0.121644	1	0.999	0.0260056	2
Emc8	1.71162e-06	0.122085	0.527	0.351	0.0268143	2
Psmg1	1.92158e-06	0.124775	0.512	0.335	0.0301034	2
BC003965	2.01947e-06	0.105731	0.554	0.342	0.0316371	2
Imp4	2.02983e-06	0.132744	0.701	0.474	0.0317994	2
Scamp3	2.03035e-06	0.105667	0.485	0.302	0.0318075	2
Serp1	2.06569e-06	0.125981	0.79	0.614	0.0323611	2
Nme4	2.06576e-06	0.128723	0.707	0.489	0.0323622	2
Psma6	2.14011e-06	0.130757	0.88	0.71	0.033527	2
Ostc	2.19972e-06	0.122285	0.802	0.644	0.0344608	2
Tgfb1	2.21391e-06	0.132158	0.826	0.63	0.0346831	2
Dynll1	2.21957e-06	0.139853	0.949	0.84	0.0347718	2
Cox6b1	2.31071e-06	0.105981	0.997	0.969	0.0361996	2
Morf4l2	2.32446e-06	0.131821	0.862	0.68	0.036415	2
Calr	2.42473e-06	0.14901	0.907	0.813	0.0379858	2
Hdac3	2.68075e-06	0.117352	0.533	0.348	0.0419966	2
Mybbp1a	2.68796e-06	0.108756	0.518	0.332	0.0421095	2
Nip7	2.69773e-06	0.119083	0.629	0.439	0.0422626	2
Eif4h	2.7396e-06	0.127537	0.928	0.773	0.0429186	2
Psmb8	2.74386e-06	0.10833	0.982	0.951	0.0429854	2
Prkcdbp	2.89097e-06	0.158305	0.683	0.511	0.0452899	2
Snhg9	2.89168e-06	0.105215	0.536	0.343	0.0453011	2
Fubp1	2.906e-06	0.13318	0.871	0.692	0.0455255	2
Nt5c	2.97137e-06	0.128528	0.554	0.376	0.0465495	2
Prpf19	3.05128e-06	0.138871	0.677	0.488	0.0478014	2
Etf1	3.0808e-06	0.10881	0.452	0.28	0.0482638	2
Arpc5l	3.21689e-06	0.135998	0.74	0.561	0.0503958	2
Ppan	3.34873e-06	0.119359	0.671	0.441	0.0524612	2
Coq2	3.40553e-06	0.121735	0.626	0.435	0.053351	2
Timm10	3.46953e-06	0.121875	0.611	0.416	0.0543537	2
Msh2	3.58097e-06	0.108113	0.437	0.273	0.0560995	2
Pus1	3.59294e-06	0.105094	0.482	0.306	0.0562869	2
Ddx1	3.64491e-06	0.123661	0.545	0.363	0.0571012	2
Psmb7	3.85743e-06	0.133643	0.757	0.575	0.0604305	2
Hmga1	3.90237e-06	0.123812	0.653	0.453	0.0611345	2
Tcof1	4.00507e-06	0.10881	0.563	0.371	0.0627434	2
Hnrnpa0	4.10203e-06	0.12396	0.461	0.3	0.0642623	2
Arpc1b	4.32868e-06	0.108327	0.997	0.984	0.067813	2
Fam96a	4.3428e-06	0.115166	0.907	0.74	0.0680343	2
Trp53	4.40343e-06	0.128354	0.892	0.798	0.0689842	2
Ywhae	4.46806e-06	0.112908	0.985	0.946	0.0699966	2
2310036O22Rik	4.53992e-06	0.106868	0.907	0.771	0.0711223	2
Kars	5.13113e-06	0.109429	0.509	0.327	0.0803843	2
Hdac2	5.28096e-06	0.12434	0.611	0.428	0.0827316	2
Sh3bgrl3	5.51203e-06	0.108077	0.994	0.943	0.0863514	2
Ap1s1	5.54016e-06	0.127909	0.695	0.503	0.0867922	2
Glrx3	5.54053e-06	0.133108	0.844	0.698	0.0867979	2
Parl	5.56197e-06	0.103799	0.548	0.358	0.0871339	2
Hspa4	5.80983e-06	0.117276	0.521	0.344	0.0910167	2
2410015M20Rik	5.9475e-06	0.123518	0.967	0.855	0.0931736	2
Egfl7	5.99393e-06	0.139335	0.841	0.639	0.0939009	2
Ndufb8	6.19839e-06	0.132162	0.913	0.816	0.097104	2
Smarcc1	6.23806e-06	0.105233	0.578	0.382	0.0977255	2
Api5	6.31543e-06	0.110869	0.572	0.386	0.0989375	2
Mrps24	6.44913e-06	0.141546	0.877	0.692	0.101032	2
Psma2	6.59693e-06	0.126098	0.901	0.796	0.103348	2
Atp5o	6.65693e-06	0.14375	0.952	0.809	0.104288	2
Lysmd2	7.12633e-06	0.103409	0.494	0.313	0.111641	2
Nop16	7.24038e-06	0.103732	0.554	0.365	0.113428	2
Tardbp	7.25303e-06	0.123007	0.662	0.449	0.113626	2
Cct7	7.57306e-06	0.140322	0.886	0.768	0.11864	2
Abhd17c	7.74796e-06	0.10484	0.437	0.286	0.121379	2
1810022K09Rik	8.08178e-06	0.130486	0.719	0.515	0.126609	2
Gstp1	8.36952e-06	0.103323	0.662	0.467	0.131117	2
Edf1	8.54721e-06	0.112193	0.949	0.868	0.133901	2
Psmb3	8.64943e-06	0.127254	0.904	0.785	0.135502	2
Bcap29	8.72451e-06	0.111307	0.491	0.322	0.136678	2
Psmd7	9.07078e-06	0.133129	0.829	0.643	0.142103	2
Nubp2	9.15859e-06	0.103249	0.578	0.367	0.143478	2
Psmc5	1.00912e-05	0.114844	0.701	0.491	0.158088	2
Cct8	1.01161e-05	0.12859	0.874	0.727	0.15848	2
Cox17	1.02777e-05	0.117592	0.898	0.753	0.16101	2
Mtch1	1.05321e-05	0.135934	0.805	0.62	0.164996	2
Mrps21	1.0839e-05	0.129097	0.856	0.677	0.169804	2
Atp5b	1.18652e-05	0.1018	0.988	0.939	0.18588	2
Pin1	1.26252e-05	0.126755	0.701	0.525	0.197786	2
Pop7	1.39952e-05	0.105235	0.578	0.379	0.219249	2
Guk1	1.40378e-05	0.127529	0.71	0.522	0.219916	2
Ppp1cc	1.4324e-05	0.134731	0.916	0.751	0.2244	2
Pomp	1.50523e-05	0.106472	0.967	0.892	0.235809	2
1110008F13Rik	1.5347e-05	0.132299	0.925	0.805	0.240426	2
Mt1	1.53745e-05	0.157465	0.269	0.166	0.240857	2
Pitpna	1.5408e-05	0.12216	0.749	0.568	0.241381	2
Ost4	1.57373e-05	0.112892	0.991	0.948	0.246541	2
Ddx46	1.63129e-05	0.103919	0.473	0.309	0.255558	2
Phb	1.63744e-05	0.126917	0.793	0.611	0.256521	2
Irak1	1.68162e-05	0.118246	0.554	0.383	0.263442	2
Tpm3	1.70666e-05	0.107508	0.979	0.925	0.267365	2
Smc3	1.79395e-05	0.102342	0.572	0.382	0.28104	2
Ppp1r35	1.79557e-05	0.120196	0.599	0.418	0.281295	2
Qdpr	1.87091e-05	0.120112	0.704	0.528	0.293098	2
Rrp15	1.88896e-05	0.125134	0.584	0.418	0.295925	2
Fam92a	1.94431e-05	0.108578	0.62	0.421	0.304595	2
Polr2m	2.01806e-05	0.111144	0.949	0.827	0.31615	2
Mrpl15	2.14246e-05	0.127144	0.665	0.491	0.335637	2
Efhd2	2.16567e-05	0.111757	0.497	0.34	0.339273	2
Cops5	2.21263e-05	0.111909	0.578	0.391	0.346631	2
Naa38	2.2276e-05	0.130981	0.883	0.724	0.348975	2
Nedd8	2.26466e-05	0.127202	0.952	0.89	0.354781	2
Bcl7c	2.29498e-05	0.122589	0.901	0.712	0.359531	2
Dbi	2.34377e-05	0.118372	0.946	0.847	0.367176	2
Ilkap	2.39553e-05	0.111671	0.569	0.386	0.375283	2
Timm17b	2.50134e-05	0.103072	0.659	0.451	0.39186	2
Gtf2a2	2.64729e-05	0.129358	0.754	0.561	0.414724	2
Vdac1	2.69835e-05	0.138773	0.871	0.719	0.422723	2
Stoml2	2.71299e-05	0.125348	0.716	0.533	0.425017	2
Mrps25	2.83564e-05	0.101122	0.632	0.432	0.444232	2
Ptbp1	2.83988e-05	0.112052	0.719	0.515	0.444896	2
Adrm1	2.84551e-05	0.116059	0.575	0.397	0.445777	2
Bax	2.92139e-05	0.129538	0.734	0.572	0.457665	2
Ufm1	3.02024e-05	0.117351	0.557	0.382	0.473151	2
Sf1	3.07873e-05	0.106443	0.65	0.463	0.482314	2
Blvra	3.1154e-05	0.1072	0.359	0.232	0.488058	2
Ppp5c	3.1159e-05	0.113304	0.662	0.467	0.488137	2
Srsf9	3.29449e-05	0.116002	0.701	0.491	0.516115	2
Ssr2	3.33241e-05	0.122047	0.862	0.67	0.522056	2
Bclaf1	3.54815e-05	0.116251	0.674	0.467	0.555853	2
Mrpl34	4.08375e-05	0.130065	0.817	0.631	0.63976	2
Commd1	4.1288e-05	0.10607	0.716	0.528	0.646817	2
Mrpl21	4.50611e-05	0.104273	0.587	0.406	0.705927	2
Eno11	5.05173e-05	0.113719	0.958	0.841	0.791403	2
Tmem160	5.14054e-05	0.121028	0.778	0.586	0.805316	2
Mdh2	5.14594e-05	0.125953	0.907	0.794	0.806163	2
Sfpq	5.17689e-05	0.127839	0.859	0.722	0.811012	2
Rangrf	5.22227e-05	0.123092	0.671	0.496	0.818121	2
Plekhj1	5.77372e-05	0.105551	0.871	0.698	0.904511	2
Prmt3	5.77898e-05	0.107977	0.581	0.407	0.905335	2
Stk16	5.98674e-05	0.125994	0.65	0.464	0.937882	2
Sf3b3	6.03106e-05	0.115967	0.566	0.393	0.944826	2
Rcl1	6.26981e-05	0.108694	0.509	0.352	0.982228	2
Got2	6.34026e-05	0.105188	0.662	0.467	0.993266	2
Tmem106c	6.39887e-05	0.100823	0.602	0.419	1	2
Nr2c2ap	6.50517e-05	0.105855	0.533	0.367	1	2
Ddost	6.70866e-05	0.112536	0.79	0.614	1	2
Lsm10	7.09586e-05	0.101285	0.569	0.392	1	2
Akt1	7.47071e-05	0.105069	0.671	0.478	1	2
Mrpl51	7.89581e-05	0.107891	0.716	0.554	1	2
Zfp422	8.45773e-05	0.10436	0.817	0.634	1	2
Hypk	9.14684e-05	0.123457	0.874	0.723	1	2
Slirp	9.40719e-05	0.11392	0.817	0.665	1	2
Gm8186	9.4995e-05	0.102285	0.943	0.807	1	2
Fam104a	9.63775e-05	0.115921	0.668	0.493	1	2
Rad23b	9.96577e-05	0.106976	0.614	0.435	1	2
Ormdl2	0.000100001	0.101678	0.575	0.404	1	2
Pcmt1	0.000100632	0.107639	0.665	0.479	1	2
Ccdc115	0.000103721	0.118431	0.734	0.547	1	2
Eif4e2	0.00010575	0.12268	0.629	0.447	1	2
Srsf4	0.000108549	0.103405	0.665	0.489	1	2
Sdhd	0.000116684	0.118961	0.811	0.631	1	2
Nabp2	0.000118471	0.125601	0.65	0.485	1	2
Lsm1	0.000122123	0.116357	0.623	0.438	1	2
Bola3	0.000125613	0.12045	0.751	0.609	1	2
Myl101	0.000130379	0.142644	0.572	0.442	1	2
Drg1	0.000132125	0.104161	0.638	0.45	1	2
Ppp4c	0.000133147	0.110544	0.862	0.712	1	2
Ssb	0.000138496	0.118577	0.838	0.704	1	2
Nrgn	0.000142912	0.106246	0.922	0.823	1	2
Snrpa	0.000143888	0.102837	0.763	0.597	1	2
Mrps12	0.000146219	0.11055	0.772	0.619	1	2
Znhit1	0.000156969	0.111655	0.581	0.424	1	2
Ctbp1	0.000162175	0.102111	0.904	0.814	1	2
Smarca4	0.000170359	0.104136	0.506	0.354	1	2
Tomm22	0.000176049	0.104452	0.907	0.722	1	2
Bccip	0.000205086	0.112082	0.668	0.493	1	2
Ywhaz	0.000264947	0.105054	0.844	0.665	1	2
Ube2l3	0.000274592	0.108631	0.784	0.662	1	2
Sod2	0.000303911	0.100632	0.763	0.577	1	2
Sarnp	0.000386889	0.110796	0.898	0.73	1	2
Polr2j	0.00040005	0.101836	0.829	0.669	1	2
Mtch2	0.000431249	0.106147	0.665	0.474	1	2
Hsp90b1	0.000476803	0.126706	0.692	0.53	1	2
Tecr	0.000497589	0.106272	0.88	0.772	1	2
Mapk1	0.00051832	0.101311	0.665	0.506	1	2
Rnf7	0.000547012	0.108438	0.907	0.758	1	2
Hnrnph1	0.00057251	0.102534	0.686	0.508	1	2
Dazap1	0.000587846	0.101318	0.704	0.551	1	2
Actb	0.000645609	0.153948	1	0.998	1	2
Chtf8	0.000705489	0.112232	0.746	0.566	1	2
Gm1673	0.001464	0.101913	0.488	0.358	1	2
Gadd45gip1	0.00223071	0.100613	0.79	0.656	1	2
Srsf11	0.00304639	0.100343	0.838	0.684	1	2
Rps27	4.65252e-57	0.19807	1	1	7.28864e-53	3
mt-Co1	1.53381e-56	0.258597	1	1	2.40287e-52	3
Rps27rt	7.72879e-44	0.274483	0.994	0.999	1.21079e-39	3
Eef21	2.76917e-39	0.273836	0.997	1	4.33819e-35	3
Txnip	3.70695e-39	0.538989	0.961	0.9	5.8073e-35	3
Fau	7.90374e-38	0.170644	1	1	1.2382e-33	3
Ypel3	1.96756e-35	0.445032	0.861	0.735	3.08238e-31	3
Rps14	7.41719e-31	0.124595	1	1	1.16198e-26	3
Malat1	9.13832e-29	0.31225	1	1	1.43161e-24	3
Rps9	2.10006e-27	0.127931	1	1	3.28996e-23	3
mt-Co3	5.98326e-26	0.135166	1	1	9.37337e-22	3
Sepp1	5.02176e-25	0.379822	0.873	0.79	7.86709e-21	3
Eef1a1	5.973e-25	0.124002	1	1	9.3573e-21	3
Rsrp1	2.90729e-24	0.256927	0.979	0.994	4.55455e-20	3
Rpl9	9.07674e-24	0.11862	1	1	1.42196e-19	3
mt-Atp6	1.88224e-23	0.112092	0.997	1	2.94872e-19	3
Gltscr21	2.32378e-22	0.280766	0.976	0.981	3.64043e-18	3
Smpdl3a	2.50761e-22	0.393743	0.746	0.619	3.92843e-18	3
Mllt31	5.39853e-21	0.425782	0.843	0.742	8.45734e-17	3
Gm9843	6.88364e-21	0.204922	0.991	0.998	1.07839e-16	3
Pdzk1ip11	7.77035e-21	0.322852	0.943	0.934	1.2173e-16	3
Rps28	1.21886e-20	0.102815	1	1	1.90946e-16	3
mt-Co2	5.27814e-20	0.132141	1	1	8.26873e-16	3
Glul	1.77306e-19	0.399753	0.867	0.843	2.77768e-15	3
Rpl37a	1.98304e-19	0.102472	0.997	1	3.10663e-15	3
Ltb1	1.19847e-18	0.386245	0.87	0.741	1.87753e-14	3
Krt18	1.4722e-18	0.344848	0.722	0.601	2.30635e-14	3
Eif3f	2.64153e-18	0.178502	0.997	1	4.13823e-14	3
Eif4a21	1.02087e-17	0.281498	0.949	0.963	1.5993e-13	3
Lmo2	1.61126e-17	0.222556	0.997	0.999	2.5242e-13	3
Eif3e1	2.27201e-17	0.233095	0.982	0.985	3.55933e-13	3
Rpl23a-ps3	1.03932e-16	0.140222	0.997	1	1.6282e-12	3
Mettl7a11	1.17238e-16	0.355834	0.713	0.588	1.83665e-12	3
Pfdn5	1.72293e-16	0.221366	0.988	0.997	2.69914e-12	3
Rpl3	3.00253e-16	0.10407	1	1	4.70377e-12	3
Cox7a2l	8.90777e-16	0.200055	0.991	0.998	1.39549e-11	3
Adgrg1	1.1601e-15	0.243954	0.964	0.982	1.81741e-11	3
Pik3ip1	3.3376e-15	0.336153	0.728	0.63	5.22869e-11	3
Itm2b1	4.30777e-15	0.202823	0.982	0.999	6.74855e-11	3
Pnrc1	4.56716e-15	0.286095	0.864	0.871	7.15491e-11	3
Tcp11l2	1.04364e-14	0.280769	0.42	0.253	1.63497e-10	3
Gstm11	1.14072e-13	0.289235	0.834	0.789	1.78705e-09	3
Gimap61	3.73013e-13	0.283681	0.849	0.825	5.84363e-09	3
Zfos11	4.52204e-13	0.261291	0.912	0.904	7.08423e-09	3
Map1lc3b	1.25101e-12	0.215166	0.943	0.946	1.95982e-08	3
Sat1	3.04666e-11	0.287375	0.556	0.438	4.77289e-07	3
Uba52	5.71021e-11	0.116803	0.997	0.999	8.94561e-07	3
Rpl9-ps6	1.13241e-10	0.136196	0.994	0.998	1.77404e-06	3
Pabpc1	1.29317e-10	0.126219	1	1	2.02588e-06	3
Gm11808	1.6556e-10	0.162449	0.994	0.998	2.59366e-06	3
Gimap1	2.06245e-10	0.218952	0.949	0.96	3.23104e-06	3
Gm195901	2.69029e-10	0.306334	0.631	0.545	4.21461e-06	3
Shisa51	3.45889e-10	0.222151	0.924	0.917	5.41869e-06	3
Ccl4	4.00551e-10	0.323006	0.317	0.195	6.27503e-06	3
Ndufa6	5.31144e-10	0.198042	0.946	0.949	8.32091e-06	3
Xdh	6.09164e-10	0.170061	0.109	0.03	9.54316e-06	3
Tmem176b1	1.06521e-09	0.210805	0.94	0.96	1.66876e-05	3
Ifi203	2.0184e-09	0.263208	0.68	0.64	3.16203e-05	3
Eif2a	2.26446e-09	0.242246	0.665	0.621	3.54751e-05	3
Gm10073	2.66927e-09	0.12455	0.994	1	4.18167e-05	3
Pold4	5.11377e-09	0.260373	0.574	0.498	8.01124e-05	3
Saraf	6.33015e-09	0.197947	0.867	0.877	9.91681e-05	3
Use11	7.4025e-09	0.214228	0.897	0.9	0.000115968	3
Ogt	7.6457e-09	0.219338	0.734	0.712	0.000119778	3
Adipor1	8.31496e-09	0.222809	0.65	0.617	0.000130262	3
Gfi1	8.35669e-09	0.2747	0.242	0.13	0.000130916	3
Pink1	3.29126e-08	0.269671	0.517	0.445	0.00051561	3
Neat1	4.29313e-08	0.264571	0.514	0.442	0.000672562	3
Cited21	1.0014e-07	0.243206	0.807	0.802	0.0015688	3
Mgst1	1.31421e-07	0.207969	0.284	0.179	0.00205884	3
Hist1h2bc	2.31832e-07	0.218562	0.36	0.251	0.00363188	3
Wbp2	2.72464e-07	0.201231	0.613	0.57	0.00426842	3
Eif4b	3.07122e-07	0.196458	0.846	0.864	0.00481138	3
Trim471	4.16028e-07	0.230418	0.695	0.681	0.00651749	3
Procr1	4.51173e-07	0.218921	0.665	0.618	0.00706808	3
Hist3h2a	5.6504e-07	0.21766	0.396	0.292	0.00885192	3
Hmha11	5.83189e-07	0.186528	0.746	0.737	0.00913624	3
Plxna4os1	6.08363e-07	0.201866	0.375	0.276	0.00953061	3
2021-11-01	6.14881e-07	0.156769	0.236	0.132	0.00963272	3
Rpl13-ps3	6.56663e-07	0.118721	0.994	0.998	0.0102873	3
Zbtb20	7.73458e-07	0.222933	0.619	0.58	0.012117	3
Agpat4	8.01663e-07	0.168598	0.329	0.232	0.0125588	3
Tsc22d3	1.03608e-06	0.231968	0.764	0.769	0.0162313	3
Nceh1	1.07399e-06	0.238056	0.384	0.306	0.0168252	3
Klf3	1.41706e-06	0.145762	0.242	0.148	0.0221996	3
Fmo5	1.62477e-06	0.137217	0.175	0.092	0.0254537	3
Rpl10-ps3	3.55635e-06	0.138695	0.949	0.976	0.0557137	3
Gabarap1	3.72946e-06	0.160099	0.915	0.943	0.0584257	3
2021-09-04	4.54573e-06	0.111828	0.109	0.046	0.0712134	3
Art4	5.02061e-06	0.205011	0.438	0.357	0.0786529	3
Cracr2b	5.04674e-06	0.183492	0.32	0.231	0.0790622	3
Hlf	5.24448e-06	0.213307	0.737	0.765	0.08216	3
Trib3	5.85464e-06	0.166361	0.254	0.164	0.0917188	3
Pik3r11	6.17374e-06	0.232616	0.595	0.559	0.0967178	3
Myct1	6.3552e-06	0.199715	0.743	0.739	0.0995606	3
Gprc5b	6.56447e-06	0.177044	0.248	0.162	0.102839	3
Pcmtd2	6.70547e-06	0.166858	0.266	0.18	0.105048	3
Prr13	7.20239e-06	0.178212	0.834	0.855	0.112833	3
Bnip3l	7.65688e-06	0.160175	0.792	0.781	0.119953	3
Samhd1	7.76418e-06	0.224082	0.471	0.421	0.121634	3
Cirbp	8.10869e-06	0.211725	0.792	0.806	0.127031	3
Btg11	8.55135e-06	0.200903	0.511	0.463	0.133966	3
Gabarapl11	8.83793e-06	0.162504	0.801	0.815	0.138455	3
Mecom	1.15312e-05	0.175049	0.767	0.777	0.180648	3
Hscb	1.47606e-05	0.166809	0.523	0.494	0.23124	3
Smim24	1.82928e-05	0.207196	0.411	0.341	0.286575	3
Fcer1g	2.14906e-05	0.207306	0.393	0.321	0.336672	3
Limd2	2.15226e-05	0.145972	0.894	0.957	0.337172	3
Pdzd2	2.2374e-05	0.104599	0.112	0.051	0.350511	3
Tmem59	2.46037e-05	0.145063	0.816	0.845	0.385441	3
Bmp4	2.7286e-05	0.109421	0.115	0.054	0.427463	3
2610035D17Rik	2.97177e-05	0.165644	0.329	0.25	0.465558	3
Runx1t1	4.09972e-05	0.115524	0.154	0.085	0.642263	3
Pim11	4.1219e-05	0.181094	0.789	0.782	0.645737	3
Clec1a	4.15304e-05	0.177881	0.275	0.202	0.650615	3
Tmem140	4.18143e-05	0.145802	0.251	0.173	0.655063	3
Serinc3	4.26056e-05	0.119453	0.952	0.961	0.667459	3
Rgs18	4.45333e-05	0.153229	0.804	0.814	0.697658	3
Crlf3	4.74334e-05	0.159174	0.64	0.67	0.743092	3
Eif3h	4.82058e-05	0.11876	0.982	0.987	0.755192	3
Crebrf	4.85599e-05	0.132785	0.205	0.13	0.760739	3
Esd	6.65276e-05	0.142236	0.789	0.818	1	3
Plk21	7.15054e-05	0.120298	0.142	0.077	1	3
Chd2	9.1363e-05	0.134655	0.317	0.242	1	3
Fam103a1	9.32051e-05	0.152911	0.622	0.644	1	3
Ccdc28a	9.41524e-05	0.116898	0.221	0.145	1	3
Surf1	9.70039e-05	0.174984	0.426	0.383	1	3
Gm973	0.000104681	0.121484	0.151	0.086	1	3
Sesn1	0.000123981	0.184823	0.378	0.322	1	3
Phf1	0.00013291	0.119105	0.199	0.13	1	3
Sgms11	0.000158306	0.184452	0.571	0.547	1	3
Madd	0.000188754	0.184873	0.405	0.354	1	3
Rbm39	0.000192946	0.115625	0.964	0.985	1	3
Nkx2-31	0.000233742	0.146446	0.595	0.588	1	3
Hacd41	0.000236109	0.149709	0.665	0.656	1	3
S1pr4	0.000262163	0.151185	0.505	0.479	1	3
Klhl24	0.000264867	0.124132	0.236	0.167	1	3
Pttg1	0.000319244	0.159431	0.426	0.386	1	3
Rabac11	0.000331089	0.140782	0.861	0.912	1	3
Gbp2	0.000363205	0.208521	0.341	0.292	1	3
Arhgap31	0.000375221	0.160501	0.344	0.288	1	3
Ubald2	0.000392115	0.145189	0.577	0.549	1	3
Gm42726	0.000456416	0.146287	0.353	0.299	1	3
Nfkbia1	0.000474301	0.224957	0.604	0.615	1	3
Lst11	0.000498788	0.12609	0.798	0.801	1	3
Cav2	0.000519826	0.140402	0.23	0.169	1	3
Cir1	0.000558839	0.125228	0.393	0.34	1	3
Foxp1	0.000577096	0.144774	0.64	0.639	1	3
Fcho2	0.000601579	0.129175	0.166	0.109	1	3
Kdm5b1	0.000648511	0.155705	0.272	0.213	1	3
Paip2	0.000667389	0.11683	0.9	0.929	1	3
Cep57l1	0.000679584	0.13613	0.344	0.292	1	3
Aplp2	0.000709497	0.154365	0.381	0.348	1	3
Def8	0.000712297	0.164154	0.68	0.709	1	3
Apobec3	0.000761118	0.163102	0.722	0.76	1	3
Gata2	0.000782483	0.129535	0.719	0.754	1	3
Tinagl1	0.000817114	0.140102	0.302	0.244	1	3
Meg31	0.000830198	0.342377	0.335	0.261	1	3
Sult1a11	0.000849687	0.21293	0.465	0.418	1	3
Rit1	0.000849899	0.158989	0.35	0.306	1	3
Iigp11	0.000876293	0.247256	0.405	0.358	1	3
Laptm4b	0.000975533	0.122056	0.242	0.183	1	3
Klhl6	0.00102383	0.166799	0.423	0.393	1	3
Abhd18	0.00106074	0.102866	0.154	0.099	1	3
Gabarapl2	0.00109376	0.128838	0.713	0.756	1	3
Laptm4a1	0.00112311	0.141234	0.855	0.915	1	3
Hoxa9	0.00126164	0.141501	0.477	0.452	1	3
Tifa	0.00126628	0.141315	0.338	0.296	1	3
Tprgl	0.00131226	0.145673	0.668	0.717	1	3
Cnrip1	0.00139914	0.144756	0.326	0.267	1	3
Zfand6	0.00143479	0.128605	0.634	0.647	1	3
Mmrn1	0.00163927	0.145869	0.498	0.491	1	3
mt-Nd5	0.00171261	0.114894	0.743	0.802	1	3
Ssbp2	0.00172977	0.130488	0.704	0.741	1	3
Hbb-bt	0.00180349	0.492663	0.184	0.281	1	3
Gdi2	0.00188475	0.135484	0.755	0.797	1	3
Fam174a	0.00189472	0.124057	0.58	0.607	1	3
Ip6k1	0.00189719	0.174558	0.372	0.34	1	3
Rhob	0.00196286	0.161883	0.236	0.186	1	3
Robo4	0.00198694	0.102254	0.16	0.108	1	3
Kansl1l	0.00202626	0.140905	0.218	0.162	1	3
PISD1	0.00204676	0.123735	0.81	0.863	1	3
Irf2	0.0022656	0.122957	0.631	0.666	1	3
Slc25a11	0.00234277	0.119875	0.68	0.726	1	3
BC026585	0.00244324	0.141198	0.429	0.402	1	3
Anxa5	0.00247002	0.116038	0.74	0.763	1	3
Ccpg1	0.00262021	0.105697	0.178	0.126	1	3
Fam110c	0.00282191	0.11683	0.224	0.171	1	3
Nfix	0.00291119	0.164058	0.492	0.488	1	3
AI480526	0.00292041	0.116848	0.221	0.171	1	3
Capg	0.00304264	0.129801	0.686	0.746	1	3
Sirt3	0.00308494	0.135046	0.547	0.567	1	3
Fcgrt	0.00309831	0.122311	0.323	0.279	1	3
Snx20	0.00313291	0.108476	0.163	0.112	1	3
Dedd2	0.00315207	0.115566	0.263	0.216	1	3
Msn	0.00317324	0.120815	0.613	0.615	1	3
Nsa2	0.0033001	0.118599	0.804	0.885	1	3
H2-Q41	0.00337006	0.118865	0.674	0.738	1	3
Cd24a	0.00342021	0.134611	0.828	0.875	1	3
Hbb-bs	0.00357066	2.66037	0.106	0.182	1	3
Mamdc2	0.00358617	0.1077	0.172	0.122	1	3
Ndrg3	0.00375951	0.145811	0.42	0.408	1	3
Tmem158	0.00381863	0.112017	0.275	0.227	1	3
Gramd1a1	0.00393471	0.138746	0.356	0.329	1	3
Trim8	0.00420085	0.12914	0.429	0.417	1	3
Lsp11	0.00426164	0.123582	0.656	0.673	1	3
Mpped2	0.00427059	0.12127	0.172	0.125	1	3
Clk1	0.00432102	0.150791	0.45	0.438	1	3
Kazald11	0.00451653	0.120899	0.308	0.267	1	3
Wbscr27	0.00452343	0.122839	0.338	0.296	1	3
Cdkn1c1	0.0046831	0.106656	0.517	0.517	1	3
Cd300a	0.00493768	0.115273	0.196	0.149	1	3
Hbp1	0.00503478	0.108792	0.326	0.28	1	3
Hhex	0.00528109	0.126273	0.695	0.746	1	3
Tecpr1	0.00532761	0.105772	0.202	0.153	1	3
Hid1	0.00537461	0.132333	0.193	0.146	1	3
Pde4d	0.00560622	0.106793	0.142	0.097	1	3
Ebi3	0.00571373	0.165879	0.489	0.487	1	3
Cmas	0.00575091	0.100605	0.634	0.669	1	3
Tmem50a	0.00582231	0.12977	0.686	0.76	1	3
Pbx1	0.00590754	0.127	0.61	0.618	1	3
Wdr45	0.00594338	0.117097	0.218	0.174	1	3
Marf1	0.00624321	0.153238	0.326	0.29	1	3
Kxd1	0.00629782	0.150356	0.514	0.542	1	3
Rnf167	0.00639131	0.185173	0.402	0.39	1	3
Ankrd33b	0.00648973	0.103031	0.13	0.088	1	3
Rab38	0.00649644	0.121484	0.795	0.847	1	3
Ppp3ca	0.00656372	0.168989	0.511	0.543	1	3
Psap	0.00670714	0.122344	0.752	0.798	1	3
Ifnar1	0.00693009	0.122631	0.275	0.239	1	3
Dennd1c	0.00693115	0.125958	0.275	0.234	1	3
Csad	0.00713291	0.106746	0.483	0.474	1	3
Ccdc53	0.00728967	0.166438	0.453	0.466	1	3
F11r	0.00734577	0.147116	0.393	0.388	1	3
Ly6a1	0.00738662	0.130017	0.804	0.835	1	3
Zfp608	0.00774913	0.125298	0.215	0.172	1	3
Slc18a2	0.0077729	0.108956	0.275	0.236	1	3
Zbtb38	0.00802233	0.118662	0.429	0.423	1	3
Igf1r	0.00835786	0.148192	0.375	0.361	1	3
Vps26a	0.00854089	0.103747	0.302	0.27	1	3
Spi1	0.00871859	0.135744	0.526	0.555	1	3
Ms4a6b	0.00878552	0.122556	0.236	0.192	1	3
Fam43a1	0.00884041	0.141697	0.363	0.332	1	3
Ric8	0.00899937	0.103312	0.477	0.485	1	3
Pecam1	0.00913074	0.117368	0.233	0.192	1	3
Gtpbp2	0.00927048	0.137094	0.517	0.536	1	3
Hsd17b11	0.00971308	0.108996	0.202	0.161	1	3
Gng111	0.0097652	0.1101	0.816	0.86	1	3
Cdca3	3.69621e-224	1.13495	0.889	0.021	5.79048e-220	4
Mki67	1.89379e-213	1.17101	0.922	0.029	2.96682e-209	4
Ccnb2	5.40234e-213	1.07478	0.767	0.011	8.46331e-209	4
Ccna2	3.23171e-206	0.94252	0.844	0.022	5.0628e-202	4
Cenpf	3.41125e-197	0.99188	0.789	0.018	5.34406e-193	4
Nusap1	8.81928e-197	1.22594	0.833	0.024	1.38163e-192	4
Neil3	8.78461e-192	0.7371	0.767	0.017	1.3762e-187	4
Birc5	1.72556e-188	1.63745	0.967	0.051	2.70326e-184	4
Aurkb	1.58238e-178	0.807782	0.811	0.027	2.47896e-174	4
Fam64a	1.12898e-177	0.854037	0.656	0.01	1.76866e-173	4
Mxd3	1.31998e-177	0.567885	0.644	0.009	2.06787e-173	4
Nuf2	4.71401e-167	0.522605	0.667	0.014	7.38497e-163	4
Ckap2l	2.86344e-166	0.670692	0.7	0.018	4.48586e-162	4
Cdca8	1.24057e-163	1.2834	0.956	0.063	1.94348e-159	4
Tpx2	4.31332e-159	0.85964	0.822	0.038	6.75725e-155	4
Pbk	1.6772e-158	1.01977	0.856	0.044	2.62751e-154	4
Kif11	1.25959e-157	0.481403	0.578	0.008	1.97328e-153	4
Prc1	1.17239e-156	0.926904	0.733	0.026	1.83667e-152	4
Hmmr	1.29444e-153	0.592644	0.533	0.006	2.02787e-149	4
Ube2c	1.32759e-152	1.63992	0.756	0.031	2.0798e-148	4
Ska1	4.25357e-147	0.377426	0.533	0.007	6.66365e-143	4
Knstrn	5.76954e-142	0.944534	0.878	0.057	9.03857e-138	4
Sgol1	9.23919e-137	0.624699	0.744	0.036	1.44741e-132	4
Kif15	1.30527e-136	0.380525	0.533	0.01	2.04483e-132	4
Sapcd2	1.34346e-136	0.468698	0.544	0.011	2.10466e-132	4
Cdkn3	5.58595e-136	0.564094	0.456	0.004	8.75095e-132	4
2810417H13Rik1	1.42537e-133	1.44747	0.889	0.068	2.23298e-129	4
Hist1h1b	5.05586e-132	0.503429	0.578	0.016	7.9205e-128	4
Plk1	8.53296e-132	0.446491	0.444	0.004	1.33677e-127	4
Kif22	2.08873e-130	0.600382	0.678	0.029	3.27221e-126	4
Casc5	2.55916e-130	0.36204	0.522	0.01	4.00919e-126	4
Kif4	1.0647e-127	0.282137	0.433	0.004	1.66796e-123	4
Mis18bp1	1.18882e-126	0.550997	0.622	0.024	1.8624e-122	4
Cdca5	9.08386e-125	0.640492	0.778	0.048	1.42308e-120	4
Hist1h2af	3.29616e-123	0.325828	0.4	0.003	5.16376e-119	4
Hist1h2al	4.19767e-123	0.439252	0.444	0.006	6.57607e-119	4
Kif20a	6.48795e-123	0.417061	0.489	0.01	1.0164e-118	4
Kifc1	5.69668e-122	0.448601	0.578	0.019	8.92442e-118	4
Ankle1	5.32327e-118	0.291703	0.422	0.005	8.33944e-114	4
Kif2c	1.28295e-116	0.300839	0.4	0.004	2.00987e-112	4
Aspm	2.52068e-116	0.370658	0.433	0.007	3.94889e-112	4
Cenpe	3.06732e-114	0.430295	0.533	0.017	4.80527e-110	4
Esco2	1.26816e-113	0.446357	0.522	0.016	1.9867e-109	4
Cit	5.76556e-111	0.675233	0.789	0.061	9.03233e-107	4
Hist1h2ap	3.23726e-110	2.86337	0.922	0.117	5.07149e-106	4
Aurka	1.19974e-108	0.6434	0.633	0.034	1.87952e-104	4
Spag5	1.5504e-107	0.332888	0.422	0.008	2.42885e-103	4
Bub1b	4.16949e-107	0.451757	0.556	0.023	6.53193e-103	4
Top2a	1.16584e-103	1.71142	0.933	0.139	1.8264e-99	4
Cep55	5.42738e-103	0.35314	0.422	0.009	8.50254e-99	4
Spc241	9.34051e-103	1.19455	0.933	0.128	1.46328e-98	4
Spc25	5.80392e-102	0.815394	0.789	0.071	9.09243e-98	4
Troap	1.8956e-96	0.291676	0.356	0.005	2.96964e-92	4
Cdc25c	4.79978e-96	0.243745	0.311	0.002	7.51933e-92	4
Ttk	6.98772e-96	0.36416	0.489	0.019	1.0947e-91	4
Depdc1a	7.51093e-96	0.251943	0.311	0.002	1.17666e-91	4
Hist1h2bm	1.36899e-95	0.183734	0.289	0.001	2.14466e-91	4
Ccnf	2.12397e-95	0.443682	0.578	0.031	3.32741e-91	4
Cdca2	1.55368e-92	0.51204	0.667	0.05	2.43399e-88	4
Arhgap11a	5.26989e-91	0.33192	0.456	0.017	8.25581e-87	4
Tacc3	1.76681e-90	0.543593	0.733	0.065	2.76788e-86	4
Ccnb1	6.96053e-90	0.705639	0.511	0.026	1.09044e-85	4
Ncapg	8.3474e-90	0.347007	0.456	0.018	1.3077e-85	4
Cenph1	9.27027e-90	0.456101	0.678	0.054	1.45228e-85	4
Fam83d	1.94046e-89	0.247347	0.311	0.003	3.03993e-85	4
Bub1	1.02919e-88	0.248333	0.378	0.009	1.61234e-84	4
Anln	3.75257e-88	0.224146	0.378	0.009	5.87877e-84	4
Tk11	4.67924e-88	0.997603	0.778	0.088	7.3305e-84	4
Hist1h4i	4.38247e-86	0.78165	0.844	0.108	6.86558e-82	4
Asf1b1	7.90565e-85	0.69066	0.8	0.093	1.2385e-80	4
Racgap1	2.12197e-84	0.664932	0.8	0.092	3.32427e-80	4
Cenpm1	2.44831e-84	0.752478	0.889	0.127	3.83553e-80	4
Ptn	8.07498e-84	0.485833	0.556	0.037	1.26503e-79	4
Psrc1	1.59486e-83	0.60547	0.6	0.046	2.49851e-79	4
Ckap2	1.8708e-83	0.478906	0.611	0.046	2.9308e-79	4
Melk	8.75875e-83	0.248936	0.389	0.012	1.37215e-78	4
E2f8	1.07669e-81	0.356024	0.456	0.022	1.68675e-77	4
Foxm1	1.21544e-81	0.263447	0.356	0.009	1.9041e-77	4
Cdk11	1.40254e-81	0.940169	0.867	0.133	2.19722e-77	4
Hist1h2bj	2.22337e-81	0.276857	0.367	0.01	3.48314e-77	4
Lockd	4.10389e-81	1.4186	1	0.246	6.42916e-77	4
Gm2788	7.44454e-81	0.185653	0.267	0.002	1.16626e-76	4
Prr11	9.08928e-81	0.20653	0.267	0.002	1.42393e-76	4
Nek2	1.63264e-80	0.226998	0.3	0.005	2.55769e-76	4
Rrm21	3.82714e-80	0.677721	0.667	0.063	5.9956e-76	4
Hist1h2bb	1.09347e-79	0.24789	0.322	0.007	1.71303e-75	4
Espl1	2.17464e-78	0.217638	0.278	0.003	3.40679e-74	4
Ncaph	6.32631e-78	0.294892	0.456	0.023	9.91079e-74	4
Ncapd2	8.44982e-77	0.778888	0.833	0.123	1.32375e-72	4
Mad2l1	5.75772e-76	0.654121	0.811	0.11	9.02005e-72	4
Ect2	1.77594e-74	0.227538	0.333	0.009	2.78218e-70	4
Hist1h1a	3.88516e-74	0.223611	0.289	0.005	6.08649e-70	4
Sgol2a	4.25274e-74	0.237668	0.311	0.007	6.66234e-70	4
Ska3	1.50835e-73	0.208095	0.389	0.016	2.36299e-69	4
Incenp	2.54677e-73	0.628364	0.767	0.097	3.98976e-69	4
Arhgef39	4.25283e-73	0.367097	0.5	0.033	6.66248e-69	4
Hist1h2ag	5.42689e-73	0.148819	0.233	0.001	8.50176e-69	4
Hist1h2ae	2.31554e-72	0.274139	0.422	0.021	3.62753e-68	4
Fbxo5	2.80488e-72	0.591386	0.733	0.089	4.39413e-68	4
Cdkn2c	5.85776e-72	0.569165	0.633	0.065	9.17677e-68	4
Cenpa	4.94021e-71	1.42145	0.678	0.087	7.73933e-67	4
Arhgap19	3.35465e-69	0.167314	0.267	0.005	5.25539e-65	4
Hist1h2ak	4.17542e-69	0.1619	0.222	0.001	6.54122e-65	4
Cdc20	1.7555e-66	0.996748	0.711	0.102	2.75017e-62	4
Gtse1	3.50933e-66	0.215696	0.311	0.01	5.49771e-62	4
Gpsm2	1.36916e-65	0.273797	0.4	0.022	2.14492e-61	4
Pif1	2.2314e-65	0.137436	0.211	0.001	3.49572e-61	4
Iqgap3	4.45373e-65	0.203613	0.289	0.008	6.97722e-61	4
Ncapg2	2.45637e-64	0.359053	0.489	0.039	3.84815e-60	4
Aunip	4.88695e-64	0.382023	0.5	0.041	7.6559e-60	4
Tcf191	4.25143e-63	0.545355	0.544	0.054	6.6603e-59	4
Rad511	9.82476e-63	0.518265	0.689	0.091	1.53915e-58	4
Cenpw1	8.90595e-61	0.797004	0.867	0.193	1.39521e-56	4
C330027C09Rik	1.27161e-60	0.233105	0.378	0.021	1.99211e-56	4
Kif20b	1.26995e-59	0.363049	0.522	0.048	1.9895e-55	4
BC030867	2.8323e-59	0.201351	0.344	0.017	4.43708e-55	4
Hmgb21	6.06999e-58	2.18208	1	0.732	9.50925e-54	4
Cks2	7.87669e-58	1.72992	0.978	0.407	1.23396e-53	4
Bard1	3.52293e-57	0.350307	0.5	0.047	5.51902e-53	4
Cenpi	1.69916e-56	0.167704	0.278	0.01	2.6619e-52	4
H2afz1	7.56261e-56	1.41019	1	0.982	1.18476e-51	4
Cks1b1	1.18239e-55	1.2314	0.989	0.469	1.85233e-51	4
Mybl21	1.93494e-55	0.336062	0.478	0.044	3.03128e-51	4
Ndc80	2.936e-55	0.328663	0.433	0.035	4.59954e-51	4
Hist2h2ac	1.12573e-54	0.172686	0.267	0.009	1.76357e-50	4
Clspn1	2.90941e-54	0.334969	0.478	0.045	4.55789e-50	4
Cenpp	6.14866e-54	0.292243	0.367	0.024	9.63249e-50	4
Efcab11	8.40117e-54	0.124135	0.211	0.004	1.31613e-49	4
Dlgap5	1.57516e-53	0.232098	0.322	0.017	2.46765e-49	4
Rad51ap11	2.06968e-53	0.421211	0.6	0.077	3.24235e-49	4
Smc21	2.7416e-53	0.703838	0.844	0.193	4.29499e-49	4
H2afx	3.87474e-52	1.62163	0.989	0.524	6.07017e-48	4
Hmgb11	4.22566e-52	0.758172	1	0.995	6.61991e-48	4
Cks1brt	4.572e-52	0.452716	0.611	0.086	7.1625e-48	4
Stmn11	5.00292e-52	1.41117	1	0.942	7.83758e-48	4
Ska2	4.46725e-51	0.404166	0.678	0.102	6.9984e-47	4
Stil	1.61325e-50	0.17739	0.267	0.011	2.52732e-46	4
Hist1h2bk	2.42233e-50	0.104102	0.144	0	3.79482e-46	4
4930427A07Rik	3.86585e-50	0.271499	0.4	0.033	6.05623e-46	4
Lmnb11	6.28597e-50	0.801362	0.911	0.269	9.8476e-46	4
Plk41	2.9633e-49	0.345273	0.544	0.067	4.6423e-45	4
Pkmyt11	4.14352e-49	0.374431	0.622	0.09	6.49124e-45	4
Eme1	4.22404e-49	0.172211	0.267	0.012	6.61738e-45	4
Cenpn	6.7043e-49	0.216923	0.333	0.022	1.0503e-44	4
Ccdc34	2.63256e-48	0.769811	0.911	0.253	4.12417e-44	4
H1fx	2.12239e-47	1.27018	0.978	0.454	3.32494e-43	4
Ube2s	2.94592e-47	1.23132	0.989	0.807	4.61507e-43	4
Hmgn21	8.52386e-47	0.924848	1	0.961	1.33535e-42	4
H2afv	4.2786e-46	1.08701	1	0.855	6.70285e-42	4
Rtkn2	1.02382e-45	0.121234	0.178	0.003	1.60391e-41	4
Mns1	1.78775e-44	0.307947	0.511	0.064	2.80069e-40	4
Trim59	2.25204e-44	0.434451	0.656	0.111	3.52805e-40	4
Trip13	4.20614e-44	0.275997	0.433	0.047	6.58934e-40	4
Hist2h2aa1	4.40363e-44	0.260875	0.433	0.045	6.89872e-40	4
Nucks11	1.06661e-43	0.898969	1	0.576	1.67095e-39	4
Cenpl	2.14924e-43	0.353257	0.522	0.071	3.36699e-39	4
Nsl1	6.22604e-43	0.240951	0.4	0.04	9.75371e-39	4
Tubb51	1.07754e-42	1.33477	0.989	0.968	1.68807e-38	4
Ezh21	1.63788e-42	0.586007	0.822	0.199	2.5659e-38	4
Cdc25b	1.69802e-42	0.348908	0.5	0.065	2.66011e-38	4
Kpna2	1.70218e-42	0.5668	0.567	0.092	2.66664e-38	4
Cenpk1	1.95689e-42	0.339921	0.544	0.08	3.06567e-38	4
Hjurp	5.24011e-42	0.730368	0.867	0.267	8.20916e-38	4
Tyms1	1.58916e-41	0.902576	0.844	0.263	2.48958e-37	4
Tuba1b1	4.27258e-41	1.22789	0.978	0.965	6.69343e-37	4
Kifc5b	6.08867e-41	0.152811	0.256	0.014	9.53852e-37	4
Parpbp	7.24802e-41	0.140187	0.189	0.006	1.13547e-36	4
Dynlt1a	1.62068e-40	0.14593	0.267	0.016	2.53896e-36	4
Ptma1	1.63938e-40	0.579125	1	0.999	2.56825e-36	4
Shcbp1	5.54892e-40	0.299825	0.433	0.053	8.69293e-36	4
Hist1h4h	4.71429e-39	0.181293	0.3	0.023	7.38541e-35	4
Oip5	6.22459e-39	0.234906	0.4	0.044	9.75144e-35	4
Dbf4	3.05463e-38	0.348473	0.578	0.097	4.78538e-34	4
Rrm11	6.11585e-38	0.588033	0.778	0.209	9.58109e-34	4
Nt5dc21	1.13235e-37	0.60292	0.756	0.19	1.77394e-33	4
Smc4	9.15933e-37	0.931275	0.9	0.422	1.4349e-32	4
Tmpo1	2.55425e-36	0.76773	0.967	0.507	4.00149e-32	4
Cmc2	4.21664e-36	0.593191	0.844	0.265	6.60579e-32	4
Pmf11	1.8286e-35	0.608298	0.889	0.316	2.86468e-31	4
Ran1	4.64741e-35	0.702993	1	0.952	7.28064e-31	4
Poc1a	7.75216e-35	0.175347	0.289	0.025	1.21445e-30	4
Rfwd3	2.08903e-34	0.353885	0.633	0.129	3.27268e-30	4
Spdl1	2.9567e-34	0.13703	0.256	0.019	4.63197e-30	4
Gsg2	6.33478e-34	0.236922	0.389	0.05	9.92406e-30	4
Haus81	1.17712e-33	0.346725	0.589	0.113	1.84408e-29	4
Cdc451	7.90507e-33	0.257974	0.467	0.074	1.23841e-28	4
Ticrr	1.03351e-32	0.147894	0.289	0.027	1.6191e-28	4
4930579G24Rik1	1.58163e-32	0.311212	0.611	0.12	2.47779e-28	4
Fanci	2.22693e-32	0.132031	0.211	0.013	3.48871e-28	4
E2f7	2.46403e-32	0.180851	0.333	0.037	3.86015e-28	4
Uhrf11	6.60656e-32	0.460119	0.678	0.163	1.03498e-27	4
2700094K13Rik1	8.01537e-32	0.745486	0.989	0.686	1.25569e-27	4
Mlf1	2.37414e-31	0.151173	0.244	0.02	3.71932e-27	4
Gmnn1	2.38265e-31	0.547555	0.8	0.242	3.73266e-27	4
G2e3	5.51167e-31	0.254243	0.422	0.063	8.63458e-27	4
Lsm21	1.1312e-30	0.621746	0.989	0.695	1.77214e-26	4
Atad21	1.13181e-30	0.483102	0.633	0.151	1.77309e-26	4
Hist1h3a	1.78869e-30	0.122209	0.2	0.012	2.80216e-26	4
Ercc6l	1.84353e-30	0.173246	0.278	0.027	2.88807e-26	4
Mcm101	6.12213e-30	0.184109	0.311	0.036	9.59093e-26	4
Ube2t	8.01127e-30	0.417549	0.589	0.135	1.25505e-25	4
Brip1	1.06354e-29	0.181788	0.267	0.026	1.66615e-25	4
Nrm1	1.18005e-29	0.485195	0.8	0.255	1.84866e-25	4
Rad21	1.3644e-29	0.496142	0.844	0.299	2.13746e-25	4
Mnd1	1.89177e-29	0.192176	0.333	0.041	2.96364e-25	4
Dek1	3.30779e-29	0.742227	0.978	0.735	5.18199e-25	4
Hn11	3.31234e-29	0.899174	0.933	0.616	5.18912e-25	4
Rangap1	7.71121e-29	0.459267	0.856	0.283	1.20804e-24	4
Chtf18	8.46288e-29	0.148041	0.289	0.031	1.32579e-24	4
H3f3b	1.12787e-28	0.458924	1	0.999	1.76692e-24	4
Ncapd3	1.84202e-28	0.320278	0.611	0.139	2.88571e-24	4
Rnf26	2.66676e-28	0.430728	0.733	0.213	4.17775e-24	4
Tuba1c	2.73424e-28	0.72943	0.756	0.263	4.28346e-24	4
Cenpu	4.5344e-28	0.186693	0.378	0.055	7.10359e-24	4
Kif18a	4.69418e-28	0.145513	0.256	0.025	7.3539e-24	4
Kntc1	4.70243e-28	0.146628	0.211	0.016	7.36683e-24	4
Tubb4b1	7.00141e-28	0.708513	1	0.803	1.09684e-23	4
Crip11	1.64746e-27	0.616144	1	0.752	2.58092e-23	4
Ccdc18	2.88304e-27	0.149316	0.289	0.033	4.51658e-23	4
Txn11	3.34213e-27	0.524634	1	0.935	5.23579e-23	4
Lrr1	3.57999e-27	0.125423	0.211	0.017	5.60841e-23	4
Anp32b1	4.96771e-27	0.53181	1	0.936	7.78241e-23	4
Rbm31	5.60022e-27	0.533315	1	0.963	8.7733e-23	4
Hirip31	7.45625e-27	0.368819	0.733	0.203	1.1681e-22	4
Snrpg1	9.72609e-27	0.3676	1	0.993	1.52369e-22	4
Ppia1	1.58305e-26	0.374617	1	0.999	2.48001e-22	4
Gm10282	1.97934e-26	0.437866	0.7	0.206	3.10083e-22	4
Raly1	2.16453e-26	0.54962	1	0.822	3.39095e-22	4
2610318N02Rik	3.25704e-26	0.173067	0.311	0.041	5.10247e-22	4
Ckap5	3.40507e-26	0.266602	0.511	0.103	5.33439e-22	4
Hist1h2bg	5.84614e-26	0.100896	0.189	0.014	9.15856e-22	4
Dck	1.43922e-25	0.300413	0.478	0.099	2.25468e-21	4
Lig11	1.76336e-25	0.619265	0.778	0.276	2.76247e-21	4
Snrpd11	2.29347e-25	0.579732	0.989	0.799	3.59295e-21	4
Mthfd2	2.43787e-25	0.308514	0.444	0.088	3.81917e-21	4
Cep128	4.41298e-25	0.126938	0.278	0.033	6.91338e-21	4
Chaf1a1	7.54999e-25	0.281421	0.589	0.142	1.18278e-20	4
Cenpo	7.61702e-25	0.203116	0.333	0.05	1.19328e-20	4
Prim21	8.80934e-25	0.302501	0.489	0.108	1.38007e-20	4
Kif23	8.97309e-25	0.300158	0.511	0.109	1.40572e-20	4
Rad54l1	9.91039e-25	0.295046	0.511	0.113	1.55256e-20	4
Apitd11	1.49157e-24	0.394213	0.589	0.157	2.33669e-20	4
Gp1bb	1.7319e-24	0.201996	0.233	0.025	2.7132e-20	4
Gm3550	2.17514e-24	0.197545	0.4	0.07	3.40758e-20	4
Cbx51	2.80186e-24	0.49352	0.9	0.369	4.3894e-20	4
Cdc7	3.11428e-24	0.17507	0.344	0.054	4.87883e-20	4
Nde1	4.73389e-24	0.516353	0.756	0.254	7.41612e-20	4
1500009L16Rik	5.74811e-24	0.386279	0.678	0.197	9.005e-20	4
Alyref1	6.93793e-24	0.567376	1	0.607	1.0869e-19	4
Anapc151	6.95627e-24	0.328744	0.611	0.159	1.08977e-19	4
Tbc1d31	8.79839e-24	0.156367	0.278	0.036	1.37836e-19	4
Cox8a	8.9202e-24	0.366453	1	0.995	1.39744e-19	4
Dut1	9.83503e-24	0.721981	0.933	0.61	1.54076e-19	4
Dnajc91	1.95143e-23	0.565846	0.944	0.503	3.05711e-19	4
Cdk5rap2	3.14989e-23	0.152739	0.3	0.042	4.93462e-19	4
Ndc1	6.15762e-23	0.199612	0.411	0.078	9.64653e-19	4
Gm9008	7.84405e-23	0.127165	0.267	0.034	1.22885e-18	4
Mdm1	1.2917e-22	0.131848	0.267	0.035	2.02358e-18	4
Fen11	1.43581e-22	0.451079	0.822	0.315	2.24935e-18	4
Cchcr1	1.70026e-22	0.153961	0.3	0.044	2.66363e-18	4
Rad54b	1.85289e-22	0.107626	0.178	0.015	2.90274e-18	4
Brca1	3.08284e-22	0.136659	0.211	0.022	4.82958e-18	4
Reep4	4.16058e-22	0.414429	0.544	0.153	6.51796e-18	4
Lsm31	4.33161e-22	0.493518	1	0.815	6.78591e-18	4
Cenpq	7.07779e-22	0.343195	0.622	0.18	1.10881e-17	4
Dynll11	9.45713e-22	0.562396	1	0.854	1.48155e-17	4
1810037I17Rik1	1.02187e-21	0.521427	0.989	0.822	1.60087e-17	4
Mtfr2	1.19971e-21	0.428306	0.744	0.269	1.87946e-17	4
Bora	1.66516e-21	0.196323	0.322	0.054	2.60863e-17	4
Atp5g21	3.647e-21	0.407176	1	0.988	5.71338e-17	4
Cdca4	8.75664e-21	0.353443	0.678	0.217	1.37182e-16	4
Cntrob	1.0923e-20	0.121561	0.256	0.035	1.71119e-16	4
Oaz11	1.20633e-20	0.274823	1	0.999	1.88984e-16	4
Dtymk1	1.56478e-20	0.539313	0.944	0.546	2.45138e-16	4
4933404O12Rik	1.67484e-20	0.168737	0.278	0.042	2.62381e-16	4
Hist1h2ac	1.80002e-20	0.111959	0.2	0.022	2.81991e-16	4
Exo11	2.22136e-20	0.163596	0.367	0.071	3.47999e-16	4
Nfatc2ip	2.31276e-20	0.168742	0.433	0.091	3.62317e-16	4
Cenpc1	3.64115e-20	0.228338	0.556	0.141	5.70423e-16	4
Ssna11	6.31269e-20	0.461205	0.967	0.647	9.88945e-16	4
H1f0	7.01764e-20	0.7071	0.9	0.573	1.09938e-15	4
Cse1l	7.18988e-20	0.316131	0.678	0.21	1.12637e-15	4
Cdkn2d	7.49901e-20	0.507331	0.822	0.362	1.1748e-15	4
Hist1h1e	8.21924e-20	0.248106	0.433	0.099	1.28763e-15	4
Haus51	9.77224e-20	0.174087	0.433	0.095	1.53092e-15	4
Cbx31	1.02474e-19	0.767052	0.967	0.664	1.60536e-15	4
Zranb3	1.435e-19	0.114096	0.211	0.025	2.24807e-15	4
Srsf31	1.54789e-19	0.425965	1	0.949	2.42493e-15	4
Hnrnpa31	1.6432e-19	0.441208	1	0.842	2.57424e-15	4
Dnmt11	1.6445e-19	0.444145	0.756	0.286	2.57628e-15	4
Brca2	2.48696e-19	0.209799	0.356	0.071	3.89607e-15	4
Nap1l11	3.46826e-19	0.443074	1	0.82	5.43338e-15	4
Cox5b1	3.79853e-19	0.400966	1	0.948	5.95078e-15	4
Sumo21	4.03829e-19	0.377845	1	0.984	6.32639e-15	4
Rnaseh2c1	4.73723e-19	0.517287	0.956	0.616	7.42134e-15	4
Ccne21	7.4989e-19	0.213404	0.3	0.054	1.17478e-14	4
Ybx11	7.83829e-19	0.423286	1	0.984	1.22795e-14	4
Hnrnpab1	8.86378e-19	0.504462	0.989	0.756	1.3886e-14	4
Hnrnpa2b11	1.18289e-18	0.413323	1	0.933	1.85312e-14	4
Hint11	1.87798e-18	0.381937	1	0.974	2.94204e-14	4
Cep295	2.08601e-18	0.181062	0.444	0.104	3.26794e-14	4
Sass6	2.6173e-18	0.167487	0.322	0.06	4.10026e-14	4
Naa401	2.95497e-18	0.296981	0.589	0.182	4.62926e-14	4
Enkd1	3.21204e-18	0.168416	0.3	0.055	5.03199e-14	4
Mlec1	3.3396e-18	0.414594	0.833	0.377	5.23182e-14	4
Cox7a21	4.21134e-18	0.431943	1	0.897	6.59749e-14	4
Gas2l3	4.31418e-18	0.239502	0.533	0.143	6.7586e-14	4
Haus11	5.72291e-18	0.244239	0.589	0.173	8.96551e-14	4
Chek2	6.94184e-18	0.273953	0.567	0.169	1.08751e-13	4
Fignl11	7.36129e-18	0.242848	0.467	0.125	1.15322e-13	4
Tnk2	7.57128e-18	0.103501	0.222	0.031	1.18612e-13	4
Hnrnpa1	1.10077e-17	0.377587	1	0.975	1.72447e-13	4
Rad181	1.18424e-17	0.182374	0.311	0.061	1.85523e-13	4
Aaas	1.57124e-17	0.209352	0.467	0.122	2.46151e-13	4
Stag1	1.61594e-17	0.30306	0.7	0.244	2.53153e-13	4
Hist1h4d	1.66937e-17	0.136648	0.256	0.041	2.61524e-13	4
Rpl411	1.71224e-17	0.185046	1	1	2.68239e-13	4
Hmgb31	1.78859e-17	0.503989	0.933	0.65	2.802e-13	4
Cdk2ap11	2.00739e-17	0.402306	0.9	0.469	3.14477e-13	4
Cox5a1	2.19949e-17	0.428737	1	0.81	3.44572e-13	4
Wdhd11	2.69589e-17	0.190483	0.4	0.095	4.22339e-13	4
Siva11	2.73433e-17	0.519109	0.944	0.663	4.2836e-13	4
Mrpl181	2.99245e-17	0.48846	0.967	0.669	4.68797e-13	4
Lin9	3.2666e-17	0.147408	0.378	0.082	5.11745e-13	4
Minos11	3.91558e-17	0.38673	1	0.871	6.13415e-13	4
Siah1b	4.84715e-17	0.165341	0.467	0.117	7.59355e-13	4
Suv39h1	4.99342e-17	0.218415	0.622	0.19	7.82269e-13	4
Tmem1071	5.04438e-17	0.292338	0.544	0.165	7.90253e-13	4
Hdgf1	5.67549e-17	0.433272	0.989	0.874	8.89122e-13	4
Rfc51	7.19343e-17	0.352189	0.844	0.361	1.12692e-12	4
Cox6b2	7.32414e-17	0.458575	0.8	0.373	1.1474e-12	4
Itgb3bp1	7.47713e-17	0.22522	0.656	0.207	1.17137e-12	4
Dhfr1	7.88186e-17	0.248681	0.522	0.153	1.23477e-12	4
Neurl1b	8.66883e-17	0.11754	0.189	0.024	1.35806e-12	4
Calm2	9.63626e-17	0.403992	1	0.985	1.50962e-12	4
Ppih1	1.06967e-16	0.300226	0.756	0.296	1.67575e-12	4
Pola11	1.16249e-16	0.230419	0.456	0.122	1.82115e-12	4
Orc61	1.17021e-16	0.383054	0.678	0.258	1.83326e-12	4
Rpa31	1.28805e-16	0.376622	0.811	0.386	2.01786e-12	4
Ptms	1.39757e-16	0.613183	0.844	0.445	2.18943e-12	4
Cntln	1.90234e-16	0.251673	0.5	0.146	2.98021e-12	4
C1ql1	2.39128e-16	0.127209	0.167	0.02	3.74618e-12	4
H3f3a1	2.61743e-16	0.308103	1	0.997	4.10046e-12	4
Uqcr101	3.14547e-16	0.420949	0.967	0.886	4.9277e-12	4
Slc25a51	3.36544e-16	0.42487	1	0.946	5.2723e-12	4
Prim11	3.72201e-16	0.330362	0.611	0.214	5.83089e-12	4
Tceb21	5.12211e-16	0.318112	1	0.95	8.02429e-12	4
Usp11	5.44791e-16	0.385611	0.756	0.311	8.5347e-12	4
Atad51	5.64336e-16	0.155542	0.322	0.069	8.84088e-12	4
Tex301	5.75885e-16	0.246129	0.622	0.207	9.02182e-12	4
Hmgn11	5.95641e-16	0.428222	1	0.886	9.33131e-12	4
Gins3	6.27518e-16	0.137639	0.289	0.056	9.8307e-12	4
Elof11	7.35737e-16	0.413167	0.944	0.586	1.15261e-11	4
Calm3	7.5113e-16	0.400802	0.989	0.82	1.17672e-11	4
Banf11	8.70303e-16	0.406845	0.956	0.774	1.36342e-11	4
Hmgn5	9.01528e-16	0.348573	0.667	0.247	1.41233e-11	4
Smtn	9.28015e-16	0.134564	0.278	0.053	1.45383e-11	4
Hist2h3b	9.38572e-16	0.102757	0.144	0.015	1.47037e-11	4
Erh1	9.93125e-16	0.406258	1	0.941	1.55583e-11	4
Lsm61	1.11176e-15	0.437228	0.933	0.646	1.74168e-11	4
Gemin61	1.12527e-15	0.217869	0.578	0.182	1.76284e-11	4
Dctpp11	1.14881e-15	0.555851	0.944	0.668	1.79972e-11	4
Ctc1	1.15303e-15	0.19577	0.478	0.131	1.80634e-11	4
Srsf71	1.47442e-15	0.414786	1	0.799	2.30983e-11	4
Rfc41	1.61908e-15	0.310219	0.656	0.244	2.53645e-11	4
1700097N02Rik	1.65996e-15	0.278863	0.456	0.128	2.60049e-11	4
Psip11	1.78923e-15	0.430442	0.933	0.538	2.803e-11	4
Eri11	1.93588e-15	0.290171	0.689	0.255	3.03275e-11	4
Slfn9	2.10484e-15	0.185372	0.267	0.053	3.29744e-11	4
Rhno1	2.15944e-15	0.280783	0.656	0.235	3.38298e-11	4
Topbp11	2.63866e-15	0.282968	0.622	0.214	4.13372e-11	4
Bok1	3.14741e-15	0.129558	0.267	0.052	4.93073e-11	4
Anp32e	3.18468e-15	0.414361	0.878	0.458	4.98912e-11	4
Ncaph2	4.68513e-15	0.377566	0.833	0.407	7.33973e-11	4
Ptges31	5.23549e-15	0.404193	0.933	0.65	8.20192e-11	4
Fabp51	5.31478e-15	0.338003	0.711	0.285	8.32614e-11	4
Sae11	5.49733e-15	0.377208	0.956	0.553	8.61212e-11	4
Psat11	7.49655e-15	0.337207	0.789	0.346	1.17441e-10	4
Zfand4	7.57049e-15	0.134847	0.3	0.063	1.18599e-10	4
Cntrl	7.58178e-15	0.227848	0.422	0.12	1.18776e-10	4
Nudt4	8.29304e-15	0.212325	0.556	0.175	1.29919e-10	4
Nup107	8.74838e-15	0.138633	0.344	0.079	1.37052e-10	4
Adcy3	9.13273e-15	0.181255	0.367	0.092	1.43073e-10	4
Mre11a	9.26583e-15	0.148113	0.4	0.102	1.45158e-10	4
Snrpf1	9.69986e-15	0.297935	1	0.963	1.51958e-10	4
Atp5k1	1.01759e-14	0.387286	1	0.88	1.59416e-10	4
Nudt21	1.02229e-14	0.414291	0.911	0.608	1.60153e-10	4
Ttf2	1.04427e-14	0.14481	0.333	0.076	1.63596e-10	4
Slc43a31	1.16408e-14	0.174514	0.444	0.124	1.82365e-10	4
Slbp1	1.20053e-14	0.599016	0.878	0.548	1.88074e-10	4
Xrcc2	1.22383e-14	0.128243	0.244	0.046	1.91724e-10	4
Brip1os1	1.23818e-14	0.190392	0.533	0.162	1.93973e-10	4
Rcc11	1.34438e-14	0.222177	0.511	0.158	2.1061e-10	4
Xpo1	1.38461e-14	0.234427	0.556	0.184	2.16913e-10	4
Trim371	1.66735e-14	0.214314	0.544	0.172	2.61207e-10	4
Metrn1	1.71318e-14	0.243234	0.567	0.187	2.68386e-10	4
Snrpe1	1.95238e-14	0.343173	1	0.951	3.0586e-10	4
Pask	1.96312e-14	0.111179	0.167	0.023	3.07543e-10	4
Cdkn2aipnl	1.99004e-14	0.254005	0.7	0.262	3.1176e-10	4
Mis18a	2.46449e-14	0.313165	0.711	0.29	3.86087e-10	4
Cox6c1	2.97739e-14	0.323745	0.989	0.97	4.66438e-10	4
Ppp2r5d	3.0769e-14	0.148106	0.367	0.092	4.82027e-10	4
Ipo9	3.42638e-14	0.176767	0.511	0.152	5.36777e-10	4
Stub11	3.43061e-14	0.383648	0.967	0.658	5.37439e-10	4
Nrarp	3.99549e-14	0.134646	0.3	0.067	6.25933e-10	4
Evl	4.34116e-14	0.124988	0.256	0.05	6.80086e-10	4
Nup155	4.35439e-14	0.141947	0.289	0.063	6.82159e-10	4
Fzr1	4.63666e-14	0.331781	0.678	0.27	7.26379e-10	4
Ndufa21	5.30739e-14	0.329762	1	0.942	8.31456e-10	4
Carhsp1	6.20313e-14	0.177315	0.378	0.1	9.71782e-10	4
Fam111a1	6.64375e-14	0.341667	0.778	0.333	1.04081e-09	4
2010107E04Rik1	7.20987e-14	0.32364	1	0.957	1.1295e-09	4
Cep192	7.2723e-14	0.123829	0.344	0.082	1.13928e-09	4
Odf2	9.19148e-14	0.243604	0.556	0.193	1.43994e-09	4
Sf3b51	9.77511e-14	0.382065	0.956	0.755	1.53137e-09	4
Fkbp21	1.0229e-13	0.358653	0.867	0.475	1.60247e-09	4
Ywhah1	1.13073e-13	0.396886	0.967	0.795	1.7714e-09	4
2700029M09Rik1	1.15321e-13	0.348357	0.889	0.448	1.80662e-09	4
Diaph3	1.25885e-13	0.161475	0.422	0.12	1.97212e-09	4
Nsg11	1.47096e-13	0.205441	0.422	0.124	2.30441e-09	4
Nrf1	1.52023e-13	0.183452	0.478	0.145	2.38159e-09	4
Pcna1	1.52304e-13	0.585944	0.856	0.49	2.386e-09	4
Tipin1	1.59203e-13	0.41699	0.822	0.404	2.49407e-09	4
Me21	1.80911e-13	0.137461	0.456	0.129	2.83416e-09	4
Dnph11	1.82057e-13	0.333245	0.767	0.356	2.85211e-09	4
Rnaseh2b1	2.20152e-13	0.220344	0.6	0.211	3.4489e-09	4
Ccdc77	2.23704e-13	0.146788	0.411	0.113	3.50454e-09	4
Rmi21	2.29836e-13	0.197597	0.478	0.15	3.60061e-09	4
2310009B15Rik	2.6186e-13	0.203262	0.633	0.218	4.10229e-09	4
Pradc11	2.97145e-13	0.233701	0.533	0.183	4.65507e-09	4
Phf19	3.02956e-13	0.123236	0.244	0.05	4.74611e-09	4
Slc2a8	4.52827e-13	0.106505	0.267	0.057	7.09399e-09	4
Ipo51	4.62898e-13	0.319318	0.767	0.335	7.25176e-09	4
Dynlt1f	4.78826e-13	0.298368	0.8	0.371	7.50129e-09	4
Dna21	5.55191e-13	0.185997	0.4	0.115	8.69762e-09	4
Hcfc1	6.56293e-13	0.216643	0.6	0.216	1.02815e-08	4
Gins21	7.26925e-13	0.257017	0.567	0.212	1.1388e-08	4
Cxcr4	7.28311e-13	0.157915	0.333	0.086	1.14097e-08	4
Alg8	8.38547e-13	0.126446	0.3	0.071	1.31367e-08	4
Pcnt	8.63395e-13	0.20807	0.5	0.165	1.35259e-08	4
Prelid1	1.0908e-12	0.309125	1	0.636	1.70885e-08	4
Blm	1.27979e-12	0.146847	0.289	0.069	2.00492e-08	4
Atp5j1	1.5464e-12	0.302656	1	0.974	2.42259e-08	4
Nup37	1.54788e-12	0.226089	0.567	0.204	2.4249e-08	4
D030056L22Rik	1.56732e-12	0.279504	0.744	0.321	2.45536e-08	4
Miip	1.64677e-12	0.160887	0.389	0.111	2.57984e-08	4
Mrpl331	1.66573e-12	0.366805	0.989	0.827	2.60953e-08	4
Nploc4	1.72579e-12	0.111308	0.333	0.084	2.70362e-08	4
Tbl2	1.79396e-12	0.123402	0.278	0.064	2.81042e-08	4
Pfas1	1.80101e-12	0.262654	0.578	0.211	2.82146e-08	4
Rbbp8	1.94232e-12	0.107328	0.3	0.072	3.04284e-08	4
Lsm4	2.22777e-12	0.353947	0.967	0.796	3.49003e-08	4
Ssrp11	2.28517e-12	0.368754	0.911	0.692	3.57994e-08	4
Vrk1	2.80289e-12	0.221185	0.678	0.263	4.391e-08	4
Snrnp251	2.876e-12	0.258647	0.833	0.369	4.50554e-08	4
Pold11	3.41255e-12	0.202205	0.567	0.206	5.3461e-08	4
Cox7c1	3.42858e-12	0.288267	1	0.982	5.37122e-08	4
H2afy1	4.12551e-12	0.297574	1	0.922	6.46303e-08	4
Cbx11	4.73256e-12	0.353358	0.956	0.676	7.41402e-08	4
Arpp191	5.1002e-12	0.338684	0.989	0.786	7.98997e-08	4
Ctps1	5.20552e-12	0.195296	0.478	0.16	8.15496e-08	4
Snrpb1	5.42343e-12	0.295306	1	0.963	8.49635e-08	4
Srsf12	5.88724e-12	0.322177	0.978	0.715	9.22295e-08	4
Med30	6.1399e-12	0.217547	0.644	0.248	9.61877e-08	4
Dach1	7.63797e-12	0.165002	0.478	0.156	1.19656e-07	4
Smc61	8.0054e-12	0.323272	0.767	0.375	1.25413e-07	4
Atp5g31	8.23236e-12	0.346266	0.956	0.746	1.28968e-07	4
Pds5b	8.24301e-12	0.167317	0.444	0.142	1.29135e-07	4
Eny21	8.44033e-12	0.336771	0.933	0.588	1.32226e-07	4
Nup50	8.62441e-12	0.162924	0.522	0.176	1.3511e-07	4
Nmral11	8.66776e-12	0.213781	0.556	0.203	1.35789e-07	4
Hist1h1d	1.06009e-11	0.118531	0.222	0.046	1.66073e-07	4
Myef2	1.14978e-11	0.248537	0.411	0.135	1.80125e-07	4
Spidr	1.15985e-11	0.115961	0.3	0.076	1.81703e-07	4
Gm100531	1.25905e-11	0.175275	0.389	0.12	1.97242e-07	4
B230219D22Rik	1.27777e-11	0.30093	0.822	0.402	2.00175e-07	4
Dpy301	1.32453e-11	0.349484	0.933	0.681	2.07501e-07	4
Srsf21	1.3521e-11	0.362103	1	0.907	2.1182e-07	4
Ppip5k1	1.57954e-11	0.107179	0.244	0.056	2.47451e-07	4
Rps27l1	1.63008e-11	0.318227	1	0.947	2.55368e-07	4
[truncated: 881 more rows]
