# Supplementary material for: Hematopoiesis under telomere attrition at the single-cell resolution
Source: Nat Commun. 2021 Nov 25;12:6850. doi: 10.1038/s41467-021-27206-7 (PMC8617077; doi:10.1038/s41467-021-27206-7)
Supplement: Supplementary file 11 — Dataset 9 [file 41467_2021_27206_MOESM11_ESM.xlsx]

## Sheet: Suppl. Table 9
Supplementary Dataset 9: scRNA-seq cluster markers of HSCs from vehicle- and OHT-treated G0 and G5/G6 R26-LSL mice.
gene	p_val	avg_logFC	pct.1	pct.2	p_val_adj	cluster
Ccnd2	7.51647e-111	0.288202	0.997	0.97	1.50329e-107	0
Ddx3y	5.70784e-82	0.128019	0.737	0.445	1.14157e-78	0
Eif5a	2.36241e-71	0.186728	0.998	0.985	4.72482e-68	0
Ppia	4.13988e-65	0.119555	1	1	8.27977e-62	0
Ldlr	1.93717e-61	0.105763	0.68	0.43	3.87433e-58	0
Mif	3.04975e-60	0.194197	0.984	0.926	6.09951e-57	0
Ccnd1	5.02873e-60	0.149456	0.686	0.442	1.00575e-56	0
Idi1	1.22539e-56	0.213842	0.796	0.575	2.45078e-53	0
Nop10	1.21235e-55	0.176869	0.991	0.957	2.4247e-52	0
H2-Eb1	3.00397e-55	0.235904	0.729	0.507	6.00794e-52	0
Hsph1	5.38421e-50	0.117187	0.749	0.523	1.07684e-46	0
Actb	2.22825e-49	0.167189	1	1	4.4565e-46	0
Pfn1	1.96151e-48	0.129734	0.999	0.998	3.92302e-45	0
Hspd1	2.78859e-46	0.174162	0.993	0.934	5.57718e-43	0
Phgdh	2.2077e-45	0.199389	0.809	0.645	4.41541e-42	0
Ncl	8.32833e-45	0.155276	1	0.998	1.66567e-41	0
Eif2s3y	1.70402e-44	0.123973	0.676	0.442	3.40804e-41	0
Set	4.99867e-43	0.155404	1	0.991	9.99734e-40	0
Atp5g1	6.25896e-41	0.149016	0.955	0.881	1.25179e-37	0
Sqle	2.91507e-39	0.105604	0.659	0.44	5.83014e-36	0
Nolc1	1.65101e-37	0.132396	0.818	0.616	3.30201e-34	0
Ran	2.10851e-36	0.115779	0.982	0.933	4.21701e-33	0
Nefh	2.17712e-35	0.110874	0.617	0.413	4.35423e-32	0
Nop58	2.39185e-34	0.145829	0.962	0.852	4.78369e-31	0
Actg1	2.16472e-33	0.140815	0.998	0.993	4.32944e-30	0
Bc1	4.79973e-32	0.142663	0.106	0.068	9.59946e-29	0
G3bp1	7.95939e-32	0.140792	0.973	0.923	1.59188e-28	0
Mlec	8.99233e-32	0.129192	0.865	0.674	1.79847e-28	0
Pa2g4	5.14812e-31	0.136086	0.91	0.809	1.02962e-27	0
Bzw2	6.0177e-31	0.129037	0.836	0.67	1.20354e-27	0
Nop56	8.50938e-31	0.127789	0.874	0.721	1.70188e-27	0
Msmo1	1.19433e-30	0.110086	0.743	0.538	2.38866e-27	0
Gnl3	1.06051e-29	0.155425	0.927	0.805	2.12102e-26	0
Gpatch4	1.89934e-28	0.112403	0.72	0.534	3.79868e-25	0
Ybx3	2.87343e-28	0.12339	0.959	0.86	5.74686e-25	0
Nme1	4.14049e-28	0.126912	0.901	0.791	8.28098e-25	0
Dkc1	1.5886e-26	0.13541	0.858	0.731	3.17719e-23	0
Ppp1r14b	2.34262e-25	0.152429	0.936	0.826	4.68525e-22	0
Hspe1	2.64107e-25	0.115073	0.988	0.955	5.28213e-22	0
Myc	4.65124e-25	0.160803	0.658	0.476	9.30248e-22	0
H2-Ab1	7.15657e-25	0.146925	0.702	0.526	1.43131e-21	0
Eif4a1	7.32727e-25	0.112323	0.988	0.953	1.46545e-21	0
C1qbp	9.62572e-25	0.123324	0.89	0.811	1.92514e-21	0
Fdps	2.07604e-24	0.13799	0.575	0.378	4.15208e-21	0
Scd2	8.27361e-24	0.116707	0.898	0.759	1.65472e-20	0
Timm8a1	1.17328e-22	0.126177	0.628	0.46	2.34657e-19	0
Cmtm7	2.05153e-22	0.104827	0.984	0.954	4.10306e-19	0
Hsp90aa1	4.49622e-22	0.109218	1	0.994	8.99244e-19	0
Cct3	1.1033e-19	0.117394	0.956	0.882	2.20659e-16	0
Srm	6.98905e-19	0.136017	0.623	0.453	1.39781e-15	0
Dnaja1	8.96202e-19	0.116551	0.994	0.971	1.7924e-15	0
Ddx21	2.29509e-18	0.116338	0.933	0.805	4.59018e-15	0
H2-Aa	1.32943e-17	0.222129	0.605	0.448	2.65886e-14	0
Dtnbp1	6.36033e-17	0.106034	0.769	0.633	1.27207e-13	0
Gm19590	7.82726e-17	0.127229	0.9	0.807	1.56545e-13	0
Mat2a	1.1266e-16	0.102276	0.989	0.963	2.25319e-13	0
Mybbp1a	2.85656e-16	0.105189	0.897	0.768	5.71311e-13	0
Uqcc2	8.10024e-15	0.102819	0.804	0.701	1.62005e-11	0
Tubb4b	9.8868e-14	0.107442	0.892	0.845	1.97736e-10	0
Mycn	3.30965e-13	0.111564	0.828	0.713	6.6193e-10	0
Cd74	6.68359e-13	0.208363	0.64	0.521	1.33672e-09	0
Ptpn7	3.27274e-11	0.111564	0.576	0.43	6.54549e-08	0
Tuba4a	1.48817e-10	0.100631	0.73	0.617	2.97634e-07	0
4930519L02Rik	0.000283238	0.102786	0.473	0.346	0.566476	0
Vwf	1.40688e-266	0.496257	0.876	0.564	2.81375e-263	1
Apoe	1.35843e-262	0.563085	1	0.98	2.71687e-259	1
Clu	3.01022e-140	0.426171	0.675	0.442	6.02044e-137	1
Sult1a1	1.31359e-133	0.451831	0.932	0.801	2.62718e-130	1
Pik3r1	2.33026e-130	0.386139	0.98	0.919	4.66053e-127	1
Cavin2	1.05484e-125	0.331704	0.827	0.618	2.10967e-122	1
Mllt3	2.39328e-111	0.320943	0.991	0.949	4.78655e-108	1
C530008M17Rik	1.39421e-109	0.254908	0.798	0.629	2.78842e-106	1
Ifitm3	6.04357e-106	0.204465	1	1	1.20871e-102	1
Neo1	2.0024e-104	0.272746	0.564	0.39	4.00481e-101	1
Smtnl1	1.25218e-93	0.340476	0.667	0.482	2.50435e-90	1
Chil5	1.90754e-93	0.281231	0.521	0.314	3.81508e-90	1
Bex4	1.29056e-81	0.261832	0.82	0.633	2.58111e-78	1
Tnip3	1.02002e-79	0.299849	0.887	0.746	2.04005e-76	1
Pam	1.0404e-78	0.232294	0.746	0.616	2.08079e-75	1
Cd38	1.04336e-76	0.204201	0.609	0.464	2.08672e-73	1
Selp	5.21968e-72	0.244793	0.801	0.672	1.04394e-68	1
Jam2	7.65048e-71	0.210942	0.622	0.462	1.5301e-67	1
Cdkn1c	4.64821e-70	0.263139	0.771	0.594	9.29641e-67	1
Pbx1	9.63661e-69	0.236589	0.992	0.975	1.92732e-65	1
Dnm3	1.40109e-68	0.237507	0.532	0.416	2.80217e-65	1
Tm4sf1	1.1964e-65	0.206528	0.544	0.392	2.39281e-62	1
Clca3a1	1.45547e-64	0.218654	0.754	0.622	2.91094e-61	1
Gm10419	1.37768e-63	0.252251	0.76	0.64	2.75536e-60	1
Ctnnal1	1.87909e-63	0.198715	0.673	0.551	3.75817e-60	1
Csrp2	5.41766e-62	0.230508	0.75	0.6	1.08353e-58	1
Plcl1	7.26595e-59	0.191402	0.683	0.56	1.45319e-55	1
Ehd3	3.32649e-57	0.20754	0.739	0.608	6.65298e-54	1
Net1	1.41077e-56	0.240333	0.73	0.596	2.82154e-53	1
Cldn5	1.56146e-56	0.521921	0.489	0.351	3.12291e-53	1
Slfn2	3.33281e-55	0.307422	0.75	0.636	6.66563e-52	1
Slamf1	3.8003e-55	0.221048	0.748	0.614	7.60061e-52	1
Socs2	4.00394e-53	0.262414	0.664	0.52	8.00788e-50	1
Procr	1.85792e-52	0.19774	0.903	0.76	3.71585e-49	1
Mycn	6.35372e-51	0.283505	0.832	0.715	1.27074e-47	1
Jun	1.86851e-50	0.229299	0.617	0.508	3.73702e-47	1
Gimap6	2.20629e-50	0.198347	0.961	0.909	4.41258e-47	1
Cebpb	1.37953e-49	0.21793	0.772	0.636	2.75907e-46	1
Ptger4	4.71581e-47	0.163446	0.677	0.54	9.43162e-44	1
Pgr	1.04516e-46	0.148769	0.59	0.482	2.09032e-43	1
Mylk	7.57414e-46	0.153777	0.615	0.491	1.51483e-42	1
Ramp2	2.32639e-45	0.306311	0.465	0.354	4.65278e-42	1
Gpr183	8.01835e-45	0.183474	0.437	0.35	1.60367e-41	1
Bex1	1.15732e-42	0.196956	0.826	0.706	2.31464e-39	1
Mef2c	1.00154e-41	0.184524	0.993	0.976	2.00307e-38	1
Cyp26b1	3.14884e-39	0.227575	0.487	0.387	6.29768e-36	1
Klhl4	7.71926e-39	0.142569	0.598	0.504	1.54385e-35	1
Nsd2	1.83231e-38	0.147422	0.893	0.841	3.66462e-35	1
Alcam	1.39979e-37	0.173218	0.819	0.736	2.79959e-34	1
Ifitm1	1.5792e-36	0.146136	1	1	3.15839e-33	1
Nrg4	4.68636e-36	0.150671	0.45	0.341	9.37272e-33	1
Plk2	1.47883e-35	0.175042	0.419	0.304	2.95766e-32	1
Ahnak	4.89581e-35	0.142494	0.505	0.42	9.79162e-32	1
Nupr1	9.79045e-33	0.281732	0.777	0.681	1.95809e-29	1
Hk2	1.17535e-31	0.218193	0.731	0.657	2.35069e-28	1
Gda	1.24623e-31	0.144798	0.902	0.837	2.49246e-28	1
Ddx3y	2.78607e-31	0.12803	0.609	0.489	5.57215e-28	1
Clec1a	8.14416e-31	0.148728	0.847	0.767	1.62883e-27	1
Gadd45g	2.13701e-30	0.18191	0.562	0.468	4.27402e-27	1
Jund	6.92083e-30	0.159782	0.896	0.829	1.38417e-26	1
mt-Nd6	2.50686e-28	0.131085	0.896	0.851	5.01371e-25	1
Hoxb5	2.90253e-28	0.124858	0.581	0.469	5.80506e-25	1
Oxr1	1.1228e-27	0.167834	0.841	0.783	2.24559e-24	1
Gng11	3.00276e-27	0.1375	0.952	0.912	6.00553e-24	1
Eif2s3y	3.45662e-27	0.120244	0.593	0.471	6.91324e-24	1
Igf2bp2	7.9753e-27	0.148495	0.444	0.365	1.59506e-23	1
Sox18	1.10416e-26	0.120092	0.444	0.369	2.20832e-23	1
Matn4	1.69075e-26	0.1609	0.479	0.402	3.3815e-23	1
Hmga2	4.23869e-26	0.105894	0.505	0.41	8.47738e-23	1
Inhba	4.92676e-26	0.164528	0.429	0.36	9.85353e-23	1
Trim47	1.47686e-24	0.123383	0.925	0.869	2.95371e-21	1
Chrm3	1.82573e-24	0.106399	0.401	0.346	3.65147e-21	1
Mpp6	1.85241e-24	0.126287	0.952	0.895	3.70482e-21	1
Gm1673	6.70898e-24	0.156502	0.534	0.429	1.3418e-20	1
Plxdc2	8.94933e-24	0.124019	0.729	0.647	1.78987e-20	1
Runx1t1	9.26456e-24	0.128353	0.503	0.416	1.85291e-20	1
Rarb	3.38915e-23	0.109484	0.465	0.394	6.7783e-20	1
Txnip	3.94205e-23	0.127313	1	0.999	7.8841e-20	1
Sorbs2	5.37025e-23	0.118356	0.496	0.432	1.07405e-19	1
Fhl1	9.61911e-23	0.120944	0.445	0.313	1.92382e-19	1
Rdh10	3.75693e-22	0.159269	0.479	0.406	7.51386e-19	1
Lst1	4.8104e-22	0.162769	0.832	0.763	9.6208e-19	1
Wfdc2	5.87932e-22	0.168563	0.457	0.358	1.17586e-18	1
S100a6	9.97581e-22	0.171864	0.867	0.81	1.99516e-18	1
Casp12	1.75475e-21	0.119504	0.808	0.742	3.5095e-18	1
Itsn1	4.18524e-21	0.11276	0.906	0.836	8.37047e-18	1
Cracr2b	5.17959e-20	0.11471	0.585	0.492	1.03592e-16	1
Tmem158	2.00684e-19	0.122984	0.678	0.612	4.01367e-16	1
Gas2l3	2.51854e-19	0.162731	0.585	0.528	5.03708e-16	1
Hoxb8	3.07966e-19	0.172206	0.422	0.341	6.15932e-16	1
Xbp1	6.56014e-19	0.161541	0.843	0.773	1.31203e-15	1
Meg3	4.0562e-18	0.373469	0.538	0.461	8.11241e-15	1
Klrb1c	1.34396e-17	0.200837	0.427	0.368	2.68791e-14	1
Dynll1	3.30573e-17	0.120152	0.811	0.723	6.61146e-14	1
Ncam2	3.89199e-17	0.107323	0.439	0.391	7.78397e-14	1
Art4	1.11958e-16	0.108366	0.804	0.732	2.23917e-13	1
Basp1	6.5908e-16	0.114864	0.872	0.829	1.31816e-12	1
Olfr65	2.21459e-15	0.103922	0.375	0.35	4.42917e-12	1
H1f0	3.02986e-15	0.10087	0.611	0.509	6.05972e-12	1
Ifi44	6.16006e-15	0.101735	0.669	0.617	1.23201e-11	1
Wwp2	4.18727e-14	0.12854	0.74	0.68	8.37455e-11	1
Gimap4	6.15894e-14	0.14275	0.363	0.281	1.23179e-10	1
Fam43a	1.48032e-10	0.11221	0.56	0.499	2.96064e-07	1
Rorc	1.75071e-10	0.132661	0.389	0.316	3.50143e-07	1
Pdgfc	1.66412e-08	0.145929	0.31	0.248	3.32823e-05	1
Glipr1l1	3.04482e-08	0.125454	0.367	0.321	6.08963e-05	1
Timp3	3.45655e-07	0.120106	0.439	0.406	0.000691309	1
Bmp4	6.04628e-07	0.128417	0.441	0.404	0.00120926	1
Lmo1	4.15661e-06	0.107717	0.372	0.344	0.00831322	1
Xist	0	1.5579	0.997	0.508	0	2
Vldlr	0	0.96993	0.845	0.523	0	2
Tsix	0	0.726685	0.901	0.527	0	2
Cd53	4.10716e-272	0.654036	0.725	0.363	8.21432e-269	2
Fut8	9.13513e-190	0.486202	0.99	0.972	1.82703e-186	2
Ctla2a	1.7811e-179	0.521681	0.997	0.958	3.5622e-176	2
Cd34	1.25284e-137	0.484169	0.707	0.488	2.50569e-134	2
Wfdc17	1.18906e-122	0.775683	0.625	0.437	2.37812e-119	2
Rbm3	1.23942e-121	0.285815	0.995	0.98	2.47885e-118	2
Prtn3	2.63796e-105	0.411833	0.87	0.737	5.27592e-102	2
Samsn1	6.98222e-105	0.40073	0.953	0.916	1.39644e-101	2
Sox4	2.27391e-104	0.421744	0.93	0.875	4.54781e-101	2
Cmtm7	1.21817e-99	0.29392	0.985	0.956	2.43633e-96	2
Adgrl4	1.30151e-99	0.329368	0.981	0.953	2.60301e-96	2
Pim1	3.39922e-98	0.329321	0.978	0.945	6.79844e-95	2
Flt3	2.29271e-92	0.237706	0.427	0.262	4.58542e-89	2
Cdk6	2.99537e-92	0.611229	0.805	0.754	5.99075e-89	2
Osbpl8	3.6676e-91	0.311598	0.867	0.824	7.33519e-88	2
Vmp1	5.21165e-91	0.324829	0.963	0.923	1.04233e-87	2
Serpinb1a	2.11204e-90	0.38889	0.634	0.473	4.22407e-87	2
Muc13	2.56191e-77	0.344469	0.864	0.809	5.12381e-74	2
Rps6ka3	5.62353e-76	0.286952	0.833	0.8	1.12471e-72	2
Crip1	2.91813e-74	0.282572	0.876	0.791	5.83625e-71	2
Gpx1	3.87905e-74	0.223111	0.991	0.986	7.7581e-71	2
Socs3	4.84687e-74	0.352009	0.536	0.376	9.69374e-71	2
Arhgap15	3.48977e-70	0.284072	0.794	0.713	6.97954e-67	2
Tgfbi	1.10973e-69	0.282172	0.498	0.35	2.21947e-66	2
Iqgap2	1.86306e-68	0.264897	0.951	0.899	3.72611e-65	2
Slco3a1	1.36879e-65	0.330021	0.742	0.679	2.73758e-62	2
Clnk	1.57614e-62	0.179022	0.387	0.284	3.15229e-59	2
Plac8	6.01488e-61	0.519766	0.532	0.405	1.20298e-57	2
Arhgap30	1.02895e-59	0.295159	0.671	0.574	2.05791e-56	2
Coro2a	3.74326e-59	0.264139	0.698	0.58	7.48653e-56	2
Hnrnpd	1.06685e-56	0.195413	0.926	0.872	2.13369e-53	2
Tespa1	1.50047e-55	0.113017	0.254	0.101	3.00094e-52	2
Ndrg1	1.42693e-54	0.285004	0.726	0.658	2.85387e-51	2
Gpr65	1.45202e-54	0.259503	0.531	0.417	2.90404e-51	2
Ly6a	2.02795e-53	0.256292	0.936	0.884	4.0559e-50	2
Fam117a	6.59406e-53	0.264354	0.606	0.521	1.31881e-49	2
Ly6e	8.82828e-53	0.187325	0.996	0.994	1.76566e-49	2
Ldhd	8.72289e-50	0.200575	0.473	0.363	1.74458e-46	2
Pdcd1lg2	6.98697e-46	0.14	0.374	0.278	1.39739e-42	2
Galnt6	1.43596e-44	0.243963	0.751	0.699	2.87192e-41	2
Ucp2	2.39242e-42	0.216575	0.794	0.74	4.78485e-39	2
Plppr3	4.44892e-42	0.209254	0.703	0.621	8.89783e-39	2
Nrip1	5.93676e-42	0.208214	0.968	0.964	1.18735e-38	2
Runx3	1.17873e-40	0.237164	0.477	0.391	2.35746e-37	2
Cd37	1.30714e-40	0.207229	0.552	0.439	2.61429e-37	2
Gpr171	2.0638e-39	0.240902	0.703	0.639	4.1276e-36	2
Emb	1.15565e-38	0.212412	0.722	0.658	2.31131e-35	2
Gm42031	3.96742e-37	0.199156	0.415	0.361	7.93484e-34	2
Tmsb10	1.09081e-36	0.198268	0.949	0.944	2.18162e-33	2
Pcp4l1	2.98928e-36	0.243494	0.565	0.474	5.97856e-33	2
Hbb-bt	1.3401e-35	0.58106	0.372	0.273	2.6802e-32	2
Olfr1369-ps1	3.84542e-34	0.102214	0.194	0.161	7.69084e-31	2
Gmfg	4.51884e-34	0.205453	0.88	0.858	9.03768e-31	2
Abhd17b	5.0892e-34	0.232318	0.698	0.641	1.01784e-30	2
Smad7	6.55893e-34	0.228527	0.712	0.676	1.31179e-30	2
Ifitm1	1.08366e-32	0.158528	1	1	2.16733e-29	2
Vim	2.5034e-31	0.193356	0.847	0.815	5.00681e-28	2
Skil	1.74128e-29	0.189988	0.502	0.466	3.48256e-26	2
Gm26735	3.12004e-29	0.173812	0.567	0.549	6.24009e-26	2
Glul	1.6882e-28	0.169921	0.947	0.938	3.3764e-25	2
Myl10	1.7939e-28	0.174002	0.668	0.587	3.58779e-25	2
Trim47	5.84587e-27	0.224341	0.896	0.878	1.16917e-23	2
Gse1	1.0631e-25	0.169065	0.817	0.844	2.12621e-22	2
Rnase6	2.35323e-25	0.213294	0.422	0.334	4.70646e-22	2
A630072M18Rik	2.86941e-25	0.199835	0.805	0.822	5.73882e-22	2
Fam69b	3.27256e-25	0.138859	0.676	0.6	6.54511e-22	2
Cd52	6.36238e-25	0.186932	0.335	0.275	1.27248e-21	2
St8sia4	6.24147e-24	0.155813	0.73	0.718	1.24829e-20	2
Cebpd	7.26547e-24	0.136223	0.414	0.369	1.45309e-20	2
Hnrnpa2b1	1.34851e-23	0.121951	0.997	0.998	2.69702e-20	2
Ccl4	7.74649e-23	0.209604	0.663	0.616	1.5493e-19	2
Tsc22d3	9.55084e-23	0.240183	0.843	0.812	1.91017e-19	2
Slc25a5	3.58627e-22	0.120324	0.907	0.898	7.17255e-19	2
S100a9	5.43518e-22	0.13918	0.319	0.295	1.08704e-18	2
Hnrnpab	1.51098e-21	0.127997	0.94	0.937	3.02196e-18	2
Actg1	2.40524e-21	0.114915	0.997	0.993	4.81049e-18	2
Stxbp4	9.6624e-21	0.256355	0.679	0.661	1.93248e-17	2
Hnrnpa3	1.20884e-20	0.119719	0.986	0.986	2.41768e-17	2
Rfc2	4.03316e-20	0.128781	0.646	0.591	8.06632e-17	2
Myb	6.00501e-20	0.150578	0.961	0.963	1.201e-16	2
H2afj	6.27246e-20	0.128494	0.879	0.853	1.25449e-16	2
Syk	2.85922e-18	0.16782	0.557	0.528	5.71845e-15	2
Ier3	3.94907e-18	0.198981	0.619	0.618	7.89814e-15	2
Selp	1.43957e-17	0.138109	0.72	0.696	2.87913e-14	2
Csf2rb	1.60298e-17	0.153487	0.404	0.372	3.20597e-14	2
Marcksl1	3.61204e-17	0.114739	0.435	0.369	7.22408e-14	2
Anxa1	4.23241e-17	0.158738	0.635	0.615	8.46481e-14	2
Pbld1	9.01721e-17	0.141013	0.354	0.325	1.80344e-13	2
Anp32e	1.0805e-16	0.109411	0.801	0.8	2.16101e-13	2
Ffar2	1.90689e-16	0.169928	0.315	0.279	3.81378e-13	2
Tm6sf1	3.55048e-16	0.126236	0.36	0.337	7.10097e-13	2
Rel	8.74794e-16	0.156958	0.505	0.502	1.74959e-12	2
Arid5a	9.30689e-16	0.182777	0.473	0.455	1.86138e-12	2
Snhg9	9.63801e-16	0.105562	0.425	0.374	1.9276e-12	2
Chd3	1.44475e-15	0.146479	0.761	0.785	2.88949e-12	2
Syncrip	1.68457e-15	0.106122	0.855	0.857	3.36914e-12	2
Smim5	7.03352e-15	0.125013	0.468	0.436	1.4067e-11	2
Basp1	1.32713e-14	0.124554	0.84	0.838	2.65425e-11	2
Arid5b	2.55922e-14	0.155278	0.636	0.675	5.11844e-11	2
Myc	6.78916e-14	0.108802	0.565	0.509	1.35783e-10	2
Plek	7.33682e-13	0.118901	0.479	0.462	1.46736e-09	2
Ms4a6c	1.41487e-12	0.170028	0.432	0.406	2.82973e-09	2
Rcc2	2.581e-12	0.104363	0.833	0.836	5.16199e-09	2
Pitpnc1	3.69933e-12	0.14771	0.675	0.69	7.39865e-09	2
Emilin2	1.06459e-10	0.134799	0.433	0.434	2.12917e-07	2
Fyb	4.4387e-10	0.111587	0.713	0.712	8.87739e-07	2
Pecam1	3.23456e-09	0.154496	0.565	0.586	6.46912e-06	2
Col4a1	6.63792e-09	0.136055	0.584	0.598	1.32758e-05	2
S100a8	4.65267e-08	0.151017	0.307	0.314	9.30535e-05	2
Pim2	6.68413e-08	0.135621	0.424	0.414	0.000133683	2
Zfhx3	6.98611e-08	0.127068	0.625	0.658	0.000139722	2
Rgs2	8.67096e-08	0.101361	0.298	0.27	0.000173419	2
Ifi27	1.59479e-07	0.104434	0.576	0.566	0.000318959	2
Meg3	2.59087e-07	0.428371	0.479	0.478	0.000518173	2
Ctss	8.76785e-06	0.107997	0.259	0.244	0.0175357	2
Sox6	8.79575e-06	0.111461	0.432	0.444	0.0175915	2
Mgst1	1.28062e-05	0.131633	0.453	0.46	0.0256125	2
Fry	1.39315e-05	0.102316	0.598	0.634	0.0278631	2
Zc3h6	1.51001e-05	0.110277	0.519	0.527	0.0302003	2
Deptor	2.22502e-05	0.121625	0.53	0.56	0.0445004	2
Gm5914	2.27586e-05	0.121177	0.452	0.466	0.0455172	2
Sell	3.54904e-05	0.146681	0.292	0.3	0.0709808	2
Tmem158	0.00027341	0.105935	0.598	0.633	0.54682	2
Tacstd2	0.000512952	0.107409	0.43	0.457	1	2
Lag3	0.00151053	0.13121	0.331	0.337	1	2
Txnip	2.036e-101	0.310541	1	1	4.072e-98	3
Hlf	6.14679e-87	0.311796	0.999	0.994	1.22936e-83	3
Rplp1	1.68733e-83	0.119196	1	1	3.37466e-80	3
Malat1	8.27104e-81	0.197292	1	1	1.65421e-77	3
Gm19590	5.55477e-59	0.312998	0.875	0.819	1.11095e-55	3
Itsn1	3.59823e-56	0.245076	0.897	0.842	7.19646e-53	3
Ltb	4.64639e-49	0.281313	0.865	0.788	9.29277e-46	3
Eif2s3y	4.67962e-49	0.214418	0.62	0.471	9.35925e-46	3
Gm42418	3.16895e-42	0.186363	1	1	6.3379e-39	3
Car2	7.24682e-34	0.206376	0.993	0.988	1.44936e-30	3
Bgn	1.64385e-32	0.182316	0.55	0.437	3.2877e-29	3
Gimap6	2.8384e-31	0.180753	0.929	0.918	5.67679e-28	3
AY036118	3.08242e-31	0.170177	0.996	0.997	6.16484e-28	3
Nrxn1	8.07166e-30	0.177816	0.651	0.566	1.61433e-26	3
Ccl4	3.10824e-29	0.222453	0.685	0.612	6.21649e-26	3
Rgs1	2.76925e-21	0.271527	0.765	0.705	5.5385e-18	3
Plxna4os1	3.07703e-19	0.141392	0.577	0.511	6.15407e-16	3
Art4	8.84517e-19	0.162688	0.782	0.741	1.76903e-15	3
Mllt3	9.23468e-18	0.145513	0.968	0.957	1.84694e-14	3
Ddx3y	1.39056e-17	0.121354	0.576	0.502	2.78112e-14	3
Shisa5	1.00429e-16	0.125844	0.861	0.855	2.00859e-13	3
Maf	1.12633e-16	0.109235	0.456	0.413	2.25266e-13	3
Hist1h1c	7.33416e-16	0.140101	0.646	0.617	1.46683e-12	3
Tsc22d3	4.58924e-14	0.121469	0.836	0.815	9.17848e-11	3
Neat1	6.46714e-14	0.109502	0.913	0.918	1.29343e-10	3
Procr	8.76469e-14	0.130979	0.811	0.788	1.75294e-10	3
Clec1a	1.07583e-13	0.12847	0.795	0.783	2.15165e-10	3
Ifi203	7.64502e-13	0.102412	0.968	0.974	1.529e-09	3
Nrgn	1.08359e-11	0.103082	0.966	0.944	2.16719e-08	3
Insig1	3.83655e-11	0.141624	0.614	0.583	7.6731e-08	3
Hist3h2a	1.15487e-10	0.112205	0.476	0.432	2.30974e-07	3
St8sia4	4.71488e-10	0.120218	0.738	0.717	9.42975e-07	3
Marcks	6.84282e-10	0.112726	0.606	0.573	1.36856e-06	3
Mgst1	1.87561e-09	0.117587	0.487	0.452	3.75122e-06	3
Hist1h2bc	7.55971e-09	0.160146	0.494	0.469	1.51194e-05	3
Tox	1.04467e-08	0.115513	0.552	0.536	2.08934e-05	3
Plek	1.86267e-08	0.105077	0.498	0.459	3.72535e-05	3
Ttc28	5.60568e-08	0.109898	0.613	0.607	0.000112114	3
H2-Aa	5.99973e-08	0.131708	0.521	0.478	0.000119995	3
Aaed1	6.05979e-08	0.109274	0.704	0.718	0.000121196	3
Ptms	1.35317e-07	0.10258	0.718	0.712	0.000270633	3
Net1	3.64169e-07	0.120536	0.624	0.627	0.000728339	3
Pou2f2	1.22582e-06	0.115037	0.644	0.634	0.00245165	3
Ebi3	1.53492e-06	0.10817	0.394	0.36	0.00306984	3
Fcer1g	0.00143758	0.136683	0.438	0.432	1	3
E2f8	0	0.183455	0.608	0.079	0	4
Mcm10	1.66156e-268	0.166225	0.537	0.059	3.32312e-265	4
Pbk	4.09277e-237	0.231328	0.486	0.049	8.18554e-234	4
Dtl	5.0274e-219	0.694296	0.848	0.232	1.00548e-215	4
Pde10a	2.7946e-212	0.100303	0.545	0.082	5.58919e-209	4
Ptma	2.42152e-210	0.59577	1	1	4.84303e-207	4
Kif15	1.45954e-193	0.112044	0.545	0.071	2.91907e-190	4
Mcm6	5.56792e-191	0.948051	0.975	0.607	1.11358e-187	4
Mcm3	1.32167e-181	0.858285	0.937	0.532	2.64334e-178	4
Chek1	5.02747e-177	0.319551	0.754	0.268	1.00549e-173	4
Dut	3.01908e-174	0.934026	0.968	0.645	6.03815e-171	4
Lig1	2.87273e-172	0.83746	0.865	0.377	5.74546e-169	4
Ran	1.20948e-171	0.689335	0.996	0.941	2.41896e-168	4
Hells	6.78686e-169	0.807388	0.815	0.308	1.35737e-165	4
Cdca7	1.55601e-168	0.751411	0.966	0.576	3.11202e-165	4
Rad51ap1	1.41812e-167	0.311776	0.667	0.175	2.83624e-164	4
Mcm4	6.58085e-166	0.541049	0.891	0.418	1.31617e-162	4
Rpl41	9.53762e-164	0.304006	1	1	1.90752e-160	4
Mcm2	6.32708e-159	0.620996	0.836	0.287	1.26542e-155	4
Nasp	5.59292e-158	0.66645	0.893	0.459	1.11858e-154	4
Timeless	2.58735e-157	0.300228	0.728	0.272	5.17469e-154	4
Dnmt1	3.80724e-157	0.761342	0.96	0.667	7.61449e-154	4
Nap1l1	1.45392e-156	0.686243	1	0.946	2.90785e-153	4
Wdhd1	3.16002e-156	0.294386	0.76	0.279	6.32005e-153	4
Ppia	2.91651e-152	0.421086	1	1	5.83302e-149	4
Brca1	9.06507e-150	0.189864	0.608	0.17	1.81301e-146	4
Mcm5	5.64435e-149	0.591798	0.766	0.235	1.12887e-145	4
Olfr417	6.41237e-147	0.106455	0.579	0.151	1.28247e-143	4
Uhrf1	2.76931e-146	0.535826	0.705	0.168	5.53862e-143	4
Anp32b	3.52587e-143	0.56108	1	0.991	7.05175e-140	4
Mcm7	4.00373e-141	0.732265	0.92	0.552	8.00746e-138	4
Atad2	5.03005e-140	0.730462	0.937	0.56	1.00601e-136	4
Lmnb1	4.59839e-138	0.558454	0.884	0.439	9.19678e-135	4
Pole2	3.07832e-137	0.2137	0.733	0.286	6.15665e-134	4
Atpif1	8.79746e-137	0.544432	1	0.983	1.75949e-133	4
H2afz	4.49401e-135	0.706058	1	0.989	8.98802e-132	4
Clspn	8.68012e-135	0.383683	0.726	0.318	1.73602e-131	4
Prim1	3.43594e-134	0.506161	0.775	0.256	6.87188e-131	4
Dctpp1	3.79518e-134	0.634382	0.968	0.651	7.59036e-131	4
Dna2	4.42899e-134	0.335125	0.771	0.32	8.85798e-131	4
Fam111a	4.2519e-131	0.657618	0.901	0.515	8.50381e-128	4
Rrm1	8.09895e-131	0.517158	0.867	0.436	1.61979e-127	4
Cenpk	1.12386e-129	0.303242	0.667	0.207	2.24771e-126	4
Chaf1a	1.65753e-129	0.355726	0.718	0.242	3.31505e-126	4
Slfn9	3.1192e-128	0.595303	0.819	0.402	6.23841e-125	4
Gmnn	6.52475e-127	0.56694	0.777	0.3	1.30495e-123	4
Ranbp1	8.19776e-127	0.56273	0.981	0.807	1.63955e-123	4
Ccne2	1.20921e-126	0.244654	0.632	0.227	2.41843e-123	4
Topbp1	5.71446e-126	0.507434	0.943	0.595	1.14289e-122	4
Hmgb2	3.0056e-124	0.839631	0.992	0.853	6.01121e-121	4
Top2a	1.14361e-122	0.739344	0.781	0.382	2.28722e-119	4
Tipin	4.83499e-120	0.600526	0.777	0.263	9.66999e-117	4
Brca2	1.5899e-119	0.397289	0.802	0.401	3.17981e-116	4
Hirip3	2.5757e-119	0.434805	0.872	0.462	5.15141e-116	4
Snrpd1	1.09931e-118	0.550351	0.985	0.849	2.19862e-115	4
Cdca8	5.1117e-118	0.176683	0.621	0.19	1.02234e-114	4
Mki67	2.00781e-116	0.359537	0.64	0.278	4.01562e-113	4
Ung	4.48818e-116	0.525139	0.688	0.175	8.97637e-113	4
Cenph	7.17459e-116	0.273898	0.667	0.28	1.43492e-112	4
Slbp	1.55012e-115	0.635802	0.937	0.652	3.10024e-112	4
Pola1	3.99454e-115	0.423895	0.834	0.446	7.98908e-112	4
Itga2b	4.80664e-115	0.549153	0.846	0.408	9.61328e-112	4
Ybx1	1.4155e-112	0.433923	1	0.988	2.831e-109	4
Fignl1	1.70413e-112	0.31338	0.672	0.223	3.40825e-109	4
Hnrnpf	3.25927e-111	0.454832	1	0.989	6.51853e-108	4
Stmn1	3.89823e-110	0.85721	0.989	0.958	7.79646e-107	4
Usp1	4.44767e-110	0.534337	0.924	0.574	8.89534e-107	4
Nop56	2.0717e-108	0.568992	0.979	0.743	4.1434e-105	4
Pcna	4.73166e-108	0.677878	0.857	0.472	9.46332e-105	4
Cdk1	4.82531e-108	0.284901	0.674	0.238	9.65063e-105	4
Ncapg2	2.09086e-106	0.297463	0.697	0.316	4.18171e-103	4
Ybx3	5.89542e-106	0.534079	0.996	0.877	1.17908e-102	4
Adgrl1	1.31167e-105	0.185691	0.716	0.308	2.62333e-102	4
Ncl	1.65432e-104	0.497766	1	0.998	3.30863e-101	4
Set	6.02834e-104	0.475355	1	0.993	1.20567e-100	4
Cdc7	1.38541e-103	0.215735	0.693	0.323	2.77083e-100	4
Rbm3	6.8116e-103	0.463838	0.998	0.982	1.36232e-99	4
Asf1b	4.01857e-102	0.225715	0.566	0.112	8.03713e-99	4
Ezh2	1.30963e-100	0.486915	0.891	0.542	2.61925e-97	4
Npm1	1.48758e-100	0.307179	1	1	2.97515e-97	4
Snrpf	3.83725e-100	0.38598	0.998	0.981	7.67449e-97	4
Lpl	3.98818e-100	0.162838	0.657	0.292	7.97636e-97	4
AI504432	5.03046e-100	0.197669	0.728	0.359	1.00609e-96	4
Wdr76	1.34338e-99	0.355927	0.773	0.377	2.68676e-96	4
Hsp90aa1	2.23253e-99	0.457329	1	0.995	4.46507e-96	4
Orc6	4.16574e-99	0.381387	0.853	0.461	8.33148e-96	4
Cdt1	5.57664e-99	0.415189	0.676	0.209	1.11533e-95	4
Txn1	3.22227e-98	0.412822	0.998	0.978	6.44453e-95	4
Tk1	3.46796e-98	0.315798	0.543	0.124	6.93593e-95	4
Mif	3.22857e-97	0.517305	0.998	0.936	6.45714e-94	4
Hnrnpab	3.27128e-97	0.484092	0.998	0.933	6.54256e-94	4
Dscc1	1.0707e-95	0.188321	0.56	0.143	2.14141e-92	4
Nme1	5.9086e-95	0.46243	0.977	0.807	1.18172e-91	4
Snrpb	8.38992e-95	0.380685	1	0.941	1.67798e-91	4
Serbp1	3.34721e-94	0.348098	1	0.999	6.69441e-91	4
Fabp5	4.97041e-94	0.479208	0.926	0.572	9.94082e-91	4
Dtymk	5.43747e-94	0.52687	0.928	0.627	1.08749e-90	4
Rad18	1.49882e-93	0.239513	0.745	0.364	2.99764e-90	4
Slc25a5	1.80592e-93	0.453919	0.994	0.893	3.61183e-90	4
Hnrnpd	3.28497e-92	0.483023	0.994	0.875	6.56994e-89	4
Rpa2	8.72909e-92	0.428852	0.796	0.319	1.74582e-88	4
Srsf3	2.40736e-91	0.403101	0.998	0.968	4.81472e-88	4
Syce2	3.9871e-91	0.456319	0.783	0.305	7.97419e-88	4
Tmpo	1.1636e-90	0.522689	0.975	0.777	2.3272e-87	4
Nop58	2.32865e-90	0.481422	0.992	0.87	4.6573e-87	4
Mb21d1	2.42959e-90	0.240696	0.733	0.355	4.85918e-87	4
Brip1	2.66374e-90	0.131697	0.611	0.29	5.32747e-87	4
Hspd1	5.11309e-90	0.519388	0.998	0.945	1.02262e-86	4
Zmynd19	1.79237e-89	0.270001	0.8	0.395	3.58475e-86	4
Gata1	4.42197e-89	0.195032	0.533	0.127	8.84393e-86	4
Dek	6.77032e-89	0.555867	0.998	0.934	1.35406e-85	4
Aqp1	2.23001e-88	0.238497	0.585	0.16	4.46001e-85	4
Dhx9	2.26984e-88	0.390625	0.987	0.836	4.53968e-85	4
Cdk6	8.27501e-88	0.714053	0.979	0.749	1.655e-84	4
Rbl1	1.35001e-87	0.266445	0.802	0.432	2.70003e-84	4
Srsf7	2.08338e-86	0.490628	0.947	0.689	4.16677e-83	4
Atad5	2.48644e-86	0.299031	0.733	0.362	4.97287e-83	4
Exo1	3.12523e-86	0.238519	0.611	0.229	6.25046e-83	4
Tuba1b	3.38583e-86	0.702647	0.966	0.873	6.77166e-83	4
Rnaseh2b	5.74017e-86	0.256658	0.749	0.316	1.14803e-82	4
Ak2	8.03898e-86	0.43595	0.992	0.777	1.6078e-82	4
Cdc25a	1.37031e-85	0.240586	0.783	0.417	2.74062e-82	4
Cdk4	8.62719e-85	0.388876	0.981	0.772	1.72544e-81	4
Pfn1	2.72521e-84	0.324923	1	0.998	5.45042e-81	4
Mt2	4.8742e-84	0.249371	0.608	0.244	9.7484e-81	4
Zgrf1	4.34537e-83	0.140586	0.657	0.294	8.69074e-80	4
Eif5a	4.93412e-82	0.355624	0.996	0.988	9.86823e-79	4
Rmi2	8.82152e-82	0.266192	0.617	0.21	1.7643e-78	4
Abracl	1.83165e-81	0.40822	0.987	0.84	3.66331e-78	4
Etfb	2.01931e-80	0.393875	0.985	0.805	4.03863e-77	4
Prc1	2.14579e-80	0.129567	0.651	0.316	4.29159e-77	4
Banf1	2.21198e-80	0.392893	0.979	0.785	4.42396e-77	4
Siva1	3.15982e-80	0.464107	0.901	0.632	6.31965e-77	4
Alyref	1.06529e-79	0.409475	0.968	0.724	2.13058e-76	4
Dnajc9	1.8219e-79	0.443622	0.916	0.591	3.64379e-76	4
Nhp2	2.48084e-79	0.401388	0.947	0.64	4.96169e-76	4
Shmt1	2.70661e-79	0.186069	0.68	0.285	5.41321e-76	4
Rfc5	2.71647e-79	0.344092	0.779	0.348	5.43293e-76	4
Atp5g1	4.85026e-79	0.384749	0.985	0.893	9.70052e-76	4
Rif1	6.02145e-79	0.405287	0.962	0.793	1.20429e-75	4
Mns1	1.36177e-78	0.175865	0.695	0.341	2.72354e-75	4
Paics	1.79525e-78	0.426239	0.975	0.84	3.5905e-75	4
Knl1	2.23455e-78	0.104839	0.541	0.224	4.4691e-75	4
Samd1	3.98446e-78	0.198893	0.817	0.456	7.96892e-75	4
Hnrnpa3	6.47122e-78	0.398812	0.998	0.985	1.29424e-74	4
Ipo5	1.70603e-76	0.359604	0.922	0.603	3.41207e-73	4
Rfc2	1.84485e-75	0.466292	0.907	0.581	3.6897e-72	4
Cox5a	6.86366e-75	0.37238	0.971	0.805	1.37273e-71	4
Sacs	9.91369e-75	0.179306	0.779	0.441	1.98274e-71	4
Srsf2	2.13089e-74	0.396274	0.992	0.924	4.26177e-71	4
Ppp1r14b	2.6974e-74	0.3981	0.985	0.844	5.3948e-71	4
Tgfb1	5.32421e-74	0.454752	0.926	0.649	1.06484e-70	4
Hat1	8.94513e-74	0.326763	0.846	0.505	1.78903e-70	4
Parp1	1.28625e-73	0.405074	0.973	0.757	2.5725e-70	4
Tyms	3.05576e-73	0.541302	0.68	0.27	6.11151e-70	4
Tbxa2r	5.95325e-73	0.173721	0.695	0.274	1.19065e-69	4
Hmgb3	2.12431e-72	0.431382	0.947	0.652	4.24863e-69	4
Pa2g4	2.67303e-72	0.418673	0.983	0.823	5.34606e-69	4
Hnrnpu	9.22111e-72	0.356899	1	0.991	1.84422e-68	4
Ldha	1.98921e-71	0.369655	0.996	0.961	3.97842e-68	4
Prdx1	3.69756e-71	0.351849	0.998	0.968	7.39511e-68	4
Ptn	2.36243e-70	0.116004	0.56	0.257	4.72486e-67	4
Smc2	3.69616e-70	0.373946	0.855	0.534	7.39232e-67	4
Prkdc	6.63221e-70	0.190515	0.749	0.433	1.32644e-66	4
Cntln	9.13164e-70	0.306106	0.876	0.562	1.82633e-66	4
Usp37	9.75891e-70	0.269151	0.869	0.558	1.95178e-66	4
Uqcr10	1.46574e-69	0.349645	0.983	0.889	2.93148e-66	4
Hdgf	1.66056e-69	0.371313	0.989	0.904	3.32113e-66	4
Ppm1g	2.19858e-69	0.355418	0.958	0.702	4.39717e-66	4
2021-09-11	2.90954e-69	0.23235	0.861	0.523	5.81908e-66	4
Cycs	3.86838e-69	0.392549	0.882	0.534	7.73675e-66	4
E2f3	4.58573e-69	0.255717	0.817	0.486	9.17146e-66	4
Cbx3	5.12615e-69	0.459984	0.996	0.964	1.02523e-65	4
Casp8ap2	9.38436e-69	0.343411	0.897	0.602	1.87687e-65	4
Birc5	1.20279e-68	0.104152	0.392	0.12	2.40558e-65	4
Slc7a1	1.25028e-68	0.138534	0.724	0.386	2.50057e-65	4
Hmgn2	1.44533e-68	0.4408	0.954	0.799	2.89066e-65	4
Gm42047	2.03617e-68	0.126389	0.642	0.316	4.07235e-65	4
Rbbp8	3.50486e-68	0.192669	0.712	0.39	7.00973e-65	4
Col18a1	9.91464e-68	0.169675	0.642	0.313	1.98293e-64	4
Plk4	2.53656e-67	0.168441	0.655	0.334	5.07313e-64	4
Pold1	3.30274e-67	0.258259	0.676	0.274	6.60547e-64	4
Rpn1	3.33423e-67	0.369696	0.964	0.726	6.66847e-64	4
Cks1b	2.79729e-66	0.381974	0.756	0.334	5.59457e-63	4
Odc1	6.88734e-66	0.349177	0.928	0.606	1.37747e-62	4
Hint1	9.98093e-66	0.316941	0.994	0.987	1.99619e-62	4
Crip1	1.38814e-65	0.407081	0.966	0.797	2.77628e-62	4
Smc6	3.12095e-65	0.408138	0.964	0.745	6.2419e-62	4
Fen1	4.55068e-65	0.369033	0.661	0.258	9.10136e-62	4
Cenps	5.38053e-65	0.2974	0.602	0.244	1.07611e-61	4
Baz1b	8.43513e-65	0.352772	0.981	0.82	1.68703e-61	4
Hmgb1	1.19962e-64	0.289272	1	1	2.39924e-61	4
Il12a	1.91418e-64	0.182367	0.691	0.308	3.82835e-61	4
Dhfr	2.45526e-64	0.440605	0.629	0.281	4.91053e-61	4
Rnf168	3.36609e-64	0.228641	0.857	0.532	6.73217e-61	4
Baz1a	6.22627e-64	0.250952	0.838	0.509	1.24525e-60	4
Serpinb1a	1.57991e-63	0.283521	0.829	0.483	3.15982e-60	4
Rad51	3.358e-62	0.239045	0.499	0.125	6.71599e-59	4
Ywhah	3.61532e-62	0.365303	0.971	0.752	7.23063e-59	4
Nop10	8.99311e-62	0.29623	0.996	0.963	1.79862e-58	4
Hmgn5	1.32665e-61	0.324231	0.909	0.613	2.65329e-58	4
Nolc1	1.39804e-61	0.350096	0.922	0.647	2.79607e-58	4
Snu13	1.82129e-61	0.35648	0.966	0.851	3.64259e-58	4
Smarcc1	2.02341e-61	0.360793	0.987	0.848	4.04681e-58	4
Supt16	2.11067e-61	0.342149	0.989	0.882	4.22134e-58	4
Pole	2.38105e-61	0.161571	0.709	0.347	4.7621e-58	4
Rfc4	3.31567e-61	0.348617	0.747	0.387	6.63134e-58	4
Rfc1	4.29564e-61	0.391063	0.964	0.778	8.59129e-58	4
Cbx5	1.29934e-60	0.387204	0.962	0.803	2.59868e-57	4
Ssx2ip	1.83698e-60	0.129482	0.701	0.354	3.67397e-57	4
Eif3a	1.48199e-59	0.334517	1	0.968	2.96398e-56	4
Lgals9	3.00195e-59	0.384048	0.918	0.636	6.0039e-56	4
Erh	7.4204e-59	0.316549	0.912	0.614	1.48408e-55	4
Tfdp1	1.60251e-58	0.348136	0.796	0.443	3.20501e-55	4
Gapdh	3.90113e-58	0.277468	1	0.996	7.80227e-55	4
Spc24	3.9103e-58	0.341174	0.545	0.194	7.82061e-55	4
Eif4a1	1.88851e-57	0.318509	0.994	0.959	3.77702e-54	4
Rad51b	2.35476e-57	0.100669	0.573	0.273	4.70952e-54	4
Blm	2.41693e-57	0.167153	0.676	0.369	4.83387e-54	4
Prkar2a	1.04998e-56	0.204835	0.76	0.438	2.09996e-53	4
Ssrp1	2.05277e-56	0.340856	0.975	0.822	4.10554e-53	4
Hspe1	2.55538e-56	0.306397	0.998	0.96	5.11076e-53	4
Rps27l	2.71308e-56	0.320563	0.987	0.947	5.42616e-53	4
Cdc45	3.32522e-55	0.192474	0.535	0.185	6.65044e-52	4
Naa50	4.19728e-55	0.31567	0.952	0.719	8.39455e-52	4
Fbl	6.41065e-54	0.30614	0.954	0.786	1.28213e-50	4
Tubb5	7.3982e-54	0.516323	0.994	0.972	1.47964e-50	4
Apex1	7.42806e-54	0.313997	0.895	0.59	1.48561e-50	4
U2af1	1.66095e-53	0.311908	0.956	0.828	3.3219e-50	4
Rrm2	3.16372e-53	0.245895	0.516	0.205	6.32745e-50	4
Hmgn1	1.17834e-52	0.336633	0.987	0.89	2.35669e-49	4
Slc22a3	2.59218e-52	0.247367	0.606	0.26	5.18435e-49	4
Ptges3	3.40314e-52	0.29439	0.992	0.933	6.80627e-49	4
Nomo1	4.93605e-52	0.292016	0.891	0.604	9.8721e-49	4
Nrm	5.57029e-52	0.313457	0.625	0.236	1.11406e-48	4
Timm8a1	5.68556e-52	0.302171	0.823	0.478	1.13711e-48	4
2010107E04Rik	7.85715e-52	0.291428	0.996	0.954	1.57143e-48	4
Bzw2	1.03111e-51	0.307279	0.96	0.693	2.06222e-48	4
E2f1	1.37699e-51	0.350307	0.571	0.203	2.75397e-48	4
Mrpl18	3.77054e-51	0.309929	0.933	0.681	7.54109e-48	4
Xpo1	5.88359e-51	0.184804	0.865	0.563	1.17672e-47	4
Rad50	1.17532e-50	0.300968	0.933	0.753	2.35063e-47	4
Gins2	1.41958e-50	0.319316	0.644	0.302	2.83916e-47	4
C1qbp	2.33822e-50	0.322994	0.973	0.82	4.67644e-47	4
Hspa8	3.05068e-50	0.257778	1	1	6.10136e-47	4
G3bp1	4.61336e-50	0.333763	0.994	0.931	9.22671e-47	4
Srm	5.96408e-50	0.344098	0.796	0.474	1.19282e-46	4
Psat1	1.00017e-49	0.229718	0.724	0.334	2.00033e-46	4
Exosc2	1.48532e-49	0.180147	0.798	0.442	2.97064e-46	4
Mlec	3.70247e-49	0.290182	0.945	0.705	7.40494e-46	4
Oxct1	5.51884e-49	0.263867	0.891	0.59	1.10377e-45	4
Myc	7.04245e-49	0.312664	0.842	0.498	1.40849e-45	4
Ssr4	1.38755e-48	0.277781	0.996	0.961	2.7751e-45	4
Rps17	1.42834e-48	0.150927	1	1	2.85668e-45	4
Anp32e	2.35646e-48	0.305158	0.975	0.789	4.71292e-45	4
E2f7	3.45208e-48	0.13365	0.509	0.209	6.90417e-45	4
Snrpa1	3.974e-48	0.279311	0.882	0.589	7.94799e-45	4
Mtfr2	5.67927e-48	0.10543	0.754	0.439	1.13585e-44	4
Cks2	5.77322e-48	0.27766	0.718	0.321	1.15464e-44	4
Ctps	2.22483e-47	0.196387	0.644	0.318	4.44965e-44	4
Pbx1	6.94445e-47	0.48436	0.998	0.977	1.38889e-43	4
Rpsa	1.26678e-46	0.124531	1	1	2.53356e-43	4
Ddx21	1.5016e-46	0.321901	0.971	0.827	3.0032e-43	4
Calm1	2.24243e-46	0.300925	0.998	0.951	4.48487e-43	4
Lmo1	1.25112e-45	0.119028	0.634	0.331	2.50225e-42	4
Nup62	1.47953e-45	0.251019	0.739	0.404	2.95907e-42	4
Cdk2ap1	2.19565e-45	0.287371	0.916	0.669	4.39131e-42	4
Rrp1b	2.24792e-45	0.177016	0.811	0.474	4.49583e-42	4
Adk	2.74081e-45	0.234604	0.861	0.573	5.48162e-42	4
Dynll1	3.24224e-45	0.34541	0.941	0.729	6.48448e-42	4
Ccnd1	3.95521e-45	0.250458	0.787	0.481	7.91043e-42	4
Hnrnpa2b1	4.03121e-45	0.245376	1	0.998	8.06243e-42	4
Pclaf	5.01415e-45	0.489332	0.566	0.294	1.00283e-41	4
Smarca5	6.91786e-45	0.284453	0.998	0.933	1.38357e-41	4
Emilin2	1.29732e-44	0.114664	0.712	0.415	2.59464e-41	4
H1fx	1.60553e-44	0.347934	0.741	0.364	3.21105e-41	4
Uqcc2	1.84243e-44	0.297845	0.939	0.711	3.68487e-41	4
Dkc1	1.9287e-44	0.271328	0.96	0.748	3.8574e-41	4
Cct3	3.35909e-44	0.303557	0.987	0.894	6.71818e-41	4
Gatm	3.81389e-44	0.200285	0.714	0.423	7.62779e-41	4
Tpi1	4.64953e-44	0.283118	0.977	0.839	9.29906e-41	4
Paxip1	5.21883e-44	0.138915	0.693	0.394	1.04377e-40	4
Uqcrq	6.32295e-44	0.286052	0.943	0.774	1.26459e-40	4
Dpy30	8.78262e-44	0.292341	0.909	0.667	1.75652e-40	4
Gm15706	1.59467e-43	0.157036	0.653	0.344	3.18934e-40	4
Cdkn1a	2.67808e-43	0.103004	0.516	0.232	5.35616e-40	4
Psip1	3.74609e-43	0.3174	0.983	0.841	7.49217e-40	4
Nucks1	4.05496e-43	0.331378	0.989	0.916	8.10992e-40	4
Nudcd2	5.27649e-43	0.27268	0.853	0.567	1.0553e-39	4
Timp3	5.62543e-43	0.222605	0.661	0.397	1.12509e-39	4
Cisd1	5.65044e-43	0.3004	0.855	0.581	1.13009e-39	4
Actb	6.96173e-43	0.321975	1	1	1.39235e-39	4
Mybbp1a	9.19657e-43	0.259355	0.964	0.788	1.83931e-39	4
Pmf1	1.41545e-42	0.195749	0.617	0.228	2.83091e-39	4
Noc2l	1.51084e-42	0.25656	0.945	0.7	3.02167e-39	4
Cdv3	1.86819e-42	0.267235	0.981	0.805	3.73638e-39	4
Sfxn1	6.37086e-42	0.275389	0.945	0.688	1.27417e-38	4
Sdf2l1	9.91719e-42	0.343123	0.579	0.217	1.98344e-38	4
Snrpd3	1.4876e-41	0.264907	0.973	0.848	2.9752e-38	4
Dnph1	1.86645e-41	0.305361	0.693	0.363	3.7329e-38	4
Mt1	2.17596e-41	0.516203	0.779	0.497	4.35191e-38	4
Tcerg1	2.49061e-41	0.238622	0.931	0.692	4.98121e-38	4
Fgf3	2.84197e-41	0.120554	0.457	0.167	5.68394e-38	4
Hemgn	3.27875e-41	0.213164	0.735	0.443	6.55751e-38	4
Cpsf2	4.44406e-41	0.199242	0.903	0.635	8.88813e-38	4
Gnl3	4.61056e-41	0.297887	0.977	0.825	9.22112e-38	4
Abce1	1.22804e-40	0.239371	0.947	0.696	2.45608e-37	4
Pgp	2.68803e-40	0.229958	0.785	0.468	5.37605e-37	4
Runx3	2.90034e-40	0.284486	0.674	0.39	5.80068e-37	4
Nudt5	1.17674e-39	0.23406	0.907	0.65	2.35348e-36	4
Nt5dc2	2.26379e-39	0.222827	0.526	0.186	4.52758e-36	4
Manf	1.81948e-38	0.3076	0.931	0.724	3.63897e-35	4
Csrp1	1.97808e-38	0.250509	0.789	0.422	3.95617e-35	4
Pfas	3.79319e-38	0.158184	0.663	0.361	7.58638e-35	4
Gar1	5.10827e-38	0.246715	0.888	0.618	1.02165e-34	4
Ffar2	5.21472e-38	0.11697	0.566	0.267	1.04294e-34	4
Atp5g3	6.82879e-38	0.269523	0.964	0.837	1.36576e-34	4
Gspt1	1.13975e-37	0.269103	0.981	0.845	2.27951e-34	4
Ctnnal1	2.53979e-37	0.13551	0.834	0.561	5.07957e-34	4
Mrpl42	2.76945e-37	0.250773	0.907	0.671	5.53891e-34	4
Slc14a1	3.39893e-37	0.189169	0.718	0.466	6.79786e-34	4
Jpt2	5.72901e-37	0.214798	0.621	0.25	1.1458e-33	4
Actg1	7.66986e-37	0.232926	0.998	0.994	1.53397e-33	4
Fkbp5	7.95612e-37	0.164553	0.84	0.557	1.59122e-33	4
Gpx1	1.28127e-36	0.221648	0.998	0.986	2.56254e-33	4
Pola2	1.80127e-36	0.186693	0.585	0.236	3.60254e-33	4
Ydjc	1.91868e-36	0.189471	0.705	0.4	3.83737e-33	4
Clu	9.03334e-36	0.160621	0.737	0.477	1.80667e-32	4
Dck	1.07447e-35	0.170967	0.621	0.323	2.14894e-32	4
Pdap1	1.10145e-35	0.2472	0.966	0.816	2.2029e-32	4
Rps2	1.29745e-35	0.123257	1	1	2.59491e-32	4
Spc25	1.42591e-35	0.134102	0.505	0.227	2.85182e-32	4
Chaf1b	1.47957e-35	0.215861	0.853	0.575	2.95915e-32	4
Lsm6	1.89903e-35	0.276342	0.893	0.659	3.79806e-32	4
Plac8	2.21077e-35	0.448692	0.688	0.413	4.42153e-32	4
Dok2	3.02979e-35	0.131836	0.573	0.229	6.05957e-32	4
Nrgn	3.55112e-35	0.324092	0.987	0.945	7.10223e-32	4
Ckap2	3.93162e-35	0.116965	0.549	0.282	7.86325e-32	4
Smc4	4.32588e-35	0.279913	0.933	0.748	8.65177e-32	4
Ces2g	7.72627e-35	0.116967	0.602	0.319	1.54525e-31	4
Mfsd2b	1.11104e-34	0.18385	0.495	0.224	2.22208e-31	4
Ercc6l	1.23175e-34	0.122117	0.535	0.273	2.46349e-31	4
2700038G22Rik	1.28937e-34	0.177833	0.724	0.396	2.57873e-31	4
H2afj	1.56054e-34	0.258918	0.983	0.85	3.12109e-31	4
Syncrip	2.80329e-34	0.25556	0.992	0.847	5.60658e-31	4
Bcl2	2.90076e-34	0.30642	0.853	0.654	5.80153e-31	4
Higd1a	3.04598e-34	0.245087	0.838	0.546	6.09196e-31	4
Rexo2	3.75121e-34	0.24931	0.905	0.714	7.50241e-31	4
Galnt1	7.77855e-34	0.235964	0.949	0.787	1.55571e-30	4
Cit	1.08213e-33	0.167207	0.52	0.238	2.16427e-30	4
Cavin2	1.73013e-33	0.274247	0.874	0.65	3.46027e-30	4
Fermt3	3.73954e-33	0.261284	0.994	0.92	7.47908e-30	4
Calr	4.22672e-33	0.284034	1	0.98	8.45344e-30	4
Tmsb10	4.34092e-33	0.276527	0.989	0.942	8.68184e-30	4
4930519L02Rik	5.34949e-33	0.188258	0.655	0.358	1.0699e-29	4
Rcc2	5.35994e-33	0.246162	0.981	0.825	1.07199e-29	4
Hsp90b1	5.4567e-33	0.302729	0.998	0.953	1.09134e-29	4
Pdcd4	5.82537e-33	0.704443	0.981	0.923	1.16507e-29	4
Hsph1	7.35649e-33	0.136752	0.834	0.56	1.4713e-29	4
Sumo3	1.026e-32	0.262787	0.92	0.727	2.05201e-29	4
Cmtm7	1.07981e-32	0.22396	0.996	0.959	2.15961e-29	4
Syk	1.1618e-32	0.12021	0.789	0.516	2.3236e-29	4
Ptpn7	2.74947e-32	0.253388	0.779	0.444	5.49895e-29	4
Lims1	3.42749e-32	0.231372	0.893	0.65	6.85498e-29	4
Canx	4.30908e-32	0.252459	0.994	0.939	8.61816e-29	4
Ppil1	6.92545e-32	0.212411	0.684	0.319	1.38509e-28	4
Mef2c	6.35844e-31	0.331336	1	0.979	1.27169e-27	4
Prdx4	9.14786e-31	0.248367	0.834	0.589	1.82957e-27	4
Gfi1b	1.73657e-30	0.207652	0.688	0.373	3.47315e-27	4
Tgfbr3	2.24364e-30	0.16359	0.857	0.6	4.48729e-27	4
2610524H06Rik	2.52458e-30	0.206925	0.741	0.46	5.04915e-27	4
Mybl2	2.14278e-29	0.105632	0.396	0.141	4.28556e-26	4
Ass1	4.61769e-29	0.123545	0.547	0.24	9.23539e-26	4
Srsf6	7.65452e-29	0.223208	0.977	0.853	1.5309e-25	4
Zbtb1	1.40999e-28	0.126787	0.861	0.606	2.81998e-25	4
Ddx39	1.45368e-28	0.193196	0.672	0.348	2.90737e-25	4
Cdc6	1.60172e-28	0.170843	0.503	0.21	3.20345e-25	4
Dhrs4	1.94301e-28	0.222662	0.724	0.456	3.88601e-25	4
Gdf3	8.50419e-28	0.122659	0.526	0.211	1.70084e-24	4
Gm47283	1.63437e-27	0.237563	0.935	0.731	3.26874e-24	4
Galk1	3.21221e-27	0.219618	0.707	0.39	6.42442e-24	4
Marcksl1	4.53096e-27	0.179028	0.709	0.36	9.06191e-24	4
Igfbp4	4.62464e-27	0.22122	0.806	0.51	9.24928e-24	4
Zfp367	4.95968e-27	0.268604	0.541	0.248	9.91937e-24	4
Lockd	5.37129e-27	0.168754	0.703	0.426	1.07426e-23	4
Pdia6	7.22669e-27	0.248655	0.971	0.85	1.44534e-23	4
Eef1g	8.62534e-27	0.137303	1	1	1.72507e-23	4
Fkbp2	1.63893e-26	0.244032	0.701	0.406	3.27786e-23	4
Psmc3ip	5.07705e-26	0.208501	0.56	0.286	1.01541e-22	4
Hspa5	1.70793e-25	0.358575	0.979	0.907	3.41586e-22	4
Rpl22l1	2.23821e-25	0.159032	1	0.999	4.47641e-22	4
Kmt5a	2.34913e-25	0.180485	0.897	0.69	4.69826e-22	4
Tuba4a	4.32066e-25	0.22814	0.861	0.63	8.64132e-22	4
Slc43a3	5.47941e-25	0.154242	0.653	0.395	1.09588e-21	4
Sgo1	7.85986e-25	0.101276	0.432	0.183	1.57197e-21	4
Hnrnpa0	7.91566e-25	0.175098	0.998	0.987	1.58313e-21	4
Pdia3	1.44791e-24	0.23378	0.981	0.919	2.89582e-21	4
Cela1	3.9266e-24	0.144442	0.674	0.362	7.85321e-21	4
Gp9	5.03753e-24	0.23725	0.621	0.295	1.00751e-20	4
Chd3os	1.58014e-23	0.178183	0.522	0.264	3.16027e-20	4
Tuba8	1.60603e-23	0.107265	0.434	0.202	3.21206e-20	4
Rasgrp2	1.86326e-23	0.184171	0.819	0.582	3.72652e-20	4
Trip13	2.77943e-23	0.102623	0.543	0.317	5.55887e-20	4
Crtap	4.36928e-23	0.124428	0.701	0.415	8.73855e-20	4
Larp4	6.1101e-23	0.148745	0.926	0.755	1.22202e-19	4
Eif4g1	6.77894e-23	0.182745	0.983	0.873	1.35579e-19	4
Smyd2	7.21796e-23	0.162145	0.832	0.571	1.44359e-19	4
Nmral1	1.06428e-22	0.189034	0.509	0.197	2.12857e-19	4
Mrpl36	1.08996e-22	0.190026	0.827	0.578	2.17992e-19	4
Cenpm	1.64306e-22	0.267636	0.472	0.18	3.28612e-19	4
Mat2a	6.83704e-22	0.189087	0.994	0.968	1.36741e-18	4
Hsp90ab1	7.87648e-22	0.140987	1	1	1.5753e-18	4
Tssc4	1.21796e-21	0.18543	0.674	0.392	2.43592e-18	4
Coro2a	1.27824e-21	0.122803	0.848	0.587	2.55648e-18	4
Diaph3	1.77804e-21	0.100315	0.825	0.601	3.55608e-18	4
Xist	2.82968e-21	0.375474	0.764	0.594	5.65936e-18	4
Cox6b2	1.33185e-20	0.220199	0.691	0.435	2.66371e-17	4
Ucp2	2.25968e-20	0.18416	0.912	0.74	4.51936e-17	4
Smim5	3.57595e-20	0.127159	0.716	0.424	7.15191e-17	4
Vcl	4.09168e-20	0.131578	0.779	0.541	8.18337e-17	4
C1galt1	5.40108e-20	0.127887	0.771	0.553	1.08022e-16	4
Ncapd2	8.83632e-20	0.164342	0.526	0.27	1.76726e-16	4
Pitpnc1	1.00427e-19	0.129055	0.886	0.673	2.00853e-16	4
Rad54l	2.20555e-19	0.184497	0.482	0.23	4.4111e-16	4
Magt1	2.22618e-19	0.110484	0.882	0.643	4.45235e-16	4
Tmem238	2.96487e-19	0.174352	0.68	0.398	5.92975e-16	4
Vwf	5.3412e-19	0.141891	0.823	0.621	1.06824e-15	4
Fam117a	1.45581e-18	0.106985	0.754	0.523	2.91161e-15	4
Prkar2b	2.24482e-18	0.15216	0.937	0.767	4.48965e-15	4
Rab26os	5.56404e-18	0.145521	0.657	0.339	1.11281e-14	4
Idi1	1.45479e-17	0.103226	0.829	0.615	2.90959e-14	4
Tmsb4x	1.48722e-17	0.188324	1	1	2.97443e-14	4
Cenpw	3.35811e-17	0.189737	0.56	0.301	6.71622e-14	4
Nkg7	3.45637e-17	0.291768	0.486	0.227	6.91273e-14	4
Fyb	4.33785e-17	0.139683	0.884	0.701	8.67571e-14	4
Mad2l1	7.79183e-17	0.14778	0.509	0.285	1.55837e-13	4
Muc13	8.32511e-17	0.18817	0.962	0.81	1.66502e-13	4
Gclm	9.76656e-17	0.142412	0.964	0.805	1.95331e-13	4
Ptp4a3	1.40053e-16	0.146793	0.886	0.641	2.80106e-13	4
Sla	1.67032e-16	0.12295	0.554	0.298	3.34063e-13	4
Vamp5	2.4733e-16	0.182728	0.985	0.949	4.9466e-13	4
Nefh	3.17214e-16	0.147787	0.672	0.448	6.34427e-13	4
Dtnbp1	3.21282e-16	0.150708	0.853	0.653	6.42564e-13	4
Gpatch4	4.27292e-16	0.126087	0.787	0.565	8.54585e-13	4
Ifrd2	8.63487e-16	0.123171	0.642	0.347	1.72697e-12	4
F2r	9.41295e-16	0.194515	0.693	0.474	1.88259e-12	4
Bax	9.54628e-16	0.164718	0.859	0.658	1.90926e-12	4
Tnfaip2	1.20776e-15	0.116285	0.787	0.58	2.41552e-12	4
Tap1	4.4095e-15	0.107632	0.884	0.679	8.81899e-12	4
Bola2	6.99787e-15	0.140758	0.979	0.927	1.39957e-11	4
Ppic	8.99351e-15	0.146959	0.808	0.621	1.7987e-11	4
Phgdh	9.35068e-15	0.144586	0.867	0.673	1.87014e-11	4
Car2	1.17391e-14	0.200335	0.998	0.989	2.34781e-11	4
Ccdc34	1.18896e-14	0.134397	0.703	0.504	2.37791e-11	4
Jpt1	1.29728e-14	0.149045	0.8	0.544	2.59456e-11	4
Dach1	2.01646e-14	0.101835	0.859	0.654	4.03292e-11	4
Gtpbp4	2.43624e-14	0.192382	0.941	0.794	4.87247e-11	4
Tcf19	2.71044e-14	0.138375	0.366	0.138	5.42088e-11	4
Tmem107	2.96974e-14	0.153751	0.451	0.201	5.93948e-11	4
Gins1	3.92694e-14	0.124996	0.389	0.141	7.85388e-11	4
Myb	3.99314e-14	0.143983	0.996	0.961	7.98628e-11	4
Unc119	9.41392e-14	0.181924	0.695	0.445	1.88278e-10	4
Metrn	1.24284e-13	0.187463	0.455	0.183	2.48568e-10	4
Plek	1.96533e-13	0.222416	0.644	0.454	3.93066e-10	4
Rap1b	1.38571e-12	0.377327	0.973	0.908	2.77141e-09	4
Slc1a5	2.69136e-12	0.122936	0.672	0.448	5.38272e-09	4
Rrbp1	7.61258e-12	0.146172	0.983	0.89	1.52252e-08	4
Gse1	9.08291e-12	0.133589	0.964	0.83	1.81658e-08	4
Acadl	8.36981e-11	0.101849	0.949	0.812	1.67396e-07	4
Pf4	1.06436e-10	0.940495	0.472	0.264	2.12873e-07	4
Rabgap1l	5.20959e-10	0.175273	0.838	0.681	1.04192e-06	4
Fkbp11	5.29976e-09	0.152181	0.545	0.338	1.05995e-05	4
Gmfg	1.90802e-08	0.115035	0.962	0.855	3.81604e-05	4
Aldh1a1	4.37716e-08	0.10087	0.916	0.78	8.75432e-05	4
Fdps	1.51171e-07	0.108387	0.629	0.412	0.000302342	4
Cd9	0.0001456	0.104305	0.952	0.864	0.291201	4
Nsg1	0.000318806	0.12484	0.417	0.269	0.637611	4
Zeb2	0.000601831	0.140407	0.954	0.868	1	4
Gp5	0.00513571	0.143585	0.377	0.223	1	4
Vwf	2.01965e-107	0.804334	0.978	0.621	4.0393e-104	5
Oxr1	6.95688e-91	0.711483	0.982	0.789	1.39138e-87	5
Vmp1	4.62234e-90	0.810771	1	0.928	9.24467e-87	5
Matn4	4.5811e-87	0.818018	0.787	0.406	9.1622e-84	5
Nupr1	1.57103e-73	0.839134	0.971	0.692	3.14206e-70	5
Enpp5	3.79205e-69	0.565706	0.897	0.619	7.58409e-66	5
Dnm3	6.12546e-67	0.548299	0.754	0.43	1.22509e-63	5
Hoxb8	1.2804e-62	0.452116	0.724	0.346	2.56079e-59	5
Tsc22d1	2.88463e-62	0.591709	0.996	0.929	5.76925e-59	5
Tjp1	2.72966e-61	0.437871	0.735	0.413	5.45932e-58	5
Selp	2.55229e-60	0.489924	0.956	0.691	5.10457e-57	5
Mllt3	1.05383e-59	0.550715	0.996	0.957	2.10766e-56	5
Fyb	1.09355e-53	0.485297	0.938	0.704	2.18709e-50	5
Cited2	4.19715e-53	0.558333	0.993	0.955	8.3943e-50	5
Adgrl4	4.71639e-53	0.464397	1	0.957	9.43278e-50	5
Slamf1	2.5181e-52	0.468467	0.897	0.634	5.0362e-49	5
Mt1	2.05354e-51	0.665361	0.809	0.504	4.10708e-48	5
Samsn1	8.97671e-51	0.505172	0.993	0.921	1.79534e-47	5
Prtn3	9.69678e-51	0.806043	0.945	0.757	1.93936e-47	5
Ly6e	1.94305e-47	0.388968	1	0.994	3.8861e-44	5
Pam	3.42587e-46	0.409752	0.857	0.637	6.85175e-43	5
Sbspon	1.21916e-43	0.351228	0.592	0.321	2.43833e-40	5
Rtp4	2.41165e-39	0.485246	0.739	0.442	4.82329e-36	5
Mpp6	3.6159e-36	0.356925	0.982	0.904	7.23181e-33	5
Heg1	2.70697e-35	0.400735	0.897	0.739	5.41394e-32	5
Fabp5	7.13539e-35	0.551303	0.794	0.587	1.42708e-31	5
Casp12	4.15371e-32	0.34685	0.915	0.751	8.30742e-29	5
Col4a1	1.44109e-31	0.34666	0.776	0.589	2.88219e-28	5
Pgr	2.23763e-31	0.275222	0.71	0.498	4.47525e-28	5
Mt2	2.31779e-31	0.484875	0.482	0.259	4.63559e-28	5
Mycn	2.56097e-31	0.447698	0.912	0.734	5.12195e-28	5
Nxpe5	1.80612e-30	0.287305	0.574	0.365	3.61224e-27	5
Hlf	1.49358e-29	0.362433	1	0.995	2.98717e-26	5
H2afj	7.93627e-29	0.320912	0.974	0.854	1.58725e-25	5
Nsd2	2.35999e-28	0.286689	0.949	0.849	4.71997e-25	5
Jam2	3.65267e-28	0.287728	0.699	0.49	7.30534e-25	5
Glul	7.25356e-27	0.305125	1	0.938	1.45071e-23	5
Aldh1a1	8.16138e-27	0.293551	0.934	0.783	1.63228e-23	5
Ptger4	1.00566e-26	0.336732	0.768	0.563	2.01131e-23	5
Ctnnal1	3.47778e-26	0.302007	0.732	0.572	6.95557e-23	5
Gstm2	3.1041e-25	0.277812	0.515	0.302	6.20819e-22	5
Gapdh	8.20713e-25	0.214191	1	0.996	1.64143e-21	5
Uba7	1.65558e-24	0.295342	0.985	0.889	3.31116e-21	5
C530008M17Rik	2.54178e-24	0.253189	0.812	0.661	5.08356e-21	5
Slc2a3	4.29235e-24	0.262255	0.879	0.732	8.5847e-21	5
Neat1	6.651e-24	0.32954	0.971	0.915	1.3302e-20	5
Vamp5	9.66177e-24	0.257159	0.996	0.949	1.93235e-20	5
Plppr3	1.17001e-23	0.271945	0.816	0.63	2.34002e-20	5
Malat1	2.57577e-23	0.228083	1	1	5.15154e-20	5
Hsp90ab1	6.14117e-23	0.157019	1	1	1.22823e-19	5
Ifitm3	9.23289e-23	0.224811	1	1	1.84658e-19	5
S100a6	1.37841e-22	0.438724	0.949	0.818	2.75682e-19	5
Ptprn	2.97818e-22	0.212894	0.39	0.217	5.95635e-19	5
Msi2	5.29194e-22	0.24994	0.996	0.989	1.05839e-18	5
Pik3r1	5.81945e-22	0.300715	0.967	0.931	1.16389e-18	5
A630072M18Rik	8.26184e-22	0.273276	0.926	0.814	1.65237e-18	5
Arid5b	5.55331e-21	0.257632	0.801	0.662	1.11066e-17	5
Cxcr4	1.65663e-20	0.291409	0.688	0.564	3.31326e-17	5
Angpt1	2.74748e-20	0.241345	1	0.99	5.49496e-17	5
Inhba	3.06271e-20	0.316452	0.522	0.37	6.12542e-17	5
Tm4sf1	4.19839e-20	0.239288	0.592	0.42	8.39677e-17	5
Chil5	1.12975e-19	0.231102	0.533	0.354	2.25951e-16	5
Csrp2	3.49913e-19	0.238319	0.801	0.627	6.99826e-16	5
Cd9	8.42768e-19	0.232507	0.96	0.867	1.68554e-15	5
Traip	9.81497e-19	0.19258	0.632	0.393	1.96299e-15	5
Hmga2	1.24007e-18	0.236977	0.581	0.425	2.48013e-15	5
Procr	1.91964e-18	0.245525	0.945	0.786	3.83928e-15	5
Cdkn1c	1.05137e-17	0.230522	0.849	0.625	2.10273e-14	5
Gclm	2.51837e-17	0.319722	0.89	0.813	5.03674e-14	5
Cavin2	4.20296e-17	0.255476	0.794	0.659	8.40592e-14	5
Apbb2	4.82784e-17	0.177875	0.507	0.349	9.65569e-14	5
Gm13212	1.04981e-16	0.224299	0.724	0.596	2.09962e-13	5
Rgs18	1.20523e-16	0.217894	0.989	0.964	2.41046e-13	5
4930519L02Rik	2.01509e-16	0.273694	0.529	0.371	4.03018e-13	5
Fzd1	3.66121e-16	0.139764	0.346	0.22	7.32241e-13	5
Hoxb5	7.56854e-16	0.174073	0.658	0.488	1.51371e-12	5
Smagp	7.78958e-16	0.165781	0.562	0.345	1.55792e-12	5
Jun	8.27239e-16	0.285983	0.658	0.528	1.65448e-12	5
Ifitm7	1.45351e-15	0.232121	0.699	0.565	2.90702e-12	5
Gng11	1.79341e-15	0.258455	0.971	0.919	3.58682e-12	5
Nrip1	3.42888e-15	0.201922	0.989	0.964	6.85776e-12	5
Pim1	1.08477e-14	0.232486	0.985	0.95	2.16953e-11	5
Clca3a1	1.26018e-14	0.196104	0.743	0.648	2.52036e-11	5
Igfbp4	9.80523e-14	0.191441	0.732	0.522	1.96105e-10	5
Gm10419	9.96099e-14	0.184879	0.79	0.662	1.9922e-10	5
Tgfbr3	2.77634e-13	0.161647	0.728	0.612	5.55268e-10	5
Fut8	4.94102e-13	0.206395	1	0.974	9.88205e-10	5
Rbpjl	7.30787e-13	0.189303	0.423	0.326	1.46157e-09	5
Itgb3	1.76286e-12	0.174325	0.699	0.582	3.52572e-09	5
Chrm3	1.93622e-12	0.181045	0.452	0.355	3.87244e-09	5
Lgmn	3.57846e-12	0.165782	0.397	0.285	7.15692e-09	5
Mef2c	3.74432e-12	0.204392	0.996	0.979	7.48864e-09	5
Calr	4.09166e-12	0.186933	0.989	0.981	8.18332e-09	5
Art4	4.30984e-12	0.204544	0.86	0.744	8.61967e-09	5
Slco4a1	9.69145e-12	0.191136	0.408	0.291	1.93829e-08	5
Eya4	2.11274e-11	0.299511	0.43	0.34	4.22548e-08	5
Wwp2	4.61941e-11	0.225849	0.768	0.691	9.23882e-08	5
Nrg4	5.68552e-11	0.208453	0.467	0.361	1.1371e-07	5
Cd55	7.31538e-11	0.178583	0.614	0.506	1.46308e-07	5
Ehd3	7.73948e-11	0.179241	0.713	0.634	1.5479e-07	5
Calm1	1.39166e-10	0.164557	0.996	0.952	2.78331e-07	5
Lgals3bp	1.45435e-10	0.178968	0.838	0.75	2.90871e-07	5
Zeb2	1.54524e-10	0.1612	0.926	0.871	3.09048e-07	5
Paqr5	1.99374e-10	0.137584	0.371	0.28	3.98747e-07	5
Rasgef1b	2.67551e-10	0.19917	0.5	0.415	5.35102e-07	5
Kcnq1ot1	3.71294e-10	0.209881	1	0.993	7.42589e-07	5
Bmp4	4.5327e-10	0.154187	0.511	0.409	9.06539e-07	5
Plcl1	5.38957e-10	0.171686	0.654	0.585	1.07791e-06	5
Npr1	7.13934e-10	0.111869	0.301	0.233	1.42787e-06	5
2010107E04Rik	1.62543e-09	0.141127	0.985	0.955	3.25086e-06	5
Cldn5	1.67993e-09	0.55493	0.456	0.379	3.35987e-06	5
Ppic	2.07341e-09	0.131442	0.757	0.629	4.14683e-06	5
Camk2n1	2.74061e-09	0.136992	0.375	0.295	5.48122e-06	5
Tmsb4x	4.26275e-09	0.102941	1	1	8.52549e-06	5
Hist3h2a	4.87511e-09	0.115274	0.566	0.435	9.75022e-06	5
Gm16140	5.7303e-09	0.155289	0.526	0.397	1.14606e-05	5
Gda	1.11682e-08	0.159686	0.908	0.849	2.23365e-05	5
Maf	1.99667e-08	0.185843	0.485	0.418	3.99334e-05	5
Gm47283	2.59147e-08	0.16319	0.79	0.742	5.18293e-05	5
Col16a1	2.6305e-08	0.146169	0.607	0.52	5.261e-05	5
Rasgrp2	2.64236e-08	0.14054	0.717	0.592	5.28472e-05	5
Acadl	3.2639e-08	0.164492	0.857	0.819	6.52779e-05	5
Gimap6	3.5615e-08	0.178471	0.974	0.918	7.123e-05	5
Bola2	4.69451e-08	0.130632	0.996	0.928	9.38902e-05	5
Pfn1	8.46538e-08	0.108717	1	0.998	0.000169308	5
Phf11d	1.12383e-07	0.184654	0.43	0.359	0.000224765	5
Gm15657	1.22734e-07	0.166271	0.559	0.474	0.000245467	5
Clu	1.26302e-07	0.173026	0.566	0.491	0.000252604	5
Tsc22d3	1.3842e-07	0.128611	0.897	0.816	0.000276839	5
Bcl2	1.94099e-07	0.165256	0.757	0.663	0.000388198	5
Wdr66	2.31317e-07	0.144183	0.357	0.303	0.000462633	5
Rbm19	2.61669e-07	0.146956	0.515	0.44	0.000523339	5
Anxa1	3.13154e-07	0.172021	0.732	0.615	0.000626309	5
Hk2	6.17465e-07	0.126107	0.735	0.671	0.00123493	5
F2r	9.80567e-07	0.109142	0.585	0.484	0.00196113	5
Kcnb2	1.05495e-06	0.15145	0.294	0.232	0.00210989	5
Tnfaip2	1.35987e-06	0.152743	0.662	0.591	0.00271974	5
Gipc2	2.07391e-06	0.108506	0.32	0.272	0.00414781	5
Fermt3	2.70893e-06	0.100179	0.978	0.923	0.00541786	5
Trim47	3.0423e-06	0.139131	0.949	0.879	0.00608461	5
Nomo1	4.2965e-06	0.102078	0.706	0.619	0.008593	5
Gata2	7.57846e-06	0.111473	0.967	0.919	0.0151569	5
Slfn2	8.35302e-06	0.185538	0.713	0.66	0.016706	5
Plscr1	9.60635e-06	0.118972	0.746	0.676	0.0192127	5
Fosl2	1.02118e-05	0.301624	0.456	0.424	0.0204236	5
Erp27	1.31914e-05	0.121901	0.401	0.338	0.0263829	5
Cd93	2.51977e-05	0.118747	0.779	0.725	0.0503954	5
Insm1	3.19279e-05	0.183198	0.32	0.268	0.0638559	5
Muc13	8.25038e-05	0.108183	0.871	0.818	0.165008	5
Klf6	8.86294e-05	0.118173	0.64	0.604	0.177259	5
Rdh10	0.000157188	0.134111	0.46	0.421	0.314377	5
Ccl4	0.000170676	0.122287	0.717	0.622	0.341351	5
Ltb	0.00022005	0.18454	0.849	0.8	0.4401	5
Junb	0.000363532	0.158161	0.64	0.578	0.727063	5
Stxbp6	0.000390581	0.148211	0.316	0.282	0.781161	5
Parp14	0.000452889	0.10358	0.728	0.719	0.905778	5
Ccl9	0.000500368	0.115887	0.265	0.247	1	5
Gm16503	0.000683794	0.142816	0.408	0.409	1	5
Gm28187	0.000924995	0.173598	0.533	0.528	1	5
Prkca	0.00130286	0.12401	0.566	0.538	1	5
Gimap4	0.00142784	0.104121	0.316	0.299	1	5
Gm7967	0.00215441	0.148814	0.408	0.397	1	5
Igf2bp2	0.00222064	0.108514	0.386	0.382	1	5
Auts2	0.00284716	0.102809	0.5	0.481	1	5
Hist1h2bc	0.00420466	0.150671	0.533	0.471	1	5
S1pr1	0.00813973	0.108694	0.529	0.536	1	5
Xist	7.68706e-71	1.07863	0.995	0.594	1.53741e-67	6
Vmp1	5.97049e-61	0.742447	0.99	0.929	1.1941e-57	6
Alcam	1.43612e-59	0.859687	0.927	0.749	2.87224e-56	6
Selp	3.91223e-55	0.656692	0.937	0.694	7.82446e-52	6
Prtn3	3.3524e-50	0.725823	0.971	0.758	6.70479e-47	6
Clca3a1	7.19744e-50	0.588506	0.883	0.645	1.43949e-46	6
Samsn1	8.3022e-50	0.681486	0.981	0.922	1.66044e-46	6
Socs3	1.60827e-49	0.602872	0.762	0.398	3.21654e-46	6
Tsix	1.21534e-47	0.505642	0.908	0.593	2.43068e-44	6
Vldlr	1.85965e-46	0.778122	0.845	0.58	3.7193e-43	6
Ifitm1	6.42924e-44	0.441217	1	1	1.28585e-40	6
Trim47	1.63906e-42	0.537523	0.976	0.878	3.27812e-39	6
Gda	4.38572e-42	0.537411	0.971	0.848	8.77145e-39	6
Nupr1	1.14826e-40	0.667336	0.937	0.696	2.29651e-37	6
Cd53	2.09376e-40	0.615106	0.733	0.427	4.18751e-37	6
Pim1	5.07942e-37	0.471846	0.995	0.95	1.01588e-33	6
Adgrl4	4.2552e-35	0.453481	0.985	0.958	8.51041e-32	6
Tgfbi	6.57345e-35	0.466877	0.66	0.371	1.31469e-31	6
Meg3	6.84499e-35	1.06089	0.757	0.47	1.369e-31	6
Sult1a1	1.53301e-31	0.598242	0.932	0.827	3.06602e-28	6
Rps6ka3	2.22259e-31	0.415262	0.898	0.804	4.44518e-28	6
Hk2	2.54512e-31	0.458351	0.869	0.668	5.09025e-28	6
Cldn5	2.46978e-30	1.11243	0.612	0.375	4.93956e-27	6
Fam155a	1.03977e-28	0.224994	0.272	0.076	2.07955e-25	6
Plscr1	4.99569e-28	0.472275	0.82	0.675	9.99138e-25	6
Gadd45g	3.55378e-27	0.512418	0.704	0.483	7.10756e-24	6
Ptger4	4.81843e-27	0.382144	0.777	0.564	9.63685e-24	6
Hoxb8	1.05099e-26	0.395747	0.592	0.353	2.10197e-23	6
Osbpl8	1.12755e-26	0.403816	0.908	0.831	2.25511e-23	6
Fut8	2.33271e-26	0.350494	1	0.975	4.66541e-23	6
Plac8	5.32309e-26	0.54725	0.68	0.424	1.06462e-22	6
Nsd2	1.17518e-25	0.360864	0.937	0.85	2.35036e-22	6
Jam2	1.70235e-23	0.42304	0.67	0.493	3.4047e-20	6
Tmem215	2.62934e-23	0.467157	0.49	0.276	5.25867e-20	6
Pbx1	2.94716e-23	0.353956	0.985	0.979	5.89431e-20	6
Ly6e	9.96321e-22	0.27157	1	0.994	1.99264e-18	6
Nrip1	1.01305e-20	0.340339	0.99	0.964	2.02611e-17	6
Abca4	1.46468e-20	0.313879	0.539	0.369	2.92937e-17	6
Slamf1	3.09416e-20	0.341684	0.806	0.639	6.18833e-17	6
Ehd3	3.56298e-20	0.377075	0.752	0.634	7.12595e-17	6
Glul	3.11213e-19	0.279214	0.981	0.939	6.22425e-16	6
Rbm3	4.4777e-19	0.220389	1	0.983	8.9554e-16	6
Basp1	6.16853e-19	0.31767	0.908	0.836	1.23371e-15	6
Cited2	8.1553e-19	0.335668	0.985	0.955	1.63106e-15	6
Muc13	3.2159e-18	0.338519	0.917	0.817	6.4318e-15	6
Ifitm3	4.66862e-18	0.21043	1	1	9.33725e-15	6
Mt1	6.75163e-18	0.388528	0.684	0.51	1.35033e-14	6
Muc1	4.30711e-17	0.283658	0.447	0.297	8.61422e-14	6
Cebpd	5.79444e-17	0.258777	0.549	0.373	1.15889e-13	6
Wfdc17	2.5487e-16	0.734788	0.602	0.471	5.0974e-13	6
Ldha	8.87075e-16	0.23421	0.985	0.963	1.77415e-12	6
Itgb3	1.67929e-15	0.264642	0.689	0.583	3.35858e-12	6
Rbm19	1.73224e-15	0.27791	0.578	0.439	3.46448e-12	6
Plcl1	1.14325e-14	0.301851	0.68	0.585	2.2865e-11	6
Klrb1c	2.00485e-14	0.430229	0.515	0.377	4.0097e-11	6
Galnt6	2.4851e-14	0.284844	0.786	0.707	4.97019e-11	6
Smad7	1.53486e-13	0.308968	0.738	0.682	3.06973e-10	6
Xbp1	7.10094e-13	0.320283	0.869	0.786	1.42019e-09	6
Pim2	3.42676e-12	0.232366	0.549	0.412	6.85352e-09	6
Wwp2	5.43835e-12	0.32259	0.748	0.692	1.08767e-08	6
Abhd17b	5.5504e-12	0.283464	0.738	0.65	1.11008e-08	6
Tacstd2	1.2313e-11	0.2014	0.583	0.448	2.4626e-08	6
Dnm3	1.77135e-11	0.315695	0.539	0.439	3.54269e-08	6
Slco3a1	3.18938e-11	0.268784	0.748	0.69	6.37876e-08	6
Tm4sf1	2.97807e-10	0.267224	0.519	0.424	5.95613e-07	6
Clu	3.34113e-10	0.305364	0.587	0.491	6.68226e-07	6
Rasgef1b	3.61258e-10	0.235024	0.515	0.416	7.22516e-07	6
Tmem158	1.40699e-09	0.297347	0.684	0.625	2.81398e-06	6
Smim6	2.05222e-09	0.213364	0.67	0.553	4.10443e-06	6
Fyb	2.8719e-09	0.234065	0.767	0.711	5.7438e-06	6
Il10ra	7.87908e-09	0.29243	0.369	0.258	1.57582e-05	6
Lgals3bp	8.26108e-09	0.185523	0.82	0.751	1.65222e-05	6
Scgb3a1	9.25553e-09	0.220868	0.306	0.206	1.85111e-05	6
H2afj	1.08814e-08	0.176189	0.937	0.856	2.17628e-05	6
Csrp2	1.44958e-08	0.202424	0.709	0.632	2.89917e-05	6
Lgmn	1.49907e-08	0.261404	0.374	0.287	2.99815e-05	6
Vwf	2.10098e-08	0.18732	0.723	0.631	4.20196e-05	6
Inhba	3.60974e-08	0.304089	0.442	0.373	7.21948e-05	6
Junb	3.65577e-08	0.236652	0.65	0.579	7.31155e-05	6
Dennd4a	4.35894e-08	0.221693	0.816	0.821	8.71789e-05	6
Cdk6	5.37368e-08	0.215244	0.796	0.763	0.000107474	6
Oxr1	9.40129e-08	0.153351	0.816	0.796	0.000188026	6
Tsc22d1	9.55688e-08	0.214814	0.951	0.931	0.000191138	6
Klhl4	1.08599e-07	0.224671	0.568	0.524	0.000217197	6
Rpl22l1	1.37625e-07	0.129917	1	0.999	0.000275249	6
Hnrnpa3	1.7222e-07	0.152124	0.99	0.985	0.00034444	6
Neb	2.08039e-07	0.409707	0.388	0.337	0.000416079	6
Ier3	2.08932e-07	0.175639	0.714	0.616	0.000417865	6
Eif4a1	2.2625e-07	0.1643	0.981	0.961	0.0004525	6
Enpp5	4.03384e-07	0.199609	0.66	0.628	0.000806768	6
Tcerg1	4.31594e-07	0.135799	0.752	0.706	0.000863187	6
Eef1g	5.70544e-07	0.112193	1	1	0.00114109	6
Ldhd	7.86571e-07	0.16016	0.442	0.384	0.00157314	6
Emb	8.03205e-07	0.138597	0.743	0.669	0.00160641	6
Ddx21	9.48475e-07	0.151611	0.869	0.835	0.00189695	6
Larp4	9.97629e-07	0.139938	0.767	0.766	0.00199526	6
Ptges3	1.18091e-06	0.125193	0.961	0.936	0.00236181	6
Il2rg	1.22733e-06	0.158739	0.743	0.675	0.00245466	6
Gm10419	2.57737e-06	0.148462	0.718	0.666	0.00515474	6
Ffar2	3.11948e-06	0.168277	0.33	0.285	0.00623896	6
Ssr4	3.13246e-06	0.153152	0.985	0.963	0.00626491	6
Ramp2	3.17074e-06	0.281507	0.437	0.377	0.00634149	6
Nme1	3.32675e-06	0.138007	0.879	0.816	0.00665351	6
Dlk1	4.5976e-06	0.898793	0.345	0.304	0.0091952	6
Ctsw	5.58852e-06	0.132702	0.34	0.291	0.011177	6
Hnrnpd	7.31325e-06	0.100239	0.893	0.883	0.0146265	6
Chil5	1.04197e-05	0.16131	0.413	0.359	0.0208394	6
Matn4	1.14331e-05	0.213514	0.471	0.418	0.0228663	6
S1pr1	1.89881e-05	0.181293	0.549	0.536	0.0379761	6
Apbb2	1.9343e-05	0.176819	0.383	0.354	0.038686	6
Zfp36	2.17135e-05	0.135684	0.5	0.457	0.0434269	6
S100a4	2.30438e-05	0.282579	0.66	0.656	0.0460876	6
Gspt1	2.5258e-05	0.117677	0.874	0.853	0.050516	6
2810474O19Rik	2.57611e-05	0.150815	0.835	0.849	0.0515221	6
Mllt3	2.98769e-05	0.124561	1	0.957	0.0597538	6
S100a6	3.24893e-05	0.19885	0.825	0.823	0.0649786	6
Arid5a	4.42796e-05	0.205484	0.476	0.458	0.0885593	6
Cdk5rap1	4.56596e-05	0.15669	0.398	0.374	0.0913192	6
Gngt2	5.12411e-05	0.107052	0.466	0.402	0.102482	6
Eif3a	5.29907e-05	0.114611	0.971	0.97	0.105981	6
Cebpb	5.39197e-05	0.137622	0.709	0.665	0.107839	6
Uqcrq	6.8536e-05	0.100317	0.84	0.783	0.137072	6
Hoxb5	8.27787e-05	0.136567	0.539	0.493	0.165557	6
Runx1	0.000133081	0.129031	0.903	0.914	0.266162	6
Eif4g1	0.000142625	0.128346	0.869	0.88	0.28525	6
Pam	0.000161628	0.141779	0.636	0.645	0.323256	6
Bex1	0.000172685	0.135443	0.777	0.731	0.34537	6
Fry	0.000172737	0.136886	0.641	0.627	0.345475	6
Slc25a5	0.000268097	0.100433	0.927	0.899	0.536195	6
Arid5b	0.000284021	0.194548	0.655	0.668	0.568042	6
A630072M18Rik	0.000391696	0.102818	0.811	0.818	0.783392	6
Rrbp1	0.000432386	0.109053	0.913	0.896	0.864772	6
Ly6a	0.00051013	0.143219	0.888	0.895	1	6
Rpn1	0.000567576	0.102879	0.748	0.741	1	6
Gpr171	0.000573709	0.117071	0.665	0.652	1	6
Hspa5	0.000619686	0.108789	0.932	0.911	1	6
Cd38	0.000759933	0.146747	0.5	0.496	1	6
Nxpe5	0.00132891	0.149071	0.379	0.373	1	6
Neat1	0.00133035	0.107613	0.917	0.917	1	6
Neo1	0.00164367	0.184395	0.437	0.428	1	6
Fam84b	0.00299495	0.152451	0.461	0.464	1	6
Wfdc2	0.00329462	0.114314	0.393	0.38	1	6
Slfn2	0.00356435	0.145748	0.665	0.662	1	6
Map1b	0.00432792	0.145023	0.335	0.341	1	6
Sema6a	0.00517356	0.122247	0.214	0.172	1	6
Gm26870	0.00582562	0.113164	0.141	0.271	1	6
Prkca	0.00612989	0.11358	0.539	0.539	1	6
Clec1a	0.00622084	0.143556	0.767	0.785	1	6
Mt2	0.00683286	0.175717	0.277	0.267	1	6
Prorsd1	0.00812977	0.100398	0.646	0.643	1	6
Gpr183	0.0091279	0.297082	0.359	0.37	1	6
Col16a1	0.00957396	0.130651	0.5	0.524	1	6
Iigp1	1.56507e-77	1.68169	0.982	0.682	3.13015e-74	7
Gbp4	5.9468e-68	0.872394	0.825	0.363	1.18936e-64	7
Stat1	6.33734e-68	1.19007	0.982	0.731	1.26747e-64	7
Gm4070	1.23465e-65	0.658312	0.924	0.565	2.46929e-62	7
Gm4951	7.98005e-62	0.962976	0.918	0.528	1.59601e-58	7
Igtp	3.4109e-60	1.00478	0.895	0.48	6.82181e-57	7
Cxcl2	1.35229e-58	0.215598	0.251	0.024	2.70458e-55	7
Irgm2	5.62353e-54	0.723507	0.889	0.528	1.12471e-50	7
Tgtp2	1.77275e-53	0.762774	0.918	0.554	3.5455e-50	7
Gbp7	1.27017e-48	0.909314	0.994	0.854	2.54033e-45	7
Serpina3f	1.35866e-48	0.680393	0.69	0.284	2.71732e-45	7
Irf1	1.61917e-47	0.968724	0.918	0.63	3.23834e-44	7
Gm12185	2.38548e-45	0.434923	0.725	0.342	4.77097e-42	7
Irgm1	9.02809e-45	0.716182	0.895	0.593	1.80562e-41	7
Tgtp1	2.22136e-43	0.680239	0.725	0.264	4.44273e-40	7
F830016B08Rik	2.60634e-43	0.699118	0.789	0.454	5.21269e-40	7
Zbp1	1.11506e-41	0.517372	0.76	0.349	2.23012e-38	7
Rtp4	1.46998e-41	0.698452	0.83	0.444	2.93997e-38	7
Gbp5	1.15719e-40	0.687293	0.86	0.571	2.31437e-37	7
Ifitm3	3.17832e-40	0.482456	1	1	6.35663e-37	7
Ly6a	2.01166e-39	0.751327	0.977	0.893	4.02333e-36	7
Gbp2	2.66979e-39	0.774618	0.895	0.595	5.33959e-36	7
Ifi47	3.17301e-36	0.598404	0.93	0.7	6.34602e-33	7
Gm4841	8.60871e-36	1.09886	0.749	0.448	1.72174e-32	7
Stat2	1.23854e-35	0.467181	0.848	0.507	2.47708e-32	7
Cxcl10	2.64286e-35	0.989058	0.48	0.161	5.28571e-32	7
Parp14	4.51397e-35	0.604053	0.936	0.714	9.02794e-32	7
Gbp9	3.61249e-34	0.309943	0.69	0.343	7.22498e-31	7
Serpina3g	1.97688e-33	0.902115	0.977	0.863	3.95375e-30	7
Ifi44	2.74924e-31	0.664226	0.871	0.623	5.49849e-28	7
Ifit1	1.24796e-29	0.983676	0.713	0.398	2.49591e-26	7
Cd74	1.37047e-29	1.08777	0.825	0.543	2.74093e-26	7
Oasl2	1.66616e-28	0.688317	0.871	0.668	3.33231e-25	7
Slfn2	1.30913e-27	0.56013	0.906	0.656	2.61826e-24	7
Isg15	1.68524e-27	0.842113	0.684	0.346	3.37047e-24	7
Ly6e	3.80735e-27	0.49579	1	0.994	7.6147e-24	7
Irf7	1.03108e-25	0.473116	0.573	0.213	2.06217e-22	7
Bst2	3.29447e-25	0.547977	0.93	0.84	6.58895e-22	7
Ifit3	4.82081e-24	0.522884	0.526	0.247	9.64163e-21	7
Ltb	3.74438e-23	0.66895	0.93	0.799	7.48876e-20	7
Shisa5	9.01973e-23	0.421456	0.982	0.853	1.80395e-19	7
Cxcl9	3.68746e-22	0.321373	0.181	0.009	7.37491e-19	7
Mx1	9.82083e-22	0.156379	0.45	0.181	1.96417e-18	7
Herc6	1.25499e-20	0.478824	0.825	0.619	2.50998e-17	7
H2-Ab1	4.77503e-20	0.592426	0.795	0.563	9.55007e-17	7
Tap1	8.50387e-20	0.415097	0.865	0.688	1.70077e-16	7
Ifi203	2.85547e-19	0.457219	0.982	0.973	5.71094e-16	7
H2-Aa	5.99179e-18	0.614368	0.743	0.48	1.19836e-14	7
Xaf1	1.43753e-17	0.46316	0.76	0.544	2.87507e-14	7
Ifit3b	2.98429e-17	0.222729	0.386	0.133	5.96859e-14	7
Slfn5	5.87267e-17	0.471161	0.708	0.5	1.17453e-13	7
Gm13822	6.52919e-17	0.151728	0.485	0.253	1.30584e-13	7
Rsad2	7.48384e-17	0.647342	0.69	0.454	1.49677e-13	7
Rnf213	1.70053e-16	0.325267	0.842	0.657	3.40106e-13	7
H2-Eb1	5.32827e-16	0.53894	0.754	0.557	1.06565e-12	7
Eif2ak2	2.191e-15	0.404967	0.842	0.712	4.38199e-12	7
Oas3	2.40436e-15	0.30773	0.614	0.386	4.80873e-12	7
Nfkbia	5.0929e-15	0.604371	0.871	0.728	1.01858e-11	7
Cd69	6.7614e-15	0.126337	0.404	0.191	1.35228e-11	7
Apol9a	1.89026e-14	0.113332	0.386	0.164	3.78052e-11	7
Ddx58	1.99929e-14	0.345396	0.807	0.635	3.99857e-11	7
Tnip3	2.12569e-14	0.495225	0.901	0.775	4.25137e-11	7
Bcl3	5.61225e-13	0.152784	0.532	0.307	1.12245e-09	7
Trim12c	5.80518e-11	0.311463	0.924	0.822	1.16104e-07	7
Mllt3	6.37233e-11	0.267111	0.977	0.958	1.27447e-07	7
Isg20	1.96371e-10	0.30142	0.702	0.526	3.92742e-07	7
Gimap4	3.0643e-10	0.18456	0.509	0.294	6.1286e-07	7
Ifih1	4.55971e-10	0.266926	0.801	0.629	9.11942e-07	7
Relb	1.04239e-09	0.195595	0.509	0.318	2.08478e-06	7
Ier5	1.91953e-09	0.214852	0.62	0.41	3.83906e-06	7
Il2rg	1.99124e-09	0.292535	0.801	0.674	3.98249e-06	7
Ifit1bl1	2.27551e-09	0.131754	0.351	0.174	4.55102e-06	7
Gimap5	4.81954e-09	0.214861	0.871	0.725	9.63908e-06	7
Usp18	5.08505e-09	0.283701	0.439	0.239	1.01701e-05	7
Lst1	1.10755e-08	0.239119	0.901	0.776	2.2151e-05	7
Uba7	1.6173e-08	0.205823	0.965	0.891	3.2346e-05	7
Ms4a6c	1.84812e-08	0.198775	0.591	0.407	3.69624e-05	7
Rarb	3.09863e-08	0.108935	0.538	0.407	6.19727e-05	7
Jun	6.23353e-08	0.49808	0.673	0.529	0.000124671	7
Oasl1	8.28644e-08	0.202364	0.421	0.252	0.000165729	7
Klf6	1.01969e-07	0.248364	0.743	0.602	0.000203937	7
Gimap6	1.81954e-07	0.218751	0.936	0.92	0.000363909	7
Hspa1b	1.82025e-07	0.183958	0.456	0.322	0.000364049	7
Pim1	4.08601e-07	0.281846	0.977	0.951	0.000817201	7
Pfkfb3	5.32863e-07	0.16248	0.596	0.457	0.00106573	7
Fam84b	6.61554e-07	0.151692	0.608	0.46	0.00132311	7
Cmpk2	1.42687e-06	0.285652	0.503	0.331	0.00285375	7
Hspa1a	1.53018e-06	0.233484	0.404	0.259	0.00306036	7
Ifit2	1.76983e-06	0.261202	0.52	0.387	0.00353965	7
Ccnd2	4.4911e-06	0.198929	1	0.976	0.0089822	7
Jund	6.92594e-06	0.320147	0.877	0.843	0.0138519	7
Mylk	7.23922e-06	0.113178	0.649	0.516	0.0144784	7
Phf11d	1.47277e-05	0.188798	0.48	0.359	0.0294553	7
Rel	2.7792e-05	0.135661	0.62	0.499	0.055584	7
Phf11b	9.24676e-05	0.19887	0.427	0.268	0.184935	7
Ifi27	0.000114938	0.189107	0.696	0.565	0.229877	7
Junb	0.000149211	0.694241	0.643	0.579	0.298422	7
Agl	0.000180169	0.117443	0.62	0.523	0.360337	7
2810474O19Rik	0.000275437	0.206967	0.877	0.847	0.550874	7
Clec1a	0.000380383	0.129662	0.86	0.783	0.760766	7
Lgals3bp	0.000418431	0.171635	0.801	0.752	0.836862	7
Cish	0.000488211	0.117294	0.673	0.567	0.976423	7
Plxna4os1	0.00062998	0.109972	0.655	0.52	1	7
Hspa5	0.00195037	0.135056	0.93	0.911	1	7
Rgs1	0.00203186	0.197245	0.819	0.714	1	7
St8sia4	0.00238581	0.137216	0.784	0.719	1	7
Socs2	0.00251076	0.16843	0.626	0.55	1	7
Neat1	0.00280484	0.106412	0.959	0.916	1	7
Vmp1	0.00317962	0.124201	0.959	0.93	1	7
AY036118	0.00330184	0.115359	0.994	0.997	1	7
Ptger4	0.00346462	0.124743	0.661	0.568	1	7
Acadl	0.00364574	0.131866	0.871	0.819	1	7
Ier2	0.00388123	0.300651	0.673	0.587	1	7
Jam2	0.00535374	0.11208	0.579	0.496	1	7
