# Supplementary material for: Hematopoiesis under telomere attrition at the single-cell resolution
Source: Nat Commun. 2021 Nov 25;12:6850. doi: 10.1038/s41467-021-27206-7 (PMC8617077; doi:10.1038/s41467-021-27206-7)
Supplement: Supplementary file 12 — Dataset 10 [file 41467_2021_27206_MOESM12_ESM.xlsx]

## Sheet: Suppl. Table 10
Supplementary Dataset 10: scRNA-seq cluster markers of control-ODN or A151-ODN treated HSCs isolated from G0 and G5/G6 mice.
	p_val	avg_logFC	pct.1	pct.2	p_val_adj	cluster	gene
Cmtm7	6.65677e-78	0.303387	0.997	0.966	1.26286e-73	0	Cmtm7
Eif4a1	6.17788e-55	0.222341	0.997	0.955	1.17201e-50	0	Eif4a1
Gpx1	1.01299e-53	0.202872	1	0.993	1.92174e-49	0	Gpx1
Mif	6.42441e-50	0.217981	0.996	0.958	1.21877e-45	0	Mif
Actb	3.64803e-48	0.189926	1	1	6.92068e-44	0	Actb
Ncl	4.681e-47	0.202343	0.997	0.992	8.88032e-43	0	Ncl
H2afy	1.54235e-42	0.203686	0.992	0.964	2.92599e-38	0	H2afy
Ctla2a	9.67324e-42	0.263512	0.986	0.895	1.83511e-37	0	Ctla2a
Actg1	2.85541e-40	0.190858	0.999	0.993	5.41699e-36	0	Actg1
Sox4	1.92463e-39	0.255904	0.887	0.731	3.65122e-35	0	Sox4
Nme1	1.46186e-38	0.186984	0.95	0.815	2.7733e-34	0	Nme1
4930519L02Rik	1.01245e-37	0.172481	0.387	0.197	1.92072e-33	0	4930519L02Rik
Pfn1	4.06818e-37	0.14366	1	0.997	7.71774e-33	0	Pfn1
Taldo1	6.37845e-35	0.194234	0.919	0.815	1.21006e-30	0	Taldo1
Eif5a	1.08824e-34	0.15693	1	0.993	2.0645e-30	0	Eif5a
Hsp90ab1	6.90075e-34	0.114656	1	1	1.30914e-29	0	Hsp90ab1
Phgdh	1.29577e-33	0.182857	0.917	0.79	2.4582e-29	0	Phgdh
Crip1	1.58716e-33	0.174944	0.953	0.834	3.01101e-29	0	Crip1
Coro1a	7.01448e-33	0.168582	0.991	0.965	1.33072e-28	0	Coro1a
Ydjc	7.95111e-31	0.155803	0.479	0.294	1.50841e-26	0	Ydjc
Ramp1	1.50104e-29	0.174161	0.955	0.871	2.84763e-25	0	Ramp1
Ddx21	2.78971e-29	0.183267	0.796	0.623	5.29236e-25	0	Ddx21
Set	5.00272e-29	0.144674	0.996	0.968	9.49065e-25	0	Set
Serbp1	2.39707e-28	0.133438	0.998	0.995	4.54748e-24	0	Serbp1
Ran	3.35672e-27	0.105159	0.99	0.955	6.36803e-23	0	Ran
Cfl1	3.47271e-27	0.132593	1	0.996	6.58807e-23	0	Cfl1
Arhgap30	7.09502e-27	0.154543	0.506	0.328	1.346e-22	0	Arhgap30
Hspe1	1.11617e-25	0.133112	0.995	0.969	2.11749e-21	0	Hspe1
Gnl3	1.03085e-24	0.171419	0.859	0.723	1.95563e-20	0	Gnl3
Glipr1	2.21303e-24	0.156078	0.793	0.638	4.19833e-20	0	Glipr1
Ppp1r14b	5.20653e-24	0.167225	0.927	0.826	9.87732e-20	0	Ppp1r14b
Apex1	1.84891e-23	0.148694	0.76	0.577	3.50757e-19	0	Apex1
Hsp90aa1	2.16578e-23	0.122279	0.998	0.983	4.1087e-19	0	Hsp90aa1
Tmsb10	5.1451e-23	0.148603	0.999	0.989	9.76076e-19	0	Tmsb10
Myc	2.53179e-22	0.159216	0.576	0.401	4.80306e-18	0	Myc
Arhgdib	3.41071e-22	0.142012	0.993	0.969	6.47046e-18	0	Arhgdib
Atp5g1	3.4744e-22	0.118115	0.992	0.949	6.59128e-18	0	Atp5g1
Hnrnpab	1.61985e-21	0.120034	0.927	0.824	3.07301e-17	0	Hnrnpab
Pebp1	2.27185e-21	0.110696	0.997	0.994	4.30992e-17	0	Pebp1
Fbl	3.30594e-21	0.136839	0.894	0.763	6.27171e-17	0	Fbl
C1qbp	4.12989e-21	0.144337	0.938	0.842	7.83481e-17	0	C1qbp
Rps27l	7.17374e-21	0.123633	0.993	0.981	1.36093e-16	0	Rps27l
Hspd1	2.16319e-20	0.133039	0.925	0.815	4.10378e-16	0	Hspd1
Cct3	2.36624e-20	0.138141	0.931	0.833	4.489e-16	0	Cct3
Srm	2.79459e-20	0.11992	0.594	0.418	5.30161e-16	0	Srm
Mdfi	3.00931e-20	0.11438	0.594	0.43	5.70896e-16	0	Mdfi
Tkt	3.38447e-20	0.135061	0.956	0.892	6.42069e-16	0	Tkt
Mat2a	3.87437e-20	0.153674	0.905	0.83	7.35006e-16	0	Mat2a
Bzw2	7.57223e-20	0.143209	0.721	0.571	1.43653e-15	0	Bzw2
Cdk6	9.68058e-20	0.146636	0.593	0.418	1.8365e-15	0	Cdk6
Snrpd3	1.61606e-19	0.132329	0.949	0.852	3.06583e-15	0	Snrpd3
Mrto4	8.8446e-19	0.133271	0.676	0.52	1.67791e-14	0	Mrto4
Fam69b	1.27821e-18	0.152034	0.721	0.577	2.42489e-14	0	Fam69b
Muc13	1.35631e-18	0.145911	0.688	0.53	2.57305e-14	0	Muc13
Gm19590	2.36128e-18	0.146722	0.865	0.726	4.47959e-14	0	Gm19590
Ndrg1	2.89259e-18	0.118996	0.432	0.286	5.48754e-14	0	Ndrg1
Myb	6.00533e-18	0.156862	0.88	0.783	1.13927e-13	0	Myb
Arpc2	7.23624e-18	0.108901	0.999	0.991	1.37279e-13	0	Arpc2
Vim	7.30793e-18	0.180009	0.924	0.842	1.38639e-13	0	Vim
Galnt6	1.41675e-17	0.105413	0.462	0.313	2.68771e-13	0	Galnt6
Ptpre	1.4605e-17	0.145606	0.864	0.756	2.77071e-13	0	Ptpre
Prmt1	2.30811e-17	0.122969	0.928	0.841	4.37872e-13	0	Prmt1
Wdr12	3.99834e-17	0.135346	0.684	0.538	7.58525e-13	0	Wdr12
Mri1	5.18414e-17	0.116572	0.656	0.499	9.83484e-13	0	Mri1
Sdsl	5.3688e-17	0.140791	0.802	0.676	1.01852e-12	0	Sdsl
Noc2l	8.20866e-17	0.110315	0.614	0.449	1.55726e-12	0	Noc2l
Gcsh	9.01723e-17	0.117497	0.598	0.449	1.71066e-12	0	Gcsh
Acap1	1.13614e-16	0.113365	0.666	0.498	2.15536e-12	0	Acap1
Nop10	1.74666e-16	0.107623	0.994	0.966	3.3136e-12	0	Nop10
Fubp1	2.16626e-16	0.126333	0.923	0.85	4.10962e-12	0	Fubp1
Rcc2	3.44444e-16	0.117635	0.812	0.675	6.53445e-12	0	Rcc2
Gmfg	3.61294e-16	0.149602	0.925	0.859	6.85411e-12	0	Gmfg
Tomm5	4.37668e-16	0.121189	0.936	0.863	8.30299e-12	0	Tomm5
Serf1	8.08793e-16	0.119296	0.689	0.531	1.53436e-11	0	Serf1
Nifk	8.6356e-16	0.119559	0.788	0.654	1.63826e-11	0	Nifk
Myl12b	8.92364e-16	0.107468	0.994	0.989	1.6929e-11	0	Myl12b
Llph	1.11005e-15	0.113275	0.964	0.912	2.10587e-11	0	Llph
Flna	1.73224e-15	0.116366	0.62	0.489	3.28624e-11	0	Flna
Caprin1	1.90679e-15	0.117695	0.845	0.718	3.61737e-11	0	Caprin1
Psma7	2.10986e-15	0.10083	0.986	0.965	4.00262e-11	0	Psma7
Ppan	3.40631e-15	0.112207	0.553	0.412	6.4621e-11	0	Ppan
Nop56	4.94573e-15	0.113557	0.75	0.605	9.38254e-11	0	Nop56
Dnaja1	5.42794e-15	0.116522	0.962	0.903	1.02973e-10	0	Dnaja1
Gsto1	5.67818e-15	0.120522	0.785	0.652	1.07721e-10	0	Gsto1
Wdr43	1.12661e-14	0.128556	0.807	0.685	2.1373e-10	0	Wdr43
Gm47283	1.25216e-14	0.133133	0.802	0.702	2.37547e-10	0	Gm47283
Trp53	1.49672e-14	0.120878	0.892	0.796	2.83942e-10	0	Trp53
Aprt	2.01709e-14	0.11157	0.964	0.934	3.82662e-10	0	Aprt
Srsf2	3.54224e-14	0.1091	0.927	0.868	6.71999e-10	0	Srsf2
Msi2	5.7962e-14	0.130167	0.963	0.902	1.0996e-09	0	Msi2
Cd34	6.43785e-14	0.118951	0.488	0.361	1.22132e-09	0	Cd34
Nt5c	7.16954e-14	0.101906	0.666	0.529	1.36013e-09	0	Nt5c
Lcp1	8.97167e-14	0.112048	0.872	0.805	1.70202e-09	0	Lcp1
Mlec	1.04125e-13	0.108273	0.656	0.516	1.97535e-09	0	Mlec
Nme4	1.16722e-13	0.103356	0.707	0.566	2.21433e-09	0	Nme4
Banf1	1.24499e-13	0.10129	0.919	0.802	2.36188e-09	0	Banf1
Smarcc1	1.69486e-13	0.118405	0.703	0.579	3.21532e-09	0	Smarcc1
Gclm	1.70178e-13	0.121913	0.76	0.632	3.22844e-09	0	Gclm
Uqcc2	1.79624e-13	0.105484	0.879	0.778	3.40765e-09	0	Uqcc2
Ucp2	2.57779e-13	0.106993	0.88	0.782	4.89032e-09	0	Ucp2
Taf1d	3.02556e-13	0.131584	0.894	0.81	5.7398e-09	0	Taf1d
Rsl1d1	4.61368e-13	0.10991	0.895	0.823	8.75262e-09	0	Rsl1d1
Npm3	5.0657e-13	0.106776	0.864	0.75	9.61014e-09	0	Npm3
Fam60a	5.36674e-13	0.101498	0.498	0.376	1.01812e-08	0	Fam60a
Mbnl1	8.55191e-13	0.106747	0.975	0.952	1.62238e-08	0	Mbnl1
Nop58	1.50237e-12	0.106892	0.815	0.695	2.85014e-08	0	Nop58
Pa2g4	1.75856e-12	0.113591	0.874	0.761	3.33617e-08	0	Pa2g4
Iqgap2	1.75896e-12	0.114489	0.812	0.709	3.33693e-08	0	Iqgap2
Plac8	1.84293e-12	0.187622	0.436	0.322	3.49622e-08	0	Plac8
Ddx46	3.39391e-12	0.103424	0.736	0.604	6.43859e-08	0	Ddx46
Eif3a	5.56873e-12	0.100981	0.917	0.83	1.05644e-07	0	Eif3a
Exosc5	5.91894e-12	0.103933	0.79	0.661	1.12288e-07	0	Exosc5
Nsun2	7.72938e-12	0.100716	0.579	0.464	1.46634e-07	0	Nsun2
Vasp	9.4794e-12	0.114459	0.817	0.709	1.79834e-07	0	Vasp
G3bp1	1.05601e-11	0.100815	0.93	0.85	2.00336e-07	0	G3bp1
Top1	1.08946e-11	0.109531	0.926	0.88	2.06681e-07	0	Top1
Gtpbp4	2.02668e-11	0.102759	0.651	0.547	3.84481e-07	0	Gtpbp4
H2afj	2.98257e-11	0.10168	0.943	0.852	5.65823e-07	0	H2afj
Sfpq	7.985e-11	0.109622	0.852	0.748	1.51483e-06	0	Sfpq
Kit	9.92639e-11	0.113859	0.951	0.9	1.88313e-06	0	Kit
Dynll1	2.9725e-10	0.10906	0.758	0.659	5.63913e-06	0	Dynll1
Mybbp1a	4.00778e-10	0.100641	0.679	0.558	7.60316e-06	0	Mybbp1a
Cdv3	4.01366e-10	0.102495	0.713	0.608	7.61431e-06	0	Cdv3
Dkc1	1.21454e-09	0.110476	0.685	0.577	2.30411e-05	0	Dkc1
Bax	1.88755e-08	0.108072	0.794	0.683	0.000358087	0	Bax
Myl10	9.95843e-08	0.134424	0.698	0.608	0.00188921	0	Myl10
Ifi27	1.75451e-07	0.12993	0.662	0.585	0.00332847	0	Ifi27
Kcnq1ot1	3.857e-06	0.101155	0.95	0.925	0.0731712	0	Kcnq1ot1
Xist	0.000199578	0.115124	0.556	0.516	1	0	Xist
Rps27	5.55964e-126	0.163605	1	1	1.05472e-121	1	Rps27
Fau	2.06815e-88	0.120368	1	1	3.92349e-84	1	Fau
Rps14	3.24915e-71	0.108661	1	1	6.16397e-67	1	Rps14
Rpl9	3.93762e-70	0.102412	1	1	7.47005e-66	1	Rpl9
Rpl30	6.87263e-67	0.100805	1	1	1.30381e-62	1	Rpl30
Hlf	5.83431e-60	0.330436	0.977	0.947	1.10683e-55	1	Hlf
Ltb	6.85665e-60	0.357129	0.953	0.865	1.30077e-55	1	Ltb
mt-Co3	5.99269e-59	0.103171	1	1	1.13687e-54	1	mt-Co3
mt-Co1	6.62837e-58	0.129282	1	1	1.25747e-53	1	mt-Co1
Rplp1	3.278e-56	0.117378	1	1	6.21869e-52	1	Rplp1
Pfdn5	9.0524e-52	0.178174	0.998	0.999	1.71733e-47	1	Pfdn5
Txnip	1.48608e-51	0.260942	0.995	0.99	2.81925e-47	1	Txnip
Ypel3	1.93738e-39	0.221798	0.894	0.849	3.6754e-35	1	Ypel3
AY036118	2.50411e-37	0.203479	0.999	0.999	4.75054e-33	1	AY036118
Tsc22d3	1.29609e-36	0.269333	0.848	0.821	2.45881e-32	1	Tsc22d3
Gstm1	1.25842e-35	0.22572	0.903	0.879	2.38735e-31	1	Gstm1
Pik3ip1	4.01469e-35	0.238217	0.824	0.771	7.61627e-31	1	Pik3ip1
Pdzk1ip1	1.75954e-33	0.206227	0.979	0.973	3.33802e-29	1	Pdzk1ip1
Smpdl3a	2.08045e-33	0.208055	0.863	0.818	3.94683e-29	1	Smpdl3a
Ccl4	7.99685e-33	0.276709	0.621	0.483	1.51708e-28	1	Ccl4
Lmo2	7.93727e-32	0.177972	0.999	0.998	1.50578e-27	1	Lmo2
Mgst1	4.87496e-30	0.190151	0.494	0.347	9.24829e-26	1	Mgst1
Mllt3	2.53512e-29	0.221764	0.924	0.883	4.80938e-25	1	Mllt3
Gm42418	5.47282e-28	0.132674	1	1	1.03825e-23	1	Gm42418
Ftl1	6.27681e-28	0.104863	1	1	1.19077e-23	1	Ftl1
Gimap1	2.21414e-26	0.175537	0.986	0.985	4.20044e-22	1	Gimap1
Cirbp	5.22473e-26	0.198078	0.933	0.947	9.91183e-22	1	Cirbp
Cox7a2l	6.22064e-26	0.124811	0.999	1	1.18012e-21	1	Cox7a2l
Mettl7a1	8.62542e-26	0.175825	0.848	0.799	1.63633e-21	1	Mettl7a1
Ramp11	1.08587e-25	0.181443	0.906	0.889	2.06e-21	1	Ramp1
Nceh1	8.57492e-25	0.214176	0.758	0.708	1.62675e-20	1	Nceh1
Itm2b	6.83886e-24	0.120262	1	0.999	1.2974e-19	1	Itm2b
Pnrc1	3.35628e-23	0.157614	0.958	0.966	6.3672e-19	1	Pnrc1
Krt18	1.27526e-22	0.170675	0.908	0.89	2.4193e-18	1	Krt18
Malat1	9.19143e-21	0.155965	1	1	1.74371e-16	1	Malat1
Ldhb	6.19302e-20	0.145494	0.889	0.897	1.17488e-15	1	Ldhb
mt-Nd2	3.22686e-19	0.10345	1	1	6.12169e-15	1	mt-Nd2
Lst1	4.46134e-19	0.199248	0.927	0.91	8.46361e-15	1	Lst1
Pold4	1.10877e-18	0.167903	0.772	0.774	2.10346e-14	1	Pold4
Bri3	1.18856e-18	0.135474	0.945	0.966	2.25482e-14	1	Bri3
Ndufa6	5.81137e-18	0.127959	0.985	0.986	1.10248e-13	1	Ndufa6
Adgrg1	1.80492e-17	0.130018	0.999	0.996	3.42412e-13	1	Adgrg1
Gimap6	1.26041e-16	0.170393	0.911	0.896	2.39113e-12	1	Gimap6
Map1lc3b	2.02855e-16	0.124038	0.976	0.984	3.84836e-12	1	Map1lc3b
Gm195901	2.50622e-16	0.193466	0.802	0.75	4.75456e-12	1	Gm19590
Eif4a2	3.13074e-16	0.135777	0.954	0.958	5.93932e-12	1	Eif4a2
Procr	4.29799e-16	0.1504	0.785	0.729	8.15372e-12	1	Procr
Sat1	6.6793e-16	0.130411	0.702	0.664	1.26713e-11	1	Sat1
Pqlc3	3.95717e-15	0.127602	0.319	0.225	7.50714e-11	1	Pqlc3
Neurl3	4.41379e-15	0.162346	0.609	0.569	8.37341e-11	1	Neurl3
Rabac1	5.38042e-15	0.12434	0.981	0.983	1.02072e-10	1	Rabac1
Pink1	7.12329e-15	0.143615	0.571	0.527	1.35136e-10	1	Pink1
Gabarapl1	1.05503e-14	0.132944	0.861	0.875	2.0015e-10	1	Gabarapl1
Gabarap	7.25389e-14	0.110165	0.971	0.985	1.37613e-09	1	Gabarap
Myct1	1.02824e-13	0.146351	0.861	0.888	1.95068e-09	1	Myct1
Kif23	4.51444e-13	0.118917	0.284	0.201	8.56435e-09	1	Kif23
AC149090.1	4.55978e-12	0.121678	0.981	0.982	8.65037e-08	1	AC149090.1
Nfix	5.79179e-12	0.150119	0.832	0.849	1.09876e-07	1	Nfix
Selenop	5.86405e-12	0.122893	0.692	0.7	1.11247e-07	1	Selenop
mt-Nd5	6.34088e-12	0.105904	0.995	0.997	1.20293e-07	1	mt-Nd5
Smim24	8.55844e-12	0.121599	0.485	0.435	1.62362e-07	1	Smim24
Rbp1	1.23933e-11	0.129045	0.926	0.936	2.35112e-07	1	Rbp1
Limd2	1.27867e-11	0.112187	0.95	0.936	2.42577e-07	1	Limd2
Nop53	2.10098e-11	0.108916	0.943	0.963	3.98577e-07	1	Nop53
Upp1	2.98378e-11	0.122091	0.459	0.41	5.66053e-07	1	Upp1
Cited2	3.78826e-11	0.127337	0.923	0.931	7.18671e-07	1	Cited2
Ebi3	3.95298e-11	0.119799	0.492	0.44	7.49921e-07	1	Ebi3
Tmem71	5.35186e-11	0.114272	0.399	0.339	1.0153e-06	1	Tmem71
Gng11	8.1282e-11	0.111572	0.939	0.956	1.542e-06	1	Gng11
Ogt	1.0773e-10	0.107973	0.91	0.931	2.04375e-06	1	Ogt
Cir1	1.36127e-10	0.114063	0.715	0.728	2.58246e-06	1	Cir1
Ctsh	2.07458e-10	0.108021	0.431	0.369	3.93568e-06	1	Ctsh
Klhl24	4.49131e-10	0.129887	0.718	0.725	8.52047e-06	1	Klhl24
Cdkn1c	5.95419e-10	0.130104	0.652	0.609	1.12957e-05	1	Cdkn1c
Rsrp1	6.92645e-10	0.113824	0.983	0.995	1.31402e-05	1	Rsrp1
Foxn3	7.06989e-10	0.103291	0.804	0.831	1.34123e-05	1	Foxn3
Aplp2	7.97324e-10	0.125666	0.659	0.656	1.5126e-05	1	Aplp2
4833420G17Rik	8.097e-10	0.117166	0.718	0.756	1.53608e-05	1	4833420G17Rik
Akap13	1.07905e-09	0.120831	0.927	0.944	2.04707e-05	1	Akap13
Tecpr1	1.28934e-09	0.118236	0.299	0.236	2.446e-05	1	Tecpr1
Crebrf	1.64067e-09	0.123922	0.586	0.567	3.11252e-05	1	Crebrf
Gcnt2	2.74889e-09	0.116161	0.805	0.819	5.21493e-05	1	Gcnt2
Glul	4.88411e-09	0.128691	0.832	0.862	9.26565e-05	1	Glul
Nkx2-3	5.08839e-09	0.106547	0.709	0.703	9.65319e-05	1	Nkx2-3
Mecom	5.25717e-09	0.10933	0.937	0.935	9.97337e-05	1	Mecom
Hacd4	5.6619e-09	0.111816	0.879	0.906	0.000107412	1	Hacd4
Ppp3ca	6.56351e-09	0.117543	0.756	0.783	0.000124516	1	Ppp3ca
Itsn1	1.07782e-08	0.127022	0.582	0.578	0.000204473	1	Itsn1
Lsp1	1.16181e-08	0.109736	0.787	0.796	0.000220407	1	Lsp1
Epb41l4aos	2.07194e-08	0.107713	0.88	0.904	0.000393068	1	Epb41l4aos
Cracr2b	3.31404e-08	0.105803	0.363	0.315	0.000628706	1	Cracr2b
Plgrkt	4.95346e-08	0.100614	0.877	0.91	0.00093972	1	Plgrkt
Fcer1g	6.79794e-08	0.141566	0.457	0.414	0.00128964	1	Fcer1g
St8sia4	7.60588e-08	0.113362	0.424	0.378	0.00144291	1	St8sia4
Ikzf2	1.01476e-07	0.106896	0.585	0.596	0.00192509	1	Ikzf2
Hscb	1.03071e-07	0.102189	0.731	0.763	0.00195536	1	Hscb
Hoxa9	1.2671e-07	0.123108	0.594	0.593	0.00240381	1	Hoxa9
Kazald1	2.06052e-07	0.100709	0.339	0.292	0.00390901	1	Kazald1
Net1	2.37124e-07	0.109421	0.393	0.354	0.00449848	1	Net1
Foxp1	3.48765e-07	0.10285	0.884	0.919	0.00661641	1	Foxp1
Pik3r1	7.0653e-07	0.136751	0.797	0.812	0.0134036	1	Pik3r1
Psap	7.86984e-07	0.105194	0.74	0.808	0.0149299	1	Psap
Crlf3	1.021e-06	0.102473	0.828	0.873	0.0193694	1	Crlf3
Zbtb20	1.26076e-06	0.110155	0.833	0.85	0.023918	1	Zbtb20
Neat1	1.83819e-06	0.112545	0.657	0.684	0.0348723	1	Neat1
Marcks	2.22794e-06	0.10047	0.384	0.347	0.0422663	1	Marcks
Art4	3.03301e-06	0.104361	0.498	0.48	0.0575393	1	Art4
Alcam	4.68209e-06	0.104674	0.418	0.398	0.0888239	1	Alcam
Retreg1	5.3505e-06	0.109586	0.688	0.723	0.101504	1	Retreg1
Mettl27	5.67551e-06	0.103112	0.457	0.452	0.10767	1	Mettl27
Arid5b	7.73393e-06	0.106373	0.301	0.261	0.14672	1	Arid5b
Cd74	0.000205495	0.11771	0.621	0.58	1	1	Cd74
Smad7	0.000320339	0.102114	0.434	0.439	1	1	Smad7
AL590144.2	0.000418405	0.100537	0.424	0.426	1	1	AL590144.2
Wfdc2	0.00181795	0.110319	0.4	0.38	1	1	Wfdc2
Rgs1	0.00360961	0.1179	0.519	0.526	1	1	Rgs1
Meg3	0.00410189	0.126809	0.274	0.238	1	1	Meg3
Vwf	3.06794e-124	0.409085	0.651	0.265	5.82019e-120	2	Vwf
Ramp2	5.72951e-120	0.391995	0.356	0.065	1.08695e-115	2	Ramp2
Ifitm1	1.10595e-108	0.459328	1	0.998	2.0981e-104	2	Ifitm1
Clu	8.12992e-107	0.32707	0.401	0.103	1.54233e-102	2	Clu
Tm4sf1	3.75405e-101	0.235674	0.336	0.071	7.12182e-97	2	Tm4sf1
Chil5	1.79678e-90	0.285527	0.399	0.118	3.40866e-86	2	Chil5
Sult1a1	1.13962e-87	0.468996	0.796	0.505	2.16198e-83	2	Sult1a1
Cldn5	1.87467e-79	0.606223	0.264	0.053	3.55643e-75	2	Cldn5
Apoe	4.85272e-72	0.405251	0.992	0.981	9.2061e-68	2	Apoe
Ifitm3	1.84811e-70	0.272249	1	1	3.50605e-66	2	Ifitm3
Smtnl1	3.56709e-67	0.266428	0.439	0.173	6.76713e-63	2	Smtnl1
Slfn2	1.69812e-66	0.44855	0.727	0.461	3.22151e-62	2	Slfn2
Inhba	5.20251e-65	0.173919	0.261	0.063	9.86969e-61	2	Inhba
Hoxb8	1.12121e-63	0.144152	0.226	0.048	2.12705e-59	2	Hoxb8
Tmem176a	2.30685e-60	0.27118	0.996	0.971	4.37632e-56	2	Tmem176a
Pik3r11	7.83225e-60	0.327831	0.905	0.779	1.48586e-55	2	Pik3r1
Meg31	1.33866e-57	0.485383	0.439	0.19	2.53958e-53	2	Meg3
Pdgfc	1.0951e-55	0.118096	0.191	0.038	2.07751e-51	2	Pdgfc
Dnm3	4.3433e-54	0.105124	0.168	0.03	8.23967e-50	2	Dnm3
Tmem176b	5.28489e-52	0.200746	0.999	0.997	1.0026e-47	2	Tmem176b
Mllt31	6.03293e-52	0.31409	0.957	0.874	1.14451e-47	2	Mllt3
Tns2	5.47803e-50	0.153268	0.361	0.141	1.03924e-45	2	Tns2
Cdkn1c1	7.36938e-47	0.278781	0.776	0.573	1.39804e-42	2	Cdkn1c
Neo1	1.76792e-45	0.134775	0.221	0.064	3.35392e-41	2	Neo1
Procr1	7.71709e-43	0.228842	0.877	0.703	1.46401e-38	2	Procr
Gda	1.23711e-42	0.231623	0.609	0.383	2.34691e-38	2	Gda
Glipr1l1	1.71657e-42	0.178904	0.407	0.193	3.2565e-38	2	Glipr1l1
Igf1	1.43074e-41	0.187377	0.212	0.063	2.71427e-37	2	Igf1
Bex4	6.02995e-40	0.226584	0.85	0.675	1.14394e-35	2	Bex4
Trim47	1.12531e-39	0.240789	0.841	0.686	2.13482e-35	2	Trim47
Nupr1	1.76188e-39	0.38734	0.541	0.331	3.34247e-35	2	Nupr1
Pdzk1ip11	2.18321e-38	0.205038	0.992	0.969	4.14177e-34	2	Pdzk1ip1
Ncam2	3.42964e-38	0.109137	0.189	0.054	6.50637e-34	2	Ncam2
Jam2	3.51653e-38	0.168495	0.318	0.143	6.6712e-34	2	Jam2
Selenom	2.79997e-37	0.214586	0.845	0.689	5.31181e-33	2	Selenom
Cd38	2.87988e-37	0.12654	0.293	0.121	5.46342e-33	2	Cd38
Socs2	1.12886e-36	0.266257	0.673	0.473	2.14157e-32	2	Socs2
Cebpb	9.31202e-36	0.213939	0.732	0.54	1.76658e-31	2	Cebpb
Rorc	5.2306e-35	0.102467	0.21	0.072	9.92297e-31	2	Rorc
Cyp26b1	5.40819e-34	0.132853	0.2	0.066	1.02599e-29	2	Cyp26b1
C530008M17Rik	7.14565e-33	0.175271	0.499	0.31	1.3556e-28	2	C530008M17Rik
Mycn	1.47577e-32	0.273993	0.783	0.642	2.79968e-28	2	Mycn
Tgm2	6.52798e-32	0.19775	0.689	0.521	1.23842e-27	2	Tgm2
Lbp	2.28455e-31	0.17767	0.656	0.475	4.33402e-27	2	Lbp
Ptger4	2.4272e-31	0.157073	0.413	0.229	4.60464e-27	2	Ptger4
Csrp2	8.12182e-31	0.197771	0.653	0.486	1.54079e-26	2	Csrp2
Hacd41	1.20635e-30	0.198991	0.946	0.885	2.28857e-26	2	Hacd4
Igf2bp2	1.9585e-30	0.113295	0.283	0.125	3.71546e-26	2	Igf2bp2
Gimap61	1.76076e-29	0.195377	0.946	0.886	3.34033e-25	2	Gimap6
Gimap4	9.23969e-28	0.152841	0.33	0.166	1.75286e-23	2	Gimap4
Obscn	9.39887e-28	0.134981	0.417	0.243	1.78306e-23	2	Obscn
Gm10419	3.61003e-27	0.139788	0.366	0.202	6.84858e-23	2	Gm10419
Cd63	1.50133e-25	0.139909	0.997	0.987	2.84818e-21	2	Cd63
Cavin2	2.64709e-25	0.167483	0.416	0.251	5.0218e-21	2	Cavin2
Nrg4	4.7408e-25	0.102644	0.246	0.113	8.99377e-21	2	Nrg4
Slamf1	9.48011e-25	0.148197	0.462	0.299	1.79847e-20	2	Slamf1
Gadd45g	3.21307e-24	0.165007	0.353	0.203	6.09551e-20	2	Gadd45g
Tnip3	3.44822e-24	0.212718	0.71	0.554	6.54161e-20	2	Tnip3
Ahnak	1.35235e-23	0.111034	0.28	0.136	2.56555e-19	2	Ahnak
Ndn	2.21576e-23	0.142417	0.583	0.405	4.20353e-19	2	Ndn
Sox18	3.94099e-23	0.104234	0.211	0.093	7.47645e-19	2	Sox18
Plcl1	4.15996e-23	0.112831	0.275	0.138	7.89187e-19	2	Plcl1
Bex1	8.2793e-23	0.167598	0.818	0.69	1.57067e-18	2	Bex1
Ecscr	1.36849e-22	0.147916	0.515	0.355	2.59616e-18	2	Ecscr
Pnp	1.4755e-22	0.186944	0.955	0.926	2.79916e-18	2	Pnp
Xbp1	1.79303e-22	0.293189	0.708	0.593	3.40157e-18	2	Xbp1
Cracr2b1	2.89166e-22	0.129013	0.457	0.288	5.48578e-18	2	Cracr2b
Ctsl	3.23469e-22	0.159394	0.818	0.721	6.13654e-18	2	Ctsl
Pam	5.66966e-22	0.148547	0.442	0.293	1.07559e-17	2	Pam
Jund	1.22734e-21	0.186159	0.803	0.717	2.32839e-17	2	Jund
Selenow	8.26293e-21	0.115131	0.999	0.998	1.56756e-16	2	Selenow
Gng111	1.08893e-20	0.156166	0.971	0.946	2.06581e-16	2	Gng11
Selp	1.51428e-20	0.164688	0.362	0.226	2.87274e-16	2	Selp
Clec1a	1.68618e-20	0.168787	0.593	0.437	3.19886e-16	2	Clec1a
Jam3	2.0362e-20	0.102539	0.386	0.234	3.86287e-16	2	Jam3
Serpina3g	2.52399e-20	0.195123	0.922	0.857	4.78825e-16	2	Serpina3g
Fam43a	3.39907e-20	0.126266	0.478	0.32	6.44837e-16	2	Fam43a
Tcf15	1.29942e-19	0.134207	0.615	0.473	2.46512e-15	2	Tcf15
Basp1	1.64597e-19	0.172623	0.816	0.725	3.12257e-15	2	Basp1
Snap23	1.65365e-19	0.144945	0.697	0.57	3.13714e-15	2	Snap23
Mpl	3.21654e-19	0.152251	0.894	0.835	6.1021e-15	2	Mpl
Cd81	4.23812e-19	0.129031	0.988	0.98	8.04013e-15	2	Cd81
Net11	4.56419e-19	0.140338	0.477	0.33	8.65872e-15	2	Net1
Runx1t1	6.31675e-19	0.100885	0.206	0.099	1.19835e-14	2	Runx1t1
Gimap5	6.81578e-19	0.163113	0.801	0.687	1.29302e-14	2	Gimap5
Mylk	2.21865e-18	0.108134	0.356	0.221	4.209e-14	2	Mylk
Hoxb2	5.92018e-18	0.110705	0.48	0.328	1.12312e-13	2	Hoxb2
Pygm	1.33121e-17	0.1022	0.355	0.217	2.52544e-13	2	Pygm
Clca3a1	1.3632e-17	0.112015	0.312	0.188	2.58614e-13	2	Clca3a1
Serpinb6a	1.55005e-17	0.130159	0.67	0.535	2.9406e-13	2	Serpinb6a
Tinagl1	4.15141e-17	0.103136	0.476	0.318	7.87565e-13	2	Tinagl1
Wfdc21	1.10749e-16	0.180676	0.486	0.355	2.10102e-12	2	Wfdc2
Socs3	1.94014e-16	0.112126	0.199	0.101	3.68065e-12	2	Socs3
Mecom1	2.09503e-16	0.128698	0.957	0.929	3.97448e-12	2	Mecom
Fxyd5	2.63907e-16	0.115206	0.996	0.988	5.00658e-12	2	Fxyd5
Nkx2-31	7.47345e-16	0.154513	0.773	0.684	1.41779e-11	2	Nkx2-3
S100a6	2.51672e-15	0.208622	0.884	0.801	4.77447e-11	2	S100a6
S100a13	4.33189e-15	0.118551	0.964	0.938	8.21803e-11	2	S100a13
Bst2	5.28031e-15	0.129272	0.963	0.913	1.00173e-10	2	Bst2
Myof	1.62664e-14	0.122656	0.616	0.483	3.0859e-10	2	Myof
Ctsb	1.7384e-14	0.116768	0.754	0.637	3.29792e-10	2	Ctsb
Camk2d	1.77194e-14	0.116553	0.67	0.536	3.36155e-10	2	Camk2d
Laptm4a	2.50918e-14	0.109513	0.981	0.94	4.76017e-10	2	Laptm4a
Ly6a	3.30296e-14	0.161673	0.942	0.876	6.26605e-10	2	Ly6a
Hk2	4.19368e-14	0.217718	0.545	0.448	7.95584e-10	2	Hk2
Eva1b	4.36139e-14	0.124707	0.735	0.618	8.274e-10	2	Eva1b
Cltb	6.52937e-14	0.105828	0.682	0.551	1.23869e-09	2	Cltb
Fkbp1a	8.2531e-14	0.117089	0.887	0.803	1.5657e-09	2	Fkbp1a
Fam213a	1.10209e-13	0.123904	0.724	0.63	2.09078e-09	2	Fam213a
Lpar6	1.42769e-13	0.129987	0.569	0.454	2.70847e-09	2	Lpar6
Il11ra1	1.64841e-13	0.119318	0.787	0.689	3.12719e-09	2	Il11ra1
Kazald11	1.90291e-13	0.10061	0.403	0.275	3.61002e-09	2	Kazald1
Orai1	3.40858e-13	0.107559	0.825	0.727	6.46642e-09	2	Orai1
Rabac11	5.88133e-13	0.101293	0.988	0.981	1.11575e-08	2	Rabac1
Eng	7.91593e-13	0.104475	0.845	0.753	1.50173e-08	2	Eng
Tspan3	8.49021e-13	0.101025	0.829	0.747	1.61068e-08	2	Tspan3
Glul1	1.03051e-12	0.122618	0.897	0.842	1.95498e-08	2	Glul
Oxr1	1.13843e-12	0.146505	0.663	0.58	2.15972e-08	2	Oxr1
Ablim1	1.18601e-12	0.100221	0.38	0.263	2.24997e-08	2	Ablim1
Rab11a	1.33389e-12	0.121111	0.82	0.747	2.53052e-08	2	Rab11a
Tmem158	2.3483e-12	0.127879	0.463	0.357	4.45497e-08	2	Tmem158
Prdx4	2.35488e-12	0.10991	0.772	0.643	4.46745e-08	2	Prdx4
Mpp6	2.4642e-12	0.112633	0.811	0.74	4.67484e-08	2	Mpp6
Vmp1	4.22281e-12	0.188598	0.847	0.802	8.01109e-08	2	Vmp1
Cited21	5.16666e-12	0.172383	0.94	0.926	9.80168e-08	2	Cited2
Sat11	6.02815e-12	0.120802	0.735	0.656	1.1436e-07	2	Sat1
Gstm11	7.99381e-12	0.114725	0.919	0.875	1.5165e-07	2	Gstm1
Coq8a	8.04954e-12	0.102975	0.579	0.462	1.52708e-07	2	Coq8a
Ncoa7	9.2246e-12	0.107308	0.669	0.564	1.75e-07	2	Ncoa7
S100a4	1.67899e-11	0.153189	0.615	0.51	3.18522e-07	2	S100a4
Epb41l4b	2.0818e-11	0.108416	0.51	0.409	3.94939e-07	2	Epb41l4b
Smad71	2.17173e-11	0.10642	0.528	0.41	4.11998e-07	2	Smad7
Gas2l3	2.18475e-11	0.11959	0.318	0.225	4.14469e-07	2	Gas2l3
Ctsc	3.10339e-11	0.122026	0.514	0.42	5.88744e-07	2	Ctsc
Eif4a21	1.34226e-10	0.100533	0.968	0.953	2.54641e-06	2	Eif4a2
Pbx1	1.50809e-10	0.113404	0.888	0.83	2.861e-06	2	Pbx1
Junb	2.00776e-10	0.120171	0.497	0.397	3.80892e-06	2	Junb
Gabarapl11	2.0358e-10	0.107666	0.904	0.862	3.86212e-06	2	Gabarapl1
Cavin3	3.08115e-10	0.105487	0.655	0.561	5.84525e-06	2	Cavin3
Flywch1	8.11013e-10	0.115007	0.543	0.456	1.53857e-05	2	Flywch1
Pim1	1.87091e-09	0.139529	0.923	0.887	3.5493e-05	2	Pim1
Rock2	3.12169e-09	0.123575	0.816	0.771	5.92215e-05	2	Rock2
Rab38	8.507e-09	0.101721	0.929	0.901	0.000161386	2	Rab38
Mmrn1	1.36458e-08	0.100119	0.792	0.722	0.000258874	2	Mmrn1
mt-Nd6	2.32859e-07	0.105769	0.681	0.623	0.00441757	2	mt-Nd6
Mt1	9.60654e-06	0.113503	0.352	0.278	0.182246	2	Mt1
Prtn3	0.000132775	0.109503	0.977	0.974	1	2	Prtn3
Mcm5	0	0.615057	0.761	0.102	0	3	Mcm5
Ung	0	0.50038	0.671	0.04	0	3	Ung
Uhrf1	1.27135e-295	0.421244	0.549	0.033	2.41188e-291	3	Uhrf1
Hells	2.65116e-291	0.704902	0.744	0.109	5.02952e-287	3	Hells
Cenpk	1.49179e-275	0.317304	0.505	0.028	2.83008e-271	3	Cenpk
E2f1	4.69859e-265	0.317133	0.555	0.044	8.91369e-261	3	E2f1
Cdt1	1.24074e-264	0.412202	0.605	0.06	2.3538e-260	3	Cdt1
Dtl	1.95048e-237	0.405169	0.595	0.069	3.70026e-233	3	Dtl
Lig1	1.99802e-237	0.738036	0.78	0.166	3.79045e-233	3	Lig1
Mcm2	2.144e-234	0.49801	0.763	0.146	4.06739e-230	3	Mcm2
Cenps	1.61715e-231	0.287257	0.501	0.041	3.06789e-227	3	Cenps
Spc24	1.0868e-229	0.360549	0.424	0.024	2.06176e-225	3	Spc24
Tk1	3.8169e-228	0.321502	0.331	0.007	7.24105e-224	3	Tk1
Prim1	2.63276e-224	0.375532	0.649	0.093	4.99461e-220	3	Prim1
Chek1	4.97104e-222	0.211082	0.424	0.024	9.43055e-218	3	Chek1
Chaf1a	3.67777e-204	0.265994	0.497	0.05	6.97709e-200	3	Chaf1a
Tipin	2.64931e-203	0.585587	0.844	0.251	5.026e-199	3	Tipin
Nasp	5.69528e-203	0.618638	0.813	0.225	1.08045e-198	3	Nasp
Gins2	9.42948e-203	0.373958	0.636	0.101	1.78887e-198	3	Gins2
Rmi2	1.19837e-202	0.212832	0.43	0.032	2.27343e-198	3	Rmi2
Dscc1	3.21473e-202	0.160481	0.333	0.012	6.09866e-198	3	Dscc1
Gmnn	9.01287e-202	0.542768	0.707	0.145	1.70983e-197	3	Gmnn
Mcm3	7.0803e-201	0.712501	0.904	0.352	1.3432e-196	3	Mcm3
Cenph	3.72612e-196	0.237243	0.416	0.031	7.06882e-192	3	Cenph
Ptma	3.51174e-195	0.542206	0.998	1	6.66212e-191	3	Ptma
Mcm4	9.77962e-193	0.400023	0.701	0.138	1.85529e-188	3	Mcm4
Dut	1.96782e-191	0.960758	0.967	0.637	3.73315e-187	3	Dut
Dhfr	3.60096e-191	0.382037	0.568	0.082	6.83138e-187	3	Dhfr
Mcm7	3.75392e-190	0.750926	0.908	0.383	7.12157e-186	3	Mcm7
Mcm6	8.75865e-184	0.746156	0.911	0.414	1.6616e-179	3	Mcm6
Ran1	1.23953e-183	0.704738	1	0.959	2.35151e-179	3	Ran
Clspn	6.04656e-181	0.262321	0.391	0.031	1.14709e-176	3	Clspn
Cdca7	3.26891e-180	0.669451	0.946	0.458	6.20145e-176	3	Cdca7
Fignl1	4.79651e-180	0.150658	0.333	0.017	9.09945e-176	3	Fignl1
Timeless	4.83308e-180	0.182457	0.356	0.022	9.16883e-176	3	Timeless
Rad51ap1	8.37104e-180	0.181335	0.299	0.011	1.58807e-175	3	Rad51ap1
Cenpm	1.70688e-166	0.263933	0.416	0.043	3.23813e-162	3	Cenpm
Rad51	4.56833e-164	0.160276	0.295	0.014	8.66659e-160	3	Rad51
Ranbp1	1.66246e-157	0.653175	0.996	0.844	3.15386e-153	3	Ranbp1
Anp32b	8.17881e-150	0.512124	1	0.985	1.5516e-145	3	Anp32b
Ccne2	1.77439e-148	0.159936	0.26	0.011	3.36619e-144	3	Ccne2
Dnmt1	9.47739e-148	0.584369	0.877	0.406	1.79796e-143	3	Dnmt1
Pcna	5.34377e-145	0.661518	0.873	0.403	1.01377e-140	3	Pcna
H2afz	1.84476e-144	0.755294	1	0.992	3.4997e-140	3	H2afz
Dctpp1	2.73871e-144	0.678829	0.963	0.674	5.1956e-140	3	Dctpp1
Snrpd1	1.44638e-143	0.549828	0.992	0.902	2.74393e-139	3	Snrpd1
Tyms	4.05795e-143	0.477736	0.611	0.143	7.69833e-139	3	Tyms
Ppia	1.80544e-142	0.383757	1	1	3.4251e-138	3	Ppia
Pbk	5.53441e-142	0.139018	0.224	0.006	1.04993e-137	3	Pbk
Pold1	1.72261e-139	0.237758	0.53	0.094	3.26797e-135	3	Pold1
Nap1l1	3.60354e-138	0.61859	0.996	0.891	6.83627e-134	3	Nap1l1
Wdr76	4.56264e-137	0.304495	0.597	0.131	8.65579e-133	3	Wdr76
Exo1	1.82263e-133	0.147852	0.289	0.021	3.45772e-129	3	Exo1
Cdc45	1.10849e-132	0.142752	0.308	0.026	2.10292e-128	3	Cdc45
Psmc3ip	1.44177e-132	0.247875	0.539	0.104	2.73517e-128	3	Psmc3ip
Rrm1	1.00673e-131	0.360697	0.626	0.158	1.90987e-127	3	Rrm1
Lmnb1	3.49924e-131	0.428542	0.713	0.221	6.63841e-127	3	Lmnb1
Siva1	3.54649e-130	0.559903	0.981	0.75	6.72804e-126	3	Siva1
Rpl41	4.39589e-130	0.277071	1	1	8.33943e-126	3	Rpl41
Stmn1	2.8482e-129	0.84952	0.996	0.964	5.40331e-125	3	Stmn1
Top2a	4.38271e-129	0.441711	0.501	0.1	8.31443e-125	3	Top2a
Dtymk	2.2437e-128	0.570081	0.954	0.589	4.25652e-124	3	Dtymk
Atad2	3.42843e-128	0.521471	0.703	0.227	6.50407e-124	3	Atad2
Mif1	2.78179e-127	0.587493	0.998	0.964	5.27733e-123	3	Mif
Sdf2l1	4.87484e-127	0.301772	0.605	0.139	9.24805e-123	3	Sdf2l1
Syce2	1.61057e-125	0.427626	0.805	0.301	3.05542e-121	3	Syce2
Rpa2	4.29339e-125	0.450348	0.815	0.325	8.145e-121	3	Rpa2
Fen1	1.7744e-122	0.343662	0.626	0.162	3.36621e-118	3	Fen1
Nrm	1.98361e-122	0.316378	0.63	0.163	3.7631e-118	3	Nrm
Nme11	2.82891e-122	0.555288	0.992	0.83	5.36673e-118	3	Nme1
Pole2	8.18703e-122	0.183652	0.407	0.061	1.55316e-117	3	Pole2
Ybx1	1.73056e-121	0.46189	0.998	0.986	3.28305e-117	3	Ybx1
Aunip	3.73882e-120	0.126381	0.181	0.004	7.09291e-116	3	Aunip
Dna2	4.65063e-118	0.187718	0.424	0.069	8.8227e-114	3	Dna2
Brca1	9.81596e-117	0.111171	0.195	0.007	1.86219e-112	3	Brca1
Slbp	2.52387e-116	0.511523	0.848	0.415	4.78804e-112	3	Slbp
Tuba1b	3.09393e-116	0.750461	0.99	0.914	5.8695e-112	3	Tuba1b
Fam111a	3.20887e-116	0.425784	0.746	0.269	6.08754e-112	3	Fam111a
Hmgb2	2.53189e-115	0.758893	0.981	0.875	4.80325e-111	3	Hmgb2
Slc25a5	4.96153e-113	0.544646	0.996	0.924	9.41253e-109	3	Slc25a5
Wdhd1	8.29419e-113	0.166045	0.389	0.059	1.57349e-108	3	Wdhd1
Txn1	9.63331e-110	0.418387	0.998	0.991	1.82753e-105	3	Txn1
Topbp1	2.67416e-109	0.366295	0.771	0.288	5.07314e-105	3	Topbp1
Dnajc9	7.62763e-109	0.463369	0.881	0.46	1.44704e-104	3	Dnajc9
Rfc4	8.09264e-109	0.351105	0.678	0.225	1.53526e-104	3	Rfc4
Hsp90aa11	3.20132e-108	0.460294	1	0.985	6.07323e-104	3	Hsp90aa1
Cks1b	3.26426e-108	0.437863	0.794	0.331	6.19264e-104	3	Cks1b
Cdc7	3.37817e-108	0.134251	0.312	0.037	6.40873e-104	3	Cdc7
Slfn9	6.22603e-107	0.344543	0.532	0.132	1.18114e-102	3	Slfn9
Gata1	6.79942e-107	0.110584	0.191	0.009	1.28992e-102	3	Gata1
Orc6	1.24937e-105	0.364402	0.746	0.275	2.37017e-101	3	Orc6
Set1	3.69904e-105	0.487216	1	0.972	7.01744e-101	3	Set
Rfc2	2.51733e-104	0.479671	0.911	0.567	4.77562e-100	3	Rfc2
Eif5a1	1.67439e-103	0.409068	1	0.994	3.17649e-99	3	Eif5a
Rrm2	3.90053e-102	0.162903	0.216	0.015	7.3997e-98	3	Rrm2
Erh	3.65527e-101	0.474875	0.988	0.856	6.93441e-97	3	Erh
Atpif1	5.09096e-100	0.45685	0.998	0.992	9.65805e-96	3	Atpif1
Srsf7	1.70021e-99	0.50721	0.936	0.669	3.22548e-95	3	Srsf7
Alyref	6.17469e-99	0.447058	0.948	0.663	1.1714e-94	3	Alyref
Usp1	6.98447e-99	0.362341	0.736	0.279	1.32502e-94	3	Usp1
Hirip3	7.21436e-99	0.318551	0.644	0.205	1.36864e-94	3	Hirip3
Cdk1	7.29543e-99	0.252965	0.495	0.117	1.38402e-94	3	Cdk1
Banf11	1.10851e-98	0.442844	0.985	0.81	2.10295e-94	3	Banf1
Asf1b	1.47249e-98	0.131758	0.241	0.022	2.79346e-94	3	Asf1b
Gins1	1.50526e-97	0.103926	0.258	0.027	2.85563e-93	3	Gins1
Tfdp1	2.05898e-97	0.318201	0.773	0.301	3.90608e-93	3	Tfdp1
Atad5	2.19274e-97	0.164844	0.38	0.066	4.15984e-93	3	Atad5
Snrpf	7.44369e-97	0.368615	1	0.995	1.41214e-92	3	Snrpf
Pclaf	5.91172e-95	0.363467	0.233	0.023	1.12151e-90	3	Pclaf
Ezh2	7.0346e-95	0.326822	0.709	0.251	1.33453e-90	3	Ezh2
Snrpb	8.14658e-95	0.357327	0.996	0.968	1.54549e-90	3	Snrpb
Pola1	5.66869e-93	0.232298	0.513	0.129	1.07541e-88	3	Pola1
Hnrnpab1	1.0376e-92	0.450704	0.987	0.832	1.96842e-88	3	Hnrnpab
Dek	1.88855e-92	0.461	0.99	0.887	3.58277e-88	3	Dek
Mms22l	1.3365e-90	0.151385	0.435	0.091	2.53548e-86	3	Mms22l
Dnph1	2.38038e-90	0.298965	0.765	0.291	4.51581e-86	3	Dnph1
Pfn11	9.20564e-90	0.356716	1	0.998	1.7464e-85	3	Pfn1
Rnaseh2b	2.83001e-89	0.243005	0.624	0.199	5.36881e-85	3	Rnaseh2b
Ncapg2	3.25573e-89	0.139531	0.303	0.045	6.17644e-85	3	Ncapg2
Brca2	4.29224e-89	0.178467	0.41	0.086	8.14281e-85	3	Brca2
Tmem107	4.53513e-89	0.16395	0.412	0.084	8.6036e-85	3	Tmem107
Npm1	4.73214e-89	0.295224	1	1	8.97735e-85	3	Npm1
Sumo2	9.54772e-88	0.310874	1	0.994	1.8113e-83	3	Sumo2
Cox5a	1.26457e-87	0.411069	0.985	0.886	2.39901e-83	3	Cox5a
Ak2	2.05394e-87	0.410117	0.96	0.675	3.89653e-83	3	Ak2
Atp5g11	2.41429e-87	0.40816	0.994	0.956	4.58015e-83	3	Atp5g1
Aqp1	3.32831e-87	0.126289	0.276	0.038	6.31414e-83	3	Aqp1
Ncl1	7.76166e-87	0.450407	0.994	0.993	1.47247e-82	3	Ncl
Hmgn2	1.65246e-86	0.455744	0.992	0.908	3.13487e-82	3	Hmgn2
Nt5dc2	2.05962e-86	0.199108	0.439	0.101	3.9073e-82	3	Nt5dc2
Rbm3	1.31019e-85	0.345688	0.994	0.998	2.48556e-81	3	Rbm3
Hint1	1.34656e-85	0.338203	1	0.996	2.55455e-81	3	Hint1
Ptn	1.35962e-85	0.137269	0.227	0.024	2.57934e-81	3	Ptn
Cox7c	1.91061e-85	0.300458	0.998	0.999	3.62462e-81	3	Cox7c
Zfp367	2.01261e-85	0.160282	0.351	0.065	3.81812e-81	3	Zfp367
Cks2	6.26403e-84	0.300071	0.771	0.307	1.18835e-79	3	Cks2
Hnrnpf	9.11289e-84	0.347405	1	0.976	1.72881e-79	3	Hnrnpf
Slc22a3	7.99887e-83	0.144047	0.316	0.054	1.51747e-78	3	Slc22a3
Ybx3	1.52787e-82	0.449552	0.975	0.786	2.89852e-78	3	Ybx3
Rbl1	3.98309e-82	0.181531	0.459	0.114	7.55633e-78	3	Rbl1
Hat1	8.38174e-82	0.316292	0.786	0.349	1.5901e-77	3	Hat1
Serbp11	2.86871e-81	0.31143	1	0.995	5.44223e-77	3	Serbp1
Mki67	7.92386e-81	0.123052	0.175	0.013	1.50324e-76	3	Mki67
Nop561	2.12351e-80	0.40977	0.915	0.603	4.02851e-76	3	Nop56
Crip11	2.19038e-79	0.432998	0.988	0.847	4.15538e-75	3	Crip1
Itga2b	5.19866e-79	0.357288	0.532	0.172	9.86237e-75	3	Itga2b
Gapdh	2.14013e-78	0.300441	0.998	0.998	4.06003e-74	3	Gapdh
Srsf3	1.69475e-77	0.344106	0.996	0.973	3.21512e-73	3	Srsf3
Shmt1	2.24218e-76	0.148056	0.407	0.094	4.25363e-72	3	Shmt1
Pa2g41	3.11746e-76	0.378743	0.975	0.764	5.91414e-72	3	Pa2g4
Ppp1r14b1	3.79229e-76	0.401885	0.985	0.834	7.19435e-72	3	Ppp1r14b
Prim2	7.30559e-76	0.152346	0.382	0.086	1.38594e-71	3	Prim2
Nop101	8.03195e-76	0.335792	0.998	0.97	1.52374e-71	3	Nop10
Uqcr10	1.27612e-75	0.366366	0.998	0.937	2.42093e-71	3	Uqcr10
Fkbp2	2.58002e-75	0.361112	0.857	0.464	4.89456e-71	3	Fkbp2
Nudc	1.25172e-74	0.344112	0.988	0.916	2.37463e-70	3	Nudc
Runx3	1.72645e-74	0.228001	0.441	0.118	3.27525e-70	3	Runx3
Fabp5	1.97418e-74	0.41561	0.829	0.461	3.74522e-70	3	Fabp5
Cox6c	5.48884e-74	0.305603	1	0.995	1.04129e-69	3	Cox6c
Pola2	5.54146e-74	0.169517	0.435	0.112	1.05127e-69	3	Pola2
Ctps	7.40905e-74	0.13052	0.387	0.087	1.40557e-69	3	Ctps
Snrpd2	7.65255e-74	0.317442	0.998	0.977	1.45177e-69	3	Snrpd2
Cdk4	1.23586e-73	0.359796	0.981	0.826	2.34454e-69	3	Cdk4
Paics	1.24002e-73	0.366574	0.963	0.74	2.35243e-69	3	Paics
Cycs	1.51358e-73	0.402586	0.919	0.566	2.87142e-69	3	Cycs
Atp5e	2.64308e-73	0.29378	1	0.999	5.01418e-69	3	Atp5e
Hspd11	5.91903e-73	0.379207	0.975	0.825	1.1229e-68	3	Hspd1
Cbx5	2.03677e-72	0.361177	0.879	0.513	3.86395e-68	3	Cbx5
Srm1	2.63818e-72	0.359244	0.811	0.414	5.00489e-68	3	Srm
Mrpl18	4.49349e-72	0.346352	0.954	0.706	8.52459e-68	3	Mrpl18
Higd1a	3.4765e-71	0.350333	0.896	0.572	6.59527e-67	3	Higd1a
Tmem14c	6.52882e-71	0.368996	0.946	0.678	1.23858e-66	3	Tmem14c
Prdx1	1.57493e-70	0.325282	0.996	0.966	2.9878e-66	3	Prdx1
Cdca8	8.67153e-70	0.117295	0.237	0.035	1.64508e-65	3	Cdca8
Cad	9.42524e-70	0.16767	0.514	0.153	1.78806e-65	3	Cad
Hspe11	1.25658e-69	0.353456	0.998	0.973	2.38385e-65	3	Hspe1
C1qbp1	2.03492e-69	0.354345	0.977	0.851	3.86045e-65	3	C1qbp
Srsf21	4.44973e-69	0.362484	0.988	0.868	8.44158e-65	3	Srsf2
Cbx3	2.65671e-68	0.351805	0.994	0.946	5.04004e-64	3	Cbx3
Nop581	3.8625e-68	0.364885	0.942	0.695	7.32755e-64	3	Nop58
Hnrnpd	3.19278e-67	0.390009	0.965	0.82	6.05702e-63	3	Hnrnpd
Nhp2	6.56002e-67	0.379328	0.948	0.718	1.2445e-62	3	Nhp2
Rps17	1.00044e-66	0.213757	1	1	1.89793e-62	3	Rps17
Tubb5	6.60436e-66	0.517716	0.992	0.98	1.25291e-61	3	Tubb5
Smc2	6.74618e-66	0.257795	0.611	0.234	1.27982e-61	3	Smc2
Etfb	7.6823e-66	0.394441	0.988	0.909	1.45741e-61	3	Etfb
Ndufab1	8.45692e-66	0.32596	0.994	0.86	1.60436e-61	3	Ndufab1
Nxt1	1.55182e-65	0.25756	0.815	0.401	2.94396e-61	3	Nxt1
Pmf1	2.24355e-65	0.230106	0.599	0.224	4.25625e-61	3	Pmf1
Rfc5	3.10855e-65	0.242268	0.644	0.26	5.89723e-61	3	Rfc5
Ldha	6.49021e-65	0.377462	1	0.939	1.23126e-60	3	Ldha
Cisd1	8.36439e-65	0.302947	0.896	0.562	1.58681e-60	3	Cisd1
Nkg7	1.20897e-64	0.16601	0.297	0.061	2.29354e-60	3	Nkg7
Metrn	1.54711e-64	0.150831	0.478	0.14	2.93503e-60	3	Metrn
Mad2l1	1.8548e-64	0.122991	0.36	0.086	3.51875e-60	3	Mad2l1
Uqcrq	4.90021e-64	0.357709	0.975	0.858	9.29619e-60	3	Uqcrq
Atp5k	1.9585e-63	0.33477	0.994	0.968	3.71548e-59	3	Atp5k
Abracl	3.92811e-63	0.345986	0.979	0.871	7.45201e-59	3	Abracl
Lsm6	7.595e-63	0.323465	0.938	0.694	1.44085e-58	3	Lsm6
Psat1	1.14895e-62	0.207509	0.634	0.239	2.17967e-58	3	Psat1
Mb21d1	1.75918e-62	0.139726	0.364	0.091	3.33733e-58	3	Mb21d1
Rad18	2.40617e-62	0.117782	0.341	0.079	4.56474e-58	3	Rad18
Mrpl12	2.54013e-62	0.315887	0.925	0.664	4.81889e-58	3	Mrpl12
H3f3a	3.3222e-62	0.18984	0.996	1	6.30254e-58	3	H3f3a
Ndufa4	5.98624e-62	0.267851	0.996	0.997	1.13565e-57	3	Ndufa4
Ncapd2	6.56768e-62	0.124045	0.308	0.068	1.24595e-57	3	Ncapd2
Rps27l1	1.33612e-61	0.351251	0.998	0.982	2.53476e-57	3	Rps27l
Casp8ap2	7.80938e-61	0.221321	0.661	0.266	1.48152e-56	3	Casp8ap2
Zmynd19	1.58638e-60	0.179907	0.553	0.191	3.00952e-56	3	Zmynd19
Nolc1	1.73619e-60	0.284453	0.79	0.402	3.29372e-56	3	Nolc1
Minos1	4.77395e-60	0.316326	0.992	0.9	9.05667e-56	3	Minos1
Samd1	4.01553e-59	0.190185	0.549	0.193	7.61786e-55	3	Samd1
Atp5h	5.22688e-59	0.264525	0.998	0.994	9.91592e-55	3	Atp5h
Calm1	9.01224e-59	0.305859	0.998	0.961	1.70971e-54	3	Calm1
Uqcc21	1.24107e-58	0.331967	0.967	0.781	2.35444e-54	3	Uqcc2
Atp5j2	1.6512e-58	0.262937	0.998	0.994	3.13248e-54	3	Atp5j2
Jpt2	2.29815e-58	0.192116	0.524	0.184	4.35982e-54	3	Jpt2
Snrpd31	3.72582e-58	0.301867	0.981	0.863	7.06825e-54	3	Snrpd3
Hdgf	4.88161e-58	0.345031	0.981	0.851	9.26089e-54	3	Hdgf
Cenpw	5.48588e-58	0.219044	0.593	0.231	1.04073e-53	3	Cenpw
Cdc25a	6.07838e-58	0.154971	0.435	0.133	1.15313e-53	3	Cdc25a
Tmpo	1.97477e-57	0.307388	0.84	0.505	3.74634e-53	3	Tmpo
Hnrnpa3	1.99205e-57	0.333195	0.996	0.941	3.77912e-53	3	Hnrnpa3
Polr2f	2.40341e-57	0.288576	0.983	0.883	4.55951e-53	3	Polr2f
Uqcr11	6.76865e-57	0.265864	0.996	0.984	1.28408e-52	3	Uqcr11
Rpsa	2.45885e-56	0.132905	1	1	4.66468e-52	3	Rpsa
G3bp11	6.46112e-56	0.306827	0.979	0.855	1.22574e-51	3	G3bp1
Nmral1	8.68163e-56	0.176528	0.489	0.169	1.64699e-51	3	Nmral1
Skp2	1.01885e-55	0.109233	0.326	0.08	1.93286e-51	3	Skp2
Cfl11	1.03835e-55	0.246475	0.996	0.997	1.96986e-51	3	Cfl1
Rif1	1.83276e-55	0.261904	0.784	0.408	3.47693e-51	3	Rif1
Rbmxl1	2.34043e-55	0.299666	0.89	0.611	4.44003e-51	3	Rbmxl1
Pold3	2.55985e-55	0.15566	0.516	0.177	4.85629e-51	3	Pold3
Rpa1	2.59978e-55	0.174213	0.553	0.201	4.93205e-51	3	Rpa1
Haus1	4.61062e-55	0.190238	0.622	0.243	8.74681e-51	3	Haus1
Nudt5	4.9131e-55	0.257557	0.794	0.421	9.32065e-51	3	Nudt5
Ppil1	5.88901e-55	0.23279	0.705	0.327	1.1172e-50	3	Ppil1
Tgfb1	6.18925e-55	0.418622	0.871	0.585	1.17416e-50	3	Tgfb1
Hmgb3	7.31229e-55	0.332808	0.909	0.671	1.38721e-50	3	Hmgb3
Mthfd1l	8.56123e-55	0.117278	0.351	0.092	1.62415e-50	3	Mthfd1l
Rpa3	9.3891e-55	0.265075	0.817	0.436	1.78121e-50	3	Rpa3
Rfc1	2.17894e-54	0.303869	0.894	0.584	4.13367e-50	3	Rfc1
Nup85	2.59785e-54	0.163168	0.501	0.171	4.92837e-50	3	Nup85
Nsg1	2.71327e-54	0.128811	0.324	0.083	5.14734e-50	3	Nsg1
Anapc15	4.55571e-54	0.150027	0.474	0.159	8.64264e-50	3	Anapc15
Ube2t	8.22046e-54	0.128824	0.464	0.148	1.5595e-49	3	Ube2t
Fbl1	9.12218e-54	0.295718	0.967	0.773	1.73057e-49	3	Fbl
Ptges3	1.01763e-53	0.316541	0.979	0.837	1.93054e-49	3	Ptges3
Tpi1	1.59705e-53	0.309197	0.977	0.858	3.02976e-49	3	Tpi1
Cdk2ap1	3.72112e-53	0.302714	0.884	0.61	7.05934e-49	3	Cdk2ap1
Rps2	3.72504e-53	0.144926	1	1	7.06677e-49	3	Rps2
Eif4a11	4.39225e-53	0.303285	0.994	0.962	8.33254e-49	3	Eif4a1
Nup62	5.60101e-53	0.194908	0.638	0.265	1.06257e-48	3	Nup62
Bzw21	7.63368e-53	0.273215	0.898	0.568	1.44818e-48	3	Bzw2
Hpf1	1.01309e-52	0.298918	0.859	0.572	1.92193e-48	3	Hpf1
Eef1g	1.01416e-52	0.203642	1	0.999	1.92397e-48	3	Eef1g
Cox5b	8.32793e-52	0.259826	0.992	0.975	1.57989e-47	3	Cox5b
Thop1	8.83637e-52	0.136656	0.47	0.152	1.67635e-47	3	Thop1
Lsm2	1.37186e-51	0.30218	0.917	0.649	2.60255e-47	3	Lsm2
Ppm1g	3.50334e-51	0.293561	0.873	0.568	6.64618e-47	3	Ppm1g
Galk1	3.54249e-51	0.278591	0.786	0.43	6.72046e-47	3	Galk1
Timm8a1	5.21963e-51	0.245588	0.771	0.394	9.90216e-47	3	Timm8a1
Atp5g3	5.55498e-51	0.279867	0.992	0.892	1.05383e-46	3	Atp5g3
E2f3	6.27397e-51	0.175471	0.526	0.198	1.19023e-46	3	E2f3
Raly	1.98996e-50	0.292131	0.952	0.76	3.77515e-46	3	Raly
Supt16	3.8611e-50	0.304954	0.934	0.693	7.32488e-46	3	Supt16
Snrpg	6.44975e-50	0.252169	0.996	0.993	1.22358e-45	3	Snrpg
1810037I17Rik	1.12751e-49	0.292166	0.973	0.897	2.139e-45	3	1810037I17Rik
Me2	1.22722e-49	0.144704	0.412	0.132	2.32816e-45	3	Me2
Nucks1	2.34276e-49	0.294096	0.985	0.863	4.44445e-45	3	Nucks1
Gp5	4.2876e-49	0.115554	0.306	0.081	8.134e-45	3	Gp5
Fkbp11	5.10918e-49	0.20477	0.626	0.274	9.69263e-45	3	Fkbp11
Timm50	1.34034e-48	0.213072	0.711	0.337	2.54275e-44	3	Timm50
Rgs10	1.71305e-48	0.116238	0.156	0.022	3.24982e-44	3	Rgs10
Hemgn	2.43778e-48	0.168576	0.487	0.18	4.62471e-44	3	Hemgn
Cenpx	2.62883e-48	0.298696	0.963	0.809	4.98716e-44	3	Cenpx
Ywhah	2.72673e-48	0.280391	0.948	0.685	5.17287e-44	3	Ywhah
Hist1h1b	3.09284e-48	0.117813	0.146	0.019	5.86743e-44	3	Hist1h1b
Nrgn	4.08017e-48	0.367011	0.992	0.906	7.74049e-44	3	Nrgn
Apex11	4.31883e-48	0.25707	0.892	0.586	8.19326e-44	3	Apex1
Sec61b	7.92547e-48	0.245098	0.998	0.991	1.50354e-43	3	Sec61b
Hmgb1	9.14061e-48	0.231154	1	1	1.73406e-43	3	Hmgb1
Hnrnpa2b1	9.4114e-48	0.283396	0.996	0.958	1.78544e-43	3	Hnrnpa2b1
Usp37	1.31991e-47	0.148965	0.513	0.19	2.50401e-43	3	Usp37
Pgp	1.87044e-47	0.231099	0.721	0.365	3.54841e-43	3	Pgp
Uqcrb	2.13876e-47	0.221799	0.996	0.982	4.05743e-43	3	Uqcrb
Ddx39	3.07746e-47	0.245938	0.665	0.324	5.83826e-43	3	Ddx39
Cdk61	3.09874e-47	0.382338	0.734	0.425	5.87862e-43	3	Cdk6
Hmgn1	5.49537e-47	0.300873	0.971	0.895	1.04253e-42	3	Hmgn1
Cuta	6.06266e-47	0.250093	0.923	0.605	1.15015e-42	3	Cuta
Mrpl42	8.82536e-47	0.28053	0.944	0.702	1.67426e-42	3	Mrpl42
Tex30	8.91671e-47	0.146459	0.536	0.203	1.69159e-42	3	Tex30
Msh6	9.0511e-47	0.147612	0.511	0.192	1.71708e-42	3	Msh6
Mlec1	1.85287e-46	0.271849	0.842	0.51	3.51508e-42	3	Mlec
Serf2	1.87282e-46	0.225054	1	0.997	3.55293e-42	3	Serf2
Hnrnpu	3.57122e-46	0.292049	0.981	0.889	6.77496e-42	3	Hnrnpu
Dynll11	3.64033e-46	0.339712	0.906	0.653	6.90607e-42	3	Dynll1
Rfc3	4.28989e-46	0.245518	0.736	0.403	8.13835e-42	3	Rfc3
Naa50	5.30761e-46	0.230915	0.796	0.441	1.00691e-41	3	Naa50
Timm13	1.2541e-45	0.273191	0.977	0.87	2.37915e-41	3	Timm13
Hmbs	1.3824e-45	0.182749	0.613	0.268	2.62255e-41	3	Hmbs
Prmt11	1.43526e-45	0.254386	0.973	0.848	2.72284e-41	3	Prmt1
Umps	1.66162e-45	0.178015	0.617	0.262	3.15227e-41	3	Umps
Atp5g2	4.11901e-45	0.188448	0.998	0.999	7.81417e-41	3	Atp5g2
Lyar	4.67541e-45	0.227123	0.852	0.479	8.86971e-41	3	Lyar
Dpy30	5.44969e-45	0.267204	0.913	0.681	1.03386e-40	3	Dpy30
Atp5o.1	6.73163e-45	0.250119	0.983	0.917	1.27706e-40	3	Atp5o.1
Rbbp8	8.22703e-45	0.100131	0.312	0.088	1.56075e-40	3	Rbbp8
Parp1	1.07418e-44	0.255501	0.838	0.534	2.03782e-40	3	Parp1
Odc1	1.37257e-44	0.274751	0.844	0.515	2.60391e-40	3	Odc1
Mcmbp	1.86842e-44	0.207351	0.705	0.343	3.54458e-40	3	Mcmbp
Treml1	2.47628e-44	0.110058	0.254	0.063	4.69775e-40	3	Treml1
Chchd2	4.48113e-44	0.212375	0.998	1	8.50116e-40	3	Chchd2
Shmt2	5.03265e-44	0.149356	0.561	0.231	9.54744e-40	3	Shmt2
Tubgcp2	7.74582e-44	0.112486	0.468	0.165	1.46946e-39	3	Tubgcp2
Cox6a1	8.29596e-44	0.264956	0.977	0.86	1.57383e-39	3	Cox6a1
Gart	8.46129e-44	0.197471	0.723	0.356	1.60519e-39	3	Gart
Smc6	8.74092e-44	0.264633	0.832	0.517	1.65824e-39	3	Smc6
U2af1	9.52188e-44	0.2577	0.963	0.838	1.8064e-39	3	U2af1
Pold2	1.04767e-43	0.175891	0.617	0.272	1.98754e-39	3	Pold2
Ssr4	1.052e-43	0.23992	0.996	0.971	1.99574e-39	3	Ssr4
Snrpa1	1.28995e-43	0.265226	0.838	0.528	2.44716e-39	3	Snrpa1
2010107E04Rik	2.64747e-43	0.254042	0.998	0.973	5.02251e-39	3	2010107E04Rik
Gatm	3.22715e-43	0.140767	0.453	0.166	6.12222e-39	3	Gatm
Orc2	3.4523e-43	0.131471	0.486	0.179	6.54937e-39	3	Orc2
Arl6ip6	7.00091e-43	0.149152	0.538	0.217	1.32814e-38	3	Arl6ip6
Mrpl33	7.98855e-43	0.240429	0.99	0.912	1.51551e-38	3	Mrpl33
Rnaseh2a	8.37309e-43	0.191688	0.657	0.313	1.58846e-38	3	Rnaseh2a
2021-09-11	2.05e-42	0.162264	0.576	0.24	3.88905e-38	3	2021-09-11
Hacd1	2.14698e-42	0.165019	0.651	0.293	4.07303e-38	3	Hacd1
Hmgn5	2.17951e-42	0.252032	0.807	0.479	4.13474e-38	3	Hmgn5
Ywhaq	5.69403e-42	0.237077	0.975	0.865	1.08021e-37	3	Ywhaq
Ncapd3	7.92293e-42	0.139872	0.503	0.196	1.50306e-37	3	Ncapd3
Actb1	8.37329e-42	0.259424	1	1	1.5885e-37	3	Actb
Ipo5	1.05083e-41	0.193014	0.667	0.316	1.99354e-37	3	Ipo5
Csrp1	1.1289e-41	0.240718	0.815	0.474	2.14163e-37	3	Csrp1
Rnaseh2c	1.42641e-41	0.27089	0.934	0.723	2.70605e-37	3	Rnaseh2c
Mrpl14	1.622e-41	0.234044	0.948	0.734	3.07709e-37	3	Mrpl14
Ppat	1.7597e-41	0.151762	0.632	0.279	3.33832e-37	3	Ppat
Exosc8	2.17418e-41	0.226583	0.811	0.486	4.12464e-37	3	Exosc8
Tbxa2r	2.39887e-41	0.155016	0.514	0.212	4.5509e-37	3	Tbxa2r
Eif3b	3.98022e-41	0.233008	0.857	0.543	7.55088e-37	3	Eif3b
Cct31	8.65414e-41	0.25555	0.973	0.842	1.64178e-36	3	Cct3
Cox6b1	9.11467e-41	0.214442	0.996	0.99	1.72914e-36	3	Cox6b1
Romo1	1.01776e-40	0.224274	0.994	0.926	1.9308e-36	3	Romo1
Pgls	1.04367e-40	0.249734	0.967	0.874	1.97994e-36	3	Pgls
Park7	1.06908e-40	0.200315	0.994	0.99	2.02815e-36	3	Park7
Dck	2.36058e-40	0.107753	0.372	0.124	4.47825e-36	3	Dck
Ubr7	3.77611e-40	0.152715	0.522	0.211	7.16366e-36	3	Ubr7
Uchl3	4.89158e-40	0.21334	0.811	0.459	9.27981e-36	3	Uchl3
Ssrp1	1.13626e-39	0.262454	0.915	0.685	2.15559e-35	3	Ssrp1
Rexo2	1.25484e-39	0.245534	0.877	0.617	2.38056e-35	3	Rexo2
Ddx39b	1.70128e-39	0.253535	0.969	0.798	3.22749e-35	3	Ddx39b
Rpn1	3.01632e-39	0.245776	0.829	0.494	5.72226e-35	3	Rpn1
Ppa1	3.02078e-39	0.258856	0.954	0.809	5.73072e-35	3	Ppa1
Hsp90ab11	3.46093e-39	0.159043	1	1	6.56572e-35	3	Hsp90ab1
Pdap1	4.83538e-39	0.259232	0.956	0.772	9.17319e-35	3	Pdap1
Tmem256	6.84952e-39	0.226049	0.988	0.93	1.29942e-34	3	Tmem256
Psip1	6.90199e-39	0.267035	0.921	0.686	1.30938e-34	3	Psip1
Psme3	7.86317e-39	0.1425	0.576	0.244	1.49172e-34	3	Psme3
Impdh2	2.04776e-38	0.235107	0.975	0.881	3.8848e-34	3	Impdh2
Chd3os	2.9045e-38	0.109049	0.293	0.09	5.51014e-34	3	Chd3os
Bex3	4.46704e-38	0.228756	0.979	0.902	8.47443e-34	3	Bex3
Tkt1	5.32387e-38	0.236835	0.988	0.897	1.00999e-33	3	Tkt
9130401M01Rik	6.79206e-38	0.15077	0.626	0.288	1.28852e-33	3	9130401M01Rik
Cox7a2	7.82594e-38	0.205071	0.99	0.976	1.48466e-33	3	Cox7a2
Mthfd1	7.8594e-38	0.113773	0.435	0.163	1.49101e-33	3	Mthfd1
Cox7b	9.7004e-38	0.24217	0.996	0.966	1.84026e-33	3	Cox7b
Baz1b	1.10275e-37	0.21211	0.769	0.421	2.09203e-33	3	Baz1b
Pole3	1.87052e-37	0.199455	0.724	0.387	3.54857e-33	3	Pole3
Arpp19	2.1299e-37	0.211183	0.973	0.87	4.04063e-33	3	Arpp19
Gm10076	2.32866e-37	0.349731	0.988	0.934	4.41769e-33	3	Gm10076
Ndufb8	3.12367e-37	0.217913	0.987	0.922	5.92592e-33	3	Ndufb8
Atp5b	4.3205e-37	0.229213	0.998	0.979	8.19642e-33	3	Atp5b
Pfas	4.57084e-37	0.128143	0.422	0.157	8.67135e-33	3	Pfas
Ddx211	5.64449e-37	0.265059	0.877	0.638	1.07082e-32	3	Ddx21
Nudcd2	5.86745e-37	0.224459	0.763	0.439	1.11311e-32	3	Nudcd2
Rpl36al	6.09681e-37	0.18788	0.998	0.997	1.15663e-32	3	Rpl36al
Gnl31	1.00566e-36	0.272397	0.934	0.733	1.90783e-32	3	Gnl3
Idh2	1.13529e-36	0.229091	0.917	0.672	2.15376e-32	3	Idh2
Fkbp5	1.41326e-36	0.129193	0.497	0.206	2.6811e-32	3	Fkbp5
Magoh	1.82046e-36	0.221526	0.963	0.827	3.45359e-32	3	Magoh
Atp5j	1.91482e-36	0.203402	1	0.994	3.63261e-32	3	Atp5j
Dhrs4	2.22397e-36	0.200003	0.709	0.38	4.2191e-32	3	Dhrs4
Ciapin1	3.23384e-36	0.131985	0.568	0.249	6.13491e-32	3	Ciapin1
Icam4	3.26678e-36	0.112092	0.378	0.136	6.1974e-32	3	Icam4
Pebp11	4.0092e-36	0.178314	1	0.994	7.60585e-32	3	Pebp1
Phb2	4.57349e-36	0.228051	0.969	0.836	8.67637e-32	3	Phb2
Pradc1	5.01049e-36	0.102835	0.408	0.151	9.5054e-32	3	Pradc1
Nup210	5.2916e-36	0.148343	0.636	0.295	1.00387e-31	3	Nup210
Serpinb1a	5.78507e-36	0.161358	0.474	0.2	1.09749e-31	3	Serpinb1a
Oxct1	7.2477e-36	0.217721	0.776	0.451	1.37496e-31	3	Oxct1
Tmem238	1.06746e-35	0.199323	0.74	0.41	2.02507e-31	3	Tmem238
Cinp	1.08315e-35	0.11666	0.482	0.195	2.05485e-31	3	Cinp
Snu13	1.31454e-35	0.240564	0.981	0.878	2.49381e-31	3	Snu13
Idh3a	1.58028e-35	0.179418	0.73	0.388	2.99795e-31	3	Idh3a
Sem1	1.59176e-35	0.193885	0.998	0.996	3.01972e-31	3	Sem1
Kras	2.28933e-35	0.168881	0.669	0.328	4.34309e-31	3	Kras
Bag1	2.37238e-35	0.221116	0.952	0.776	4.50065e-31	3	Bag1
Nt5c3b	2.62607e-35	0.180973	0.723	0.38	4.98191e-31	3	Nt5c3b
Baz1a	3.0277e-35	0.114199	0.482	0.196	5.74386e-31	3	Baz1a
Mt11	3.91929e-35	0.320474	0.53	0.26	7.43528e-31	3	Mt1
Klhl23	3.99248e-35	0.102531	0.397	0.147	7.57413e-31	3	Klhl23
Aprt1	4.16596e-35	0.233151	0.996	0.934	7.90325e-31	3	Aprt
Ptpn7	4.89811e-35	0.205497	0.726	0.417	9.29221e-31	3	Ptpn7
Prdx41	4.90712e-35	0.270748	0.875	0.642	9.3093e-31	3	Prdx4
Ndufb7	4.99035e-35	0.228533	0.983	0.892	9.4672e-31	3	Ndufb7
Plek	5.16544e-35	0.19226	0.276	0.09	9.79936e-31	3	Plek
Sae1	6.49893e-35	0.210781	0.798	0.482	1.23291e-30	3	Sae1
Rangap1	9.8676e-35	0.132946	0.545	0.24	1.87198e-30	3	Rangap1
Ssbp4	1.27944e-34	0.214654	0.902	0.592	2.42722e-30	3	Ssbp4
Cntln	1.59046e-34	0.154825	0.574	0.269	3.01726e-30	3	Cntln
Ndufb2	1.64607e-34	0.202119	0.971	0.867	3.12276e-30	3	Ndufb2
Rbbp4	1.75198e-34	0.221205	0.938	0.721	3.32368e-30	3	Rbbp4
Exosc51	2.56761e-34	0.218358	0.917	0.663	4.87102e-30	3	Exosc5
Fxn	3.16551e-34	0.145483	0.617	0.291	6.00528e-30	3	Fxn
Snrpe	4.81921e-34	0.17337	0.996	0.995	9.14253e-30	3	Snrpe
Bola2	7.64705e-34	0.225332	0.992	0.953	1.45072e-29	3	Bola2
Akip1	7.66373e-34	0.106565	0.441	0.178	1.45389e-29	3	Akip1
Phgdh1	7.73983e-34	0.235847	0.952	0.805	1.46832e-29	3	Phgdh
Nubp1	8.82636e-34	0.16109	0.595	0.284	1.67445e-29	3	Nubp1
Rnf168	1.02994e-33	0.115912	0.509	0.216	1.9539e-29	3	Rnf168
Ccdc34	1.18649e-33	0.185417	0.626	0.327	2.25088e-29	3	Ccdc34
Cox8a	1.25933e-33	0.164277	1	1	2.38907e-29	3	Cox8a
Fmc1	1.41464e-33	0.230679	0.933	0.765	2.68372e-29	3	Fmc1
Gins4	1.61734e-33	0.149482	0.63	0.304	3.06825e-29	3	Gins4
Pgk1	2.50253e-33	0.232383	0.934	0.779	4.74756e-29	3	Pgk1
Nans	2.61728e-33	0.125315	0.524	0.231	4.96525e-29	3	Nans
Gspt1	2.68618e-33	0.229252	0.89	0.644	5.09596e-29	3	Gspt1
Prkar2a	3.26572e-33	0.121688	0.395	0.153	6.1954e-29	3	Prkar2a
Exosc2	4.6855e-33	0.124017	0.541	0.244	8.88887e-29	3	Exosc2
Hprt	4.905e-33	0.21908	0.929	0.749	9.30528e-29	3	Hprt
Vdac3	6.67751e-33	0.206956	0.965	0.856	1.26679e-28	3	Vdac3
Fkbp4	7.49829e-33	0.222999	0.952	0.75	1.4225e-28	3	Fkbp4
Tuba4a	9.92102e-33	0.284301	0.913	0.683	1.88212e-28	3	Tuba4a
Vdac1	1.03134e-32	0.206669	0.967	0.803	1.95655e-28	3	Vdac1
Eif3a1	1.11882e-32	0.236304	0.963	0.837	2.12251e-28	3	Eif3a
Anp32a	1.64488e-32	0.207142	0.994	0.941	3.12051e-28	3	Anp32a
Atp5f1	1.8075e-32	0.182071	0.996	0.976	3.42901e-28	3	Atp5f1
Adk	2.31871e-32	0.181114	0.773	0.455	4.39882e-28	3	Adk
Rpl28	2.56688e-32	0.10407	1	1	4.86963e-28	3	Rpl28
Dkc11	3.36622e-32	0.225301	0.855	0.569	6.38606e-28	3	Dkc1
Psma71	3.42783e-32	0.204574	0.994	0.967	6.50293e-28	3	Psma7
Cavin21	3.50655e-32	0.214287	0.52	0.255	6.65228e-28	3	Cavin2
Gtf3a	4.07929e-32	0.21477	0.859	0.611	7.73881e-28	3	Gtf3a
Ppp1ca	4.58682e-32	0.202928	0.992	0.923	8.70165e-28	3	Ppp1ca
Trim28	5.58384e-32	0.198477	0.909	0.661	1.05931e-27	3	Trim28
Ndufa12	7.75073e-32	0.198972	0.985	0.916	1.47039e-27	3	Ndufa12
Ndufa5	8.44123e-32	0.193229	0.981	0.909	1.60138e-27	3	Ndufa5
Eif1ax	1.02586e-31	0.214155	0.961	0.773	1.94616e-27	3	Eif1ax
Smc3	1.11901e-31	0.222273	0.919	0.728	2.12288e-27	3	Smc3
Rpl35	1.32752e-31	0.123227	1	1	2.51845e-27	3	Rpl35
Elob	1.52629e-31	0.17496	0.994	0.994	2.89553e-27	3	Elob
Ubap2	1.7205e-31	0.174905	0.699	0.375	3.26396e-27	3	Ubap2
Smarca5	1.76747e-31	0.219921	0.946	0.76	3.35306e-27	3	Smarca5
Oaz1	1.83947e-31	0.152516	1	0.999	3.48965e-27	3	Oaz1
Uba2	2.06386e-31	0.184178	0.798	0.481	3.91534e-27	3	Uba2
Haus4	2.54372e-31	0.177123	0.665	0.36	4.82568e-27	3	Haus4
Eif1ad	2.86595e-31	0.177619	0.738	0.413	5.43699e-27	3	Eif1ad
Tomm7	3.18479e-31	0.172243	0.998	0.995	6.04187e-27	3	Tomm7
Ndufaf2	3.34445e-31	0.197421	0.844	0.552	6.34477e-27	3	Ndufaf2
Atp1b3	1.00285e-30	0.149752	0.663	0.338	1.90251e-26	3	Atp1b3
Pbdc1	1.02405e-30	0.175905	0.765	0.436	1.94273e-26	3	Pbdc1
Psmb5	1.08362e-30	0.206713	0.973	0.886	2.05574e-26	3	Psmb5
Ndufc1	1.49155e-30	0.216282	0.981	0.877	2.82962e-26	3	Ndufc1
Srsf6	1.67765e-30	0.212619	0.936	0.714	3.18266e-26	3	Srsf6
Ptrh2	3.02746e-30	0.156738	0.707	0.388	5.74339e-26	3	Ptrh2
Gpx4	4.63215e-30	0.183657	0.998	0.995	8.78766e-26	3	Gpx4
Naf1	5.38064e-30	0.117064	0.522	0.237	1.02076e-25	3	Naf1
Gar1	6.28732e-30	0.19759	0.832	0.548	1.19277e-25	3	Gar1
H2afj1	6.88337e-30	0.238732	0.961	0.863	1.30584e-25	3	H2afj
Cox6b2	7.02562e-30	0.199036	0.732	0.421	1.33283e-25	3	Cox6b2
Slc1a5	8.27059e-30	0.134685	0.601	0.296	1.56901e-25	3	Slc1a5
Rpl22l1	8.39315e-30	0.169905	0.998	1	1.59226e-25	3	Rpl22l1
Etaa1	8.46516e-30	0.100159	0.47	0.203	1.60593e-25	3	Etaa1
Taf10	1.05613e-29	0.201521	0.985	0.839	2.00358e-25	3	Taf10
Sfxn1	1.08602e-29	0.19289	0.846	0.567	2.06029e-25	3	Sfxn1
1190007I07Rik	1.14281e-29	0.187593	0.848	0.565	2.16803e-25	3	1190007I07Rik
A630089N07Rik	1.14848e-29	0.110477	0.399	0.166	2.17879e-25	3	A630089N07Rik
Cpsf2	1.23045e-29	0.155321	0.661	0.357	2.33429e-25	3	Cpsf2
Smco4	1.62055e-29	0.192284	0.765	0.469	3.07434e-25	3	Smco4
Tssc4	1.6723e-29	0.166695	0.645	0.352	3.17252e-25	3	Tssc4
Manf	1.75918e-29	0.246204	0.942	0.739	3.33735e-25	3	Manf
Dbi	1.85093e-29	0.193735	0.987	0.938	3.5114e-25	3	Dbi
Psmb3	1.87008e-29	0.208934	0.961	0.831	3.54773e-25	3	Psmb3
Actl6a	2.03892e-29	0.17417	0.802	0.483	3.86804e-25	3	Actl6a
Gemin2	2.44957e-29	0.105005	0.526	0.234	4.64707e-25	3	Gemin2
H1fx	2.69235e-29	0.231304	0.765	0.467	5.10766e-25	3	H1fx
Marcksl1	2.75111e-29	0.132631	0.613	0.3	5.21913e-25	3	Marcksl1
Nudt1	3.12126e-29	0.138988	0.634	0.319	5.92134e-25	3	Nudt1
Ppih	3.15215e-29	0.142229	0.609	0.313	5.97995e-25	3	Ppih
Gm472831	3.52697e-29	0.267838	0.921	0.7	6.69102e-25	3	Gm47283
Hnrnpa1	4.24217e-29	0.180024	1	0.993	8.04783e-25	3	Hnrnpa1
Eif2s1	4.66556e-29	0.195407	0.89	0.639	8.85104e-25	3	Eif2s1
2610524H06Rik	6.23882e-29	0.171667	0.75	0.43	1.18357e-24	3	2610524H06Rik
Rfwd3	7.17952e-29	0.108563	0.376	0.149	1.36203e-24	3	Rfwd3
Tagln2	8.20197e-29	0.169682	0.994	0.987	1.55599e-24	3	Tagln2
Lrrc59	8.71731e-29	0.139973	0.657	0.337	1.65376e-24	3	Lrrc59
Ccdc167	8.96526e-29	0.105557	0.514	0.23	1.7008e-24	3	Ccdc167
Map4k1	9.98143e-29	0.150551	0.561	0.277	1.89358e-24	3	Map4k1
Cct8	1.04029e-28	0.207275	0.971	0.862	1.97354e-24	3	Cct8
Ass1	1.21863e-28	0.132154	0.532	0.253	2.31187e-24	3	Ass1
Lsm3	1.3785e-28	0.194154	0.958	0.879	2.61516e-24	3	Lsm3
4930519L02Rik1	1.5412e-28	0.124269	0.472	0.214	2.92381e-24	3	4930519L02Rik
Agpat5	1.67284e-28	0.148014	0.734	0.406	3.17354e-24	3	Agpat5
Nomo1	1.85807e-28	0.170939	0.665	0.366	3.52495e-24	3	Nomo1
Itpa	2.59554e-28	0.151044	0.617	0.312	4.924e-24	3	Itpa
Fermt3	2.94387e-28	0.243335	0.977	0.877	5.58482e-24	3	Fermt3
Prelid3b	3.06009e-28	0.11119	0.513	0.234	5.8053e-24	3	Prelid3b
Pcbp1	3.18027e-28	0.207266	0.979	0.886	6.0333e-24	3	Pcbp1
Itgb3bp	3.74434e-28	0.110585	0.516	0.236	7.10338e-24	3	Itgb3bp
Sf3b5	3.75765e-28	0.178894	0.987	0.891	7.12864e-24	3	Sf3b5
Anapc5	4.12356e-28	0.194989	0.911	0.659	7.82281e-24	3	Anapc5
Ndufa1	5.00674e-28	0.197796	0.963	0.839	9.49829e-24	3	Ndufa1
Usmg5	5.54796e-28	0.197563	0.99	0.942	1.0525e-23	3	Usmg5
Smarcc11	5.60798e-28	0.20898	0.844	0.578	1.06389e-23	3	Smarcc1
Unc119	6.79951e-28	0.236192	0.8	0.531	1.28994e-23	3	Unc119
Ipo7	8.25332e-28	0.157113	0.588	0.292	1.56574e-23	3	Ipo7
Dhx9	8.9172e-28	0.176376	0.784	0.505	1.69168e-23	3	Dhx9
Chchd1	9.19825e-28	0.203198	0.956	0.783	1.745e-23	3	Chchd1
Mrto41	1.13268e-27	0.177871	0.821	0.523	2.14881e-23	3	Mrto4
Nedd8	1.67279e-27	0.166021	0.996	0.963	3.17345e-23	3	Nedd8
Pole4	1.85484e-27	0.19349	0.834	0.588	3.51882e-23	3	Pole4
Exosc7	1.95859e-27	0.177117	0.931	0.746	3.71564e-23	3	Exosc7
Fam162a	2.01484e-27	0.194578	0.867	0.578	3.82236e-23	3	Fam162a
Ebna1bp2	2.60612e-27	0.185682	0.921	0.698	4.94408e-23	3	Ebna1bp2
Mat2a1	2.78534e-27	0.220966	0.961	0.833	5.28406e-23	3	Mat2a
Hspa14	3.1419e-27	0.15908	0.707	0.416	5.96051e-23	3	Hspa14
Rcc21	3.479e-27	0.196852	0.9	0.684	6.6e-23	3	Rcc2
Sumo3	3.6999e-27	0.205567	0.9	0.696	7.01908e-23	3	Sumo3
Dtnbp1	3.83723e-27	0.201067	0.881	0.659	7.2796e-23	3	Dtnbp1
Lockd	4.18337e-27	0.150874	0.528	0.26	7.93628e-23	3	Lockd
Gp9	4.37581e-27	0.16133	0.586	0.304	8.30136e-23	3	Gp9
Tomm40	5.85996e-27	0.184242	0.821	0.529	1.11169e-22	3	Tomm40
Srsf1	5.90229e-27	0.189185	0.911	0.678	1.11972e-22	3	Srsf1
Noc2l1	7.43569e-27	0.181382	0.736	0.457	1.41062e-22	3	Noc2l
Gtf2a2	7.52937e-27	0.179452	0.921	0.718	1.4284e-22	3	Gtf2a2
Trim37	9.87944e-27	0.108456	0.524	0.25	1.87423e-22	3	Trim37
Isyna1	1.12578e-26	0.111214	0.501	0.231	2.13571e-22	3	Isyna1
Bcl2	1.13266e-26	0.169529	0.701	0.403	2.14877e-22	3	Bcl2
Polr3k	1.24597e-26	0.140867	0.763	0.43	2.36372e-22	3	Polr3k
Ndufs6	1.27296e-26	0.201479	0.954	0.795	2.41494e-22	3	Ndufs6
H2afv	1.29036e-26	0.228648	0.988	0.95	2.44795e-22	3	H2afv
Ydjc1	1.73717e-26	0.147236	0.586	0.307	3.29558e-22	3	Ydjc
Metap2	1.85449e-26	0.180108	0.979	0.898	3.51815e-22	3	Metap2
Stip1	2.36763e-26	0.171214	0.75	0.453	4.49164e-22	3	Stip1
Mrps28	2.58642e-26	0.168503	0.805	0.529	4.9067e-22	3	Mrps28
Cdv31	2.89002e-26	0.192766	0.861	0.603	5.48266e-22	3	Cdv3
Lsm4	3.61049e-26	0.200045	0.977	0.874	6.84946e-22	3	Lsm4
Esyt1	3.69192e-26	0.128688	0.622	0.325	7.00394e-22	3	Esyt1
Kpnb1	3.83823e-26	0.158136	0.753	0.457	7.28151e-22	3	Kpnb1
Hspa8	4.24539e-26	0.18803	1	0.999	8.05393e-22	3	Hspa8
Xrcc6	4.94721e-26	0.12039	0.592	0.29	9.38535e-22	3	Xrcc6
Magohb	5.14913e-26	0.12037	0.682	0.363	9.76841e-22	3	Magohb
Ift27	5.72133e-26	0.132971	0.674	0.365	1.08539e-21	3	Ift27
Psmd1	5.92025e-26	0.160739	0.786	0.477	1.12313e-21	3	Psmd1
Mrpl28	6.01079e-26	0.169677	0.838	0.577	1.14031e-21	3	Mrpl28
Myg1	6.34301e-26	0.154501	0.686	0.383	1.20333e-21	3	Myg1
Polr2l	9.34642e-26	0.177525	0.773	0.501	1.77311e-21	3	Polr2l
Stoml2	1.05641e-25	0.169879	0.834	0.565	2.00411e-21	3	Stoml2
Pfdn6	1.06885e-25	0.201548	0.917	0.722	2.02772e-21	3	Pfdn6
Cacybp	1.11757e-25	0.219124	0.938	0.78	2.12013e-21	3	Cacybp
Pabpc4	1.16966e-25	0.148158	0.611	0.331	2.21895e-21	3	Pabpc4
Tsfm	1.17188e-25	0.147742	0.686	0.375	2.22318e-21	3	Tsfm
Krtcap2	1.81722e-25	0.16426	0.992	0.969	3.44745e-21	3	Krtcap2
Mydgf	2.07779e-25	0.172499	0.838	0.541	3.94177e-21	3	Mydgf
Tcerg1	2.36137e-25	0.15573	0.742	0.435	4.47975e-21	3	Tcerg1
Rnps1	2.61439e-25	0.186035	0.871	0.625	4.95976e-21	3	Rnps1
Pmm1	2.62737e-25	0.110128	0.58	0.289	4.98438e-21	3	Pmm1
Srsf9	3.37068e-25	0.176502	0.94	0.766	6.39452e-21	3	Srsf9
Lgals9	3.41786e-25	0.21442	0.817	0.578	6.48402e-21	3	Lgals9
Lsm8	4.2043e-25	0.175429	0.861	0.628	7.97598e-21	3	Lsm8
Eri1	4.72985e-25	0.124748	0.59	0.295	8.97299e-21	3	Eri1
Meaf6	5.3304e-25	0.128146	0.655	0.352	1.01123e-20	3	Meaf6
Snrpa	5.98989e-25	0.184017	0.838	0.595	1.13634e-20	3	Snrpa
Ssr2	7.06887e-25	0.177049	0.942	0.762	1.34104e-20	3	Ssr2
Gfi1b	8.5423e-25	0.16383	0.457	0.226	1.62056e-20	3	Gfi1b
Nup50	1.01587e-24	0.104149	0.47	0.213	1.92721e-20	3	Nup50
Rpl31	1.03382e-24	0.108985	1	1	1.96126e-20	3	Rpl31
Phf5a	1.12719e-24	0.174125	0.875	0.619	2.1384e-20	3	Phf5a
Psmc4	1.22011e-24	0.163919	0.842	0.582	2.31467e-20	3	Psmc4
Txnl4a	1.32475e-24	0.155934	0.802	0.502	2.51319e-20	3	Txnl4a
Psma4	1.53141e-24	0.166071	0.983	0.899	2.90524e-20	3	Psma4
Nefh	1.67569e-24	0.110515	0.536	0.266	3.17896e-20	3	Nefh
Uchl5	1.78822e-24	0.166001	0.751	0.461	3.39243e-20	3	Uchl5
Hnrnpl	1.82992e-24	0.174828	0.873	0.601	3.47153e-20	3	Hnrnpl
Prpf19	1.89594e-24	0.158187	0.734	0.428	3.59678e-20	3	Prpf19
Lsm5	1.98193e-24	0.178041	0.931	0.757	3.75992e-20	3	Lsm5
Nme2	2.33913e-24	0.122869	0.593	0.313	4.43756e-20	3	Nme2
Mrpl13	2.41511e-24	0.162788	0.854	0.636	4.5817e-20	3	Mrpl13
Rpl4	2.44669e-24	0.105411	1	1	4.64161e-20	3	Rpl4
Uck2	2.4694e-24	0.127536	0.574	0.3	4.68469e-20	3	Uck2
Ccnd1	3.08348e-24	0.14945	0.617	0.341	5.84966e-20	3	Ccnd1
Atp2a2	3.19677e-24	0.122244	0.682	0.369	6.06458e-20	3	Atp2a2
Commd1	4.3121e-24	0.165598	0.9	0.664	8.18049e-20	3	Commd1
Actg11	5.36844e-24	0.188033	1	0.994	1.01845e-19	3	Actg1
Ddx1	5.55171e-24	0.170699	0.79	0.502	1.05321e-19	3	Ddx1
Msh2	5.55625e-24	0.139789	0.724	0.424	1.05408e-19	3	Msh2
Rbbp7	5.5835e-24	0.201902	0.94	0.813	1.05925e-19	3	Rbbp7
Psmd13	6.65034e-24	0.176115	0.817	0.528	1.26164e-19	3	Psmd13
Ifrd2	6.89788e-24	0.118081	0.551	0.28	1.3086e-19	3	Ifrd2
Igfbp4	7.26329e-24	0.161566	0.748	0.456	1.37792e-19	3	Igfbp4
P4hb	7.41138e-24	0.177928	0.836	0.545	1.40601e-19	3	P4hb
Atp5l	8.19954e-24	0.150764	0.996	0.996	1.55553e-19	3	Atp5l
Sfpq1	9.15941e-24	0.192993	0.944	0.75	1.73763e-19	3	Sfpq
Lsm7	9.54387e-24	0.164898	0.969	0.814	1.81057e-19	3	Lsm7
Ppic	1.1519e-23	0.155978	0.802	0.51	2.18526e-19	3	Ppic
Nudt21	1.24312e-23	0.167464	0.908	0.667	2.35832e-19	3	Nudt21
Anp32e	1.26192e-23	0.185128	0.842	0.608	2.39399e-19	3	Anp32e
Pycrl	1.37038e-23	0.124848	0.638	0.348	2.59975e-19	3	Pycrl
Eif4a3	1.56139e-23	0.171728	0.842	0.618	2.96211e-19	3	Eif4a3
H2afy1	1.59189e-23	0.1679	0.992	0.968	3.01997e-19	3	H2afy
Ddx27	2.44785e-23	0.144327	0.75	0.452	4.64382e-19	3	Ddx27
Alad	2.56809e-23	0.12249	0.638	0.344	4.87192e-19	3	Alad
Pf4	2.62695e-23	1.33177	0.526	0.31	4.98358e-19	3	Pf4
Ccdc124	2.95461e-23	0.10724	0.522	0.259	5.60519e-19	3	Ccdc124
Sf3b6	3.01511e-23	0.169864	0.988	0.949	5.71996e-19	3	Sf3b6
Ruvbl2	3.04775e-23	0.170706	0.775	0.508	5.78188e-19	3	Ruvbl2
Hnrnpdl	3.24909e-23	0.181513	0.875	0.635	6.16385e-19	3	Hnrnpdl
Gps1	3.48151e-23	0.144591	0.705	0.411	6.60477e-19	3	Gps1
Atad3a	4.42489e-23	0.128594	0.636	0.353	8.39446e-19	3	Atad3a
Hnrnpm	4.59499e-23	0.184962	0.944	0.79	8.71715e-19	3	Hnrnpm
Cdca7l	5.18841e-23	0.155085	0.786	0.495	9.84294e-19	3	Cdca7l
Eny2	7.12456e-23	0.165509	0.952	0.791	1.3516e-18	3	Eny2
Tceal9	7.77715e-23	0.172764	0.936	0.797	1.4754e-18	3	Tceal9
Abcf2	8.16544e-23	0.110964	0.441	0.209	1.54907e-18	3	Abcf2
Tmsb101	9.19617e-23	0.213175	0.996	0.991	1.74461e-18	3	Tmsb10
Cmc2	9.35205e-23	0.101222	0.557	0.282	1.77418e-18	3	Cmc2
Tsen15	1.02034e-22	0.161444	0.723	0.44	1.93569e-18	3	Tsen15
Mrps25	1.07847e-22	0.156521	0.784	0.515	2.04596e-18	3	Mrps25
Tmco1	1.47315e-22	0.165913	0.985	0.854	2.79471e-18	3	Tmco1
Cbx1	1.47769e-22	0.180312	0.954	0.817	2.80333e-18	3	Cbx1
Serf11	1.77799e-22	0.154339	0.807	0.538	3.37302e-18	3	Serf1
1110008F13Rik	2.06767e-22	0.172556	0.956	0.852	3.92258e-18	3	1110008F13Rik
Polr2e	2.54423e-22	0.152906	0.975	0.849	4.82665e-18	3	Polr2e
Chchd6	2.95287e-22	0.129398	0.671	0.373	5.60189e-18	3	Chchd6
Snrnp40	3.76711e-22	0.15596	0.869	0.624	7.14658e-18	3	Snrnp40
Gpx11	4.90259e-22	0.158816	0.996	0.995	9.3007e-18	3	Gpx1
Ube2m	5.69538e-22	0.165113	0.917	0.71	1.08047e-17	3	Ube2m
Thoc7	6.14202e-22	0.157614	0.977	0.862	1.1652e-17	3	Thoc7
Psmg2	9.10701e-22	0.11929	0.661	0.372	1.72769e-17	3	Psmg2
Erp29	9.36953e-22	0.175048	0.944	0.795	1.77749e-17	3	Erp29
Atic	9.82272e-22	0.152771	0.805	0.542	1.86347e-17	3	Atic
Psma2	1.14073e-21	0.154571	0.983	0.915	2.16407e-17	3	Psma2
Mrpl36	1.16665e-21	0.166312	0.836	0.587	2.21324e-17	3	Mrpl36
Ppif	1.57944e-21	0.152116	0.736	0.458	2.99635e-17	3	Ppif
H2afx	1.74588e-21	0.148085	0.707	0.42	3.31211e-17	3	H2afx
Maz	1.86606e-21	0.171132	0.886	0.661	3.54011e-17	3	Maz
Rrp8	2.17496e-21	0.117673	0.578	0.31	4.12612e-17	3	Rrp8
Tmem147	2.43083e-21	0.172615	0.886	0.7	4.61152e-17	3	Tmem147
Eif4e	2.5546e-21	0.137549	0.805	0.536	4.84633e-17	3	Eif4e
Eif6	2.64759e-21	0.152637	0.919	0.741	5.02275e-17	3	Eif6
Ssr1	3.05821e-21	0.152313	0.879	0.624	5.80172e-17	3	Ssr1
Dnajc2	3.57679e-21	0.160042	0.846	0.608	6.78553e-17	3	Dnajc2
Cct7	3.69869e-21	0.168733	0.967	0.868	7.01679e-17	3	Cct7
Nt5c1	3.70634e-21	0.152832	0.805	0.53	7.03129e-17	3	Nt5c
Gars	4.9852e-21	0.107893	0.592	0.316	9.45742e-17	3	Gars
Mrps18c	5.21314e-21	0.150035	0.917	0.691	9.88984e-17	3	Mrps18c
Cnbp	5.29209e-21	0.143751	0.994	0.981	1.00396e-16	3	Cnbp
Prps1	6.38896e-21	0.110079	0.58	0.315	1.21205e-16	3	Prps1
Cops3	6.42451e-21	0.144909	0.74	0.48	1.21879e-16	3	Cops3
Spcs3	6.77568e-21	0.117701	0.611	0.334	1.28541e-16	3	Spcs3
Mybbp1a1	7.19898e-21	0.16591	0.819	0.556	1.36572e-16	3	Mybbp1a
Fam96a	8.59904e-21	0.166774	0.94	0.789	1.63132e-16	3	Fam96a
Sf3b3	9.79748e-21	0.163321	0.911	0.72	1.85868e-16	3	Sf3b3
Mrpl20	1.01696e-20	0.1664	0.921	0.754	1.92928e-16	3	Mrpl20
Nelfe	1.11614e-20	0.132538	0.632	0.377	2.11743e-16	3	Nelfe
Ndufc2	1.13676e-20	0.149512	0.987	0.941	2.15655e-16	3	Ndufc2
Cyc1	1.16544e-20	0.160441	0.821	0.583	2.21096e-16	3	Cyc1
Thyn1	1.2193e-20	0.136159	0.769	0.463	2.31313e-16	3	Thyn1
Kmt5a	1.32384e-20	0.135901	0.684	0.412	2.51145e-16	3	Kmt5a
Ide	1.37491e-20	0.108673	0.642	0.358	2.60835e-16	3	Ide
Ubtf	1.50696e-20	0.166816	0.865	0.615	2.85885e-16	3	Ubtf
Rab26os	1.63242e-20	0.107891	0.653	0.358	3.09686e-16	3	Rab26os
Rasgrp2	1.70391e-20	0.158656	0.694	0.421	3.23248e-16	3	Rasgrp2
Cisd2	1.76826e-20	0.156931	0.871	0.666	3.35457e-16	3	Cisd2
Bola1	2.09648e-20	0.173688	0.836	0.591	3.97723e-16	3	Bola1
Abce1	2.13886e-20	0.138355	0.728	0.433	4.05763e-16	3	Abce1
Oser1	2.34418e-20	0.105689	0.588	0.309	4.44714e-16	3	Oser1
Syncrip	2.69611e-20	0.164108	0.796	0.532	5.11479e-16	3	Syncrip
Fkbp3	3.26726e-20	0.157351	0.979	0.939	6.19831e-16	3	Fkbp3
Ndufb9	3.88163e-20	0.132084	0.992	0.985	7.36383e-16	3	Ndufb9
Camta1	4.17919e-20	0.107025	0.595	0.331	7.92833e-16	3	Camta1
Tomm51	4.43233e-20	0.179946	0.973	0.869	8.40857e-16	3	Tomm5
Ywhab	4.52992e-20	0.158608	0.977	0.896	8.59372e-16	3	Ywhab
Smyd2	6.40209e-20	0.144205	0.802	0.53	1.21454e-15	3	Smyd2
Ndufb6	6.73339e-20	0.159274	0.896	0.666	1.27739e-15	3	Ndufb6
Cela1	8.85565e-20	0.11879	0.561	0.308	1.68001e-15	3	Cela1
Brd3	9.66515e-20	0.134936	0.778	0.498	1.83358e-15	3	Brd3
Ptprs	1.101e-19	0.101428	0.615	0.334	2.08871e-15	3	Ptprs
Ints7	1.1129e-19	0.105614	0.461	0.236	2.11129e-15	3	Ints7
Strap	1.1259e-19	0.140801	0.819	0.554	2.13594e-15	3	Strap
2310009B15Rik	1.26545e-19	0.108523	0.63	0.351	2.40069e-15	3	2310009B15Rik
Ndufa3	1.35324e-19	0.15645	0.987	0.933	2.56724e-15	3	Ndufa3
Gcsh1	1.41397e-19	0.123319	0.721	0.454	2.68244e-15	3	Gcsh
Mogs	1.45941e-19	0.103868	0.52	0.281	2.76865e-15	3	Mogs
Luc7l3	1.64128e-19	0.16705	0.944	0.791	3.11367e-15	3	Luc7l3
Rad50	1.71698e-19	0.145154	0.748	0.476	3.25729e-15	3	Rad50
Morf4l2	1.85238e-19	0.147119	0.888	0.645	3.51415e-15	3	Morf4l2
Abcf1	2.04764e-19	0.158669	0.892	0.669	3.88459e-15	3	Abcf1
Nsun21	2.15532e-19	0.124653	0.748	0.457	4.08887e-15	3	Nsun2
Tmem167	2.22725e-19	0.131363	0.829	0.586	4.22533e-15	3	Tmem167
Psph	2.29172e-19	0.104152	0.624	0.345	4.34763e-15	3	Psph
Myc1	2.51451e-19	0.170037	0.669	0.415	4.77027e-15	3	Myc
Smim4	2.54618e-19	0.147563	0.956	0.828	4.83035e-15	3	Smim4
Tcp1	2.5945e-19	0.157238	0.956	0.813	4.92202e-15	3	Tcp1
Psmd7	2.65573e-19	0.161049	0.938	0.778	5.03819e-15	3	Psmd7
Ubl4a	2.88017e-19	0.100654	0.593	0.321	5.46396e-15	3	Ubl4a
Phb	3.02641e-19	0.157991	0.848	0.649	5.7414e-15	3	Phb
Gmps	3.11125e-19	0.117854	0.753	0.461	5.90235e-15	3	Gmps
Ap1s1	3.12321e-19	0.13669	0.748	0.486	5.92504e-15	3	Ap1s1
Mrps24	3.54981e-19	0.149899	0.954	0.827	6.73434e-15	3	Mrps24
Hras	3.86575e-19	0.122925	0.711	0.433	7.33372e-15	3	Hras
Tmem160	3.96018e-19	0.143752	0.933	0.758	7.51286e-15	3	Tmem160
Knop1	4.54675e-19	0.147532	0.838	0.587	8.62563e-15	3	Knop1
Ndufv2	5.84067e-19	0.16931	0.936	0.826	1.10803e-14	3	Ndufv2
Zc3h18	6.01608e-19	0.130025	0.703	0.425	1.14131e-14	3	Zc3h18
Fh1	6.12155e-19	0.100829	0.63	0.352	1.16132e-14	3	Fh1
Mtch1	6.76313e-19	0.16025	0.923	0.721	1.28303e-14	3	Mtch1
0610010K14Rik	7.37316e-19	0.126796	0.692	0.421	1.39876e-14	3	0610010K14Rik
Dnajc15	8.80605e-19	0.138818	0.817	0.544	1.67059e-14	3	Dnajc15
Hdac2	9.61801e-19	0.129781	0.719	0.446	1.82463e-14	3	Hdac2
Mrps21	9.69241e-19	0.149405	0.931	0.761	1.83875e-14	3	Mrps21
Eif3g	1.14086e-18	0.147418	0.948	0.793	2.16432e-14	3	Eif3g
Cetn3	1.30147e-18	0.144619	0.96	0.836	2.46901e-14	3	Cetn3
Larp7	1.7793e-18	0.151496	0.815	0.56	3.3755e-14	3	Larp7
Pcbd2	1.84361e-18	0.137534	0.821	0.539	3.49751e-14	3	Pcbd2
Exosc1	2.03979e-18	0.10497	0.653	0.379	3.86968e-14	3	Exosc1
Gusb	2.32296e-18	0.103559	0.618	0.355	4.40688e-14	3	Gusb
Qdpr	2.45392e-18	0.136581	0.807	0.541	4.65532e-14	3	Qdpr
Smarca4	2.73453e-18	0.119204	0.738	0.463	5.18768e-14	3	Smarca4
Snrpc	2.85729e-18	0.143143	0.904	0.684	5.42056e-14	3	Snrpc
Calm3	2.91106e-18	0.162663	0.925	0.748	5.52256e-14	3	Calm3
Elof1	3.34232e-18	0.153784	0.855	0.66	6.34071e-14	3	Elof1
Ssb	3.39837e-18	0.148261	0.983	0.906	6.44704e-14	3	Ssb
Stub1	3.85019e-18	0.155906	0.867	0.666	7.3042e-14	3	Stub1
Rsl1d11	4.2244e-18	0.147464	0.96	0.825	8.01411e-14	3	Rsl1d1
Mgat2	4.33475e-18	0.117022	0.757	0.469	8.22345e-14	3	Mgat2
2410015M20Rik	4.63569e-18	0.14178	0.992	0.957	8.79438e-14	3	2410015M20Rik
Suz12	5.89761e-18	0.129809	0.699	0.428	1.11883e-13	3	Suz12
Lage3	6.58188e-18	0.154796	0.936	0.751	1.24865e-13	3	Lage3
Stk16	6.92648e-18	0.108886	0.715	0.434	1.31402e-13	3	Stk16
Wdr18	7.42744e-18	0.108105	0.647	0.378	1.40906e-13	3	Wdr18
Eloc	8.05032e-18	0.152302	0.911	0.738	1.52723e-13	3	Eloc
Trp531	8.08426e-18	0.150684	0.963	0.8	1.53367e-13	3	Trp53
Eftud2	8.34697e-18	0.102374	0.58	0.327	1.5835e-13	3	Eftud2
Bax1	8.74494e-18	0.161353	0.898	0.685	1.659e-13	3	Bax
Eno1	8.79155e-18	0.141793	0.929	0.725	1.66784e-13	3	Eno1
Ddx461	1.23464e-17	0.141298	0.84	0.61	2.34224e-13	3	Ddx46
Eif2s2	1.3106e-17	0.159116	0.99	0.943	2.48634e-13	3	Eif2s2
Snx5	1.32854e-17	0.13182	0.829	0.561	2.52037e-13	3	Snx5
Psmd8	1.67525e-17	0.152233	0.952	0.812	3.17811e-13	3	Psmd8
Erg28	1.82999e-17	0.132833	0.89	0.651	3.47168e-13	3	Erg28
Mrps26	2.06971e-17	0.140611	0.85	0.624	3.92644e-13	3	Mrps26
Dynll2	2.10037e-17	0.150037	0.778	0.549	3.98462e-13	3	Dynll2
1810022K09Rik	2.29439e-17	0.145051	0.975	0.869	4.35269e-13	3	1810022K09Rik
Nsmce4a	2.39984e-17	0.141756	0.929	0.735	4.55274e-13	3	Nsmce4a
Eif3i	2.59806e-17	0.137338	0.998	0.971	4.92878e-13	3	Eif3i
Srsf10	3.03147e-17	0.132053	0.861	0.654	5.751e-13	3	Srsf10
Tma7	3.44888e-17	0.136624	0.996	0.984	6.54288e-13	3	Tma7
Srpk1	3.45228e-17	0.135898	0.815	0.567	6.54931e-13	3	Srpk1
Gfer	3.61181e-17	0.104822	0.645	0.372	6.85197e-13	3	Gfer
Mdh2	5.40135e-17	0.146735	0.938	0.801	1.02469e-12	3	Mdh2
Pdcd4	5.42031e-17	0.537502	0.958	0.895	1.02829e-12	3	Pdcd4
Dnajc19	5.56177e-17	0.138029	0.894	0.649	1.05512e-12	3	Dnajc19
Psmc3	5.79689e-17	0.136704	0.908	0.716	1.09973e-12	3	Psmc3
Bri3bp	5.91614e-17	0.107858	0.682	0.419	1.12235e-12	3	Bri3bp
Ube2s	6.47628e-17	0.133808	0.967	0.836	1.22862e-12	3	Ube2s
Nop16	7.36192e-17	0.113358	0.719	0.455	1.39663e-12	3	Nop16
Cdc37	8.8442e-17	0.135889	0.981	0.881	1.67783e-12	3	Cdc37
Rdx	8.91071e-17	0.144503	0.956	0.801	1.69045e-12	3	Rdx
Srsf4	9.11793e-17	0.111321	0.667	0.399	1.72976e-12	3	Srsf4
Pomp	9.90348e-17	0.134682	0.994	0.967	1.87879e-12	3	Pomp
Ncbp2	9.94102e-17	0.113921	0.746	0.463	1.88591e-12	3	Ncbp2
Ivns1abp	1.1499e-16	0.111303	0.699	0.428	2.18148e-12	3	Ivns1abp
Ube2l3	1.15809e-16	0.145994	0.931	0.806	2.19701e-12	3	Ube2l3
B230219D22Rik	1.27319e-16	0.144867	0.884	0.659	2.41537e-12	3	B230219D22Rik
Kars	1.61507e-16	0.104396	0.663	0.409	3.06396e-12	3	Kars
Eprs	1.6789e-16	0.138155	0.852	0.647	3.18504e-12	3	Eprs
Ndufs7	1.92689e-16	0.125019	0.979	0.909	3.6555e-12	3	Ndufs7
Tra2b	1.97617e-16	0.163218	0.934	0.786	3.749e-12	3	Tra2b
Pgam1	2.22284e-16	0.14967	0.911	0.73	4.21694e-12	3	Pgam1
Mbd3	2.323e-16	0.132839	0.854	0.612	4.40696e-12	3	Mbd3
Chchd3	2.69243e-16	0.101394	0.732	0.45	5.10781e-12	3	Chchd3
Ahsa1	2.69289e-16	0.139329	0.902	0.737	5.10869e-12	3	Ahsa1
Vamp5	2.72412e-16	0.153363	0.996	0.96	5.16794e-12	3	Vamp5
Brix1	2.74395e-16	0.11273	0.748	0.476	5.20554e-12	3	Brix1
Timm9	2.87383e-16	0.120764	0.821	0.58	5.45194e-12	3	Timm9
Tcof1	2.87939e-16	0.141062	0.807	0.561	5.4625e-12	3	Tcof1
Emc8	2.92557e-16	0.1036	0.715	0.428	5.55011e-12	3	Emc8
Hypk	3.10544e-16	0.150144	0.934	0.787	5.89134e-12	3	Hypk
Atp5a1	3.26403e-16	0.132287	0.99	0.968	6.1922e-12	3	Atp5a1
Pnn	3.2943e-16	0.1596	0.933	0.787	6.24962e-12	3	Pnn
Dpm3	3.97007e-16	0.133305	0.981	0.936	7.53163e-12	3	Dpm3
Ewsr1	4.39894e-16	0.147427	0.892	0.707	8.34522e-12	3	Ewsr1
Jpt1	4.41601e-16	0.162243	0.794	0.55	8.3776e-12	3	Jpt1
Tardbp	5.17978e-16	0.15316	0.832	0.622	9.82657e-12	3	Tardbp
Caprin11	5.29968e-16	0.167427	0.902	0.729	1.0054e-11	3	Caprin1
Gpatch4	5.72393e-16	0.104094	0.734	0.459	1.08589e-11	3	Gpatch4
Psma6	6.08007e-16	0.126387	0.948	0.809	1.15345e-11	3	Psma6
Kdelr2	6.34752e-16	0.118849	0.759	0.5	1.20419e-11	3	Kdelr2
Rabgap1l	6.48216e-16	0.198644	0.647	0.414	1.22973e-11	3	Rabgap1l
Bzw1	6.5828e-16	0.140594	0.948	0.782	1.24882e-11	3	Bzw1
Psme2	6.71833e-16	0.147384	0.902	0.772	1.27454e-11	3	Psme2
Sf3b2	6.93942e-16	0.128245	0.967	0.888	1.31648e-11	3	Sf3b2
Rad23b	7.34787e-16	0.107268	0.678	0.416	1.39396e-11	3	Rad23b
Ddb1	7.71227e-16	0.131963	0.765	0.505	1.4631e-11	3	Ddb1
Naa15	8.14451e-16	0.105543	0.736	0.471	1.54509e-11	3	Naa15
Sms	8.73097e-16	0.132018	0.848	0.617	1.65635e-11	3	Sms
Nifk1	9.60826e-16	0.141761	0.85	0.665	1.82278e-11	3	Nifk
Rwdd1	1.02622e-15	0.138238	0.875	0.672	1.94683e-11	3	Rwdd1
Tomm20	1.28704e-15	0.128861	0.996	0.98	2.44164e-11	3	Tomm20
Mrpl57	1.35136e-15	0.142244	0.929	0.747	2.56367e-11	3	Mrpl57
Polr2j	1.37922e-15	0.128485	0.965	0.856	2.61652e-11	3	Polr2j
Yif1b	1.82218e-15	0.130354	0.859	0.614	3.45686e-11	3	Yif1b
Chchd10	1.94288e-15	0.129344	0.721	0.493	3.68583e-11	3	Chchd10
U2af2	1.99711e-15	0.109037	0.794	0.526	3.78871e-11	3	U2af2
Lsm12	2.44238e-15	0.118942	0.786	0.535	4.63344e-11	3	Lsm12
Dhx15	2.66609e-15	0.142541	0.855	0.649	5.05784e-11	3	Dhx15
Eif4g1	2.78724e-15	0.132361	0.834	0.611	5.28767e-11	3	Eif4g1
Bola3	3.07753e-15	0.14202	0.873	0.663	5.83838e-11	3	Bola3
Cnot6	3.47225e-15	0.10044	0.644	0.386	6.58721e-11	3	Cnot6
Hspa4	3.48126e-15	0.145853	0.792	0.555	6.6043e-11	3	Hspa4
S100a1	3.51288e-15	0.157212	0.919	0.724	6.66428e-11	3	S100a1
Calr	3.59217e-15	0.169155	0.988	0.966	6.8147e-11	3	Calr
Hdlbp	3.74838e-15	0.119209	0.815	0.563	7.11106e-11	3	Hdlbp
Hnrnpk	4.24282e-15	0.125186	0.996	0.97	8.04906e-11	3	Hnrnpk
Ndufb5	4.31391e-15	0.120134	0.971	0.91	8.18392e-11	3	Ndufb5
Wdr121	4.34995e-15	0.118241	0.794	0.545	8.2523e-11	3	Wdr12
Chaf1b	4.36028e-15	0.120709	0.707	0.478	8.27189e-11	3	Chaf1b
Rbx1	5.05088e-15	0.11734	0.998	0.976	9.58202e-11	3	Rbx1
Mettl1	5.65105e-15	0.113448	0.75	0.49	1.07206e-10	3	Mettl1
Psmc5	5.69352e-15	0.127367	0.884	0.67	1.08012e-10	3	Psmc5
Trim27	6.51376e-15	0.118156	0.713	0.482	1.23573e-10	3	Trim27
Khsrp	7.12965e-15	0.112678	0.636	0.396	1.35257e-10	3	Khsrp
Psmg1	7.16427e-15	0.115665	0.765	0.54	1.35913e-10	3	Psmg1
Hspbp1	7.26168e-15	0.111852	0.748	0.492	1.37761e-10	3	Hspbp1
Glrx3	7.98621e-15	0.135752	0.954	0.783	1.51506e-10	3	Glrx3
Hsp90b1	8.15446e-15	0.183381	0.954	0.804	1.54698e-10	3	Hsp90b1
Npepl1	8.39535e-15	0.120235	0.717	0.48	1.59268e-10	3	Npepl1
Eif3j1	9.32089e-15	0.133658	0.873	0.663	1.76827e-10	3	Eif3j1
Nsmce1	9.46681e-15	0.105734	0.784	0.536	1.79595e-10	3	Nsmce1
Cdc123	1.00707e-14	0.106918	0.742	0.471	1.91052e-10	3	Cdc123
Cct2	1.10271e-14	0.124342	0.988	0.927	2.09195e-10	3	Cct2
Ndufa11	1.14783e-14	0.132564	0.958	0.817	2.17755e-10	3	Ndufa11
Flna1	1.44049e-14	0.103508	0.778	0.486	2.73276e-10	3	Flna
Naa10	1.45081e-14	0.127792	0.886	0.702	2.75234e-10	3	Naa10
Gclm1	1.67306e-14	0.130474	0.863	0.636	3.17397e-10	3	Gclm
Sf3a3	1.67686e-14	0.104194	0.802	0.55	3.18117e-10	3	Sf3a3
Ndufs5	1.67702e-14	0.125157	0.979	0.885	3.18147e-10	3	Ndufs5
Acat1	1.73127e-14	0.114897	0.852	0.653	3.2844e-10	3	Acat1
Usp14	1.8216e-14	0.103789	0.726	0.467	3.45576e-10	3	Usp14
Drap1	1.84865e-14	0.126571	0.983	0.896	3.50707e-10	3	Drap1
Hnrnpc	2.06388e-14	0.13827	0.975	0.862	3.91539e-10	3	Hnrnpc
Timm10b	2.0791e-14	0.13095	0.954	0.824	3.94427e-10	3	Timm10b
Canx	2.28787e-14	0.143239	0.952	0.796	4.34032e-10	3	Canx
Sec61g	3.51094e-14	0.121368	0.998	0.993	6.6606e-10	3	Sec61g
Exosc3	3.60784e-14	0.107423	0.759	0.506	6.84444e-10	3	Exosc3
Psma5	3.73827e-14	0.124289	0.979	0.903	7.09187e-10	3	Psma5
Hspa9	3.76556e-14	0.117601	0.915	0.717	7.14364e-10	3	Hspa9
Psmb7	4.06552e-14	0.11286	0.865	0.662	7.7127e-10	3	Psmb7
Cenpv	4.12692e-14	0.112259	0.64	0.413	7.82918e-10	3	Cenpv
Eif3l	4.22252e-14	0.123134	0.879	0.65	8.01055e-10	3	Eif3l
Ucp21	4.50262e-14	0.134538	0.931	0.79	8.54193e-10	3	Ucp2
Tbcb	4.92064e-14	0.114314	0.817	0.579	9.33494e-10	3	Tbcb
Cfdp1	5.10207e-14	0.125187	0.917	0.739	9.67914e-10	3	Cfdp1
Cct5	6.57093e-14	0.116635	1	0.954	1.24657e-09	3	Cct5
Cmtm71	6.91928e-14	0.129965	0.994	0.972	1.31266e-09	3	Cmtm7
Eif5b	7.10605e-14	0.131065	0.938	0.801	1.34809e-09	3	Eif5b
Etf1	7.34426e-14	0.100845	0.632	0.389	1.39328e-09	3	Etf1
Psmb2	7.73366e-14	0.131075	0.973	0.921	1.46715e-09	3	Psmb2
Ppid	9.65577e-14	0.122857	0.83	0.609	1.8318e-09	3	Ppid
Ndufb4	1.00495e-13	0.124833	0.985	0.934	1.90649e-09	3	Ndufb4
Selenoh	1.0592e-13	0.151036	0.908	0.795	2.00941e-09	3	Selenoh
Prdx2	1.11756e-13	0.105669	0.992	0.99	2.12013e-09	3	Prdx2
Got2	1.11914e-13	0.104078	0.724	0.458	2.12312e-09	3	Got2
Pdia6	1.28869e-13	0.159258	0.95	0.843	2.44478e-09	3	Pdia6
Psmb4	1.44285e-13	0.11669	0.99	0.929	2.73723e-09	3	Psmb4
Mrpl51	1.60543e-13	0.122697	0.913	0.738	3.04567e-09	3	Mrpl51
Psmd14	1.6211e-13	0.104571	0.748	0.507	3.0754e-09	3	Psmd14
Fus	1.69666e-13	0.130365	0.988	0.926	3.21874e-09	3	Fus
Ndufv3	1.74622e-13	0.135153	0.952	0.81	3.31275e-09	3	Ndufv3
Ssna1	1.75361e-13	0.112928	0.85	0.651	3.32677e-09	3	Ssna1
Khdrbs1	1.80967e-13	0.120892	0.834	0.624	3.43312e-09	3	Khdrbs1
Mrpl21	2.06378e-13	0.112423	0.846	0.596	3.91519e-09	3	Mrpl21
Etfa	2.11042e-13	0.100329	0.738	0.477	4.00369e-09	3	Etfa
Mrps17	2.16069e-13	0.120021	0.882	0.681	4.09904e-09	3	Mrps17
Psmd6	2.16758e-13	0.112845	0.815	0.582	4.11211e-09	3	Psmd6
Fundc2	3.27192e-13	0.112278	0.933	0.795	6.20716e-09	3	Fundc2
Glrx5	3.38349e-13	0.130715	0.884	0.71	6.41881e-09	3	Glrx5
Lims1	3.64632e-13	0.117617	0.626	0.402	6.91744e-09	3	Lims1
Mrps14	3.70171e-13	0.113029	0.963	0.883	7.02252e-09	3	Mrps14
Rap1b	3.97891e-13	0.342088	0.879	0.732	7.54839e-09	3	Rap1b
Nip7	4.11489e-13	0.111823	0.811	0.558	7.80636e-09	3	Nip7
Osgep	4.2354e-13	0.113412	0.84	0.614	8.03498e-09	3	Osgep
Polr2h	4.25056e-13	0.107171	0.867	0.665	8.06375e-09	3	Polr2h
Csk	4.29375e-13	0.11006	0.848	0.629	8.14567e-09	3	Csk
Rrbp1	5.20189e-13	0.113663	0.911	0.733	9.86851e-09	3	Rrbp1
Immt	5.41625e-13	0.111316	0.798	0.574	1.02752e-08	3	Immt
Clns1a	5.63794e-13	0.119432	0.813	0.579	1.06957e-08	3	Clns1a
Ndufa2	5.85619e-13	0.111964	1	0.975	1.11098e-08	3	Ndufa2
Gnas	6.17299e-13	0.102195	0.996	0.995	1.17108e-08	3	Gnas
Galnt1	6.20747e-13	0.114855	0.748	0.496	1.17762e-08	3	Galnt1
Dazap1	6.20969e-13	0.100011	0.723	0.473	1.17804e-08	3	Dazap1
2310039H08Rik	6.47986e-13	0.111337	0.798	0.565	1.22929e-08	3	2310039H08Rik
Smarcb1	6.54144e-13	0.10262	0.817	0.55	1.24098e-08	3	Smarcb1
Sssca1	6.69442e-13	0.120791	0.803	0.552	1.27e-08	3	Sssca1
Txnl1	7.34531e-13	0.119465	0.987	0.904	1.39348e-08	3	Txnl1
Psma1	9.23193e-13	0.121113	0.954	0.843	1.75139e-08	3	Psma1
Tnfaip2	9.58132e-13	0.102763	0.539	0.331	1.81767e-08	3	Tnfaip2
Npm31	1.00074e-12	0.119446	0.927	0.758	1.89851e-08	3	Npm3
Bsg	1.05414e-12	0.108693	0.992	0.942	1.99982e-08	3	Bsg
Mrps15	1.0725e-12	0.107985	0.803	0.564	2.03465e-08	3	Mrps15
Nono	1.12155e-12	0.115371	0.942	0.828	2.12769e-08	3	Nono
Ppie	1.17385e-12	0.108305	0.859	0.636	2.22691e-08	3	Ppie
Ppp1cc	1.2122e-12	0.107118	0.902	0.681	2.29967e-08	3	Ppp1cc
Psmc2	1.61844e-12	0.102397	0.884	0.659	3.07034e-08	3	Psmc2
Pcmt1	1.76076e-12	0.110827	0.834	0.574	3.34035e-08	3	Pcmt1
Ndufa8	1.85405e-12	0.106259	0.979	0.911	3.51732e-08	3	Ndufa8
Pak1ip1	2.53514e-12	0.100551	0.798	0.554	4.80941e-08	3	Pak1ip1
Denr	2.6431e-12	0.101967	0.934	0.774	5.01422e-08	3	Denr
Pbx11	2.72258e-12	0.259638	0.909	0.833	5.16501e-08	3	Pbx1
Timm8b	2.91777e-12	0.107032	0.934	0.747	5.5353e-08	3	Timm8b
Smdt1	3.25945e-12	0.121088	0.965	0.88	6.18351e-08	3	Smdt1
Hnrnpr	3.64546e-12	0.130054	0.961	0.828	6.9158e-08	3	Hnrnpr
Hspa5	3.76535e-12	0.144949	0.857	0.676	7.14324e-08	3	Hspa5
Rer1	4.28119e-12	0.10882	0.927	0.766	8.12185e-08	3	Rer1
Larp1	6.37498e-12	0.10946	0.832	0.603	1.2094e-07	3	Larp1
Ptp4a3	7.79371e-12	0.128598	0.886	0.688	1.47854e-07	3	Ptp4a3
Ube2k	9.51252e-12	0.111992	0.821	0.594	1.80462e-07	3	Ube2k
Mettl9	1.05987e-11	0.100972	0.775	0.525	2.01067e-07	3	Mettl9
Gsto11	1.3899e-11	0.11492	0.861	0.661	2.63679e-07	3	Gsto1
Gm26917	1.40836e-11	0.119939	0.738	0.505	2.67181e-07	3	Gm26917
Muc131	1.41746e-11	0.117807	0.769	0.543	2.68906e-07	3	Muc13
Zc3h15	1.80033e-11	0.107147	0.913	0.74	3.41541e-07	3	Zc3h15
F2r	1.82686e-11	0.102187	0.472	0.291	3.46574e-07	3	F2r
Sap18	1.82694e-11	0.117112	0.867	0.687	3.46588e-07	3	Sap18
Swi5	1.92339e-11	0.116842	0.988	0.937	3.64887e-07	3	Swi5
Mrps12	2.18676e-11	0.101017	0.842	0.644	4.1485e-07	3	Mrps12
Tmem258	2.21012e-11	0.102673	0.992	0.959	4.19282e-07	3	Tmem258
Mrpl17	2.27833e-11	0.11219	0.875	0.671	4.32221e-07	3	Mrpl17
Mrpl54	3.29964e-11	0.114981	0.902	0.72	6.25974e-07	3	Mrpl54
Rpn2	3.50947e-11	0.109632	0.904	0.695	6.65781e-07	3	Rpn2
Pdcd5	4.24272e-11	0.111699	0.971	0.877	8.04887e-07	3	Pdcd5
Fam92a	4.31593e-11	0.101225	0.803	0.574	8.18775e-07	3	Fam92a
Arpc4	6.3032e-11	0.108008	0.934	0.807	1.19578e-06	3	Arpc4
Ap2s1	6.95475e-11	0.108239	0.9	0.742	1.31939e-06	3	Ap2s1
Naa38	6.97799e-11	0.114579	0.936	0.774	1.32379e-06	3	Naa38
Psmb6	7.69679e-11	0.104174	0.977	0.901	1.46016e-06	3	Psmb6
Anapc13	8.02543e-11	0.104036	0.958	0.867	1.5225e-06	3	Anapc13
Snx3	1.0309e-10	0.112173	0.958	0.837	1.95572e-06	3	Snx3
Pdia3	1.20156e-10	0.130296	0.921	0.782	2.27948e-06	3	Pdia3
Mrps16	1.85077e-10	0.109279	0.954	0.866	3.51109e-06	3	Mrps16
Uqcrc1	1.85731e-10	0.106335	0.848	0.658	3.5235e-06	3	Uqcrc1
Ywhaz	1.91994e-10	0.103983	0.99	0.939	3.64233e-06	3	Ywhaz
Polr1d	2.13819e-10	0.10353	0.996	0.949	4.05636e-06	3	Polr1d
Naa20	2.17157e-10	0.103509	0.869	0.672	4.11968e-06	3	Naa20
Bcap29	2.26571e-10	0.100699	0.761	0.525	4.29827e-06	3	Bcap29
Tpr	2.27786e-10	0.103585	0.971	0.901	4.32134e-06	3	Tpr
Smc4	2.42091e-10	0.104527	0.753	0.535	4.59272e-06	3	Smc4
Ywhae	2.45049e-10	0.101851	0.992	0.966	4.64883e-06	3	Ywhae
Wdr431	2.59072e-10	0.11108	0.861	0.696	4.91486e-06	3	Wdr43
Mpc2	2.60147e-10	0.104962	0.958	0.836	4.93524e-06	3	Mpc2
Ndufb10	3.28027e-10	0.100082	0.975	0.933	6.223e-06	3	Ndufb10
Cuedc2	3.72032e-10	0.104047	0.927	0.797	7.05782e-06	3	Cuedc2
Gtf2h5	3.99288e-10	0.105969	0.894	0.711	7.5749e-06	3	Gtf2h5
Prpf4b	4.48328e-10	0.101727	0.936	0.807	8.50524e-06	3	Prpf4b
Adh5	5.13038e-10	0.100603	0.929	0.797	9.73285e-06	3	Adh5
Smim11	7.00203e-10	0.101588	0.958	0.869	1.32836e-05	3	Smim11
Grpel1	1.09699e-09	0.102219	0.823	0.639	2.08111e-05	3	Grpel1
Rpgrip1	1.21095e-09	0.107021	0.803	0.568	2.29729e-05	3	Rpgrip1
Ostc	1.2307e-09	0.103775	0.906	0.723	2.33477e-05	3	Ostc
Ptbp1	1.55725e-09	0.114151	0.8	0.603	2.95425e-05	3	Ptbp1
Pkig	1.73833e-09	0.100262	0.769	0.551	3.29778e-05	3	Pkig
Tubb4b	1.84257e-09	0.182889	0.96	0.876	3.49555e-05	3	Tubb4b
Ctbp1	1.9692e-09	0.104117	0.857	0.652	3.73576e-05	3	Ctbp1
Cmpk1	2.5903e-09	0.100193	0.854	0.686	4.91406e-05	3	Cmpk1
Xist1	2.62176e-09	0.261245	0.607	0.514	4.97375e-05	3	Xist
Srrm1	5.22988e-09	0.108944	0.942	0.83	9.9216e-05	3	Srrm1
Taf1d1	6.34949e-09	0.113002	0.944	0.816	0.000120456	3	Taf1d
Khk	9.1694e-09	0.103948	0.909	0.772	0.000173953	3	Khk
Ctla2a1	9.45198e-09	0.112328	0.983	0.91	0.000179313	3	Ctla2a
Hist1h2ap	1.05937e-08	0.176512	0.439	0.287	0.000200973	3	Hist1h2ap
Sdsl1	1.32261e-08	0.10086	0.857	0.688	0.000250912	3	Sdsl
Ptbp3	1.40065e-08	0.104261	0.904	0.78	0.000265717	3	Ptbp3
Zfpm1	2.67889e-08	0.106445	0.902	0.763	0.000508212	3	Zfpm1
Pkm	3.46094e-08	0.103771	0.975	0.948	0.000656575	3	Pkm
Mef2c	9.76766e-07	0.161886	0.948	0.895	0.0185302	3	Mef2c
Yae1d1	6.06351e-06	0.100405	0.586	0.393	0.115031	3	Yae1d1
Ifit1	6.7094e-129	0.830797	0.73	0.267	1.27284e-124	4	Ifit1
Isg15	1.73095e-124	0.951379	0.825	0.41	3.28378e-120	4	Isg15
Oasl2	3.89265e-121	0.751993	0.881	0.542	7.38475e-117	4	Oasl2
Ifit3	1.06102e-117	0.612067	0.441	0.085	2.01286e-113	4	Ifit3
Rtp4	1.09643e-114	0.637195	0.909	0.508	2.08004e-110	4	Rtp4
Iigp1	5.79213e-108	0.834093	0.899	0.536	1.09882e-103	4	Iigp1
Stat1	1.07742e-105	0.737553	0.895	0.59	2.04398e-101	4	Stat1
Irf7	2.5661e-105	0.635409	0.769	0.358	4.86815e-101	4	Irf7
Zbp1	1.04947e-104	0.561044	0.704	0.29	1.99095e-100	4	Zbp1
Ifi44	3.09897e-91	0.624635	0.771	0.416	5.87905e-87	4	Ifi44
Ifi203	1.21007e-88	0.534017	0.98	0.899	2.29563e-84	4	Ifi203
Gm4951	2.58615e-86	0.616979	0.805	0.468	4.90618e-82	4	Gm4951
Xaf1	2.56338e-85	0.492857	0.817	0.474	4.86298e-81	4	Xaf1
Ly6a1	2.42677e-80	0.636264	0.984	0.878	4.60382e-76	4	Ly6a
Oas3	6.1024e-80	0.35806	0.59	0.226	1.15769e-75	4	Oas3
Ifit3b	1.21472e-79	0.237205	0.223	0.027	2.30445e-75	4	Ifit3b
Ly6e	4.28987e-75	0.493913	1	0.993	8.13832e-71	4	Ly6e
Irgm1	3.97638e-74	0.506406	0.791	0.491	7.5436e-70	4	Irgm1
Ifitm31	7.18404e-72	0.382083	1	1	1.36288e-67	4	Ifitm3
Gbp7	2.13139e-71	0.613584	0.883	0.688	4.04347e-67	4	Gbp7
Igtp	4.54675e-68	0.5845	0.732	0.436	8.62565e-64	4	Igtp
Trim12c	2.68039e-67	0.456226	0.795	0.531	5.08496e-63	4	Trim12c
Ms4a6b	1.46917e-65	0.382981	0.706	0.372	2.78715e-61	4	Ms4a6b
Stat2	2.64586e-64	0.366227	0.583	0.255	5.01946e-60	4	Stat2
Mndal	1.8053e-63	0.48767	0.917	0.784	3.42483e-59	4	Mndal
Slfn5	1.69202e-62	0.432475	0.565	0.248	3.20994e-58	4	Slfn5
Oasl1	5.37519e-62	0.219357	0.294	0.068	1.01973e-57	4	Oasl1
Parp9	1.16465e-61	0.368953	0.654	0.344	2.20946e-57	4	Parp9
Usp18	2.73575e-61	0.249158	0.368	0.108	5.19e-57	4	Usp18
Gbp4	2.31154e-60	0.353982	0.4	0.129	4.38522e-56	4	Gbp4
Shisa5	4.00762e-60	0.465064	0.97	0.884	7.60286e-56	4	Shisa5
Rsad2	3.00121e-59	0.500118	0.586	0.281	5.6936e-55	4	Rsad2
Tgtp1	3.9158e-59	0.346814	0.479	0.189	7.42866e-55	4	Tgtp1
Tgtp2	3.8473e-57	0.396082	0.682	0.381	7.29871e-53	4	Tgtp2
Parp14	1.47865e-55	0.471349	0.738	0.478	2.80516e-51	4	Parp14
B2m	7.21364e-55	0.211978	1	1	1.3685e-50	4	B2m
Ddx58	4.73569e-53	0.352409	0.63	0.346	8.98408e-49	4	Ddx58
Ifi47	5.22442e-53	0.428657	0.829	0.668	9.91124e-49	4	Ifi47
Trim30a	1.44562e-51	0.373354	0.829	0.614	2.74248e-47	4	Trim30a
H2-T23	1.52172e-51	0.317095	0.998	0.993	2.88686e-47	4	H2-T23
Bst21	1.20033e-49	0.427582	0.97	0.918	2.27714e-45	4	Bst2
Rnf213	2.09812e-49	0.372578	0.684	0.41	3.98034e-45	4	Rnf213
Gbp2	4.3511e-49	0.497597	0.644	0.397	8.25447e-45	4	Gbp2
Trim12a	1.62377e-48	0.379712	0.769	0.547	3.08045e-44	4	Trim12a
Herc6	1.22508e-47	0.324783	0.521	0.254	2.3241e-43	4	Herc6
Mx1	2.35775e-46	0.130544	0.185	0.034	4.47289e-42	4	Mx1
Slfn8	1.57547e-45	0.327187	0.622	0.352	2.98882e-41	4	Slfn8
Ddx60	1.63499e-44	0.302721	0.533	0.266	3.10175e-40	4	Ddx60
Cmpk2	2.93563e-44	0.229843	0.372	0.139	5.56918e-40	4	Cmpk2
Gm12185	5.82768e-44	0.250182	0.38	0.144	1.10557e-39	4	Gm12185
Isg20	2.95492e-42	0.360217	0.738	0.541	5.60577e-38	4	Isg20
Dtx3l	4.68421e-42	0.312052	0.73	0.511	8.88641e-38	4	Dtx3l
Samd9l	5.6187e-42	0.310729	0.672	0.426	1.06592e-37	4	Samd9l
Ube2l6	6.7095e-42	0.339464	0.781	0.584	1.27286e-37	4	Ube2l6
Irgm2	3.78954e-41	0.298346	0.481	0.235	7.18914e-37	4	Irgm2
Gm4070	4.54281e-41	0.283795	0.533	0.279	8.61816e-37	4	Gm4070
Gbp6	6.61065e-41	0.162836	0.243	0.066	1.25411e-36	4	Gbp6
Ms4a6c	1.28175e-38	0.310175	0.6	0.353	2.4316e-34	4	Ms4a6c
Sp100	2.18789e-38	0.314895	0.769	0.581	4.15065e-34	4	Sp100
Apobec3	1.12029e-36	0.31573	0.909	0.828	2.1253e-32	4	Apobec3
Gm13822	1.87641e-36	0.2308	0.312	0.115	3.55973e-32	4	Gm13822
Eif2ak2	4.08171e-36	0.305772	0.676	0.464	7.7434e-32	4	Eif2ak2
Tap1	1.70402e-35	0.32622	0.785	0.619	3.2327e-31	4	Tap1
Oas1a	1.80292e-35	0.24758	0.497	0.266	3.42032e-31	4	Oas1a
Psmb8	3.04413e-35	0.23394	1	0.995	5.77502e-31	4	Psmb8
Trafd1	8.75093e-35	0.289908	0.628	0.418	1.66014e-30	4	Trafd1
Psmb9	1.30391e-34	0.283843	0.968	0.939	2.47365e-30	4	Psmb9
Trim34a	2.04329e-34	0.265526	0.581	0.343	3.87633e-30	4	Trim34a
Serpina3g1	2.70895e-34	0.551553	0.936	0.863	5.13916e-30	4	Serpina3g
Ifi35	5.47008e-34	0.25355	0.7	0.498	1.03773e-29	4	Ifi35
Gbp3	1.39146e-33	0.289039	0.541	0.315	2.63974e-29	4	Gbp3
Capza2	2.39166e-32	0.257557	0.948	0.914	4.53722e-28	4	Capza2
F830016B08Rik	6.07036e-32	0.326744	0.384	0.178	1.15161e-27	4	F830016B08Rik
Ctss	1.83091e-31	0.196173	0.396	0.18	3.47341e-27	4	Ctss
Gbp9	6.90542e-31	0.181915	0.336	0.14	1.31003e-26	4	Gbp9
Dhx58	2.65626e-30	0.20062	0.41	0.199	5.03918e-26	4	Dhx58
AW112010	4.30918e-30	0.29368	0.934	0.89	8.17495e-26	4	AW112010
Irf9	2.49732e-29	0.231261	0.726	0.51	4.73767e-25	4	Irf9
Phf11b	1.42744e-28	0.202673	0.421	0.219	2.708e-24	4	Phf11b
H2-D1	8.60004e-28	0.157121	1	1	1.63151e-23	4	H2-D1
Samhd1	6.33119e-27	0.31071	0.797	0.681	1.20109e-22	4	Samhd1
Itm2b1	5.49718e-26	0.153667	1	0.999	1.04287e-21	4	Itm2b
Ifi27l2a	5.02565e-25	0.230882	0.272	0.113	9.53417e-21	4	Ifi27l2a
H2-K1	5.89732e-25	0.151194	1	0.999	1.11878e-20	4	H2-K1
Gm4841	9.57309e-25	0.153881	0.262	0.107	1.81611e-20	4	Gm4841
Gbp5	1.05356e-24	0.312253	0.463	0.281	1.99871e-20	4	Gbp5
H2-T22	1.6731e-24	0.22694	0.889	0.825	3.17403e-20	4	H2-T22
Ifih1	2.7195e-24	0.206546	0.505	0.317	5.15916e-20	4	Ifih1
Epsti1	1.10713e-23	0.235523	0.801	0.712	2.10033e-19	4	Epsti1
Cd741	1.22402e-23	0.592168	0.724	0.571	2.32208e-19	4	Cd74
Serpina3f	1.64246e-23	0.330741	0.254	0.108	3.1159e-19	4	Serpina3f
9930111J21Rik2	7.13989e-23	0.173214	0.362	0.184	1.35451e-18	4	9930111J21Rik2
Oas2	9.00782e-23	0.10357	0.193	0.068	1.70887e-18	4	Oas2
Ifit2	9.82933e-23	0.191166	0.308	0.151	1.86472e-18	4	Ifit2
Trim30d	1.45904e-22	0.182966	0.465	0.276	2.76795e-18	4	Trim30d
Irf1	2.46186e-22	0.312564	0.63	0.477	4.6704e-18	4	Irf1
Psme1	3.81211e-21	0.192984	0.99	0.992	7.23195e-17	4	Psme1
Oas1g	7.66713e-21	0.109684	0.207	0.08	1.45453e-16	4	Oas1g
Pim11	7.89607e-21	0.260534	0.942	0.889	1.49796e-16	4	Pim1
Ifi271	2.11901e-20	0.385175	0.714	0.59	4.01998e-16	4	Ifi27
Acadl	1.19456e-19	0.27101	0.783	0.706	2.26621e-15	4	Acadl
Parp11	1.97289e-18	0.14811	0.398	0.235	3.74276e-14	4	Parp11
Lgals3bp	2.36267e-18	0.212103	0.815	0.71	4.48222e-14	4	Lgals3bp
Psmb10	2.55095e-18	0.233953	0.938	0.892	4.83941e-14	4	Psmb10
Mettl7a11	5.50645e-18	0.201769	0.883	0.801	1.04463e-13	4	Mettl7a1
Rnf114	1.42135e-17	0.163029	0.575	0.414	2.69645e-13	4	Rnf114
H2-Aa	2.03462e-17	0.398104	0.66	0.522	3.85988e-13	4	H2-Aa
Srgn	7.07795e-17	0.13372	1	0.999	1.34276e-12	4	Srgn
Zufsp	9.58082e-17	0.187324	0.608	0.467	1.81758e-12	4	Zufsp
Mitd1	9.8877e-17	0.218606	0.644	0.518	1.8758e-12	4	Mitd1
Gm12216	2.20494e-16	0.192526	0.67	0.533	4.183e-12	4	Gm12216
Gbp8	3.82765e-16	0.161169	0.298	0.164	7.26144e-12	4	Gbp8
Phf11d	7.92581e-16	0.188546	0.239	0.116	1.50361e-11	4	Phf11d
Lmo21	1.02485e-15	0.142697	0.998	0.999	1.94424e-11	4	Lmo2
Nampt	2.76646e-15	0.166584	0.463	0.326	5.24824e-11	4	Nampt
Parp12	3.44952e-15	0.144868	0.308	0.174	6.54409e-11	4	Parp12
Znfx1	3.62863e-15	0.144791	0.344	0.205	6.88387e-11	4	Znfx1
Clec2d	3.76043e-15	0.190491	0.982	0.968	7.13391e-11	4	Clec2d
Adar	5.06764e-15	0.152556	0.451	0.314	9.61383e-11	4	Adar
H2-Ab1	5.94314e-15	0.358145	0.626	0.509	1.12747e-10	4	H2-Ab1
H2-Q4	6.05564e-15	0.179103	0.907	0.877	1.14881e-10	4	H2-Q4
Usp25	9.07885e-15	0.16413	0.594	0.456	1.72235e-10	4	Usp25
Hsh2d	1.1209e-14	0.139182	0.388	0.243	2.12646e-10	4	Hsh2d
Nmi	1.26451e-14	0.161339	0.632	0.524	2.3989e-10	4	Nmi
Tapbp	2.44486e-14	0.193938	0.742	0.647	4.63814e-10	4	Tapbp
H2-Eb1	3.96061e-14	0.331441	0.588	0.459	7.51367e-10	4	H2-Eb1
Myl101	4.26811e-14	0.323455	0.716	0.62	8.09704e-10	4	Myl10
Ddx5	1.47352e-13	0.155249	0.994	0.99	2.79541e-09	4	Ddx5
H2-Q6	1.92082e-13	0.166635	0.883	0.838	3.644e-09	4	H2-Q6
Etnk1	2.33964e-13	0.173461	0.771	0.703	4.43852e-09	4	Etnk1
Tapbpl	3.87125e-13	0.154039	0.503	0.364	7.34415e-09	4	Tapbpl
Mgst11	4.23176e-13	0.150249	0.513	0.366	8.02807e-09	4	Mgst1
Tap2	4.56149e-13	0.151453	0.69	0.587	8.65361e-09	4	Tap2
Btg1	4.64286e-13	0.147402	0.682	0.556	8.80797e-09	4	Btg1
Cd27	1.00359e-12	0.178789	0.839	0.752	1.90391e-08	4	Cd27
Ltb1	1.05643e-12	0.343204	0.934	0.88	2.00415e-08	4	Ltb
Tmbim6	2.28088e-12	0.138659	0.926	0.884	4.32705e-08	4	Tmbim6
Sp110	2.54945e-12	0.154334	0.734	0.638	4.83657e-08	4	Sp110
H2-DMa	2.57218e-12	0.176393	0.841	0.779	4.87969e-08	4	H2-DMa
Batf2	3.12713e-12	0.113854	0.268	0.155	5.93247e-08	4	Batf2
Rgs11	3.71315e-12	0.252706	0.626	0.51	7.04422e-08	4	Rgs1
Casp4	6.02174e-12	0.155144	0.584	0.466	1.14238e-07	4	Casp4
Srsf5	7.2095e-12	0.142777	0.98	0.961	1.36771e-07	4	Srsf5
Il2rg	1.57314e-11	0.177534	0.66	0.549	2.98439e-07	4	Il2rg
Trim25	3.70863e-11	0.139087	0.469	0.342	7.03564e-07	4	Trim25
Lgals8	5.24557e-11	0.12249	0.503	0.382	9.95137e-07	4	Lgals8
Il18bp	6.13439e-11	0.126073	0.276	0.167	1.16375e-06	4	Il18bp
Napsa	6.63376e-11	0.128279	0.885	0.858	1.25849e-06	4	Napsa
Zc3hav1	7.75327e-11	0.143784	0.519	0.417	1.47087e-06	4	Zc3hav1
Neurl31	8.15984e-11	0.156969	0.67	0.566	1.548e-06	4	Neurl3
Chmp4b	9.36231e-11	0.148922	0.905	0.855	1.77612e-06	4	Chmp4b
Tor1aip1	9.94325e-11	0.163862	0.565	0.457	1.88633e-06	4	Tor1aip1
Ptpre1	1.05111e-10	0.160213	0.827	0.779	1.99406e-06	4	Ptpre
Limd21	1.10062e-10	0.14723	0.962	0.936	2.08799e-06	4	Limd2
Ehd4	1.24454e-10	0.147548	0.517	0.409	2.36102e-06	4	Ehd4
Nlrc5	1.57497e-10	0.11002	0.326	0.217	2.98787e-06	4	Nlrc5
Ubc	1.73129e-10	0.14725	0.966	0.954	3.28444e-06	4	Ubc
Ogfr	3.23513e-10	0.136253	0.586	0.487	6.13737e-06	4	Ogfr
Rnase6	3.36124e-10	0.144154	0.421	0.305	6.3766e-06	4	Rnase6
H2-Q7	3.5229e-10	0.136732	0.994	0.989	6.68328e-06	4	H2-Q7
Socs1	4.27814e-10	0.171977	0.417	0.31	8.11607e-06	4	Socs1
Lcp11	4.90438e-10	0.146992	0.861	0.817	9.3041e-06	4	Lcp1
Tor3a	6.03439e-10	0.133784	0.39	0.284	1.14478e-05	4	Tor3a
Ptprc	6.1509e-10	0.141927	0.803	0.745	1.16689e-05	4	Ptprc
H3f3b	7.22205e-10	0.102023	1	1	1.3701e-05	4	H3f3b
Ncoa71	7.41809e-10	0.178026	0.664	0.578	1.40729e-05	4	Ncoa7
Pml	7.72008e-10	0.141742	0.575	0.474	1.46458e-05	4	Pml
Kansl1l	8.59393e-10	0.117255	0.431	0.317	1.63035e-05	4	Kansl1l
Nceh11	9.21592e-10	0.132738	0.795	0.71	1.74835e-05	4	Nceh1
Cd53	9.69005e-10	0.109612	0.268	0.161	1.8383e-05	4	Cd53
Xist2	1.55343e-09	0.243955	0.67	0.506	2.94701e-05	4	Xist
Saraf	1.65131e-09	0.109586	0.901	0.871	3.1327e-05	4	Saraf
Lst11	2.85589e-09	0.175559	0.936	0.911	5.41791e-05	4	Lst1
Ascc3	3.10451e-09	0.122223	0.521	0.415	5.88956e-05	4	Ascc3
Vim1	3.27192e-09	0.133339	0.903	0.859	6.20717e-05	4	Vim
Laptm4a1	3.4611e-09	0.113109	0.94	0.951	6.56605e-05	4	Laptm4a
Irf2	3.72875e-09	0.133522	0.93	0.911	7.0738e-05	4	Irf2
Ccl41	4.26747e-09	0.129692	0.616	0.504	8.09581e-05	4	Ccl4
Malat11	4.94758e-09	0.113678	1	1	9.38605e-05	4	Malat1
Cwf19l2	5.23103e-09	0.114097	0.73	0.647	9.92379e-05	4	Cwf19l2
Tnfsf10	7.27711e-09	0.11877	0.421	0.318	0.000138054	4	Tnfsf10
Arl6ip1	8.11647e-09	0.116136	0.924	0.916	0.000153978	4	Arl6ip1
Cd47	9.03078e-09	0.125348	0.98	0.981	0.000171323	4	Cd47
Ypel31	2.43572e-08	0.119772	0.903	0.854	0.00046208	4	Ypel3
Il15	3.02427e-08	0.103758	0.4	0.292	0.000573735	4	Il15
Gimap11	3.22248e-08	0.111143	0.992	0.985	0.000611337	4	Gimap1
Ddx24	4.04317e-08	0.114166	0.849	0.817	0.000767031	4	Ddx24
Pik3ip11	4.45484e-08	0.129861	0.839	0.777	0.000845128	4	Pik3ip1
Znrf1	5.08924e-08	0.112532	0.674	0.61	0.00096548	4	Znrf1
Stxbp4	5.48548e-08	0.228092	0.525	0.43	0.00104065	4	Stxbp4
Pcp4l1	5.61629e-08	0.110003	0.471	0.355	0.00106547	4	Pcp4l1
Plac81	6.91595e-08	0.255151	0.441	0.339	0.00131202	4	Plac8
Arhgap17	7.22782e-08	0.105325	0.535	0.44	0.00137119	4	Arhgap17
Mycbp2	1.01411e-07	0.143959	0.859	0.808	0.00192386	4	Mycbp2
Glipr11	1.38575e-07	0.116166	0.753	0.669	0.00262891	4	Glipr1
Prtn31	2.02209e-07	0.110679	0.99	0.973	0.0038361	4	Prtn3
Ogt1	2.36646e-07	0.104674	0.93	0.926	0.0044894	4	Ogt
Wnk1	2.41271e-07	0.103727	0.777	0.725	0.00457715	4	Wnk1
Pnisr	2.45793e-07	0.117387	0.934	0.918	0.00466294	4	Pnisr
Pcgf5	2.61631e-07	0.111335	0.69	0.607	0.00496341	4	Pcgf5
Cnrip1	2.67148e-07	0.111105	0.431	0.333	0.00506807	4	Cnrip1
Pnrc11	2.81358e-07	0.111536	0.974	0.962	0.00533764	4	Pnrc1
Zcchc6	2.84373e-07	0.120326	0.7	0.648	0.00539485	4	Zcchc6
Idnk	3.26026e-07	0.126237	0.69	0.622	0.00618503	4	Idnk
Adipor2	3.2701e-07	0.10204	0.676	0.621	0.00620371	4	Adipor2
Hlf1	3.34558e-07	0.108505	0.974	0.952	0.00634689	4	Hlf
H2-M3	3.425e-07	0.112971	0.555	0.488	0.00649757	4	H2-M3
Nt5c3	3.61549e-07	0.106431	0.905	0.86	0.00685894	4	Nt5c3
Sox41	4.10611e-07	0.204704	0.811	0.767	0.00778971	4	Sox4
Mtdh	4.27674e-07	0.114275	0.956	0.949	0.00811341	4	Mtdh
Zbtb201	4.31083e-07	0.113591	0.875	0.842	0.00817808	4	Zbtb20
Fcho2	5.63485e-07	0.102136	0.696	0.634	0.0106899	4	Fcho2
Tmsb102	6.25868e-07	0.118072	0.996	0.991	0.0118733	4	Tmsb10
Pla2g16	6.26574e-07	0.109529	0.867	0.819	0.0118867	4	Pla2g16
Celf2	6.3158e-07	0.128678	0.928	0.912	0.0119817	4	Celf2
Dapp1	6.44656e-07	0.11443	0.928	0.891	0.0122298	4	Dapp1
Stat3	6.50592e-07	0.113531	0.706	0.658	0.0123424	4	Stat3
Sp140	7.82654e-07	0.107517	0.511	0.431	0.0148477	4	Sp140
Grn	9.69549e-07	0.108138	0.638	0.571	0.0183933	4	Grn
F11r	1.41664e-06	0.104388	0.596	0.521	0.0268751	4	F11r
Ppa11	1.43893e-06	0.124687	0.867	0.822	0.027298	4	Ppa1
Calr1	1.47979e-06	0.133571	0.976	0.968	0.0280731	4	Calr
Vmp11	1.63225e-06	0.111201	0.847	0.808	0.0309654	4	Vmp1
Skap2	1.67831e-06	0.107802	0.807	0.783	0.0318392	4	Skap2
Rtn4	2.41635e-06	0.106521	0.734	0.692	0.0458406	4	Rtn4
Gtpbp2	2.69132e-06	0.101688	0.676	0.604	0.051057	4	Gtpbp2
Sh3glb1	3.35915e-06	0.10193	0.859	0.829	0.0637264	4	Sh3glb1
Rbm5	3.43982e-06	0.113124	0.779	0.741	0.0652569	4	Rbm5
Mcl1	3.51141e-06	0.130355	0.771	0.748	0.066615	4	Mcl1
Clk1	4.06574e-06	0.106735	0.847	0.82	0.0771312	4	Clk1
Eef2k	5.86456e-06	0.10589	0.634	0.568	0.111257	4	Eef2k
Zfp36	6.41564e-06	0.14861	0.29	0.214	0.121711	4	Zfp36
Gimap62	6.52366e-06	0.110526	0.915	0.898	0.12376	4	Gimap6
Snw1	6.96195e-06	0.105699	0.889	0.877	0.132075	4	Snw1
Rab381	7.30727e-06	0.106962	0.913	0.907	0.138626	4	Rab38
Gcnt21	7.74629e-06	0.110377	0.845	0.811	0.146955	4	Gcnt2
Crebrf1	7.95288e-06	0.100084	0.626	0.564	0.150874	4	Crebrf
Spn	1.69243e-05	0.107826	0.738	0.702	0.321071	4	Spn
Plxna4os1	2.44952e-05	0.113542	0.495	0.422	0.464699	4	Plxna4os1
H2-DMb1	2.56591e-05	0.106408	0.608	0.562	0.486779	4	H2-DMb1
Slfn21	4.19355e-05	0.115928	0.6	0.511	0.795559	4	Slfn2
Psme21	4.36004e-05	0.10649	0.815	0.785	0.827143	4	Psme2
Snap231	0.000141465	0.10021	0.64	0.593	1	4	Snap23
Gmfg1	0.000172111	0.102911	0.889	0.875	1	4	Gmfg
Tnip31	0.000196533	0.128699	0.644	0.582	1	4	Tnip3
Fut8	0.00038049	0.106047	0.823	0.797	1	4	Fut8
Hspa51	0.00418906	0.103241	0.722	0.696	1	4	Hspa5
