# Supplementary material for: Hematopoiesis under telomere attrition at the single-cell resolution
Source: Nat Commun. 2021 Nov 25;12:6850. doi: 10.1038/s41467-021-27206-7 (PMC8617077; doi:10.1038/s41467-021-27206-7)
Supplement: Supplementary file 13 — Dataset 11 [file 41467_2021_27206_MOESM13_ESM.xlsx]

## Sheet: Suppl. Table 11
Supplementary Dataset 11: scRNA-seq cluster markers of HSPCs from HDs and TERT-mutant patients without any clinical manifestation of hematological disorders.
gene	p_val	avg_logFC	pct.1	pct.2	p_val_adj	cluster
ZFAS1	0	0.657959	0.994	0.997	0	0
RPL32	9.21173e-275	0.251956	0.998	1	2.20833e-270	0
RPS24	1.48648e-273	0.271118	1	1	3.56354e-269	0
TPT1	1.81775e-259	0.371074	0.999	1	4.35769e-255	0
AVP	1.48086e-255	0.720598	0.81	0.282	3.55007e-251	0
RPL11	2.24263e-245	0.263349	1	1	5.37626e-241	0
NACA	1.34006e-239	0.295138	0.999	1	3.21254e-235	0
RPL35A	9.13631e-237	0.315216	0.998	1	2.19025e-232	0
RPS3A	3.4419e-234	0.242453	0.999	1	8.25127e-230	0
RPL30	3.18839e-223	0.304145	0.998	1	7.64353e-219	0
SNHG7	1.44641e-220	0.575647	0.98	0.933	3.46747e-216	0
RPS15A	1.418e-217	0.236424	1	1	3.39938e-213	0
RPL5	2.1342e-217	0.262279	1	1	5.11633e-213	0
RPL13	1.80308e-214	0.219323	1	1	4.32252e-210	0
RPS18	8.18519e-204	0.215779	1	1	1.96224e-199	0
RACK1	1.50853e-202	0.266019	0.998	1	3.6164e-198	0
RPL34	8.75886e-201	0.341903	0.999	1	2.09976e-196	0
HOPX	9.37594e-192	0.625666	0.814	0.401	2.24769e-187	0
CD37	2.10985e-190	0.488335	0.966	0.887	5.05795e-186	0
RPL26	7.99858e-187	0.244384	0.998	1	1.9175e-182	0
RPL10	2.68379e-185	0.216108	0.999	1	6.43384e-181	0
RPS15	6.88749e-184	0.173059	0.997	1	1.65114e-179	0
RPL29	9.38513e-183	0.207399	0.998	1	2.2499e-178	0
RPS27A	1.98783e-182	0.210357	0.998	1	4.76543e-178	0
RPS23	7.98144e-181	0.177362	0.999	1	1.91339e-176	0
RPL3	2.98868e-179	0.20831	0.999	1	7.16476e-175	0
RPL15	3.78575e-179	0.201028	0.999	1	9.07557e-175	0
RPS9	2.75611e-178	0.21187	1	1	6.60721e-174	0
RPS3	1.37025e-175	0.218779	0.999	1	3.2849e-171	0
RPL39	6.89007e-173	0.303178	1	1	1.65176e-168	0
BTF3	2.50135e-171	0.261009	0.996	0.997	5.99648e-167	0
EPB41L4A-AS1	7.65562e-168	0.434024	0.957	0.908	1.83528e-163	0
RPS12	1.75355e-166	0.200725	1	1	4.20378e-162	0
CRHBP	2.84898e-165	0.400219	0.651	0.239	6.82985e-161	0
AIF1	7.42619e-165	0.440584	0.988	0.904	1.78028e-160	0
RPL24	7.46115e-165	0.186206	0.996	1	1.78866e-160	0
RPL18	5.24298e-162	0.179536	0.999	1	1.2569e-157	0
FAU	2.78577e-160	0.205569	0.997	1	6.67832e-156	0
SNHG8	3.84342e-160	0.421049	0.983	0.975	9.21384e-156	0
RPL12	4.20448e-160	0.220178	0.999	1	1.00794e-155	0
EIF3E	4.18521e-157	0.34594	0.991	0.991	1.00332e-152	0
RPL19	1.55997e-155	0.164398	1	1	3.73971e-151	0
RPS27	1.53887e-147	0.291925	0.997	1	3.68912e-143	0
CD52	5.37361e-146	0.499845	0.892	0.57	1.28821e-141	0
PFDN5	6.84018e-143	0.254281	0.993	0.997	1.6398e-138	0
RPS19	1.4204e-140	0.171137	0.997	1	3.40513e-136	0
ICAM3	6.58082e-135	0.395724	0.93	0.825	1.57762e-130	0
HLA-E	4.73091e-131	0.422079	0.975	0.958	1.13414e-126	0
BEX2	4.41773e-129	0.373242	0.843	0.589	1.05906e-124	0
SPINK2	6.6564e-128	0.502548	0.925	0.619	1.59574e-123	0
RPL38	1.55337e-125	0.218873	0.996	0.999	3.72389e-121	0
RPL22	1.05963e-120	0.16008	0.999	1	2.54026e-116	0
MDK	7.67902e-119	0.42258	0.661	0.358	1.84089e-114	0
COMMD6	1.36324e-117	0.35229	0.981	0.982	3.26811e-113	0
RPS13	2.94967e-116	0.168891	0.998	1	7.07124e-112	0
RPL10A	1.49314e-115	0.216881	0.997	1	3.57951e-111	0
RPS14	2.75557e-114	0.15578	0.999	1	6.60592e-110	0
NPR3	1.85784e-112	0.383355	0.78	0.566	4.45381e-108	0
RPS2	4.84383e-112	0.194739	1	1	1.16121e-107	0
AC011139.1	2.90553e-110	0.642819	0.443	0.156	6.96544e-106	0
RPL7A	3.44584e-108	0.154478	0.999	1	8.26071e-104	0
NOP53	3.03194e-106	0.264779	0.987	0.99	7.26847e-102	0
RPL9	4.67195e-104	0.155033	0.999	1	1.12001e-99	0
HINT1	1.42859e-103	0.209608	0.993	0.999	3.42476e-99	0
MLLT3	1.30846e-101	0.397112	0.802	0.591	3.13677e-97	0
RPS29	6.31571e-101	0.211043	0.999	1	1.51407e-96	0
RPS8	2.20832e-100	0.127427	0.999	1	5.29401e-96	0
CIRBP	6.5216e-98	0.290681	0.985	0.984	1.56342e-93	0
RPS10	8.01621e-98	0.257777	0.992	0.997	1.92173e-93	0
BST2	7.18767e-97	0.355208	0.926	0.837	1.7231e-92	0
LINC02573	2.96286e-92	0.299515	0.575	0.338	7.10287e-88	0
RPL18A	7.01011e-92	0.137647	0.998	1	1.68053e-87	0
EEF1A1	1.69389e-90	0.124595	0.999	1	4.06075e-86	0
MSI2	1.36393e-88	0.318808	0.927	0.877	3.26975e-84	0
RPS4X	1.70109e-87	0.217893	1	1	4.07803e-83	0
C6orf48	3.9721e-86	0.324298	0.944	0.934	9.52231e-82	0
EBPL	1.50375e-85	0.288583	0.967	0.94	3.60494e-81	0
IL18	3.17575e-85	0.355772	0.788	0.677	7.61322e-81	0
NRIP1	1.23614e-84	0.384209	0.91	0.839	2.96341e-80	0
ZBTB20	3.55402e-83	0.417919	0.729	0.557	8.52005e-79	0
FAM30A	7.12057e-83	0.430498	0.884	0.78	1.70702e-78	0
AC026369.3	5.68952e-80	0.204175	0.304	0.101	1.36395e-75	0
RPL37	8.97189e-80	0.187291	1	1	2.15083e-75	0
RPS7	6.58422e-76	0.127829	0.998	1	1.57843e-71	0
PCDH9	8.3767e-76	0.320357	0.467	0.226	2.00815e-71	0
RPL28	9.12782e-74	0.107238	0.999	1	2.18821e-69	0
HIST3H2A	9.96004e-73	0.301729	0.607	0.414	2.38772e-68	0
RPL36	1.76782e-72	0.188479	0.999	1	4.23799e-68	0
RPS25	1.60966e-71	0.109191	0.997	1	3.85884e-67	0
RBPMS	7.30716e-71	0.196631	0.386	0.17	1.75175e-66	0
EGFL7	1.25879e-67	0.289793	0.908	0.836	3.0177e-63	0
BIN1	1.03845e-64	0.212791	0.496	0.281	2.48948e-60	0
UQCRB	6.0199e-64	0.168843	0.984	0.996	1.44315e-59	0
SYPL1	5.56904e-61	0.28363	0.842	0.809	1.33507e-56	0
RPS28	1.35792e-60	0.159097	0.998	1	3.25534e-56	0
RPS21	6.13287e-59	0.182449	0.997	1	1.47023e-54	0
PNRC1	4.70074e-58	0.2511	0.973	0.97	1.12691e-53	0
FXYD5	1.85416e-57	0.228412	0.96	0.965	4.44498e-53	0
ANGPT1	5.11777e-57	0.243425	0.494	0.289	1.22688e-52	0
H2AFY	6.59892e-57	0.202889	0.986	0.988	1.58196e-52	0
BEX1	4.95487e-55	0.294964	0.434	0.224	1.18783e-50	0
HSD17B11	1.34052e-54	0.267816	0.795	0.753	3.21363e-50	0
SMIM26	7.25075e-54	0.237368	0.898	0.887	1.73822e-49	0
MTURN	1.59785e-52	0.254527	0.677	0.569	3.83053e-48	0
HLA-DPB1	9.5631e-52	0.266658	0.922	0.896	2.29256e-47	0
LINC01122	6.59466e-50	0.16119	0.314	0.142	1.58094e-45	0
IDS	3.25133e-49	0.244524	0.685	0.526	7.79442e-45	0
ZFP36L2	4.22695e-49	0.405679	0.877	0.867	1.01333e-44	0
RPL31	1.25728e-48	0.1505	0.994	0.999	3.01407e-44	0
AJ009632.2	3.67098e-48	0.15402	0.313	0.139	8.80045e-44	0
TOMM7	4.06551e-47	0.15944	0.984	0.988	9.74625e-43	0
HEMGN	5.65157e-47	0.189117	0.4	0.21	1.35485e-42	0
PTMS	6.41314e-47	0.222965	0.657	0.504	1.53742e-42	0
NSA2	4.67529e-46	0.209446	0.977	0.979	1.12081e-41	0
PRKG2	6.33651e-46	0.181746	0.343	0.183	1.51905e-41	0
TAF1D	8.12704e-46	0.243176	0.916	0.915	1.9483e-41	0
SERPINB6	1.20136e-45	0.222635	0.835	0.741	2.88001e-41	0
GMFG	2.08589e-45	0.18612	0.977	0.987	5.00051e-41	0
DDAH2	3.63445e-45	0.239026	0.857	0.81	8.71288e-41	0
MALAT1	1.05362e-44	0.211142	0.996	1	2.52584e-40	0
LAPTM4B	1.29926e-44	0.238776	0.749	0.66	3.11471e-40	0
CRYGD	1.65384e-44	0.225261	0.602	0.462	3.96475e-40	0
ADGRG6	5.4025e-44	0.148546	0.269	0.117	1.29514e-39	0
CTSF	6.87844e-44	0.166053	0.349	0.19	1.64897e-39	0
MT-ND3	1.68938e-43	0.263837	0.989	1	4.04995e-39	0
LYSMD2	2.10873e-42	0.226407	0.536	0.407	5.05525e-38	0
N4BP2L2	3.41968e-42	0.212309	0.891	0.864	8.19801e-38	0
UBXN1	9.86658e-42	0.210583	0.911	0.895	2.36532e-37	0
CLEC9A	2.59597e-41	0.123798	0.284	0.128	6.22331e-37	0
TNFRSF14	2.70443e-41	0.201568	0.493	0.349	6.48334e-37	0
RAB13	3.08093e-41	0.219435	0.763	0.704	7.38591e-37	0
CAMLG	3.55162e-41	0.199141	0.901	0.88	8.51429e-37	0
AC004130.1	6.84171e-41	0.113587	0.234	0.1	1.64016e-36	0
IGBP1	7.48101e-41	0.22155	0.793	0.763	1.79342e-36	0
YPEL3	1.53498e-40	0.209333	0.642	0.538	3.67981e-36	0
RPL41	1.63773e-40	0.112902	1	1	3.92613e-36	0
PRDX1	1.73737e-40	0.269571	0.931	0.947	4.165e-36	0
RPL36A	2.48727e-40	0.19179	0.988	0.993	5.96273e-36	0
RARRES3	2.85894e-40	0.203914	0.592	0.47	6.85373e-36	0
GABPB1-AS1	1.10447e-39	0.280736	0.775	0.702	2.64774e-35	0
CHRM3	6.87956e-39	0.12939	0.243	0.113	1.64924e-34	0
TAOK3	9.57728e-39	0.262906	0.817	0.799	2.29596e-34	0
MYCT1	1.41697e-38	0.197412	0.396	0.239	3.39689e-34	0
SELL	2.65777e-38	0.205686	0.811	0.614	6.37147e-34	0
CSF3R	7.36852e-38	0.201755	0.65	0.443	1.76646e-33	0
CASP4	2.60421e-37	0.19122	0.736	0.705	6.24307e-33	0
MMRN1	4.5326e-37	0.179331	0.446	0.283	1.0866e-32	0
SLC1A6	8.2641e-37	0.102362	0.2	0.08	1.98115e-32	0
TFPI	1.1818e-36	0.223027	0.627	0.543	2.83313e-32	0
TMEM98	3.31104e-36	0.137434	0.275	0.139	7.93755e-32	0
MEIS1	1.952e-35	0.17984	0.402	0.261	4.67952e-31	0
EIF3D	4.91367e-35	0.190712	0.949	0.95	1.17795e-30	0
SSBP2	5.57134e-35	0.195431	0.665	0.582	1.33562e-30	0
PNISR	6.32839e-35	0.161735	0.981	0.981	1.5171e-30	0
VAMP5	1.22832e-34	0.177413	0.735	0.606	2.94464e-30	0
BEX5	1.46194e-34	0.149152	0.333	0.183	3.50471e-30	0
NPDC1	2.26424e-34	0.189389	0.642	0.479	5.42806e-30	0
KRT8	7.28054e-34	0.171134	0.34	0.202	1.74536e-29	0
ITM2B	8.60381e-34	0.158544	0.962	0.973	2.06259e-29	0
ATP6V1G1	9.34411e-34	0.155619	0.964	0.961	2.24006e-29	0
SNHG12	5.69844e-33	0.222235	0.502	0.397	1.36609e-28	0
CCDC175	5.74408e-33	0.11917	0.231	0.11	1.37703e-28	0
IGSF10	9.26418e-33	0.174827	0.458	0.321	2.2209e-28	0
RABAC1	2.06649e-32	0.170712	0.871	0.837	4.954e-28	0
CALN1	2.54752e-32	0.137749	0.307	0.175	6.10717e-28	0
HOXB2	2.91664e-32	0.190934	0.386	0.261	6.99207e-28	0
HTR1F	3.50557e-32	0.17327	0.363	0.235	8.40391e-28	0
HLA-DPA1	5.84964e-32	0.157096	0.93	0.905	1.40233e-27	0
EVA1B	2.03917e-31	0.16884	0.634	0.509	4.88851e-27	0
PHLDB2	2.7354e-31	0.126994	0.214	0.096	6.55757e-27	0
SOCS2	5.05145e-31	0.178794	0.588	0.473	1.21098e-26	0
LYL1	6.97491e-31	0.233526	0.837	0.796	1.6721e-26	0
PTPRC	1.8602e-30	0.19564	0.834	0.816	4.45946e-26	0
SMIM24	4.3112e-30	0.192209	0.742	0.574	1.03352e-25	0
EIF4A2	8.56035e-30	0.202125	0.913	0.931	2.05217e-25	0
EIF1B	9.27228e-30	0.203167	0.873	0.874	2.22284e-25	0
CD164	9.85479e-30	0.272713	0.924	0.934	2.36249e-25	0
HLF	2.67411e-29	0.105983	0.267	0.135	6.41064e-25	0
NEAT1	4.03859e-29	0.16896	0.958	0.939	9.68172e-25	0
FAM117A	4.86893e-29	0.20879	0.575	0.489	1.16723e-24	0
CYTL1	7.73748e-29	0.198349	0.792	0.689	1.85491e-24	0
SMDT1	7.83941e-29	0.163279	0.876	0.894	1.87934e-24	0
ACAP1	8.96009e-29	0.19489	0.669	0.636	2.148e-24	0
CD34	2.14668e-28	0.193818	0.71	0.631	5.14623e-24	0
RAMP1	4.4657e-28	0.155001	0.392	0.259	1.07056e-23	0
UXT	4.49136e-28	0.141231	0.948	0.962	1.07671e-23	0
RGS10	4.61879e-28	0.190903	0.742	0.697	1.10726e-23	0
EIF1	9.31456e-28	0.103012	0.996	0.999	2.23298e-23	0
HMGA2	1.43639e-27	0.172288	0.402	0.292	3.44345e-23	0
PBX1	1.56098e-27	0.168266	0.435	0.302	3.74214e-23	0
OPTN	2.34657e-27	0.150044	0.38	0.258	5.62543e-23	0
GLIPR1	2.86444e-27	0.18517	0.574	0.446	6.86693e-23	0
RPS5	5.78999e-27	0.104041	0.998	0.999	1.38803e-22	0
KRT18	7.76558e-27	0.181837	0.403	0.281	1.86164e-22	0
VAV3	2.2639e-26	0.198205	0.604	0.549	5.42725e-22	0
RPS4Y1	2.58023e-26	0.333189	0.593	0.474	6.1856e-22	0
RPL17	9.0693e-26	0.174303	0.92	0.92	2.17418e-21	0
BEX4	1.2133e-25	0.159742	0.842	0.827	2.90865e-21	0
RIC3	2.01272e-25	0.101021	0.267	0.146	4.82509e-21	0
IL12A-AS1	2.47521e-25	0.103508	0.206	0.1	5.93381e-21	0
DAPK1	2.62482e-25	0.170275	0.421	0.32	6.29248e-21	0
MBOAT7	5.25758e-25	0.156395	0.544	0.453	1.2604e-20	0
PREX2	6.83618e-25	0.101399	0.231	0.119	1.63884e-20	0
EIF3H	7.27159e-25	0.11987	0.974	0.984	1.74322e-20	0
MSRB3	1.20196e-24	0.172014	0.663	0.605	2.88146e-20	0
HLA-DRA	1.21756e-24	0.116195	0.947	0.932	2.91885e-20	0
SPTBN1	1.42623e-24	0.195739	0.615	0.52	3.41911e-20	0
SERPINB1	1.47814e-24	0.140471	0.978	0.964	3.54354e-20	0
AC004540.2	1.60476e-24	0.107017	0.222	0.121	3.8471e-20	0
ATP2C1	1.88e-24	0.196774	0.686	0.658	4.50693e-20	0
TESPA1	1.9271e-24	0.188629	0.458	0.373	4.61984e-20	0
LST1	2.02e-24	0.13039	0.75	0.659	4.84255e-20	0
DNAJC4	2.09914e-24	0.168821	0.61	0.573	5.03226e-20	0
MYCN	2.65133e-24	0.117479	0.173	0.083	6.35603e-20	0
LAPTM4A	2.89512e-24	0.173941	0.883	0.897	6.94047e-20	0
EIF3G	4.1739e-24	0.151686	0.945	0.954	1.00061e-19	0
INPP4B	8.94965e-24	0.132327	0.301	0.188	2.1455e-19	0
LEPROT	1.27853e-23	0.165155	0.869	0.835	3.06502e-19	0
BRI3	1.6754e-23	0.128295	0.832	0.842	4.01644e-19	0
IFITM3	2.29549e-23	0.161087	0.625	0.515	5.50298e-19	0
BAALC	2.75878e-23	0.136532	0.537	0.412	6.61362e-19	0
CASC15	3.01463e-23	0.101727	0.187	0.095	7.22696e-19	0
EEF2	7.05315e-23	0.141742	0.993	0.997	1.69085e-18	0
RHOC	1.595e-22	0.120285	0.364	0.249	3.8237e-18	0
LMO2	3.92761e-22	0.16254	0.792	0.766	9.41567e-18	0
RSL1D1	3.95026e-22	0.149789	0.949	0.946	9.46996e-18	0
BEND7	7.16198e-22	0.10935	0.219	0.125	1.71694e-17	0
GUCY1A1	1.01989e-21	0.151886	0.462	0.365	2.44499e-17	0
SYF2	1.08682e-21	0.159491	0.922	0.946	2.60543e-17	0
BTG2	2.60291e-21	0.159057	0.473	0.369	6.23996e-17	0
CCNI	2.79429e-21	0.123839	0.978	0.987	6.69875e-17	0
ABRAXAS1	5.44348e-21	0.174473	0.507	0.456	1.30497e-16	0
SAT2	1.21459e-20	0.135047	0.506	0.426	2.91173e-16	0
SKAP1	1.74725e-20	0.115154	0.261	0.16	4.18869e-16	0
PROM1	2.04763e-20	0.122916	0.381	0.274	4.90879e-16	0
ERG	2.3419e-20	0.143249	0.397	0.297	5.61424e-16	0
PDLIM2	2.93688e-20	0.113196	0.335	0.232	7.04057e-16	0
RAB37	6.47817e-20	0.180537	0.576	0.528	1.55301e-15	0
C9orf43	1.62973e-19	0.107859	0.272	0.178	3.90696e-15	0
MPG	2.48926e-19	0.141284	0.745	0.769	5.9675e-15	0
RGS1	3.94779e-19	0.145685	0.181	0.097	9.46404e-15	0
RSL24D1	4.15056e-19	0.111901	0.972	0.98	9.95013e-15	0
ADAM28	7.95389e-19	0.138138	0.402	0.313	1.90678e-14	0
CNST	8.99631e-19	0.172096	0.531	0.487	2.15669e-14	0
FNIP1	3.76519e-18	0.161899	0.657	0.665	9.02628e-14	0
TMEM91	4.56004e-18	0.128984	0.34	0.252	1.09318e-13	0
AL590226.1	5.68686e-18	0.102402	0.223	0.138	1.36331e-13	0
CLEC2B	5.75877e-18	0.137774	0.795	0.787	1.38055e-13	0
JUND	6.48372e-18	0.124616	0.996	0.998	1.55434e-13	0
AKR1A1	4.73267e-17	0.132619	0.808	0.823	1.13456e-12	0
CD69	5.14339e-17	0.259456	0.564	0.481	1.23303e-12	0
ELK3	7.2933e-17	0.146812	0.42	0.351	1.74842e-12	0
ZFAND1	8.50684e-17	0.148492	0.586	0.576	2.03935e-12	0
GBP4	1.24369e-16	0.159332	0.456	0.377	2.98149e-12	0
MED12L	1.32229e-16	0.148661	0.438	0.36	3.16994e-12	0
ELMO1	1.40163e-16	0.175062	0.588	0.574	3.36012e-12	0
2021-09-06	1.79022e-16	0.139769	0.903	0.919	4.2917e-12	0
TAF7	2.94284e-16	0.1379	0.755	0.773	7.05486e-12	0
ZNRF1	7.2403e-16	0.146344	0.619	0.606	1.73572e-11	0
ZRANB2	9.26288e-16	0.128389	0.905	0.923	2.22059e-11	0
VAMP2	9.62876e-16	0.102557	0.848	0.855	2.3083e-11	0
TFEC	1.00371e-15	0.133338	0.46	0.377	2.4062e-11	0
CFH	2.09593e-15	0.111645	0.283	0.195	5.02458e-11	0
AP002387.2	2.12366e-15	0.106146	0.291	0.212	5.09105e-11	0
FHL1	2.58087e-15	0.150792	0.482	0.412	6.18711e-11	0
IFI16	4.57295e-15	0.13383	0.603	0.558	1.09627e-10	0
JUP	9.89389e-15	0.122284	0.469	0.397	2.37186e-10	0
BIN2	1.27281e-14	0.117566	0.558	0.524	3.0513e-10	0
SORL1	3.22715e-14	0.140878	0.527	0.454	7.73646e-10	0
SLC35D2	3.31383e-14	0.106033	0.339	0.265	7.94424e-10	0
LETMD1	4.23009e-14	0.132294	0.548	0.539	1.01408e-09	0
ATP8B4	9.97578e-14	0.119547	0.39	0.307	2.39149e-09	0
C3orf80	1.43308e-13	0.154932	0.282	0.213	3.43553e-09	0
PLXDC2	1.54307e-13	0.150367	0.441	0.373	3.69921e-09	0
GIMAP2	1.86772e-13	0.113986	0.281	0.208	4.47749e-09	0
SPINT2	2.03824e-13	0.110112	0.891	0.87	4.88627e-09	0
ATP6V0A1	2.41432e-13	0.144158	0.338	0.273	5.78785e-09	0
GPSM3	2.42089e-13	0.113271	0.676	0.681	5.8036e-09	0
EIF2S3	2.6289e-13	0.126085	0.849	0.896	6.30227e-09	0
COX7A2L	3.27428e-13	0.107894	0.901	0.918	7.84943e-09	0
FTH1	3.32508e-13	0.100079	0.997	0.997	7.97121e-09	0
GNAI1	4.47745e-13	0.126226	0.355	0.287	1.07338e-08	0
CARD19	4.67425e-13	0.118135	0.562	0.524	1.12056e-08	0
ARMCX1	6.35316e-13	0.102837	0.304	0.234	1.52304e-08	0
ANKRD28	7.42822e-13	0.122387	0.898	0.889	1.78077e-08	0
RAPGEF2	1.38127e-12	0.130076	0.348	0.287	3.31132e-08	0
VPS51	1.59434e-12	0.112733	0.716	0.751	3.82212e-08	0
CELF2	2.32381e-12	0.122218	0.847	0.835	5.57086e-08	0
MAX	2.73593e-12	0.129227	0.666	0.678	6.55883e-08	0
AC008105.3	7.6104e-12	0.107808	0.373	0.317	1.82444e-07	0
RNMT	8.14883e-12	0.148334	0.85	0.88	1.95352e-07	0
PCBD1	1.37568e-11	0.111356	0.645	0.65	3.29791e-07	0
TNRC6B	1.40801e-11	0.121222	0.643	0.637	3.37542e-07	0
EVI2B	2.13718e-11	0.106951	0.56	0.49	5.12347e-07	0
ZNF385D	2.14835e-11	0.149698	0.287	0.223	5.15023e-07	0
FIS1	2.68235e-11	0.103301	0.887	0.903	6.4304e-07	0
GNA15	3.05067e-11	0.144256	0.617	0.62	7.31337e-07	0
TFDP2	3.77589e-11	0.119105	0.831	0.839	9.05194e-07	0
APEX1	4.00538e-11	0.114737	0.932	0.928	9.6021e-07	0
RIPOR2	5.56548e-11	0.112128	0.566	0.557	1.33421e-06	0
H1F0	7.05222e-11	0.198017	0.447	0.404	1.69063e-06	0
PBXIP1	1.36627e-10	0.116185	0.355	0.303	3.27537e-06	0
C1orf21	1.49977e-10	0.132029	0.471	0.457	3.5954e-06	0
BNIP3L	1.56257e-10	0.120837	0.694	0.733	3.74594e-06	0
TCEAL4	5.29103e-10	0.102641	0.74	0.757	1.26842e-05	0
FTX	9.42609e-10	0.12277	0.404	0.369	2.25972e-05	0
SKIL	1.87392e-09	0.157213	0.379	0.338	4.49235e-05	0
RABGAP1	1.96154e-09	0.141626	0.367	0.331	4.70239e-05	0
HLA-DQA2	3.32464e-09	0.123479	0.233	0.169	7.97015e-05	0
UBE2B	3.82755e-09	0.109055	0.739	0.778	9.1758e-05	0
H3F3B	4.18585e-09	0.185768	0.991	0.999	0.000100347	0
MRFAP1	4.95039e-09	0.106675	0.679	0.724	0.000118676	0
ABLIM1	6.75011e-09	0.102965	0.319	0.271	0.00016182	0
DDIT4	7.41515e-09	0.102133	0.388	0.331	0.000177763	0
MTHFD2L	7.50053e-09	0.122884	0.6	0.625	0.00017981	0
COQ10B	1.47686e-08	0.114061	0.535	0.562	0.000354048	0
ARMH1	1.97286e-08	0.121825	0.73	0.717	0.000472954	0
C11orf1	2.34019e-08	0.119259	0.624	0.668	0.000561015	0
EMID1	4.78519e-08	0.109903	0.546	0.553	0.00114715	0
FBXW9	6.30528e-08	0.118586	0.348	0.331	0.00151157	0
DNAJB6	9.3249e-08	0.122586	0.889	0.93	0.00223546	0
ETS2	1.04062e-07	0.125221	0.585	0.618	0.00249468	0
SESN3	1.56888e-07	0.12422	0.373	0.349	0.00376107	0
ANKRD49	2.06414e-07	0.10953	0.497	0.508	0.00494836	0
NCOA7	3.3771e-07	0.121257	0.599	0.632	0.00809592	0
CALHM6	7.3945e-07	0.104733	0.351	0.324	0.0177268	0
CHURC1	9.46467e-07	0.107345	0.643	0.696	0.0226897	0
PLEKHA5	1.00251e-06	0.107936	0.383	0.371	0.0240332	0
HLA-DRB5	1.00906e-06	0.139965	0.295	0.238	0.0241901	0
PQBP1	1.31887e-06	0.103703	0.59	0.627	0.0316172	0
TMEM18	2.1757e-06	0.110776	0.575	0.618	0.052158	0
CEBPB	2.25283e-06	0.100581	0.374	0.355	0.0540072	0
SMIM27	5.14034e-06	0.10702	0.435	0.437	0.123229	0
BIRC2	5.62746e-06	0.119648	0.465	0.489	0.134907	0
PPP1R10	7.54771e-06	0.104979	0.451	0.457	0.180941	0
STAT3	1.01998e-05	0.135158	0.654	0.707	0.244519	0
ZKSCAN1	5.80236e-05	0.108658	0.473	0.505	1	0
TMEM159	0.000105237	0.102051	0.312	0.306	1	0
KCNQ1OT1	0.000298365	0.168542	0.269	0.245	1	0
CPPED1	0.000517811	0.193088	0.315	0.32	1	0
PRKACB	0.000726338	0.10237	0.586	0.638	1	0
PHACTR4	0.0017638	0.110568	0.607	0.662	1	0
AVP	0	1.64281	0.989	0.256	0	1
CRHBP	0	1.47192	0.855	0.209	0	1
AC011139.1	0	1.46975	0.782	0.104	0	1
BST2	0	1.04454	0.984	0.829	0	1
CLU	0	0.96683	0.831	0.373	0	1
HOPX	0	0.905118	0.952	0.381	0	1
HLA-E	0	0.824635	0.995	0.955	0	1
CD37	0	0.794978	0.99	0.883	0	1
COMMD6	0	0.705927	0.995	0.98	0	1
TPT1	0	0.688638	1	1	0	1
SELENOM	0	0.648037	0.615	0.043	0	1
HLF	0	0.585104	0.593	0.084	0	1
TCEAL2	0	0.573646	0.54	0.034	0	1
MEG3	0	0.540632	0.448	0.037	0	1
CLEC9A	0	0.530278	0.526	0.09	0	1
RPL34	0	0.529908	1	1	0	1
DLK1	0	0.50143	0.429	0.026	0	1
RPL30	0	0.495073	1	1	0	1
IL12A-AS1	0	0.464332	0.452	0.061	0	1
FAU	0	0.350128	1	0.999	0	1
RPL11	0	0.341139	1	1	0	1
RPL13	0	0.288437	1	1	0	1
HLA-DPA1	4.77945e-308	0.866583	0.988	0.896	1.14578e-303	1
CD52	1.20612e-305	0.808568	0.956	0.562	2.89144e-301	1
CDH7	6.80049e-302	0.343856	0.34	0.03	1.63028e-297	1
RPL35A	9.22735e-299	0.35359	1	0.999	2.21207e-294	1
NOP53	1.94966e-283	0.488669	0.998	0.988	4.67391e-279	1
NACA	1.70248e-282	0.319559	1	1	4.08137e-278	1
AJ009632.2	4.75043e-282	0.460076	0.515	0.108	1.13882e-277	1
BEX1	2.17084e-277	0.730123	0.648	0.191	5.20416e-273	1
PFDN5	2.28626e-277	0.405477	1	0.996	5.48086e-273	1
PDZK1IP1	1.18101e-275	0.365119	0.355	0.042	2.83124e-271	1
IDS	1.21798e-275	0.717848	0.863	0.498	2.91987e-271	1
CIRBP	4.3793e-275	0.56907	0.996	0.982	1.04985e-270	1
MLLT3	5.4082e-275	0.793395	0.888	0.579	1.29651e-270	1
CCDC42	2.52864e-274	0.556687	0.461	0.087	6.06192e-270	1
EIF4A2	3.1261e-272	0.694142	0.972	0.922	7.49419e-268	1
HLA-DQB1	3.87679e-272	0.820066	0.814	0.433	9.29384e-268	1
EMCN	4.56487e-269	0.298245	0.335	0.036	1.09434e-264	1
HLA-DQA1	8.08432e-269	0.722937	0.668	0.242	1.93805e-264	1
PCDH9	7.47902e-266	0.627124	0.642	0.199	1.79295e-261	1
RPS12	6.75228e-257	0.258708	1	1	1.61872e-252	1
PREX2	3.60911e-254	0.416398	0.442	0.086	8.65212e-250	1
RPL38	4.05502e-252	0.327345	1	0.998	9.72111e-248	1
RPS27	1.32805e-250	0.399275	1	0.999	3.18374e-246	1
PHLDB2	6.98182e-247	0.399944	0.401	0.066	1.67375e-242	1
TOMM7	5.54758e-246	0.488538	0.996	0.986	1.32992e-241	1
ZFAS1	3.96386e-245	0.492193	1	0.996	9.50256e-241	1
NRIP1	6.82909e-242	0.715818	0.958	0.832	1.63714e-237	1
RIC3	4.72803e-240	0.418144	0.481	0.113	1.13345e-235	1
HLA-DRA	8.66081e-233	0.705233	0.988	0.926	2.07626e-228	1
HLA-DPB1	2.38597e-230	0.783289	0.962	0.89	5.71989e-226	1
JAML	4.92337e-228	0.445841	0.489	0.121	1.18028e-223	1
AIF1	6.22259e-227	0.537206	0.996	0.903	1.49174e-222	1
BEX5	2.31705e-224	0.436517	0.527	0.153	5.55467e-220	1
MT-ND3	2.52008e-223	0.622796	1	0.998	6.04138e-219	1
AC026369.3	9.31277e-222	0.376444	0.418	0.084	2.23255e-217	1
HLA-DRB5	3.47407e-220	0.926475	0.575	0.193	8.32839e-216	1
RRAS	9.79085e-220	0.373389	0.402	0.082	2.34716e-215	1
RPL39	1.50242e-219	0.324782	1	1	3.60176e-215	1
HLA-DQA2	2.37535e-218	0.584856	0.489	0.128	5.69443e-214	1
FXYD5	4.50169e-218	0.493991	0.987	0.96	1.07919e-213	1
GUCY1A1	9.35955e-218	0.665892	0.68	0.331	2.24376e-213	1
RBPMS	9.24002e-217	0.416357	0.519	0.149	2.21511e-212	1
RPL9	2.93235e-216	0.239113	1	1	7.02971e-212	1
CD164	1.05466e-215	0.673389	0.96	0.928	2.52833e-211	1
CD74	2.829e-215	0.619909	0.99	0.94	6.78197e-211	1
EPB41L4A-AS1	6.4233e-214	0.520585	0.962	0.907	1.53986e-209	1
LINC01122	7.24496e-213	0.379775	0.467	0.118	1.73683e-208	1
GRASP	2.07306e-210	0.389296	0.409	0.089	4.96974e-206	1
MT-ND2	2.19621e-209	0.3656	1	0.998	5.26498e-205	1
RPL24	1.58613e-208	0.225388	1	0.999	3.80242e-204	1
HEMGN	1.81879e-208	0.495427	0.565	0.185	4.36019e-204	1
ICAM3	1.25988e-205	0.538427	0.951	0.822	3.02031e-201	1
HINT1	4.15008e-205	0.334802	1	0.997	9.94899e-201	1
SNHG7	1.86309e-203	0.537903	0.987	0.932	4.46638e-199	1
SOCS2	5.80702e-201	0.622678	0.755	0.447	1.39212e-196	1
BEX2	5.17682e-199	0.549577	0.853	0.589	1.24104e-194	1
RPS23	6.84937e-199	0.193024	1	1	1.642e-194	1
ADGRG6	1.52817e-198	0.36822	0.413	0.095	3.66348e-194	1
ITM2B	3.76824e-196	0.469566	0.983	0.97	9.03361e-192	1
FTL	2.86386e-195	0.329134	1	0.998	6.86554e-191	1
MT-CYB	4.56097e-194	0.381235	1	0.997	1.0934e-189	1
RPL32	8.69896e-193	0.206599	1	1	2.0854e-188	1
ABI3BP	1.17064e-191	0.212123	0.208	0.016	2.80637e-187	1
FOS	6.72856e-191	1.36862	0.783	0.486	1.61304e-186	1
SRSF5	9.54799e-188	0.452543	0.998	0.988	2.28894e-183	1
DIRAS3	1.21368e-187	0.169551	0.17	0.008	2.90955e-183	1
SLC1A6	3.38922e-184	0.25719	0.33	0.059	8.12499e-180	1
FTH1	4.03799e-182	0.482857	1	0.996	9.68027e-178	1
GIMAP1	5.62486e-182	0.27895	0.306	0.051	1.34845e-177	1
RPS27A	4.87207e-180	0.214894	1	1	1.16798e-175	1
RPS18	1.0348e-178	0.204317	1	1	2.48073e-174	1
LIMCH1	4.76434e-175	0.226333	0.257	0.034	1.14216e-170	1
RPL26	3.00143e-174	0.226188	1	1	7.19533e-170	1
RPL36	8.84801e-174	0.289416	1	0.999	2.12113e-169	1
RPL36AL	3.14725e-172	0.359115	0.997	0.992	7.5449e-168	1
PTPRC	2.45008e-169	0.530628	0.919	0.802	5.87358e-165	1
VAMP5	3.26382e-169	0.52969	0.826	0.593	7.82435e-165	1
MYCT1	6.20299e-169	0.444037	0.544	0.216	1.48704e-164	1
FAM30A	6.50192e-169	0.494877	0.955	0.769	1.5587e-164	1
RPS9	3.56273e-168	0.230454	1	1	8.54094e-164	1
CFH	4.64631e-167	0.40226	0.477	0.165	1.11386e-162	1
RPS24	7.78696e-165	0.204485	1	1	1.86677e-160	1
N4BP2L2	5.43535e-162	0.491527	0.93	0.858	1.30302e-157	1
DMKN	2.49147e-160	0.165918	0.162	0.01	5.9728e-156	1
PCDH17	6.06644e-157	0.17238	0.163	0.011	1.45431e-152	1
VIM	5.28662e-155	0.534373	1	0.908	1.26736e-150	1
RPS4Y1	3.02964e-153	0.725714	0.764	0.448	7.26295e-149	1
SELP	2.16119e-152	0.301915	0.34	0.076	5.18102e-148	1
DUSP1	2.43876e-152	0.858311	0.774	0.584	5.84643e-148	1
IL18	7.07202e-152	0.475267	0.831	0.67	1.69538e-147	1
ALDH1A1	1.78227e-151	0.558511	0.797	0.521	4.27264e-147	1
FXYD6	1.32679e-150	0.194225	0.2	0.022	3.18071e-146	1
TNFSF12	1.83356e-147	0.242558	0.271	0.05	4.3956e-143	1
EVA1B	2.58554e-147	0.485114	0.742	0.493	6.19831e-143	1
EID1	2.68176e-146	0.39304	0.969	0.95	6.42898e-142	1
SYPL1	4.78594e-145	0.487358	0.861	0.807	1.14733e-140	1
IFITM3	8.59969e-143	0.445271	0.773	0.492	2.0616e-138	1
NPDC1	2.58907e-142	0.421866	0.755	0.462	6.20679e-138	1
RPL41	8.61959e-142	0.229833	1	1	2.06637e-137	1
MMRN1	9.99866e-141	0.455282	0.566	0.264	2.39698e-136	1
AFDN	7.82043e-140	0.195796	0.215	0.031	1.87479e-135	1
TCEAL6	5.2984e-137	0.12596	0.109	0.003	1.27019e-132	1
TNFSF10	2.82703e-134	0.389104	0.397	0.132	6.77725e-130	1
CXCL2	6.14727e-132	0.549564	0.348	0.097	1.47369e-127	1
HLA-DMA	7.48378e-131	0.468486	0.875	0.772	1.79409e-126	1
GPAT3	8.81099e-130	0.227107	0.255	0.051	2.11226e-125	1
SCG5	1.63303e-129	0.135532	0.147	0.012	3.91487e-125	1
BCL2A1	3.17256e-129	0.248138	0.329	0.088	7.60557e-125	1
LINC00996	3.65894e-129	0.118276	0.135	0.009	8.77158e-125	1
PRDX1	5.3022e-129	0.393238	0.986	0.938	1.2711e-124	1
FAM133A	5.59178e-128	0.223811	0.234	0.042	1.34052e-123	1
SKAP1	2.11712e-126	0.299271	0.399	0.139	5.07537e-122	1
HSPA1A	3.41928e-126	0.418446	0.473	0.208	8.19704e-122	1
NR4A2	5.72674e-125	0.509616	0.455	0.183	1.37287e-120	1
KLF2	1.22451e-124	0.578258	0.309	0.08	2.93551e-120	1
NPR3	1.17786e-123	0.458479	0.763	0.57	2.8237e-119	1
SH3GL3	2.03222e-122	0.166504	0.191	0.027	4.87185e-118	1
KRT8	6.4992e-121	0.358493	0.451	0.185	1.55805e-116	1
UCHL1	8.0477e-121	0.283843	0.316	0.088	1.92928e-116	1
CD44	1.18703e-120	0.3959	0.94	0.863	2.84566e-116	1
SELENOP	1.13923e-119	0.453378	0.55	0.299	2.73107e-115	1
LMO2	3.03686e-119	0.452639	0.852	0.756	7.28028e-115	1
EIF3E	6.00919e-118	0.297132	0.995	0.99	1.44058e-113	1
HSD17B14	1.77941e-117	0.144462	0.168	0.021	4.26579e-113	1
SPINK2	1.02193e-116	0.374407	0.984	0.611	2.44988e-112	1
PGM5	1.87577e-114	0.173432	0.202	0.034	4.49679e-110	1
ANGPT1	4.74412e-114	0.399737	0.552	0.281	1.13731e-109	1
MIR99AHG	1.21961e-113	0.17944	0.205	0.036	2.92378e-109	1
MDK	4.51724e-113	0.39726	0.65	0.362	1.08292e-108	1
PTGS1	6.44494e-113	0.360312	0.455	0.204	1.54505e-108	1
JUNB	3.64436e-111	0.931245	0.749	0.615	8.73662e-107	1
SNHG12	5.90521e-111	0.428238	0.605	0.381	1.41566e-106	1
HOXB-AS3	6.37371e-111	0.210574	0.268	0.066	1.52797e-106	1
SMIM26	1.0637e-110	0.347934	0.91	0.885	2.55e-106	1
CEBPB	3.59427e-110	0.497634	0.556	0.326	8.61653e-106	1
MSRB3	3.88474e-109	0.401621	0.749	0.592	9.31288e-105	1
RPL5	5.12283e-109	0.192646	1	1	1.2281e-104	1
RHOC	6.71721e-109	0.333259	0.483	0.23	1.61032e-104	1
RASSF9	8.42147e-109	0.106767	0.111	0.007	2.01888e-104	1
MIR155HG	1.18549e-107	0.34012	0.439	0.188	2.84196e-103	1
RPS3	1.79171e-105	0.176604	1	0.999	4.29527e-101	1
MT-ATP8	7.96909e-105	0.476078	0.924	0.842	1.91043e-100	1
GABARAPL2	1.56522e-104	0.36296	0.842	0.781	3.7523e-100	1
HLA-DRB1	1.86694e-104	0.484856	0.958	0.871	4.47562e-100	1
RASSF6	3.56939e-103	0.109542	0.123	0.011	8.55689e-99	1
ANKRD28	5.18205e-103	0.447991	0.927	0.885	1.24229e-98	1
RPL12	1.47387e-102	0.187642	1	1	3.53332e-98	1
SERP1	1.54414e-101	0.308373	0.988	0.984	3.70176e-97	1
AREG	7.8704e-101	0.876288	0.612	0.351	1.88677e-96	1
RPS15	1.93097e-100	0.131583	1	1	4.62912e-96	1
EGFL7	6.81447e-100	0.388004	0.926	0.834	1.63363e-95	1
CXCL3	9.63676e-99	0.366421	0.273	0.075	2.31022e-94	1
RARRES3	1.17907e-98	0.361838	0.647	0.462	2.82658e-94	1
SNHG8	2.18351e-98	0.325693	0.986	0.975	5.23453e-94	1
BEX4	4.16552e-98	0.348428	0.873	0.823	9.98601e-94	1
SAT2	9.51862e-98	0.372908	0.603	0.41	2.2819e-93	1
GSTM5	1.95419e-95	0.243892	0.297	0.095	4.68477e-91	1
RPS15A	2.15714e-94	0.150686	1	1	5.17131e-90	1
CST3	2.43745e-94	0.371223	0.927	0.796	5.84331e-90	1
FOSB	7.62412e-94	0.511644	0.511	0.271	1.82773e-89	1
OXT	3.1079e-93	0.18198	0.203	0.043	7.45056e-89	1
MT-ND4L	3.79855e-93	0.445695	0.993	0.982	9.10627e-89	1
EIF1	1.6729e-92	0.217538	1	0.999	4.01044e-88	1
IFIT1	2.49898e-92	0.660733	0.209	0.048	5.99081e-88	1
TFPI	4.32786e-91	0.397159	0.675	0.536	1.03752e-86	1
GCSAML	7.49742e-90	0.262938	0.357	0.14	1.79736e-85	1
FAM198B	2.2607e-88	0.139541	0.155	0.025	5.41959e-84	1
TSC22D1	3.22109e-88	0.553581	0.723	0.625	7.72192e-84	1
MECOM	3.50738e-88	0.252247	0.306	0.107	8.40825e-84	1
TMEM163	1.35052e-87	0.217613	0.292	0.097	3.2376e-83	1
GIMAP7	2.0811e-87	0.170123	0.197	0.043	4.98903e-83	1
EGLN3	1.49223e-86	0.12882	0.145	0.022	3.57732e-82	1
GLIPR1	2.05479e-86	0.350369	0.658	0.433	4.92594e-82	1
TSC22D3	4.73206e-86	0.541907	0.723	0.548	1.13442e-81	1
SYTL4	7.24949e-86	0.217415	0.271	0.086	1.73792e-81	1
LAPTM4A	1.59688e-83	0.303437	0.909	0.893	3.82819e-79	1
SSBP2	2.08251e-82	0.362324	0.699	0.577	4.99239e-78	1
C16orf45	8.73324e-82	0.203661	0.267	0.087	2.09362e-77	1
RPS29	1.55097e-81	0.175314	1	1	3.71815e-77	1
PTGER4	2.1584e-81	0.415692	0.527	0.31	5.17434e-77	1
MT-ND5	2.27137e-81	0.222652	1	0.996	5.44516e-77	1
NDUFC1	8.36621e-79	0.307419	0.859	0.796	2.00563e-74	1
INPP4B	1.78966e-78	0.268449	0.382	0.176	4.29036e-74	1
ATP6V0E1	8.3529e-78	0.428466	0.661	0.554	2.00244e-73	1
B2M	3.35357e-77	0.200945	1	1	8.03952e-73	1
SERPINB6	5.77629e-77	0.312645	0.832	0.742	1.38475e-72	1
SQSTM1	2.06527e-76	0.573919	0.733	0.675	4.95108e-72	1
RPL10	6.56198e-76	0.137048	1	1	1.5731e-71	1
CTSS	5.61164e-75	0.322211	0.763	0.683	1.34528e-70	1
CYSLTR1	7.12111e-75	0.30064	0.416	0.216	1.70714e-70	1
IFIT2	3.58504e-74	1.61399	0.235	0.074	8.59443e-70	1
GBP4	5.37261e-74	0.334171	0.551	0.363	1.28798e-69	1
EEF1A1	6.62905e-74	0.10378	1	1	1.58918e-69	1
EPHA1-AS1	2.33236e-73	0.243483	0.301	0.118	5.59136e-69	1
RPS3A	8.08718e-73	0.140034	1	1	1.93874e-68	1
SETBP1	1.19651e-72	0.12334	0.133	0.022	2.8684e-68	1
KRT18	1.78334e-72	0.346675	0.468	0.271	4.27521e-68	1
NCOA7	2.74414e-72	0.39539	0.688	0.618	6.57852e-68	1
RPL15	4.4774e-72	0.129824	1	1	1.07337e-67	1
MEIS1	5.49346e-72	0.301099	0.451	0.254	1.31695e-67	1
ZNF467	3.79294e-71	0.156229	0.202	0.055	9.09282e-67	1
LYSMD2	1.27613e-69	0.3226	0.56	0.404	3.05927e-65	1
PGLYRP2	1.89294e-69	0.108866	0.127	0.022	4.53795e-65	1
RPL3	4.9343e-69	0.134573	1	1	1.1829e-64	1
S100A11	8.28698e-69	0.323069	0.434	0.242	1.98664e-64	1
NPM2	1.16851e-67	0.148689	0.179	0.046	2.80128e-63	1
RPL36A	1.45894e-67	0.241891	0.996	0.992	3.49752e-63	1
YPEL3	4.16939e-67	0.277874	0.661	0.535	9.99529e-63	1
XXYLT1-AS2	9.26272e-67	0.126446	0.173	0.042	2.22055e-62	1
PTPRN2	1.00583e-66	0.104051	0.12	0.02	2.41129e-62	1
EVI2B	2.66591e-66	0.327972	0.652	0.476	6.39099e-62	1
ISCU	2.89884e-66	0.324456	0.732	0.717	6.94938e-62	1
BRI3	1.45601e-64	0.248877	0.848	0.839	3.49048e-60	1
LINC00891	2.17532e-64	0.190933	0.22	0.073	5.21489e-60	1
NKX2-3	2.29697e-64	0.104601	0.12	0.021	5.50652e-60	1
PCBD1	3.53823e-64	0.305858	0.692	0.642	8.4822e-60	1
SPINT2	4.40417e-64	0.26919	0.875	0.872	1.05581e-59	1
CTSF	1.19891e-63	0.243281	0.368	0.188	2.87414e-59	1
MIR29B2CHG	1.20533e-63	0.251205	0.287	0.119	2.88953e-59	1
MYL9	1.52085e-63	0.104131	0.124	0.023	3.64594e-59	1
GABPB1-AS1	1.99632e-63	0.326365	0.791	0.7	4.78578e-59	1
PTGS2	2.44045e-63	0.234515	0.204	0.063	5.85048e-59	1
DPYSL3	2.67934e-63	0.154384	0.182	0.05	6.42319e-59	1
ZFP36L2	4.471e-63	0.351193	0.921	0.86	1.07183e-58	1
ADAM28	1.72072e-62	0.315954	0.469	0.303	4.12509e-58	1
RAB13	5.50495e-62	0.278213	0.759	0.705	1.3197e-57	1
PRKG2	2.30024e-61	0.251786	0.36	0.182	5.51436e-57	1
HMGA2	2.34653e-61	0.286438	0.451	0.284	5.62533e-57	1
GATA3	2.77956e-61	0.117613	0.13	0.026	6.66344e-57	1
PPDPF	1.95661e-60	0.248384	0.984	0.967	4.69058e-56	1
HOXB6	3.6502e-60	0.102549	0.12	0.022	8.75061e-56	1
EBPL	3.81212e-60	0.225739	0.96	0.942	9.13879e-56	1
PPP1R10	1.16306e-59	0.325019	0.562	0.439	2.7882e-55	1
TNFRSF14	2.55367e-59	0.272798	0.504	0.348	6.1219e-55	1
SULT1C4	3.12438e-59	0.139231	0.176	0.049	7.49009e-55	1
NR4A1	1.17618e-58	0.27598	0.253	0.096	2.81966e-54	1
JUND	1.30782e-58	0.38476	1	0.997	3.13523e-54	1
SELENOK	2.32646e-58	0.311793	0.721	0.69	5.57722e-54	1
RPS25	4.70018e-58	0.107812	1	0.999	1.12677e-53	1
AC008568.1	8.11391e-58	0.139406	0.179	0.052	1.94515e-53	1
LST1	1.06455e-57	0.265126	0.776	0.655	2.55204e-53	1
HSBP1L1	3.23056e-57	0.248283	0.353	0.188	7.74463e-53	1
CD151	8.04643e-57	0.315657	0.465	0.322	1.92897e-52	1
ENPP2	1.45843e-56	0.130341	0.158	0.041	3.4963e-52	1
MT-ATP6	2.32487e-56	0.156376	1	0.999	5.57342e-52	1
ANK3	2.65e-56	0.104306	0.128	0.028	6.35285e-52	1
RAPGEF2	6.48965e-56	0.283909	0.431	0.274	1.55576e-51	1
RPS10	6.58012e-56	0.190479	0.998	0.996	1.57745e-51	1
THRB	1.38554e-55	0.130921	0.165	0.046	3.32156e-51	1
LINC00960	1.53841e-55	0.122964	0.148	0.038	3.68804e-51	1
TPBG	2.78186e-55	0.110117	0.14	0.034	6.66895e-51	1
MEF2C	4.03539e-55	0.274543	0.755	0.669	9.67403e-51	1
AL161772.1	1.62816e-54	0.149114	0.191	0.062	3.90319e-50	1
ROBO4	3.24132e-54	0.150045	0.204	0.069	7.77041e-50	1
AL359711.2	8.04819e-54	0.196548	0.184	0.058	1.92939e-49	1
GSTM3	2.6753e-53	0.295573	0.428	0.282	6.4135e-49	1
STX17-AS1	1.94148e-52	0.12137	0.158	0.045	4.65432e-48	1
KANK1	4.03471e-52	0.175122	0.196	0.068	9.67242e-48	1
RAB34	7.06184e-52	0.293885	0.673	0.63	1.69294e-47	1
ATP1B1	8.36197e-52	0.292956	0.433	0.289	2.00461e-47	1
CALN1	2.52024e-51	0.229132	0.33	0.172	6.04176e-47	1
IL18R1	3.01047e-51	0.112897	0.124	0.028	7.21701e-47	1
SLC22A17	4.24869e-50	0.144003	0.172	0.055	1.01854e-45	1
AC009318.1	6.69628e-50	0.119064	0.146	0.04	1.6053e-45	1
CHCHD10	1.59714e-49	0.287211	0.568	0.475	3.82882e-45	1
RPL37	4.51511e-49	0.136204	1	1	1.08241e-44	1
IFI44L	1.35951e-48	0.13371	0.173	0.055	3.25915e-44	1
CMTM8	1.77985e-48	0.151243	0.252	0.108	4.26684e-44	1
C6orf48	1.93193e-48	0.252738	0.923	0.937	4.63141e-44	1
GIMAP2	6.71007e-48	0.24199	0.346	0.198	1.60861e-43	1
LIMS1	6.8622e-48	0.241108	0.798	0.763	1.64508e-43	1
KLF5	1.23461e-47	0.114313	0.14	0.038	2.95974e-43	1
NEAT1	3.79445e-47	0.303089	0.97	0.937	9.09645e-43	1
IFI27L2	3.86161e-47	0.258646	0.594	0.486	9.25744e-43	1
ELMO1	4.63739e-47	0.296713	0.62	0.569	1.11172e-42	1
NFKBIZ	7.85619e-47	0.398621	0.624	0.554	1.88336e-42	1
RABGAP1	9.37532e-47	0.284159	0.446	0.319	2.24755e-42	1
ARMCX1	4.31945e-46	0.250795	0.365	0.225	1.0355e-41	1
TMEM140	5.26835e-46	0.114659	0.14	0.039	1.26298e-41	1
EIF3D	1.23376e-45	0.214526	0.941	0.951	2.95768e-41	1
PNRC1	1.47551e-45	0.279751	0.97	0.971	3.53724e-41	1
DDX3Y	1.63917e-45	0.288158	0.535	0.36	3.92959e-41	1
SOCS3	2.96528e-45	0.168927	0.224	0.092	7.10867e-41	1
ANAPC16	3.10204e-45	0.228962	0.854	0.873	7.43652e-41	1
TGFB1I1	5.09706e-45	0.133134	0.156	0.049	1.22192e-40	1
XIRP2	5.59873e-45	0.112459	0.119	0.03	1.34218e-40	1
NME3	7.73777e-45	0.257961	0.611	0.566	1.85498e-40	1
OST4	1.1483e-44	0.194944	0.975	0.98	2.75283e-40	1
PRKACB	1.20474e-44	0.30817	0.669	0.624	2.88812e-40	1
MMP28	1.2785e-44	0.121509	0.179	0.063	3.06495e-40	1
SNRPN	1.47022e-44	0.276257	0.632	0.581	3.52457e-40	1
UBXN1	2.27644e-44	0.223794	0.877	0.9	5.4573e-40	1
GUCY1B1	2.30639e-44	0.233897	0.346	0.204	5.52912e-40	1
ARMCX2	4.51721e-44	0.104082	0.127	0.034	1.08291e-39	1
IFI16	6.48567e-44	0.272265	0.642	0.552	1.55481e-39	1
MIPOL1	1.84944e-43	0.149653	0.189	0.071	4.43367e-39	1
MX1	2.33343e-43	0.143478	0.197	0.076	5.59394e-39	1
DNM3	2.826e-43	0.143359	0.177	0.062	6.77477e-39	1
ABCB1	5.08807e-43	0.200188	0.287	0.146	1.21976e-38	1
ANXA5	6.44936e-43	0.246296	0.653	0.6	1.5461e-38	1
ZNF503	2.49909e-42	0.124484	0.112	0.027	5.99108e-38	1
CPED1	2.83017e-42	0.176682	0.245	0.113	6.78476e-38	1
MAGI2	5.07414e-42	0.106582	0.135	0.039	1.21642e-37	1
HLA-DOA	7.45818e-42	0.190011	0.248	0.117	1.78795e-37	1
ESAM	7.72841e-42	0.111825	0.136	0.041	1.85273e-37	1
DDX24	1.30456e-41	0.28671	0.828	0.852	3.12742e-37	1
PLAG1	1.74902e-41	0.127335	0.165	0.058	4.19292e-37	1
CD34	2.32246e-41	0.23656	0.718	0.63	5.56763e-37	1
CLDN15	4.54349e-41	0.188853	0.278	0.145	1.08921e-36	1
ZNF706	1.54131e-40	0.248116	0.762	0.751	3.69499e-36	1
ERG	1.75511e-40	0.240655	0.424	0.294	4.20753e-36	1
RPS21	2.53236e-40	0.135915	1	0.999	6.07084e-36	1
TMEM59	1.07169e-39	0.215779	0.887	0.917	2.56916e-35	1
MPHOSPH8	2.98384e-39	0.244317	0.706	0.704	7.15317e-35	1
ANXA3	3.02369e-39	0.103264	0.134	0.041	7.24869e-35	1
MAGED2	3.83653e-39	0.276253	0.564	0.52	9.19731e-35	1
SCN9A	3.98146e-39	0.172327	0.238	0.111	9.54476e-35	1
NKAIN2	5.71571e-39	0.150542	0.223	0.101	1.37023e-34	1
ERICH1	6.95844e-39	0.275235	0.57	0.529	1.66815e-34	1
EIF1B	9.29682e-39	0.22365	0.846	0.878	2.22873e-34	1
TFEC	1.40319e-38	0.237574	0.491	0.372	3.36386e-34	1
FIS1	1.46945e-38	0.206775	0.89	0.903	3.5227e-34	1
ID1	1.65943e-38	0.298996	0.175	0.066	3.97815e-34	1
HOXA3	2.19353e-38	0.136478	0.19	0.076	5.25854e-34	1
SHF	2.56488e-38	0.147907	0.21	0.092	6.1488e-34	1
TMBIM4	3.63833e-38	0.240364	0.758	0.785	8.72218e-34	1
CDKN1C	4.96823e-38	0.137521	0.189	0.076	1.19103e-33	1
SKP1	6.24945e-38	0.173407	0.984	0.979	1.49818e-33	1
FGD5	9.88763e-38	0.106614	0.123	0.036	2.37036e-33	1
GAPT	1.06252e-37	0.220487	0.445	0.317	2.54717e-33	1
SYT1	2.24792e-37	0.122714	0.168	0.063	5.38894e-33	1
NSA2	4.28134e-37	0.1928	0.973	0.98	1.02637e-32	1
ZFYVE21	6.05446e-37	0.18864	0.273	0.151	1.45144e-32	1
GSN	2.59999e-36	0.184077	0.545	0.422	6.23295e-32	1
RAB27B	3.70805e-36	0.160396	0.219	0.1	8.88931e-32	1
MSI2	3.97387e-36	0.177608	0.894	0.883	9.52657e-32	1
LDOC1	5.64696e-36	0.111307	0.15	0.054	1.35375e-31	1
TCEAL4	6.20716e-36	0.232097	0.743	0.756	1.48804e-31	1
FIGN	6.48458e-36	0.111623	0.119	0.036	1.55455e-31	1
COX7C	6.69708e-36	0.150657	0.995	0.993	1.60549e-31	1
STK17B	8.59929e-36	0.235622	0.734	0.727	2.06151e-31	1
LAPTM4B	1.26782e-35	0.231397	0.71	0.667	3.03935e-31	1
AC103591.3	1.42704e-35	0.550275	0.605	0.59	3.42104e-31	1
GSTM2	2.20408e-35	0.131578	0.182	0.075	5.28384e-31	1
KDELR1	2.4613e-35	0.227508	0.738	0.782	5.90048e-31	1
OPTN	3.05306e-35	0.203314	0.383	0.258	7.3191e-31	1
CHURC1	4.20452e-35	0.244259	0.68	0.69	1.00795e-30	1
PTMS	5.98482e-35	0.185155	0.613	0.512	1.43474e-30	1
MTRNR2L12	8.46004e-35	0.167227	0.992	0.989	2.02812e-30	1
TMEM98	9.18074e-35	0.157529	0.267	0.141	2.2009e-30	1
UBR5-AS1	1.28581e-34	0.168739	0.256	0.137	3.08246e-30	1
SH3D21	1.98199e-34	0.178246	0.259	0.138	4.75142e-30	1
NDRG2	2.00093e-34	0.106324	0.148	0.054	4.79683e-30	1
TSPYL2	3.60776e-34	0.215741	0.358	0.232	8.64889e-30	1
SLC9A3R2	9.12391e-34	0.138485	0.197	0.09	2.18728e-29	1
LINC02573	9.21176e-34	0.239241	0.462	0.357	2.20834e-29	1
HOXA5	1.19223e-33	0.230123	0.309	0.183	2.85812e-29	1
UBOX5	1.58559e-33	0.108274	0.14	0.05	3.80114e-29	1
ST6GAL2	1.82105e-33	0.147211	0.234	0.116	4.36561e-29	1
LINC00893	2.02802e-33	0.104756	0.145	0.053	4.86178e-29	1
DST	2.95831e-33	0.263693	0.498	0.401	7.09196e-29	1
IFIT3	3.89744e-33	0.901398	0.232	0.122	9.34333e-29	1
TM2D3	4.67264e-33	0.22544	0.366	0.263	1.12017e-28	1
CRYL1	5.72345e-33	0.198666	0.364	0.258	1.37208e-28	1
NKIRAS1	8.63682e-33	0.107653	0.155	0.06	2.07051e-28	1
NBL1	4.07389e-32	0.177331	0.278	0.162	9.76635e-28	1
TMEM246	4.62285e-32	0.178657	0.234	0.122	1.10824e-27	1
RGS18	6.40374e-32	0.245768	0.346	0.219	1.53517e-27	1
SEC62	6.42989e-32	0.195406	0.864	0.888	1.54144e-27	1
CARD8	6.55495e-32	0.238589	0.445	0.366	1.57142e-27	1
IQGAP2	8.46978e-32	0.231465	0.704	0.702	2.03046e-27	1
FTX	2.0142e-31	0.241733	0.449	0.362	4.82865e-27	1
ALG13	2.44367e-31	0.250532	0.502	0.462	5.8582e-27	1
CRYGD	2.95635e-31	0.221057	0.549	0.471	7.08726e-27	1
RGL4	7.01497e-31	0.166914	0.36	0.235	1.6817e-26	1
MAP1LC3A	7.77798e-31	0.112935	0.147	0.057	1.86462e-26	1
MALAT1	2.85369e-30	0.120984	1	0.999	6.84116e-26	1
HOXB3	3.53902e-30	0.131947	0.177	0.079	8.48409e-26	1
CD300A	3.67524e-30	0.158042	0.27	0.157	8.81065e-26	1
LAMTOR1	5.59174e-30	0.196027	0.863	0.856	1.34051e-25	1
C11orf1	6.93028e-30	0.21843	0.643	0.665	1.6614e-25	1
LRBA	2.27085e-29	0.250883	0.619	0.619	5.4439e-25	1
HSD17B11	5.03416e-29	0.204087	0.734	0.763	1.20684e-24	1
HIST1H2AC	5.58168e-29	0.262916	0.38	0.277	1.3381e-24	1
TCEAL9	1.04749e-28	0.245905	0.551	0.53	2.51114e-24	1
BNIP3L	1.16967e-28	0.199645	0.694	0.733	2.80405e-24	1
ELK3	1.63832e-28	0.211462	0.437	0.349	3.92753e-24	1
MBNL1	1.89894e-28	0.203785	0.89	0.92	4.55233e-24	1
CD4	2.98293e-28	0.128076	0.161	0.071	7.15099e-24	1
ZBTB20	4.91846e-28	0.203009	0.628	0.574	1.1791e-23	1
AC004130.1	7.36458e-28	0.133039	0.208	0.105	1.76551e-23	1
OTUD6B-AS1	9.50341e-28	0.255351	0.528	0.505	2.27825e-23	1
LYL1	2.91156e-27	0.196149	0.806	0.801	6.97989e-23	1
TUBA1A	3.42487e-27	0.362119	0.799	0.831	8.21044e-23	1
NPC2	3.71958e-27	0.205171	0.762	0.804	8.91696e-23	1
PCMTD1	6.49318e-27	0.226166	0.52	0.49	1.55661e-22	1
IFI6	6.59149e-27	0.20524	0.434	0.348	1.58018e-22	1
ST13	6.79745e-27	0.165004	0.958	0.971	1.62955e-22	1
HLA-A	6.9811e-27	0.157063	0.994	0.988	1.67358e-22	1
BIRC3	1.20681e-26	0.187676	0.277	0.17	2.89308e-22	1
SLC35D2	1.42919e-26	0.173287	0.359	0.262	3.4262e-22	1
CAVIN1	1.94968e-26	0.213864	0.43	0.347	4.67396e-22	1
C8orf59	2.63651e-26	0.164098	0.907	0.931	6.32051e-22	1
GNAI1	2.96901e-26	0.184753	0.384	0.283	7.11762e-22	1
LAIR1	3.66003e-26	0.203693	0.449	0.362	8.77419e-22	1
EPHX2	3.90542e-26	0.110666	0.16	0.073	9.36246e-22	1
AC020916.1	4.20108e-26	0.303582	0.341	0.239	1.00712e-21	1
EMP1	5.52117e-26	0.128574	0.158	0.07	1.32359e-21	1
TNNT3	6.21991e-26	0.134265	0.203	0.107	1.4911e-21	1
TMEM91	7.72902e-26	0.18988	0.347	0.251	1.85288e-21	1
MRFAP1	1.07297e-25	0.190553	0.689	0.722	2.57224e-21	1
CLEC2B	1.52395e-25	0.191254	0.777	0.79	3.65336e-21	1
TAF7	3.3931e-25	0.208869	0.728	0.777	8.13428e-21	1
MAFF	4.64084e-25	0.332546	0.32	0.226	1.11255e-20	1
TRIM22	4.81574e-25	0.195456	0.402	0.307	1.15448e-20	1
NBDY	1.00391e-24	0.177557	0.726	0.772	2.40667e-20	1
IGSF10	1.67569e-24	0.180347	0.423	0.327	4.01713e-20	1
UQCRB	2.27494e-24	0.103409	0.999	0.994	5.45372e-20	1
GADD45A	3.77766e-24	0.386438	0.563	0.555	9.05619e-20	1
PRKG1	3.83919e-24	0.137228	0.207	0.114	9.2037e-20	1
BIN1	4.18547e-24	0.162685	0.4	0.297	1.00338e-19	1
SVIL	9.81078e-24	0.146073	0.209	0.116	2.35194e-19	1
CD109	1.06658e-23	0.217936	0.444	0.384	2.55692e-19	1
CXCL8	1.5922e-23	0.969199	0.212	0.114	3.81698e-19	1
AC147067.1	1.93539e-23	0.130154	0.185	0.098	4.63971e-19	1
VPS51	4.48887e-23	0.190768	0.698	0.754	1.07612e-18	1
SYF2	5.44766e-23	0.154737	0.914	0.947	1.30597e-18	1
GCNT2	9.03538e-23	0.177381	0.283	0.193	2.16605e-18	1
MANSC1	1.12908e-22	0.106659	0.143	0.066	2.70675e-18	1
CD9	1.32768e-22	0.101789	0.299	0.189	3.18284e-18	1
MACC1	1.43455e-22	0.150262	0.233	0.141	3.43905e-18	1
SLC16A7	1.76769e-22	0.189777	0.31	0.22	4.23769e-18	1
SVIP	3.07256e-22	0.191494	0.745	0.764	7.36586e-18	1
LY6E	3.75389e-22	0.201081	0.715	0.735	8.99921e-18	1
PURA	4.71928e-22	0.201849	0.34	0.264	1.13135e-17	1
LMNA	5.07618e-22	0.209272	0.443	0.33	1.21691e-17	1
PIK3IP1	6.57558e-22	0.112241	0.17	0.087	1.57636e-17	1
VAMP2	8.66841e-22	0.170247	0.809	0.861	2.07808e-17	1
CAVIN2	1.07177e-21	0.257046	0.401	0.331	2.56936e-17	1
RGS10	1.1293e-21	0.154341	0.695	0.704	2.70728e-17	1
H1F0	2.03764e-21	0.221067	0.47	0.401	4.88484e-17	1
CNN3	3.01453e-21	0.113187	0.19	0.103	7.22672e-17	1
FAM213A	3.7214e-21	0.179235	0.445	0.395	8.92132e-17	1
APOL3	5.93226e-21	0.169061	0.213	0.128	1.42214e-16	1
CLIC2	6.97802e-21	0.168939	0.276	0.191	1.67284e-16	1
CD40	1.26004e-20	0.109042	0.165	0.086	3.02069e-16	1
ATRAID	1.69834e-20	0.179216	0.723	0.786	4.07143e-16	1
MPV17L2	2.03928e-20	0.109826	0.137	0.065	4.88876e-16	1
HTR1F	2.57397e-20	0.176983	0.325	0.242	6.17059e-16	1
AC004540.2	2.87094e-20	0.133438	0.21	0.124	6.8825e-16	1
STAT4	3.43407e-20	0.129957	0.183	0.102	8.23249e-16	1
RSL1D1	3.43723e-20	0.153399	0.927	0.95	8.24007e-16	1
C1orf21	4.1713e-20	0.206098	0.479	0.456	9.99985e-16	1
TOM1L1	4.87838e-20	0.123062	0.193	0.111	1.16949e-15	1
CCNH	5.55011e-20	0.20457	0.532	0.548	1.33053e-15	1
EVI2A	6.776e-20	0.141662	0.213	0.129	1.62441e-15	1
MBOAT7	1.19656e-19	0.201432	0.492	0.462	2.86851e-15	1
CASP1	1.62834e-19	0.139677	0.249	0.164	3.90361e-15	1
GCHFR	2.73492e-19	0.169813	0.413	0.358	6.55642e-15	1
ECHDC2	2.75511e-19	0.118772	0.207	0.125	6.60482e-15	1
CYTL1	2.76321e-19	0.130909	0.756	0.696	6.62424e-15	1
NLRP1	2.99338e-19	0.113905	0.199	0.114	7.17603e-15	1
CD59	4.91867e-19	0.16342	0.568	0.576	1.17915e-14	1
GMPR2	5.02431e-19	0.203956	0.519	0.541	1.20448e-14	1
LXN	5.57644e-19	0.192259	0.42	0.357	1.33684e-14	1
CARD19	7.03839e-19	0.163602	0.543	0.527	1.68731e-14	1
NDN	7.18853e-19	0.17236	0.294	0.221	1.72331e-14	1
ACOT11	7.27063e-19	0.129229	0.193	0.114	1.74299e-14	1
ZFAND1	7.83979e-19	0.190293	0.555	0.581	1.87943e-14	1
HOXB2	8.42971e-19	0.166225	0.344	0.269	2.02086e-14	1
AC138150.1	8.69419e-19	0.103947	0.172	0.094	2.08426e-14	1
ZFHX3	1.01616e-18	0.153795	0.225	0.143	2.43605e-14	1
MLF1	1.10933e-18	0.120168	0.147	0.075	2.65939e-14	1
C19orf38	1.24312e-18	0.148658	0.261	0.18	2.98012e-14	1
LYRM1	1.9854e-18	0.195443	0.408	0.371	4.7596e-14	1
PPP1R15A	2.39274e-18	0.266995	0.688	0.722	5.73611e-14	1
CLIP4	3.11373e-18	0.119327	0.186	0.108	7.46453e-14	1
BEND7	3.9358e-18	0.126027	0.207	0.127	9.4353e-14	1
AAED1	4.46551e-18	0.206368	0.49	0.49	1.07052e-13	1
CCDC175	5.04279e-18	0.114844	0.197	0.116	1.20891e-13	1
CBX2	5.82058e-18	0.171219	0.311	0.244	1.39537e-13	1
AL121944.1	6.14589e-18	0.131938	0.212	0.135	1.47336e-13	1
YBX3	6.31019e-18	0.165946	0.972	0.95	1.51274e-13	1
ABLIM1	6.67297e-18	0.178668	0.338	0.269	1.59971e-13	1
SCARF1	6.78171e-18	0.123076	0.191	0.114	1.62578e-13	1
ZSCAN18	8.68968e-18	0.176232	0.312	0.247	2.08318e-13	1
FGFR1OP2	9.51019e-18	0.17824	0.672	0.722	2.27988e-13	1
TNRC6B	9.57833e-18	0.184474	0.62	0.641	2.29621e-13	1
SMIM37	1.00245e-17	0.193148	0.35	0.288	2.40317e-13	1
PDLIM2	1.02275e-17	0.142907	0.314	0.236	2.45185e-13	1
PPFIBP1	1.13699e-17	0.157377	0.28	0.207	2.7257e-13	1
DLGAP1-AS1	1.179e-17	0.100414	0.145	0.075	2.82643e-13	1
PPP1CB	1.23851e-17	0.197636	0.772	0.848	2.96909e-13	1
C19orf81	1.77139e-17	0.12926	0.208	0.132	4.24656e-13	1
PLXDC2	2.41222e-17	0.168732	0.433	0.374	5.78282e-13	1
NUDT14	2.7172e-17	0.140961	0.235	0.16	6.51395e-13	1
ZNF302	2.95562e-17	0.176567	0.362	0.307	7.08552e-13	1
TIPARP-AS1	4.34874e-17	0.136468	0.232	0.155	1.04252e-12	1
ETFRF1	5.16284e-17	0.175548	0.454	0.444	1.23769e-12	1
RPS4X	5.73137e-17	0.112952	1	1	1.37398e-12	1
AC004865.2	5.86629e-17	0.135246	0.264	0.188	1.40633e-12	1
CPNE3	5.99328e-17	0.183088	0.545	0.563	1.43677e-12	1
AC245014.3	7.55105e-17	0.219776	0.316	0.244	1.81021e-12	1
TUSC1	8.24923e-17	0.158741	0.356	0.305	1.97759e-12	1
CHRM3	1.15355e-16	0.114619	0.198	0.121	2.7654e-12	1
TUBA4A	1.18262e-16	0.127321	0.224	0.148	2.83509e-12	1
TLE4	1.29823e-16	0.161821	0.614	0.628	3.11225e-12	1
JUN	1.66277e-16	0.434279	0.675	0.65	3.98617e-12	1
DYNLT3	1.88787e-16	0.184168	0.382	0.344	4.5258e-12	1
RABAC1	2.11106e-16	0.126484	0.816	0.846	5.06084e-12	1
RNF7	2.11799e-16	0.137578	0.778	0.852	5.07746e-12	1
RGS19	2.12104e-16	0.182451	0.422	0.381	5.08476e-12	1
IRF1	3.03371e-16	0.646585	0.447	0.683	7.27272e-12	1
AKR1C3	4.42785e-16	0.176187	0.58	0.578	1.06149e-11	1
TMEM173	4.82972e-16	0.205666	0.545	0.566	1.15783e-11	1
STX4	4.86769e-16	0.181723	0.371	0.333	1.16693e-11	1
PHF1	5.63229e-16	0.176166	0.288	0.223	1.35023e-11	1
GSTK1	6.26491e-16	0.151842	0.765	0.83	1.50189e-11	1
HLA-C	7.02104e-16	0.103454	0.985	0.984	1.68315e-11	1
CAMLG	1.05184e-15	0.134796	0.844	0.889	2.52157e-11	1
RAB37	1.09506e-15	0.187866	0.533	0.535	2.62519e-11	1
C3orf80	1.29984e-15	0.238853	0.278	0.214	3.1161e-11	1
DDX18	1.40292e-15	0.170922	0.748	0.781	3.36323e-11	1
LRP10	1.6135e-15	0.128875	0.25	0.179	3.86804e-11	1
SRSF8	1.75776e-15	0.186984	0.457	0.46	4.21387e-11	1
ARL4A	1.7629e-15	0.279825	0.53	0.557	4.2262e-11	1
CAST	1.89784e-15	0.169257	0.616	0.608	4.5497e-11	1
TRAPPC2B	2.11936e-15	0.158939	0.307	0.251	5.08074e-11	1
RCSD1	2.25524e-15	0.116177	0.508	0.462	5.40648e-11	1
HTATIP2	2.47834e-15	0.151905	0.33	0.276	5.94133e-11	1
SMDT1	2.67481e-15	0.133366	0.822	0.903	6.41233e-11	1
TCEA2	3.8304e-15	0.145064	0.378	0.327	9.18261e-11	1
SORBS3	5.71698e-15	0.13072	0.223	0.15	1.37053e-10	1
MRPL16	9.57731e-15	0.196856	0.633	0.702	2.29597e-10	1
TPST2	9.65753e-15	0.177223	0.384	0.352	2.3152e-10	1
ILF3-DT	1.04334e-14	0.196515	0.441	0.426	2.50119e-10	1
STARD10	1.39067e-14	0.131882	0.214	0.146	3.33385e-10	1
ZFP36	1.60687e-14	0.200606	0.427	0.373	3.85216e-10	1
TESPA1	2.09049e-14	0.194427	0.409	0.382	5.01152e-10	1
STK4	2.19158e-14	0.154777	0.681	0.739	5.25389e-10	1
LETMD1	2.85983e-14	0.177904	0.516	0.544	6.85587e-10	1
CA5B	3.62835e-14	0.140539	0.257	0.193	8.69824e-10	1
FAM19A2	4.30355e-14	0.148188	0.315	0.255	1.03169e-09	1
DAPK1	5.66825e-14	0.151861	0.372	0.329	1.35885e-09	1
MIR4458HG	6.3554e-14	0.137217	0.226	0.16	1.52358e-09	1
ANXA6	9.28626e-14	0.150757	0.419	0.376	2.2262e-09	1
ATF3	1.01211e-13	0.299961	0.31	0.253	2.42634e-09	1
PBX1	1.6592e-13	0.109831	0.385	0.31	3.97761e-09	1
DNAJB9	1.68608e-13	0.156904	0.329	0.282	4.04205e-09	1
BTG2	1.78323e-13	0.26123	0.424	0.378	4.27493e-09	1
RTL8A	1.96629e-13	0.131578	0.232	0.17	4.71379e-09	1
TAF1D	2.14687e-13	0.130943	0.871	0.922	5.1467e-09	1
GABARAPL1	2.17984e-13	0.102255	0.165	0.102	5.22573e-09	1
AC093673.1	2.23756e-13	0.129698	0.201	0.137	5.36411e-09	1
AL118516.1	3.11297e-13	0.18563	0.325	0.28	7.46273e-09	1
BAALC	3.15558e-13	0.139392	0.479	0.422	7.56488e-09	1
SON	3.59571e-13	0.112192	0.964	0.973	8.61999e-09	1
CEP126	4.00407e-13	0.101685	0.142	0.082	9.59895e-09	1
NFIA	4.91026e-13	0.137449	0.428	0.363	1.17714e-08	1
C1orf216	7.83948e-13	0.102147	0.168	0.108	1.87936e-08	1
DNAJC4	1.32161e-12	0.156681	0.541	0.584	3.1683e-08	1
NAP1L3	1.39677e-12	0.116823	0.222	0.158	3.34848e-08	1
SSBP4	1.56037e-12	0.139576	0.656	0.727	3.74067e-08	1
CARD16	1.83752e-12	0.186563	0.39	0.387	4.4051e-08	1
SMIM10L1	2.62219e-12	0.162958	0.572	0.635	6.28617e-08	1
AES	2.83446e-12	0.109657	0.847	0.907	6.79504e-08	1
CSRP1	3.61264e-12	0.175641	0.473	0.497	8.66059e-08	1
EIF3G	4.02846e-12	0.110923	0.928	0.957	9.65743e-08	1
RASGEF1B	4.46038e-12	0.114668	0.176	0.115	1.06929e-07	1
RAB38	4.78291e-12	0.118311	0.206	0.147	1.14661e-07	1
ZNF331	5.26427e-12	0.15417	0.259	0.204	1.262e-07	1
HLA-DMB	5.52609e-12	0.12483	0.31	0.243	1.32477e-07	1
PLSCR1	6.09243e-12	0.16355	0.411	0.41	1.46054e-07	1
CNOT6L	7.36889e-12	0.183369	0.423	0.428	1.76654e-07	1
PRKCH	7.63653e-12	0.114146	0.225	0.165	1.8307e-07	1
CFAP97	8.62775e-12	0.159514	0.558	0.603	2.06833e-07	1
C1orf162	8.93179e-12	0.164858	0.412	0.391	2.14122e-07	1
PRMT2	1.05483e-11	0.179748	0.515	0.565	2.52874e-07	1
TSPYL1	1.07225e-11	0.177955	0.495	0.529	2.5705e-07	1
CTDSPL	1.09292e-11	0.153789	0.352	0.321	2.62006e-07	1
CHMP1B	1.32995e-11	0.213374	0.485	0.529	3.1883e-07	1
SPTBN1	1.6503e-11	0.140664	0.551	0.531	3.95627e-07	1
SWAP70	1.71139e-11	0.158331	0.355	0.327	4.10272e-07	1
MTURN	1.81484e-11	0.140403	0.56	0.589	4.35071e-07	1
TIMM9	1.84713e-11	0.143504	0.498	0.531	4.42812e-07	1
PITPNA-AS1	2.21787e-11	0.167248	0.328	0.301	5.3169e-07	1
ANKRD12	2.75053e-11	0.158434	0.711	0.783	6.59385e-07	1
ZNF667-AS1	2.80785e-11	0.144549	0.31	0.276	6.73125e-07	1
CEP70	2.89779e-11	0.177395	0.363	0.343	6.94686e-07	1
TRIM8	3.23263e-11	0.183214	0.469	0.48	7.74959e-07	1
LPCAT2	3.50986e-11	0.153756	0.426	0.404	8.41419e-07	1
ABHD14B	3.70602e-11	0.126338	0.616	0.681	8.88443e-07	1
CCNDBP1	3.86392e-11	0.150209	0.569	0.621	9.26297e-07	1
IRF2	4.0612e-11	0.136411	0.244	0.191	9.73592e-07	1
RPL17	4.16548e-11	0.10919	0.881	0.926	9.98589e-07	1
TATDN1	4.71154e-11	0.158364	0.529	0.583	1.1295e-06	1
TNFRSF1A	5.18792e-11	0.161965	0.359	0.333	1.2437e-06	1
NIFK-AS1	5.54111e-11	0.114804	0.205	0.15	1.32837e-06	1
SQOR	5.55423e-11	0.116816	0.246	0.194	1.33152e-06	1
INKA1	6.64748e-11	0.1356	0.25	0.199	1.5936e-06	1
FRMD4B	6.70164e-11	0.148059	0.333	0.294	1.60658e-06	1
SUSD3	7.55042e-11	0.101868	0.198	0.14	1.81006e-06	1
EIF1AY	9.24164e-11	0.100453	0.351	0.271	2.2155e-06	1
FHL1	1.1982e-10	0.13442	0.438	0.419	2.87244e-06	1
ZBTB4	1.2044e-10	0.119168	0.163	0.11	2.88731e-06	1
NFATC2	2.06353e-10	0.138082	0.236	0.186	4.94691e-06	1
HSPB1	2.22139e-10	0.124508	0.802	0.834	5.32534e-06	1
CCND3	2.74541e-10	0.108066	0.416	0.396	6.58156e-06	1
RRAGA	2.90097e-10	0.166912	0.367	0.365	6.9545e-06	1
HOXB4	3.39633e-10	0.129198	0.217	0.166	8.14201e-06	1
SAMD9L	4.91847e-10	0.129632	0.223	0.171	1.1791e-05	1
AC006333.2	6.36885e-10	0.102728	0.164	0.113	1.52681e-05	1
EAF2	7.41415e-10	0.140233	0.6	0.654	1.77739e-05	1
PSMB9	8.76006e-10	0.118824	0.589	0.6	2.10005e-05	1
BNIP3	9.67736e-10	0.132013	0.302	0.271	2.31995e-05	1
SIL1	1.21965e-09	0.140887	0.493	0.535	2.92386e-05	1
C9orf43	1.35655e-09	0.10479	0.234	0.184	3.25205e-05	1
CYTIP	1.77999e-09	0.120027	0.301	0.257	4.26718e-05	1
CCSER2	2.11468e-09	0.116565	0.244	0.196	5.06952e-05	1
MLH3	2.27128e-09	0.125837	0.236	0.191	5.44494e-05	1
CD53	2.63632e-09	0.126267	0.564	0.595	6.32005e-05	1
PINK1	2.80198e-09	0.112013	0.201	0.154	6.71718e-05	1
SAMD9	3.13766e-09	0.170466	0.34	0.319	7.5219e-05	1
NFE2L2	3.19263e-09	0.169282	0.439	0.454	7.6537e-05	1
TIMP2	3.43304e-09	0.136294	0.32	0.285	8.23002e-05	1
ZC3H6	3.46741e-09	0.111997	0.2	0.149	8.31243e-05	1
C2orf74	3.79831e-09	0.136144	0.251	0.21	9.10569e-05	1
NUDT16	5.33107e-09	0.123057	0.241	0.202	0.000127802	1
ZNRF1	5.87362e-09	0.12693	0.55	0.617	0.000140808	1
AP002387.2	6.45717e-09	0.125592	0.258	0.218	0.000154798	1
SELENOW	6.97167e-09	0.125974	0.694	0.77	0.000167132	1
C12orf65	9.12949e-09	0.125752	0.209	0.164	0.000218861	1
HHEX	9.26477e-09	0.143405	0.585	0.649	0.000222104	1
AC007952.4	9.47951e-09	0.163701	0.47	0.478	0.000227252	1
PHF20	9.52227e-09	0.160281	0.574	0.66	0.000228277	1
AC090152.1	1.05428e-08	0.153764	0.308	0.283	0.000252743	1
2021-03-02	1.0685e-08	0.110562	0.21	0.164	0.000256153	1
ISCA2	1.37882e-08	0.130174	0.4	0.413	0.000330545	1
UNC50	1.83154e-08	0.134715	0.314	0.298	0.000439074	1
STOM	2.06244e-08	0.143755	0.481	0.528	0.00049443	1
TRPS1	2.87851e-08	0.144274	0.374	0.364	0.000690065	1
TAOK3	3.23382e-08	0.105222	0.738	0.812	0.000775243	1
NSMCE3	3.25431e-08	0.15089	0.369	0.378	0.000780157	1
PDE4DIP	3.63912e-08	0.108159	0.191	0.147	0.000872406	1
LKAAEAR1	4.26688e-08	0.122989	0.279	0.239	0.0010229	1
YPEL5	4.33514e-08	0.116666	0.711	0.793	0.00103926	1
GBP5	4.37955e-08	0.103126	0.146	0.101	0.00104991	1
PLCL2	4.62164e-08	0.102408	0.173	0.129	0.00110795	1
SPART	4.80149e-08	0.166168	0.503	0.567	0.00115106	1
PBXIP1	6.05223e-08	0.133953	0.327	0.308	0.0014509	1
CALHM6	6.07089e-08	0.140799	0.34	0.326	0.00145537	1
CTSD	6.90268e-08	0.108282	0.623	0.7	0.00165478	1
CCPG1	7.08948e-08	0.148113	0.359	0.359	0.00169956	1
SPRY1	7.52083e-08	0.173481	0.41	0.414	0.00180297	1
PSMB8-AS1	9.02615e-08	0.120033	0.22	0.18	0.00216384	1
B3GNT5	1.2753e-07	0.131181	0.212	0.173	0.00305727	1
CMPK1	1.30241e-07	0.125127	0.64	0.757	0.00312226	1
PHTF1	1.34213e-07	0.194074	0.457	0.489	0.00321749	1
ARL6IP5	1.50787e-07	0.131107	0.677	0.78	0.0036148	1
CTSW	1.54566e-07	0.103953	0.684	0.756	0.00370541	1
CWC22	1.64652e-07	0.140407	0.296	0.275	0.00394721	1
CEBPZOS	1.9449e-07	0.119141	0.569	0.661	0.00466251	1
DRAM1	2.36792e-07	0.124442	0.274	0.249	0.00567661	1
VSIR	2.57693e-07	0.113789	0.33	0.312	0.00617767	1
SSBP3	2.81123e-07	0.141228	0.493	0.556	0.00673936	1
LTBP3	2.96473e-07	0.141161	0.312	0.3	0.00710736	1
MBP	3.00609e-07	0.153818	0.406	0.422	0.00720651	1
KIF2A	3.02781e-07	0.100185	0.615	0.691	0.00725857	1
TMEM107	3.23527e-07	0.162763	0.31	0.299	0.0077559	1
CHMP5	3.35165e-07	0.136634	0.427	0.459	0.00803491	1
IGBP1	5.80146e-07	0.102531	0.686	0.781	0.0139078	1
PHACTR1	6.79459e-07	0.128174	0.405	0.408	0.0162887	1
YES1	7.05912e-07	0.111113	0.237	0.203	0.0169228	1
RILPL2	7.41974e-07	0.12322	0.632	0.724	0.0177873	1
RIPOR2	8.27933e-07	0.117334	0.512	0.565	0.019848	1
DUSP6	8.34694e-07	0.147889	0.24	0.202	0.0200101	1
2021-03-07	9.29523e-07	0.143737	0.473	0.523	0.0222834	1
NAMPT	1.16277e-06	0.194754	0.478	0.547	0.0278751	1
PRR5	1.26529e-06	0.112387	0.266	0.247	0.0303329	1
ARAP2	1.33634e-06	0.119812	0.259	0.23	0.0320362	1
JAK1	1.58108e-06	0.102862	0.608	0.697	0.0379033	1
TCEAL8	2.0902e-06	0.120387	0.554	0.652	0.0501084	1
NFKBIA	2.13408e-06	0.21182	0.675	0.836	0.0511603	1
CEP68	2.23105e-06	0.125571	0.278	0.261	0.053485	1
TM2D2	2.81378e-06	0.115082	0.264	0.247	0.0674546	1
CASP4	3.16627e-06	0.113648	0.612	0.725	0.0759049	1
ETV3	3.17031e-06	0.168892	0.191	0.159	0.0760019	1
LTBP4	3.67045e-06	0.118712	0.254	0.234	0.0879917	1
TRMT112	4.27835e-06	0.100604	0.821	0.885	0.102565	1
C4orf3	4.40677e-06	0.11431	0.71	0.804	0.105644	1
TSPAN33	4.42825e-06	0.114481	0.268	0.249	0.106158	1
CCL28	4.8013e-06	0.127629	0.284	0.268	0.115102	1
CAPN2	5.33138e-06	0.124888	0.245	0.221	0.127809	1
ST8SIA4	5.49122e-06	0.121904	0.261	0.243	0.131641	1
ATP6V0A1	5.53538e-06	0.137135	0.297	0.28	0.1327	1
ARL14EP	5.62012e-06	0.154496	0.381	0.409	0.134731	1
MRPS28	6.16202e-06	0.115778	0.256	0.237	0.147722	1
HLA-F	6.48066e-06	0.118247	0.258	0.235	0.155361	1
TMEM38B	6.6395e-06	0.123102	0.338	0.345	0.159169	1
TSPAN32	8.00571e-06	0.125963	0.4	0.427	0.191921	1
GABARAP	8.76207e-06	0.128045	0.332	0.336	0.210053	1
METTL23	1.03866e-05	0.11939	0.377	0.402	0.248999	1
POU2F2	1.05274e-05	0.104817	0.197	0.161	0.252374	1
ATXN7L3B	1.05646e-05	0.131859	0.569	0.657	0.253266	1
ST8SIA6	1.12082e-05	0.108039	0.271	0.251	0.268694	1
AC008105.3	1.20325e-05	0.134202	0.325	0.325	0.288455	1
RNF125	1.79206e-05	0.139394	0.507	0.55	0.42961	1
MED28	1.82096e-05	0.108664	0.603	0.713	0.43654	1
HYI	2.018e-05	0.134265	0.392	0.43	0.483776	1
VAV3	2.08975e-05	0.113266	0.5	0.566	0.500976	1
MAP3K13	2.28596e-05	0.118091	0.453	0.516	0.548013	1
XPA	2.33103e-05	0.132354	0.439	0.485	0.558818	1
SNCA	2.78679e-05	0.129757	0.379	0.405	0.668077	1
CDC26	3.13256e-05	0.11068	0.52	0.611	0.750969	1
HNRNPH2	3.20843e-05	0.121658	0.436	0.493	0.769157	1
MAGEF1	3.81581e-05	0.119204	0.226	0.208	0.914763	1
GPSM3	4.24348e-05	0.111032	0.586	0.696	1	1
UBE2B	4.2517e-05	0.103996	0.67	0.789	1	1
ARHGAP15	4.31817e-05	0.107248	0.529	0.612	1	1
RFTN1	6.03613e-05	0.118542	0.299	0.297	1	1
LPP	7.13875e-05	0.12762	0.297	0.289	1	1
FAM241A	7.77929e-05	0.125424	0.291	0.293	1	1
LPIN1	9.5357e-05	0.124375	0.291	0.285	1	1
KIAA1147	0.000101554	0.130298	0.296	0.299	1	1
LINC00667	0.00011058	0.114289	0.286	0.286	1	1
TMEM205	0.000111207	0.103439	0.484	0.56	1	1
ZNF32	0.000113949	0.111311	0.383	0.423	1	1
SAT1	0.000138594	0.112351	0.726	0.807	1	1
PHYKPL	0.000152473	0.118304	0.308	0.312	1	1
JAGN1	0.000160178	0.131568	0.43	0.502	1	1
TRMT11	0.000172201	0.125101	0.253	0.248	1	1
CCDC115	0.000226429	0.128057	0.375	0.425	1	1
CEMIP2	0.000241589	0.113409	0.209	0.19	1	1
SESN3	0.000256771	0.115028	0.342	0.354	1	1
PER1	0.000319771	0.144318	0.37	0.401	1	1
AP3M2	0.000331316	0.135624	0.261	0.258	1	1
RBCK1	0.000351156	0.125377	0.497	0.607	1	1
CCDC66	0.000369606	0.108589	0.346	0.372	1	1
NPAT	0.000384106	0.10994	0.209	0.192	1	1
ICAM2	0.000436876	0.125037	0.363	0.397	1	1
MAP4K2	0.000442079	0.103643	0.255	0.248	1	1
TSPAN31	0.00047059	0.102686	0.242	0.234	1	1
ICA1	0.000629533	0.123529	0.374	0.418	1	1
RAB8B	0.000765409	0.10226	0.297	0.308	1	1
WBP2	0.000797817	0.117232	0.28	0.29	1	1
STARD3NL	0.00080014	0.111275	0.403	0.462	1	1
ZNF274	0.00087541	0.113967	0.264	0.264	1	1
IMMP2L	0.000891011	0.128787	0.348	0.39	1	1
PLEKHA3	0.000951023	0.108749	0.408	0.468	1	1
NR1H2	0.00097914	0.144028	0.361	0.411	1	1
BIRC2	0.00100143	0.13765	0.426	0.495	1	1
CWF19L2	0.0010096	0.1392	0.371	0.417	1	1
RBM23	0.00107532	0.110958	0.44	0.514	1	1
TCEAL3	0.00111186	0.117561	0.358	0.383	1	1
UTRN	0.00114849	0.112025	0.439	0.49	1	1
UFSP2	0.0011815	0.107697	0.233	0.23	1	1
TRIQK	0.0011963	0.106484	0.225	0.217	1	1
ZNF677	0.00119668	0.106117	0.263	0.264	1	1
CYB5R1	0.00123317	0.121439	0.262	0.269	1	1
RAB21	0.00135561	0.129841	0.438	0.516	1	1
PRH1	0.00147172	0.112458	0.295	0.31	1	1
RSBN1L	0.00152114	0.116743	0.399	0.457	1	1
PPCS	0.0016626	0.108964	0.414	0.483	1	1
NFKBIL1	0.00190254	0.103992	0.268	0.277	1	1
STN1	0.00253183	0.10283	0.288	0.3	1	1
ID2	0.00412726	0.218658	0.304	0.304	1	1
APH1B	0.00456628	0.103933	0.22	0.219	1	1
RAB30-AS1	0.00594617	0.11908	0.27	0.288	1	1
KLHL6	0.00612472	0.111921	0.24	0.242	1	1
ZNF33B	0.0079525	0.113446	0.274	0.287	1	1
AC245297.3	0.00908986	0.106076	0.451	0.536	1	1
GCA	0.00964872	0.114511	0.339	0.385	1	1
SPINK2	3.81538e-254	0.771343	0.994	0.618	9.14661e-250	2
SMIM24	1.86838e-253	0.634597	0.975	0.547	4.47908e-249	2
C1QTNF4	3.55683e-246	0.7649	0.913	0.399	8.5268e-242	2
CSF3R	4.26287e-200	0.468917	0.906	0.413	1.02194e-195	2
GAPDH	5.18057e-192	0.395633	1	1	1.24194e-187	2
ENO1	2.17955e-185	0.431437	0.999	0.975	5.22503e-181	2
AC002454.1	1.07274e-150	0.511198	0.806	0.44	2.57167e-146	2
SELL	4.04919e-146	0.424887	0.975	0.597	9.70712e-142	2
RPL18A	1.44344e-135	0.175625	1	1	3.46037e-131	2
IGLL1	9.4575e-134	0.519287	0.92	0.578	2.26725e-129	2
ARMH1	7.28797e-133	0.386059	0.954	0.687	1.74714e-128	2
MZB1	4.59115e-132	0.316	0.7	0.29	1.10064e-127	2
PHGDH	7.4364e-132	0.296106	0.779	0.363	1.78273e-127	2
GYPC	2.2133e-129	0.447247	0.981	0.874	5.30594e-125	2
TNFSF13B	7.76449e-128	0.349551	0.78	0.402	1.86138e-123	2
TRBC2	1.63896e-120	0.193138	0.504	0.163	3.92907e-116	2
MGST1	8.42749e-119	0.393869	0.944	0.686	2.02032e-114	2
SPARC	6.43524e-115	0.213938	0.604	0.244	1.54272e-110	2
NPDC1	3.9326e-112	0.292764	0.853	0.455	9.42761e-108	2
CDCA7	3.68781e-111	0.327882	0.797	0.445	8.84078e-107	2
NAP1L1	3.8467e-107	0.320831	0.999	0.99	9.22168e-103	2
GSTP1	5.27753e-107	0.298472	0.999	0.99	1.26518e-102	2
IGFBP7	1.59109e-106	0.355665	0.963	0.755	3.81433e-102	2
CLDN10	6.87653e-103	0.175896	0.479	0.174	1.64851e-98	2
RPS19	7.34889e-98	0.142379	1	1	1.76175e-93	2
LDHA	2.45339e-96	0.323681	0.993	0.93	5.8815e-92	2
NUCB2	1.66785e-92	0.298287	0.999	0.95	3.99835e-88	2
RAB32	5.49006e-91	0.25771	0.862	0.526	1.31613e-86	2
RPLP1	8.88083e-91	0.115196	1	1	2.129e-86	2
NPW	2.19966e-89	0.351343	0.785	0.47	5.27324e-85	2
PRAM1	4.42286e-89	0.171823	0.56	0.226	1.06029e-84	2
CD99	9.64581e-89	0.232906	0.979	0.894	2.31239e-84	2
CDK6	2.32121e-87	0.330088	0.989	0.866	5.56464e-83	2
LKAAEAR1	1.06427e-86	0.18169	0.512	0.209	2.55138e-82	2
PROM1	6.39678e-83	0.16798	0.576	0.25	1.5335e-78	2
RPL35	1.25481e-82	0.118456	1	0.999	3.00816e-78	2
PIK3R1	6.0617e-80	0.292924	0.942	0.729	1.45317e-75	2
CEBPA	1.68726e-79	0.159265	0.48	0.193	4.04487e-75	2
HOPX	1.27562e-77	0.139834	0.854	0.407	3.05805e-73	2
CALR	5.39035e-76	0.218941	0.995	0.92	1.29223e-71	2
CD34	1.5946e-75	0.246942	0.892	0.608	3.82274e-71	2
TMIGD2	5.33207e-75	0.154057	0.532	0.24	1.27826e-70	2
PRSS57	4.3172e-74	0.264551	0.983	0.886	1.03496e-69	2
ITM2C	9.15762e-74	0.218782	0.938	0.682	2.19536e-69	2
IFITM2	1.45229e-73	0.253435	0.892	0.64	3.48157e-69	2
BTF3	3.56686e-73	0.164512	1	0.997	8.55083e-69	2
MATK	9.54349e-73	0.235959	0.857	0.599	2.28786e-68	2
RPS7	2.00827e-72	0.127597	1	1	4.81442e-68	2
LSP1	2.77608e-71	0.189392	0.836	0.524	6.6551e-67	2
FLT3	1.1669e-68	0.170553	0.634	0.306	2.79741e-64	2
SPNS3	3.16187e-68	0.142332	0.634	0.297	7.57994e-64	2
PLCB1	6.84269e-68	0.142693	0.562	0.261	1.6404e-63	2
CD48	7.76092e-68	0.171928	0.6	0.285	1.86053e-63	2
IFITM3	2.09814e-66	0.205554	0.819	0.491	5.02987e-62	2
ICAM3	3.22319e-66	0.228437	0.973	0.822	7.72696e-62	2
PRDX1	1.14548e-65	0.304313	0.993	0.938	2.74605e-61	2
RPS15	3.88775e-64	0.103181	1	1	9.32011e-60	2
IGFBP2	1.57676e-63	0.168631	0.412	0.177	3.77996e-59	2
CPA3	2.63252e-63	0.217366	0.552	0.274	6.31094e-59	2
MYO5C	4.88959e-63	0.102654	0.342	0.125	1.17218e-58	2
CYBA	1.59311e-61	0.136745	0.997	0.94	3.81916e-57	2
HELLS	9.12656e-61	0.242054	0.803	0.521	2.18791e-56	2
PKM	2.94402e-60	0.221246	0.928	0.638	7.05769e-56	2
RPL14	2.59333e-58	0.118253	1	0.999	6.21699e-54	2
HSPB1	5.02855e-58	0.232182	0.954	0.812	1.20549e-53	2
VAMP8	6.05389e-57	0.189705	0.988	0.951	1.4513e-52	2
RFLNB	7.92606e-57	0.167207	0.827	0.497	1.90012e-52	2
HCST	8.70397e-56	0.140302	0.828	0.519	2.0866e-51	2
FABP5	9.01136e-56	0.260554	0.961	0.774	2.16029e-51	2
PSMB8	1.7278e-55	0.208183	0.931	0.777	4.14205e-51	2
MIR181A1HG	5.49121e-55	0.215024	0.787	0.543	1.31641e-50	2
TPM4	1.20946e-54	0.186967	0.903	0.62	2.89944e-50	2
NAALADL1	1.03428e-53	0.12942	0.487	0.229	2.47948e-49	2
TXN	5.40687e-53	0.18547	1	0.986	1.29619e-48	2
CAPG	7.28481e-53	0.122515	0.733	0.408	1.74639e-48	2
BIN1	8.06228e-53	0.108876	0.569	0.276	1.93277e-48	2
CD52	8.4234e-53	0.17107	0.899	0.578	2.01934e-48	2
BAALC	3.05705e-52	0.118245	0.715	0.391	7.32866e-48	2
ADA	6.66817e-52	0.130873	0.733	0.468	1.59856e-47	2
HINT1	8.08475e-52	0.134302	1	0.997	1.93816e-47	2
MBOAT7	5.04101e-50	0.133777	0.71	0.433	1.20848e-45	2
PAWR	6.58518e-50	0.12481	0.585	0.319	1.57867e-45	2
KCNAB2	4.05566e-49	0.148034	0.701	0.424	9.72264e-45	2
PYGL	2.75508e-47	0.165786	0.627	0.393	6.60475e-43	2
PPA1	5.08536e-46	0.207646	0.984	0.877	1.21911e-41	2
APLP2	5.69927e-46	0.23786	0.942	0.808	1.36629e-41	2
NUDT8	1.4254e-45	0.141362	0.526	0.309	3.41711e-41	2
RPL7A	1.58797e-45	0.105912	1	1	3.80683e-41	2
H2AFY	2.15802e-45	0.151857	0.998	0.987	5.17342e-41	2
RPL3	3.00557e-45	0.110546	1	1	7.20526e-41	2
RPL6	1.82045e-44	0.111554	1	1	4.36416e-40	2
ATP8B4	2.25869e-44	0.109575	0.547	0.288	5.41475e-40	2
VDAC1	3.37082e-44	0.200731	0.956	0.807	8.08086e-40	2
AIF1	3.88561e-44	0.218133	1	0.904	9.31497e-40	2
ITGB2	8.38958e-43	0.113599	0.655	0.396	2.01123e-38	2
CRYGD	1.65379e-42	0.13491	0.71	0.451	3.96464e-38	2
SYTL1	3.01896e-42	0.135206	0.649	0.405	7.23735e-38	2
PSME1	3.57652e-42	0.147856	0.995	0.966	8.57398e-38	2
JUP	4.13135e-42	0.101892	0.643	0.376	9.90407e-38	2
HSH2D	4.92913e-42	0.144085	0.645	0.41	1.18166e-37	2
ARPC2	5.00733e-42	0.150655	0.996	0.962	1.20041e-37	2
SNHG19	2.30347e-41	0.144184	0.676	0.435	5.52211e-37	2
NME1	2.60245e-41	0.183777	0.97	0.802	6.23885e-37	2
CD69	3.0601e-41	0.175544	0.728	0.461	7.33599e-37	2
GLIPR1	3.36281e-41	0.143971	0.707	0.431	8.06167e-37	2
LDHB	7.02033e-41	0.160584	0.999	0.986	1.68298e-36	2
SETD7	2.14749e-40	0.10363	0.504	0.271	5.14819e-36	2
EGFL7	3.63157e-40	0.164613	0.978	0.829	8.70596e-36	2
SLC25A5	5.37569e-40	0.179486	0.997	0.943	1.28871e-35	2
TAOK3	9.98459e-40	0.17183	0.919	0.786	2.3936e-35	2
CLEC12A	1.02018e-39	0.100878	0.343	0.159	2.44568e-35	2
MSI2	1.41237e-39	0.162018	0.971	0.873	3.38587e-35	2
PSMB9	6.72899e-39	0.128802	0.833	0.567	1.61314e-34	2
IMPA2	1.19577e-38	0.14304	0.707	0.498	2.86662e-34	2
RAMP1	4.8223e-38	0.104488	0.469	0.252	1.15605e-33	2
CDCA7L	1.5131e-37	0.121556	0.709	0.489	3.62735e-33	2
RANBP1	2.1831e-37	0.182535	0.982	0.848	5.23355e-33	2
CPXM1	2.65034e-37	0.131552	0.657	0.433	6.35365e-33	2
IFI6	2.89427e-37	0.103312	0.569	0.331	6.93842e-33	2
TKT	2.95342e-37	0.160445	0.993	0.962	7.08023e-33	2
MAPKAPK3	4.7523e-37	0.146466	0.779	0.582	1.13927e-32	2
B2M	1.444e-36	0.113538	1	1	3.4617e-32	2
DCTPP1	2.18116e-36	0.175429	0.792	0.573	5.22889e-32	2
STMN1	3.19609e-36	0.105022	0.993	0.893	7.66199e-32	2
TYMS	7.29417e-36	0.155999	0.864	0.586	1.74863e-31	2
RAC3	1.43698e-35	0.102295	0.455	0.261	3.44487e-31	2
SNHG25	1.53244e-35	0.186359	0.908	0.793	3.67371e-31	2
MCM7	2.04157e-35	0.156377	0.847	0.598	4.89425e-31	2
AKR1A1	2.37136e-35	0.155101	0.919	0.808	5.68487e-31	2
MGST3	3.80941e-35	0.154903	0.89	0.704	9.1323e-31	2
MCM4	6.58707e-35	0.159455	0.716	0.493	1.57912e-30	2
ETHE1	7.45233e-35	0.130521	0.707	0.498	1.78655e-30	2
NFKBIE	1.40918e-34	0.103908	0.421	0.234	3.37823e-30	2
SRSF9	2.67864e-34	0.141906	0.989	0.954	6.4215e-30	2
SERPINB1	7.87806e-34	0.145567	1	0.961	1.88861e-29	2
C1QBP	9.1678e-34	0.153576	0.99	0.911	2.1978e-29	2
DUT	1.12552e-33	0.210683	0.992	0.906	2.69821e-29	2
RPS21	1.67834e-33	0.142095	1	0.999	4.0235e-29	2
UNG	4.21954e-33	0.15308	0.517	0.326	1.01155e-28	2
MIF	4.88038e-33	0.217033	0.973	0.871	1.16997e-28	2
GTF3A	5.38942e-33	0.168813	0.99	0.909	1.29201e-28	2
HNRNPA1	1.75399e-32	0.121607	0.999	0.998	4.20483e-28	2
GINS2	1.76844e-32	0.117334	0.511	0.319	4.23948e-28	2
RPLP0	3.19624e-32	0.140259	1	0.999	7.66235e-28	2
HLA-A	3.37079e-32	0.145157	0.996	0.988	8.08078e-28	2
PDCD5	4.43166e-32	0.167316	0.933	0.796	1.0624e-27	2
TSPAN3	4.67739e-32	0.129249	0.699	0.507	1.12131e-27	2
BEX3	1.21939e-31	0.142893	0.932	0.811	2.92323e-27	2
BZW2	1.76243e-31	0.151024	0.952	0.82	4.22506e-27	2
ARHGEF6	1.80296e-31	0.12155	0.681	0.467	4.32225e-27	2
SRM	2.16066e-31	0.149573	0.942	0.746	5.17975e-27	2
PRDX6	2.67489e-31	0.12513	0.99	0.962	6.41251e-27	2
CENPH	3.5503e-31	0.145383	0.737	0.519	8.51113e-27	2
PRDX4	4.4977e-31	0.15189	0.834	0.64	1.07823e-26	2
MZT2B	9.31075e-31	0.123251	0.997	0.985	2.23207e-26	2
ARRB2	9.72088e-31	0.107745	0.646	0.443	2.33039e-26	2
MSRB2	1.02652e-30	0.134489	0.772	0.594	2.46088e-26	2
WDR54	1.04351e-30	0.108328	0.611	0.409	2.50162e-26	2
RUNX1	2.99964e-30	0.126219	0.888	0.713	7.19105e-26	2
CEP170	4.88145e-30	0.138281	0.744	0.565	1.17023e-25	2
PSME2	1.245e-29	0.151472	0.962	0.844	2.98464e-25	2
HNRNPDL	1.50117e-29	0.133047	0.997	0.977	3.59876e-25	2
TM7SF3	3.22297e-29	0.133114	0.811	0.61	7.72643e-25	2
MAP3K8	3.33933e-29	0.168332	0.668	0.478	8.00537e-25	2
RPS5	4.00417e-29	0.113161	1	0.999	9.5992e-25	2
AKR1B1	5.53417e-29	0.115276	0.697	0.506	1.32671e-24	2
SNRPE	1.2905e-28	0.136898	0.993	0.935	3.09373e-24	2
CKLF	1.63356e-28	0.136077	0.823	0.645	3.91613e-24	2
RPSA	5.45539e-28	0.107673	1	0.999	1.30782e-23	2
CLEC11A	1.0367e-27	0.229362	0.786	0.661	2.48529e-23	2
EAF2	1.36448e-27	0.125678	0.811	0.624	3.27107e-23	2
ABRACL	1.44966e-27	0.145841	0.898	0.768	3.47527e-23	2
COX5A	2.68162e-27	0.140253	0.986	0.9	6.42865e-23	2
APPL1	2.87776e-27	0.126679	0.825	0.629	6.89885e-23	2
MDK	3.04646e-27	0.1372	0.593	0.375	7.30328e-23	2
LUZP1	4.9836e-27	0.12203	0.735	0.556	1.19472e-22	2
APEX1	1.05429e-26	0.152799	0.978	0.921	2.52744e-22	2
HSBP1	1.25011e-26	0.139346	0.901	0.748	2.9969e-22	2
PEBP1	1.52467e-26	0.129297	0.999	0.972	3.65509e-22	2
GCSH	1.67353e-26	0.123452	0.838	0.614	4.01195e-22	2
ESYT2	6.0571e-26	0.102349	0.659	0.464	1.45207e-21	2
TMED9	7.84606e-26	0.133524	0.9	0.745	1.88094e-21	2
EEF1B2	7.9518e-26	0.100409	1	0.999	1.90628e-21	2
CAT	8.58548e-26	0.193011	0.958	0.837	2.0582e-21	2
PYCARD	1.08745e-25	0.134869	0.885	0.747	2.60694e-21	2
TUFM	1.54187e-25	0.142135	0.975	0.867	3.69633e-21	2
PGK1	1.6281e-25	0.14785	0.967	0.869	3.90306e-21	2
FNBP1	1.82801e-25	0.122538	0.888	0.698	4.3823e-21	2
MRPL11	5.75871e-25	0.130278	0.923	0.79	1.38053e-20	2
CHCHD2	6.48837e-25	0.113966	0.998	0.989	1.55546e-20	2
SRP9	7.99132e-25	0.131839	0.973	0.871	1.91576e-20	2
NCL	9.53982e-25	0.158105	1	0.979	2.28698e-20	2
GNB4	1.46406e-24	0.104528	0.69	0.514	3.5098e-20	2
COX6C	2.47857e-24	0.115896	0.993	0.982	5.94187e-20	2
BCAT1	2.79776e-24	0.100293	0.629	0.449	6.70708e-20	2
MCM5	4.5387e-24	0.117195	0.752	0.546	1.08806e-19	2
ISYNA1	7.61173e-24	0.101613	0.653	0.467	1.82476e-19	2
ATP5MC3	7.64852e-24	0.123461	0.995	0.947	1.83358e-19	2
AGPAT2	1.62074e-23	0.106726	0.693	0.509	3.88541e-19	2
ITM2A	2.08287e-23	0.116467	0.841	0.674	4.99328e-19	2
PARK7	2.38418e-23	0.114303	0.994	0.937	5.7156e-19	2
NDUFA12	6.26955e-23	0.129358	0.937	0.816	1.503e-18	2
ATP1B3	7.52603e-23	0.118556	0.88	0.722	1.80421e-18	2
DPM3	7.91284e-23	0.111268	0.822	0.675	1.89695e-18	2
MPG	2.89e-22	0.112132	0.883	0.75	6.92819e-18	2
RPS16	3.57569e-22	0.104121	1	1	8.572e-18	2
GGH	7.14188e-22	0.100086	0.616	0.434	1.71212e-17	2
DHFR	7.32868e-22	0.135849	0.598	0.434	1.75691e-17	2
NIT2	1.01899e-21	0.108619	0.741	0.559	2.44282e-17	2
DNMT1	1.06541e-21	0.122947	0.862	0.654	2.55411e-17	2
SNRPB	1.077e-21	0.124754	0.995	0.926	2.58189e-17	2
XBP1	1.30384e-21	0.115933	0.949	0.859	3.1257e-17	2
SSBP1	4.02639e-21	0.111516	0.987	0.932	9.65247e-17	2
NME4	6.26627e-21	0.111171	0.947	0.798	1.50221e-16	2
RPS17	1.01881e-20	0.118166	0.979	0.889	2.4424e-16	2
FAM30A	1.77558e-20	0.194145	0.881	0.783	4.2566e-16	2
PAICS	4.12287e-20	0.126245	0.878	0.697	9.88376e-16	2
IMPDH2	6.10431e-20	0.13137	0.981	0.88	1.46339e-15	2
METTL26	1.07211e-19	0.118428	0.931	0.795	2.57018e-15	2
2021-09-06	1.20826e-19	0.105415	0.969	0.91	2.89655e-15	2
DPP7	1.22766e-19	0.126934	0.911	0.805	2.94308e-15	2
TPI1	1.25638e-19	0.112667	0.987	0.896	3.01192e-15	2
ATP5MC1	1.30584e-19	0.105938	0.975	0.845	3.1305e-15	2
MZT2A	1.80229e-19	0.121857	0.951	0.867	4.32063e-15	2
NASP	1.91083e-19	0.104297	0.974	0.803	4.58082e-15	2
CCND2	2.46221e-19	0.121073	0.88	0.741	5.90264e-15	2
TMEM106C	2.9337e-19	0.106381	0.608	0.442	7.03297e-15	2
ERH	1.57064e-18	0.107675	0.984	0.904	3.76529e-14	2
TMEM123	1.75334e-18	0.101422	0.943	0.841	4.20329e-14	2
PRKDC	3.45499e-18	0.131013	0.942	0.783	8.28265e-14	2
SNRPF	6.90601e-18	0.10906	0.99	0.942	1.65558e-13	2
PHPT1	1.55659e-17	0.11768	0.921	0.79	3.73161e-13	2
SEM1	3.08804e-17	0.112301	0.97	0.905	7.40295e-13	2
ATP5MF	3.24247e-17	0.104276	0.974	0.864	7.77318e-13	2
ATP5F1C	9.08577e-17	0.103147	0.99	0.934	2.17813e-12	2
GGCT	1.31627e-16	0.106867	0.878	0.71	3.15549e-12	2
COMT	1.70047e-16	0.10611	0.947	0.864	4.07653e-12	2
SET	6.17222e-16	0.10576	0.998	0.982	1.47967e-11	2
AHCY	7.54474e-16	0.103962	0.797	0.615	1.8087e-11	2
YWHAE	2.335e-15	0.105519	0.987	0.922	5.59769e-11	2
HSP90AB1	4.37335e-15	0.110413	1	0.997	1.04842e-10	2
MDH1	6.92801e-15	0.103225	0.847	0.695	1.66085e-10	2
EIF2AK2	1.12684e-13	0.100557	0.799	0.687	2.70137e-09	2
HSPD1	3.27085e-13	0.110158	0.984	0.914	7.84121e-09	2
MT-ND5	6.587e-12	0.140499	1	0.996	1.5791e-07	2
APOC1	0	1.11795	0.861	0.15	0	3
CNRIP1	0	0.736421	0.943	0.178	0	3
PPP1R14A	0	0.598274	0.816	0.164	0	3
ITGA2B	0	0.511245	0.929	0.224	0	3
TFR2	0	0.445786	0.833	0.196	0	3
NECAB1	0	0.398865	0.625	0.093	0	3
TRIB2	0	0.357563	0.639	0.096	0	3
ANK1	0	0.35097	0.687	0.123	0	3
PCAT18	0	0.279733	0.516	0.061	0	3
CSF2RB	2.02788e-301	0.438879	0.793	0.202	4.86145e-297	3
GATA1	9.45689e-300	0.413953	0.776	0.175	2.2671e-295	3
CYTOR	2.38041e-293	0.803247	0.991	0.601	5.70655e-289	3
TMEM14C	1.88153e-292	0.793891	0.995	0.824	4.5106e-288	3
PVT1	1.50872e-283	0.519819	0.833	0.242	3.61685e-279	3
TST	1.36796e-282	0.448348	0.821	0.232	3.27942e-278	3
BLVRB	3.82035e-282	0.828186	0.979	0.507	9.15851e-278	3
KLF1	4.09572e-264	0.506291	0.654	0.14	9.81868e-260	3
KCNH2	3.6809e-262	0.273567	0.661	0.127	8.82423e-258	3
PRKAR2B	6.01674e-259	0.615569	0.943	0.387	1.44239e-254	3
TPM1	2.58243e-256	0.564387	0.972	0.399	6.19085e-252	3
CTNNBL1	1.99791e-252	0.586411	0.975	0.551	4.78958e-248	3
CD40LG	8.726e-252	0.245261	0.408	0.053	2.09188e-247	3
HBD	3.29388e-251	0.946346	0.778	0.208	7.89641e-247	3
SLC40A1	1.51937e-249	0.575639	0.921	0.383	3.64238e-245	3
S100A4	1.18685e-247	0.83698	1	0.925	2.84524e-243	3
MPC2	1.19478e-247	0.715253	0.993	0.817	2.86423e-243	3
MPST	1.36903e-243	0.601856	0.98	0.569	3.28197e-239	3
S100A6	1.49744e-242	0.831859	1	0.873	3.58981e-238	3
EPSTI1	7.2642e-237	0.43507	0.783	0.256	1.74145e-232	3
AC084033.3	8.05829e-234	0.635519	0.999	0.865	1.93181e-229	3
MIR4435-2HG	1.59258e-233	0.549926	0.921	0.405	3.81788e-229	3
PKIG	7.42349e-229	0.486361	0.95	0.428	1.77963e-224	3
EMP3	6.08124e-228	0.639845	0.997	0.7	1.45786e-223	3
FAM178B	2.09262e-223	0.314833	0.591	0.117	5.01663e-219	3
HDAC7	1.01723e-222	0.445231	0.899	0.365	2.43861e-218	3
SMIM1	1.71972e-221	0.360032	0.788	0.224	4.1227e-217	3
SPTBN2	2.31011e-216	0.166404	0.409	0.064	5.53802e-212	3
ACSM3	5.0505e-210	0.553391	0.867	0.353	1.21076e-205	3
CD36	1.96407e-202	0.348912	0.579	0.132	4.70845e-198	3
RYR3	6.41772e-200	0.208789	0.454	0.086	1.53852e-195	3
PDCD4	8.15797e-192	0.540687	0.988	0.743	1.95571e-187	3
PDZD8	3.09156e-190	0.53547	0.98	0.625	7.41139e-186	3
P2RX5	2.96863e-188	0.25788	0.563	0.145	7.1167e-184	3
PLIN2	7.01276e-183	0.553981	0.907	0.421	1.68117e-178	3
AL157895.1	1.77745e-177	0.335026	0.666	0.191	4.26109e-173	3
RPL37A	5.5632e-177	0.216413	1	0.999	1.33367e-172	3
MARCKSL1	3.35457e-176	0.539569	0.964	0.582	8.0419e-172	3
MTSS1	8.26416e-176	0.218434	0.509	0.126	1.98117e-171	3
TPSB2	1.05036e-175	0.426194	0.505	0.122	2.51803e-171	3
FHL2	4.0201e-174	0.278717	0.672	0.203	9.63739e-170	3
TMOD1	7.81518e-172	0.185592	0.425	0.087	1.87353e-167	3
APOE	7.775e-170	0.320778	0.489	0.111	1.8639e-165	3
ICAM4	1.68933e-166	0.269732	0.695	0.225	4.04984e-162	3
STRADB	3.96824e-166	0.292869	0.736	0.27	9.51306e-162	3
CCDC112	5.21283e-164	0.335523	0.767	0.3	1.24967e-159	3
TPSAB1	5.08356e-161	0.367332	0.455	0.105	1.21868e-156	3
NFIA	3.28485e-160	0.37742	0.814	0.325	7.87477e-156	3
REXO2	4.0128e-160	0.491686	0.893	0.488	9.61988e-156	3
CSF1	4.31725e-158	0.186358	0.399	0.082	1.03497e-153	3
TMEM14B	7.71048e-157	0.447633	0.986	0.855	1.84843e-152	3
ZNF385D	6.72597e-155	0.254166	0.624	0.19	1.61242e-150	3
CR1	1.43536e-154	0.138552	0.351	0.065	3.44098e-150	3
FBXO7	1.49171e-154	0.426111	0.975	0.698	3.57608e-150	3
CMBL	7.28283e-153	0.380449	0.884	0.457	1.74591e-148	3
CD7	4.52465e-152	0.207979	0.512	0.14	1.0847e-147	3
UROD	1.07136e-151	0.437738	0.941	0.582	2.56837e-147	3
SLC14A1	3.90855e-149	0.117496	0.259	0.034	9.36997e-145	3
IL1B	7.71275e-148	0.370107	0.692	0.258	1.84898e-143	3
CYTL1	2.47096e-147	0.454377	0.979	0.675	5.92363e-143	3
CXADR	2.20753e-146	0.171716	0.387	0.082	5.29212e-142	3
CA1	2.75227e-145	0.324801	0.461	0.104	6.59802e-141	3
SEMA3C	3.98795e-145	0.134708	0.322	0.056	9.5603e-141	3
NEDD4L	7.68981e-144	0.250483	0.689	0.245	1.84348e-139	3
SMIM10	1.43776e-141	0.316599	0.701	0.268	3.44675e-137	3
FCER1A	3.50783e-140	0.313747	0.661	0.214	8.40933e-136	3
HBQ1	3.59532e-140	0.182486	0.441	0.106	8.61905e-136	3
SERPINE2	4.73687e-139	0.328657	0.838	0.403	1.13557e-134	3
PHF6	4.1062e-137	0.36817	0.846	0.445	9.84379e-133	3
HNRNPA1	9.97814e-137	0.293227	1	0.998	2.39206e-132	3
ALAD	2.98571e-132	0.235509	0.678	0.255	7.15765e-128	3
CRYM	9.08332e-131	0.123092	0.295	0.051	2.17754e-126	3
EPCAM	1.76736e-130	0.234634	0.503	0.14	4.23689e-126	3
PIP4K2A	2.50573e-128	0.322162	0.883	0.477	6.00699e-124	3
PDLIM1	2.55166e-128	0.270815	0.921	0.488	6.1171e-124	3
DLC1	1.0494e-127	0.164793	0.403	0.103	2.51573e-123	3
NMI	1.04465e-126	0.369236	0.964	0.67	2.50435e-122	3
ATP5IF1	9.55186e-125	0.34849	0.995	0.922	2.28987e-120	3
GADD45G	2.90772e-124	0.135926	0.264	0.043	6.97068e-120	3
EPOR	1.30459e-123	0.162864	0.447	0.122	3.12749e-119	3
DHRS11	2.06234e-123	0.213422	0.647	0.243	4.94405e-119	3
TNFRSF25	1.01637e-120	0.132327	0.357	0.084	2.43653e-116	3
GDPD1	1.1361e-120	0.155205	0.409	0.107	2.72358e-116	3
GBGT1	8.57485e-118	0.212899	0.538	0.185	2.05565e-113	3
MICAL2	3.7841e-117	0.138873	0.357	0.086	9.07162e-113	3
ZDHHC2	2.45487e-116	0.298984	0.826	0.436	5.88507e-112	3
CHRM3-AS2	1.11208e-115	0.108031	0.251	0.042	2.66598e-111	3
CDC42BPA	2.02916e-115	0.231889	0.679	0.271	4.8645e-111	3
ABCC5	4.81172e-115	0.185129	0.563	0.199	1.15351e-110	3
CASP3	4.91833e-115	0.353101	0.696	0.329	1.17907e-110	3
LYAR	1.2576e-114	0.293005	0.795	0.375	3.01484e-110	3
NPM1	2.66385e-113	0.256544	1	0.999	6.38604e-109	3
RPL4	9.88178e-111	0.230666	1	0.999	2.36896e-106	3
NAA38	1.21914e-109	0.406056	0.992	0.876	2.92265e-105	3
GMPR	3.96026e-109	0.193995	0.657	0.251	9.49392e-105	3
PCYT2	1.90663e-108	0.21151	0.603	0.239	4.57076e-104	3
SLC25A6	2.912e-108	0.305942	1	0.981	6.98093e-104	3
DAAM1	3.24549e-108	0.222683	0.643	0.258	7.78041e-104	3
FSCN1	4.54935e-108	0.262857	0.775	0.385	1.09062e-103	3
MYC	7.60054e-107	0.512549	0.666	0.297	1.82208e-102	3
EEF1B2	5.44202e-106	0.224855	1	0.999	1.30462e-101	3
PNMT	6.46033e-104	0.135027	0.388	0.103	1.54874e-99	3
GPX4	1.37643e-103	0.304044	0.999	0.957	3.29972e-99	3
AKR1C1	1.64924e-103	0.187399	0.242	0.044	3.95372e-99	3
SLC27A2	2.69639e-103	0.182102	0.547	0.208	6.46405e-99	3
HMBS	3.03808e-103	0.210898	0.718	0.315	7.28318e-99	3
RNF130	3.12302e-103	0.316862	0.989	0.805	7.48682e-99	3
CD82	1.67903e-101	0.289438	0.875	0.489	4.02514e-97	3
ST6GALNAC1	5.01317e-101	0.106985	0.288	0.066	1.20181e-96	3
ORC4	6.69184e-101	0.244558	0.717	0.341	1.60424e-96	3
TIMP1	8.25653e-101	0.300245	0.912	0.547	1.97934e-96	3
RBPMS2	9.35134e-101	0.123259	0.318	0.078	2.2418e-96	3
C2orf88	1.07616e-100	0.158963	0.632	0.235	2.57988e-96	3
MINPP1	3.27829e-100	0.190805	0.475	0.161	7.85903e-96	3
FAM45A	1.15476e-99	0.270561	0.764	0.376	2.76831e-95	3
LDB1	1.20911e-99	0.192708	0.599	0.24	2.89859e-95	3
DNPH1	1.48666e-99	0.32655	0.933	0.668	3.56398e-95	3
TAL1	1.58352e-99	0.174203	0.592	0.227	3.79617e-95	3
DRAP1	1.61688e-99	0.285961	0.999	0.912	3.87614e-95	3
MYH10	1.87445e-99	0.162514	0.522	0.181	4.49362e-95	3
LXN	2.24266e-99	0.242604	0.732	0.327	5.37634e-95	3
RILP	2.46279e-99	0.201583	0.647	0.271	5.90404e-95	3
CASP6	2.85954e-99	0.25959	0.768	0.386	6.85519e-95	3
PSTPIP2	8.25581e-99	0.254538	0.886	0.492	1.97917e-94	3
PIK3CD-AS2	1.89624e-98	0.109908	0.309	0.075	4.54587e-94	3
TP53INP1	2.42033e-98	0.240096	0.589	0.233	5.80225e-94	3
SGPP1	2.03817e-97	0.13029	0.367	0.105	4.8861e-93	3
PRDX2	3.57589e-97	0.271284	0.984	0.84	8.57247e-93	3
CCDC28B	5.32006e-95	0.230547	0.77	0.379	1.27538e-90	3
C1QBP	8.42925e-95	0.323985	0.999	0.913	2.02075e-90	3
HNRNPAB	2.18513e-94	0.373816	0.982	0.798	5.23842e-90	3
KIFAP3	1.51808e-93	0.22119	0.638	0.288	3.63929e-89	3
SLC39A3	2.31606e-93	0.323089	0.908	0.577	5.55229e-89	3
TUBB2A	5.47105e-93	0.213087	0.436	0.137	1.31158e-88	3
ALDH1A1	6.17593e-91	0.358776	0.909	0.522	1.48056e-86	3
MGAT4B	2.80154e-90	0.219683	0.772	0.379	6.71614e-86	3
STAT5A	2.97257e-90	0.28729	0.907	0.593	7.12613e-86	3
RPL8	3.84012e-90	0.199109	1	0.999	9.20591e-86	3
NCF4	9.42822e-90	0.288131	0.834	0.493	2.26023e-85	3
SH3BGRL	1.67489e-89	0.276599	0.999	0.956	4.01522e-85	3
RPL14	2.69123e-88	0.15425	1	0.999	6.45168e-84	3
CTSH	9.62436e-88	0.106044	0.27	0.063	2.30725e-83	3
MAP7	1.97663e-86	0.281648	0.824	0.493	4.73858e-82	3
MRPL52	6.61914e-86	0.287719	0.961	0.731	1.58681e-81	3
CAT	6.74045e-86	0.287472	0.995	0.836	1.61589e-81	3
HES6	2.24163e-85	0.110134	0.447	0.146	5.37386e-81	3
MPP1	3.56312e-85	0.268185	0.905	0.561	8.54187e-81	3
ZFPM1	3.77224e-85	0.176439	0.578	0.239	9.04319e-81	3
RAP2B	1.14593e-84	0.235478	0.78	0.416	2.74713e-80	3
NT5C	5.22876e-84	0.278705	0.937	0.658	1.25349e-79	3
STON2	1.68114e-83	0.127385	0.475	0.172	4.03021e-79	3
SUPT16H	2.00092e-83	0.309708	0.937	0.63	4.79681e-79	3
SUCLG2	5.92418e-83	0.131106	0.536	0.201	1.4202e-78	3
GRPEL1	7.05085e-83	0.168727	0.654	0.291	1.6903e-78	3
SORD	1.41817e-82	0.204988	0.725	0.37	3.39979e-78	3
MT-CO3	1.49028e-82	0.19733	1	0.999	3.57266e-78	3
YBX1	4.99882e-82	0.28008	1	0.997	1.19837e-77	3
BTK	6.51731e-82	0.229858	0.768	0.423	1.5624e-77	3
HLTF	8.37172e-80	0.24966	0.779	0.439	2.00695e-75	3
RAB11A	8.80988e-80	0.272895	0.932	0.682	2.11199e-75	3
YARS	3.76785e-79	0.226396	0.799	0.455	9.03267e-75	3
TXNL1	5.60675e-79	0.279836	0.97	0.783	1.34411e-74	3
ELOVL6	8.9519e-79	0.141472	0.428	0.154	2.14604e-74	3
DECR1	2.40871e-78	0.278243	0.893	0.608	5.77439e-74	3
CD84	3.01234e-78	0.218027	0.792	0.424	7.22148e-74	3
MACROD1	4.7519e-78	0.193646	0.679	0.343	1.13917e-73	3
SLC39A8	5.74757e-78	0.25039	0.776	0.442	1.37786e-73	3
NMNAT3	2.65318e-76	0.147824	0.583	0.253	6.36047e-72	3
GSE1	2.8473e-76	0.224906	0.732	0.392	6.82584e-72	3
SEC11A	7.38116e-76	0.261969	0.982	0.837	1.76948e-71	3
PCCB	5.21123e-75	0.187947	0.693	0.349	1.24929e-70	3
FAM124B	6.52497e-75	0.133386	0.468	0.184	1.56423e-70	3
KCNN4	1.02352e-74	0.154776	0.533	0.23	2.4537e-70	3
BBC3	1.0302e-74	0.118272	0.345	0.11	2.46969e-70	3
PLXNC1	2.06972e-74	0.1942	0.593	0.271	4.96174e-70	3
NDUFA8	4.5449e-74	0.218792	0.82	0.465	1.08955e-69	3
SLC12A6	6.36343e-74	0.186348	0.692	0.339	1.52551e-69	3
AMMECR1	6.82765e-74	0.117014	0.389	0.137	1.63679e-69	3
TFRC	1.28339e-73	0.285529	0.895	0.601	3.07666e-69	3
ZNF385A	2.14447e-73	0.117907	0.403	0.142	5.14093e-69	3
ABCC4	3.3647e-72	0.154165	0.543	0.237	8.06621e-68	3
HACD1	6.41837e-72	0.223123	0.843	0.502	1.53868e-67	3
MYL12A	3.07763e-71	0.232614	0.984	0.879	7.37799e-67	3
NFE2	1.30611e-70	0.170056	0.562	0.258	3.13115e-66	3
ARHGEF12	1.62541e-70	0.116834	0.375	0.127	3.8966e-66	3
PRKAB1	1.81905e-70	0.128023	0.468	0.191	4.36081e-66	3
ASL	2.26459e-70	0.143302	0.525	0.228	5.4289e-66	3
CMAS	2.41653e-70	0.189509	0.738	0.392	5.79316e-66	3
SLC25A38	2.79406e-70	0.172561	0.62	0.301	6.69821e-66	3
PPOX	5.77197e-70	0.121797	0.466	0.188	1.38372e-65	3
RPL6	8.75384e-70	0.142545	1	1	2.09856e-65	3
SLC39A4	1.02662e-69	0.200738	0.705	0.373	2.46112e-65	3
CAPRIN2	2.28716e-69	0.128003	0.349	0.117	5.483e-65	3
LCA5	2.47637e-69	0.129395	0.318	0.101	5.93659e-65	3
FXN	3.46906e-69	0.198276	0.742	0.4	8.31637e-65	3
GALNT10	4.34403e-69	0.131951	0.471	0.195	1.04139e-64	3
RFX7	8.53672e-69	0.162436	0.509	0.223	2.04651e-64	3
FKBP4	4.59812e-68	0.22961	0.87	0.537	1.10231e-63	3
ZFP36L1	9.85188e-68	0.204853	0.654	0.314	2.36179e-63	3
RPL27	1.2593e-67	0.138398	1	0.998	3.01892e-63	3
HIST3H2A	4.09045e-67	0.287283	0.728	0.411	9.80603e-63	3
ZMYND8	4.32101e-67	0.250747	0.745	0.438	1.03587e-62	3
MRPS15	5.26466e-67	0.240462	0.947	0.719	1.2621e-62	3
CCT5	5.67923e-67	0.255613	0.954	0.709	1.36148e-62	3
NET1	5.91215e-67	0.225109	0.78	0.452	1.41732e-62	3
LPCAT3	1.81144e-66	0.153106	0.567	0.261	4.34257e-62	3
ISOC2	1.87671e-66	0.216757	0.834	0.495	4.49903e-62	3
NIPSNAP2	2.4558e-66	0.261275	0.914	0.665	5.88728e-62	3
LIMD2	2.70652e-66	0.248433	0.963	0.761	6.48834e-62	3
SDCBP	3.3839e-66	0.248165	0.907	0.617	8.11223e-62	3
FAM210B	1.16318e-65	0.149518	0.643	0.31	2.78849e-61	3
DHRS3	1.18662e-65	0.100958	0.308	0.1	2.84469e-61	3
RHAG	1.54575e-65	0.127069	0.286	0.084	3.70562e-61	3
ITGB1	1.69749e-65	0.239726	0.891	0.61	4.06938e-61	3
AKR1C3	2.43582e-65	0.268891	0.834	0.551	5.83939e-61	3
GLRX3	2.55263e-65	0.218383	0.851	0.544	6.11942e-61	3
GLUL	3.16004e-65	0.203271	0.963	0.723	7.57556e-61	3
HNRNPLL	8.57908e-65	0.101766	0.403	0.153	2.05666e-60	3
ANKRD27	3.04959e-63	0.131638	0.468	0.202	7.31078e-59	3
FAM89A	9.61174e-63	0.186657	0.38	0.141	2.30422e-58	3
C8orf82	2.09438e-62	0.160814	0.663	0.346	5.02086e-58	3
MT-CO1	3.0148e-62	0.170838	1	0.998	7.22738e-58	3
SSX2IP	5.52478e-62	0.169581	0.551	0.265	1.32446e-57	3
TMEM156	5.80388e-62	0.129919	0.42	0.168	1.39136e-57	3
MRPS26	6.18972e-62	0.211011	0.891	0.578	1.48386e-57	3
INO80C	8.41601e-62	0.144497	0.607	0.296	2.01757e-57	3
CALM2	1.00776e-61	0.258391	0.996	0.884	2.4159e-57	3
ARV1	1.06448e-61	0.138143	0.514	0.23	2.55187e-57	3
RUVBL1	3.91167e-61	0.19948	0.813	0.488	9.37744e-57	3
TIMM13	7.64565e-61	0.234406	0.987	0.843	1.83289e-56	3
ARHGAP22	1.17451e-60	0.144866	0.633	0.314	2.81565e-56	3
GAR1	1.22781e-60	0.201375	0.854	0.542	2.94342e-56	3
HSP90AB1	1.91182e-60	0.21329	1	0.997	4.58321e-56	3
PDCD10	2.13653e-60	0.220017	0.809	0.512	5.12191e-56	3
FECH	2.16768e-60	0.136977	0.525	0.236	5.19657e-56	3
SERBP1	2.23177e-60	0.238595	0.996	0.957	5.35023e-56	3
FAM117A	2.53044e-60	0.210047	0.796	0.47	6.06623e-56	3
HSPG2	4.0353e-60	0.111879	0.384	0.148	9.67382e-56	3
ASAP1	4.78615e-60	0.165897	0.611	0.316	1.14738e-55	3
GNG5	8.68591e-60	0.217025	0.995	0.912	2.08227e-55	3
B3GNT2	1.01462e-59	0.215855	0.801	0.487	2.43235e-55	3
GTF2I	1.81555e-59	0.265251	0.979	0.817	4.35243e-55	3
DCAF6	2.50049e-59	0.140809	0.537	0.258	5.99444e-55	3
SNRPD1	2.54158e-59	0.23091	0.992	0.916	6.09293e-55	3
TMEM141	2.67784e-59	0.21586	0.868	0.579	6.41959e-55	3
CCDC69	3.10969e-59	0.147605	0.651	0.329	7.45485e-55	3
UPF3A	3.21258e-59	0.220279	0.937	0.688	7.70151e-55	3
PSMG1	4.07154e-59	0.212493	0.871	0.566	9.7607e-55	3
ATP5F1B	4.57804e-59	0.240278	0.995	0.924	1.09749e-54	3
CCT2	7.54929e-59	0.244856	0.987	0.842	1.80979e-54	3
VKORC1L1	7.54952e-59	0.135234	0.517	0.245	1.80985e-54	3
DDI2	1.43681e-58	0.133868	0.432	0.184	3.44447e-54	3
HIGD1A	1.49966e-58	0.158942	0.671	0.352	3.59513e-54	3
BLVRA	1.52859e-58	0.172149	0.795	0.451	3.6645e-54	3
LYL1	1.7882e-58	0.230113	0.967	0.784	4.28684e-54	3
LEPROT	2.34027e-58	0.258956	0.983	0.824	5.61034e-54	3
ATP5MPL	2.93936e-58	0.21816	0.999	0.957	7.04652e-54	3
RHOH	4.48976e-58	0.22691	0.812	0.517	1.07633e-53	3
KIF13A	5.0247e-58	0.149678	0.589	0.296	1.20457e-53	3
GTF2A2	6.10056e-58	0.220964	0.978	0.817	1.46249e-53	3
UQCRH	6.4926e-58	0.167545	0.999	0.993	1.55647e-53	3
BMP2K	8.46436e-58	0.147327	0.618	0.316	2.02916e-53	3
LDHB	1.14355e-57	0.203264	1	0.987	2.74144e-53	3
FADS2	1.19113e-57	0.144485	0.57	0.28	2.85549e-53	3
NDUFB6	1.78599e-57	0.234531	0.921	0.659	4.28155e-53	3
HAGH	3.0559e-57	0.133028	0.513	0.234	7.32592e-53	3
NOP58	3.26086e-57	0.250355	0.951	0.739	7.81725e-53	3
EIF3A	3.98435e-57	0.311313	0.986	0.862	9.55168e-53	3
REC8	4.31593e-57	0.167754	0.632	0.343	1.03466e-52	3
PIP5K1B	5.87665e-57	0.104919	0.413	0.168	1.40881e-52	3
TMSB10	8.3331e-57	0.155323	1	0.998	1.9977e-52	3
VDAC3	1.31392e-56	0.220477	0.926	0.702	3.14987e-52	3
HBS1L	2.04362e-56	0.214442	0.887	0.604	4.89918e-52	3
NBAS	2.7603e-56	0.153627	0.639	0.336	6.61726e-52	3
RBX1	3.33727e-56	0.232348	0.97	0.783	8.00044e-52	3
PTRHD1	5.51824e-56	0.221708	0.937	0.709	1.32289e-51	3
RACK1	7.97423e-56	0.137877	1	0.999	1.91166e-51	3
SSB	9.94516e-56	0.224114	0.987	0.892	2.38415e-51	3
DKC1	3.21938e-55	0.225401	0.9	0.627	7.71783e-51	3
CISD2	4.05499e-55	0.198814	0.85	0.54	9.72104e-51	3
CPQ	4.40099e-55	0.120211	0.536	0.254	1.05505e-50	3
POLR2F	4.91459e-55	0.205516	0.912	0.64	1.17817e-50	3
PAFAH1B3	6.27881e-55	0.203707	0.907	0.622	1.50522e-50	3
KDM5B	7.37902e-55	0.181496	0.696	0.392	1.76897e-50	3
MBOAT2	7.6572e-55	0.137712	0.567	0.28	1.83566e-50	3
CST3	3.82516e-54	0.174699	0.982	0.796	9.17006e-50	3
STAM	9.89516e-54	0.1814	0.651	0.367	2.37217e-49	3
ELOVL5	1.00867e-53	0.198074	0.838	0.541	2.41809e-49	3
MPIG6B	1.18279e-53	0.100034	0.396	0.156	2.83551e-49	3
ESYT1	1.62229e-53	0.155554	0.654	0.355	3.88911e-49	3
ABO	2.65431e-53	0.111416	0.445	0.193	6.36317e-49	3
GCSH	5.97158e-53	0.208652	0.905	0.613	1.43157e-48	3
PCMT1	8.44146e-53	0.18356	0.85	0.558	2.02367e-48	3
TPGS2	1.61253e-52	0.198758	0.864	0.6	3.86571e-48	3
NME4	1.66989e-52	0.238415	0.959	0.8	4.00323e-48	3
COQ8A	2.59713e-52	0.155011	0.737	0.427	6.22609e-48	3
MBD5	3.02447e-52	0.143827	0.613	0.322	7.25055e-48	3
MYB	3.30551e-52	0.233342	0.92	0.702	7.92429e-48	3
NCL	9.8567e-52	0.240321	1	0.979	2.36295e-47	3
RNF169	1.1198e-51	0.141271	0.593	0.318	2.68451e-47	3
EIF5B	1.44239e-51	0.234604	0.93	0.71	3.45785e-47	3
NECAP2	1.54256e-51	0.169999	0.676	0.39	3.69799e-47	3
HSPE1	1.99699e-51	0.212685	0.986	0.855	4.78738e-47	3
HERC2	3.24112e-51	0.181311	0.791	0.496	7.76993e-47	3
ARMC8	3.57239e-51	0.177988	0.805	0.503	8.56409e-47	3
RNF24	4.01825e-51	0.169885	0.757	0.453	9.63295e-47	3
PXMP2	4.82902e-51	0.194217	0.803	0.506	1.15766e-46	3
GATA2	6.26455e-51	0.128513	0.647	0.334	1.5018e-46	3
RPS8	1.66152e-50	0.1073	1	1	3.98316e-46	3
CRBN	2.8877e-50	0.216536	0.924	0.705	6.92269e-46	3
APOBEC3C	3.39292e-50	0.151308	0.699	0.39	8.13385e-46	3
AMD1	6.35481e-50	0.207888	0.992	0.924	1.52344e-45	3
SNX5	6.40218e-50	0.198498	0.842	0.564	1.53479e-45	3
VAPA	8.31627e-50	0.207031	0.987	0.909	1.99366e-45	3
DSTN	8.37523e-50	0.214776	0.926	0.744	2.0078e-45	3
CHP1	1.16035e-49	0.131535	0.7	0.397	2.78172e-45	3
NDUFAF2	1.44515e-49	0.171796	0.836	0.536	3.46447e-45	3
CLNS1A	1.56471e-49	0.203768	0.976	0.85	3.75107e-45	3
MRPL14	2.18854e-49	0.15763	0.786	0.475	5.24659e-45	3
ATIC	2.22314e-49	0.187595	0.846	0.575	5.32954e-45	3
IBTK	2.69678e-49	0.163599	0.651	0.375	6.465e-45	3
FAM118A	3.19153e-49	0.109422	0.466	0.219	7.65106e-45	3
CAB39	3.70755e-49	0.125409	0.563	0.291	8.88812e-45	3
ECH1	4.1175e-49	0.197996	0.946	0.748	9.87089e-45	3
COX6B1	4.52058e-49	0.196618	1	0.98	1.08372e-44	3
EIF5A	7.58797e-49	0.226425	0.999	0.925	1.81906e-44	3
NDUFAF4	1.21714e-48	0.136178	0.655	0.366	2.91785e-44	3
GSPT1	1.39904e-48	0.182415	0.874	0.576	3.35392e-44	3
CCNG1	1.6619e-48	0.212906	0.907	0.673	3.98408e-44	3
MRPL1	3.94447e-48	0.198722	0.849	0.565	9.45607e-44	3
METTL5	4.38327e-48	0.187236	0.911	0.686	1.0508e-43	3
PHACTR4	4.96054e-48	0.214411	0.887	0.63	1.18919e-43	3
RPSA	5.95687e-48	0.144858	1	0.999	1.42804e-43	3
UCP2	7.93429e-48	0.173909	0.859	0.561	1.90209e-43	3
MRPL3	9.22411e-48	0.181214	0.858	0.574	2.2113e-43	3
NADK2	1.01692e-47	0.103276	0.438	0.202	2.43787e-43	3
TADA3	1.1988e-47	0.158934	0.736	0.449	2.87389e-43	3
PPIA	2.34693e-47	0.194799	1	0.993	5.62628e-43	3
RRP9	2.46385e-47	0.110816	0.486	0.237	5.90658e-43	3
ACAT1	2.5567e-47	0.158736	0.754	0.445	6.12918e-43	3
DYNLRB1	3.17149e-47	0.195815	0.953	0.772	7.60301e-43	3
NT5M	3.44336e-47	0.14052	0.73	0.427	8.25477e-43	3
PLTP	5.50202e-47	0.108374	0.459	0.222	1.319e-42	3
PEX2	7.03724e-47	0.124844	0.62	0.337	1.68704e-42	3
COQ9	8.12611e-47	0.105598	0.514	0.254	1.94807e-42	3
RPS25	8.62939e-47	0.100467	1	0.999	2.06872e-42	3
TOMM40	2.10182e-46	0.17422	0.866	0.575	5.03868e-42	3
NUP98	2.15999e-46	0.17716	0.771	0.491	5.17815e-42	3
EIF2B3	4.44625e-46	0.114225	0.52	0.264	1.0659e-41	3
SDHAF3	4.73518e-46	0.142139	0.695	0.402	1.13516e-41	3
STXBP5	4.93539e-46	0.117526	0.554	0.283	1.18316e-41	3
YIF1B	5.12487e-46	0.141286	0.708	0.407	1.22859e-41	3
EIF3J	1.34468e-45	0.202893	0.943	0.73	3.22361e-41	3
AK6	2.34289e-45	0.150223	0.703	0.407	5.61662e-41	3
EMID1	2.49449e-45	0.175775	0.791	0.527	5.98005e-41	3
GDF11	2.71276e-45	0.118809	0.542	0.284	6.50331e-41	3
ACOT13	3.55717e-45	0.147156	0.724	0.442	8.52759e-41	3
SCPEP1	3.69264e-45	0.162677	0.511	0.264	8.85236e-41	3
TMED1	4.06434e-45	0.113885	0.566	0.303	9.74345e-41	3
GCLC	5.70779e-45	0.112416	0.549	0.284	1.36833e-40	3
MEST	1.06799e-44	0.158064	0.792	0.511	2.56028e-40	3
THOC6	1.52511e-44	0.147085	0.75	0.459	3.65615e-40	3
ASH2L	2.17811e-44	0.134249	0.607	0.339	5.22159e-40	3
AHCYL1	3.28771e-44	0.158638	0.801	0.509	7.88164e-40	3
EIF3M	4.23551e-44	0.179026	0.993	0.942	1.01538e-39	3
SOD1	5.33005e-44	0.19377	0.993	0.943	1.27777e-39	3
SARS	1.20058e-43	0.125777	0.599	0.33	2.87815e-39	3
RAB9A	1.50806e-43	0.149451	0.708	0.428	3.61527e-39	3
PRMT1	1.74329e-43	0.200654	0.98	0.818	4.1792e-39	3
ACSS1	2.78665e-43	0.122355	0.607	0.336	6.68043e-39	3
GPATCH4	4.02525e-43	0.127543	0.609	0.333	9.64973e-39	3
CCT6A	4.19854e-43	0.189018	0.968	0.806	1.00652e-38	3
DPM2	6.00887e-43	0.116438	0.705	0.395	1.44051e-38	3
CD320	6.48485e-43	0.120719	0.589	0.314	1.55461e-38	3
RCL1	8.09695e-43	0.111938	0.532	0.283	1.94108e-38	3
MRPL15	8.34426e-43	0.149833	0.768	0.476	2.00037e-38	3
BDH2	8.40136e-43	0.108521	0.586	0.32	2.01406e-38	3
RHOG	2.36206e-42	0.17919	0.886	0.629	5.66258e-38	3
HNRNPR	2.99613e-42	0.195073	0.992	0.875	7.18263e-38	3
VPS37B	4.26098e-42	0.171242	0.745	0.464	1.02148e-37	3
JPT1	4.86777e-42	0.146632	0.905	0.628	1.16695e-37	3
UBE2V2	5.94819e-42	0.154002	0.804	0.511	1.42596e-37	3
UROS	6.88425e-42	0.180603	0.889	0.623	1.65036e-37	3
EIF2S1	9.93095e-42	0.14629	0.721	0.435	2.38075e-37	3
CD38	1.28137e-41	0.156445	0.73	0.443	3.07182e-37	3
KIAA1586	1.3608e-41	0.131226	0.601	0.34	3.26224e-37	3
HSPD1	1.39222e-41	0.21797	0.991	0.915	3.33757e-37	3
NUTM2A-AS1	2.37706e-41	0.122278	0.689	0.408	5.69852e-37	3
MRPS25	3.40767e-41	0.164015	0.817	0.554	8.1692e-37	3
LRPPRC	3.53379e-41	0.179973	0.926	0.677	8.47157e-37	3
PABPC4	3.60936e-41	0.181874	0.947	0.739	8.65271e-37	3
CENPV	5.26437e-41	0.147339	0.717	0.431	1.26203e-36	3
FMC1	8.05316e-41	0.151945	0.675	0.422	1.93058e-36	3
PTGES2	1.06067e-40	0.100184	0.493	0.251	2.54273e-36	3
STK32C	1.37025e-40	0.120955	0.614	0.355	3.2849e-36	3
ETFA	1.56691e-40	0.159867	0.864	0.599	3.75634e-36	3
RPA2	1.69836e-40	0.144679	0.693	0.418	4.07148e-36	3
HDAC2	2.22328e-40	0.181533	0.922	0.674	5.32988e-36	3
CD55	2.45315e-40	0.144477	0.713	0.436	5.88095e-36	3
CDC5L	2.47617e-40	0.196969	0.905	0.678	5.93613e-36	3
ACTR6	2.69957e-40	0.109739	0.575	0.317	6.47167e-36	3
FCGRT	3.15113e-40	0.151552	0.812	0.507	7.55421e-36	3
PSMD6	6.80533e-40	0.163108	0.867	0.612	1.63144e-35	3
WDR12	7.41528e-40	0.112952	0.555	0.303	1.77766e-35	3
RPP40	1.28168e-39	0.114857	0.559	0.318	3.07256e-35	3
SMS	1.294e-39	0.173774	0.929	0.699	3.1021e-35	3
THOC2	1.45888e-39	0.193495	0.875	0.643	3.49737e-35	3
LAMTOR1	1.54035e-39	0.184844	0.967	0.845	3.69267e-35	3
UGGT1	2.22474e-39	0.128036	0.626	0.371	5.33337e-35	3
TESMIN	2.24052e-39	0.120901	0.605	0.348	5.37119e-35	3
CAST	3.36819e-39	0.176627	0.834	0.586	8.07456e-35	3
MRPL13	3.70353e-39	0.14941	0.738	0.454	8.87847e-35	3
ORAI1	4.58081e-39	0.111258	0.637	0.371	1.09816e-34	3
DNAJC15	5.48125e-39	0.177356	0.938	0.718	1.31402e-34	3
ZNF431	5.919e-39	0.183443	0.747	0.498	1.41896e-34	3
PRKACB	8.21021e-39	0.177248	0.837	0.608	1.96823e-34	3
MRPS35	1.07658e-38	0.162376	0.876	0.622	2.58089e-34	3
NDFIP1	1.2381e-38	0.184948	0.887	0.663	2.9681e-34	3
RPAIN	1.87039e-38	0.158965	0.895	0.662	4.48388e-34	3
MRPS34	2.19542e-38	0.164257	0.92	0.654	5.26307e-34	3
ITPR2	2.36576e-38	0.162741	0.679	0.422	5.67144e-34	3
IP6K2	3.68332e-38	0.193118	0.88	0.66	8.83002e-34	3
EAPP	4.16582e-38	0.169981	0.926	0.733	9.98673e-34	3
UBR4	4.1981e-38	0.140802	0.754	0.475	1.00641e-33	3
PSMG4	4.28803e-38	0.163504	0.826	0.581	1.02797e-33	3
EXOSC8	4.4783e-38	0.155025	0.801	0.524	1.07358e-33	3
MGST2	6.68027e-38	0.197274	0.818	0.617	1.60146e-33	3
FAM69B	6.75591e-38	0.135953	0.705	0.423	1.61959e-33	3
SURF6	7.14737e-38	0.108732	0.555	0.308	1.71344e-33	3
P2RX1	1.21367e-37	0.121325	0.625	0.372	2.90954e-33	3
NOP10	1.26888e-37	0.172829	0.962	0.827	3.04189e-33	3
NDUFS2	1.46315e-37	0.168156	0.872	0.635	3.5076e-33	3
RREB1	1.57661e-37	0.135134	0.754	0.479	3.7796e-33	3
ATP5MC1	2.71234e-37	0.19005	0.98	0.848	6.50229e-33	3
FRG1	3.11678e-37	0.171967	0.922	0.705	7.47186e-33	3
ACADM	3.29311e-37	0.151514	0.787	0.53	7.89457e-33	3
MPHOSPH10	4.01029e-37	0.141819	0.779	0.499	9.61387e-33	3
ENDOG	5.18475e-37	0.113518	0.588	0.344	1.24294e-32	3
DYNLL1	6.61582e-37	0.197181	0.937	0.737	1.58601e-32	3
KYAT3	6.63365e-37	0.106806	0.545	0.305	1.59028e-32	3
UBAC1	7.35171e-37	0.153754	0.797	0.54	1.76242e-32	3
TIMM8B	7.71296e-37	0.171332	0.879	0.659	1.84903e-32	3
METAP2	8.29205e-37	0.198467	0.964	0.825	1.98785e-32	3
2021-09-07	1.82201e-36	0.182365	0.995	0.921	4.36789e-32	3
GMPS	1.96518e-36	0.162503	0.855	0.602	4.71114e-32	3
HMGN5	2.30637e-36	0.152622	0.757	0.474	5.52905e-32	3
FKBP8	2.3942e-36	0.15442	0.962	0.788	5.73962e-32	3
NOP56	2.98509e-36	0.176888	0.908	0.671	7.15614e-32	3
ISOC1	3.0786e-36	0.102716	0.583	0.331	7.38033e-32	3
FLYWCH2	3.56791e-36	0.108766	0.646	0.387	8.55336e-32	3
SUMO2	3.89478e-36	0.146851	0.997	0.985	9.33696e-32	3
SHARPIN	4.61276e-36	0.121914	0.707	0.436	1.10582e-31	3
PSMD14	4.92252e-36	0.144467	0.876	0.592	1.18008e-31	3
TFDP2	5.64928e-36	0.169153	0.968	0.824	1.3543e-31	3
DCAF13	7.61221e-36	0.127084	0.759	0.477	1.82488e-31	3
GADD45GIP1	7.70729e-36	0.167195	0.968	0.794	1.84767e-31	3
EPS15L1	8.10771e-36	0.113939	0.555	0.319	1.94366e-31	3
TESC	1.08778e-35	0.127266	0.614	0.355	2.60773e-31	3
ECI1	1.22785e-35	0.15092	0.789	0.537	2.94351e-31	3
TXN	1.39841e-35	0.160023	1	0.986	3.3524e-31	3
NDUFB11	1.41577e-35	0.165163	0.995	0.934	3.39403e-31	3
ICAM2	1.41655e-35	0.104489	0.629	0.367	3.39591e-31	3
HNRNPA1P48	1.72632e-35	0.168082	0.875	0.656	4.13851e-31	3
IFRD2	1.81516e-35	0.123225	0.713	0.431	4.35149e-31	3
ODC1	1.83572e-35	0.170743	0.946	0.718	4.40078e-31	3
MRPL2	1.89569e-35	0.126094	0.704	0.441	4.54455e-31	3
CDKN2AIP	1.9951e-35	0.109996	0.563	0.324	4.78285e-31	3
PEPD	2.08492e-35	0.112479	0.663	0.403	4.99817e-31	3
TTC37	2.2296e-35	0.155915	0.843	0.6	5.34501e-31	3
PFDN6	2.60477e-35	0.122626	0.72	0.445	6.24442e-31	3
DNAJC19	2.63059e-35	0.148294	0.912	0.681	6.30631e-31	3
SLC27A5	3.44736e-35	0.115021	0.641	0.388	8.26437e-31	3
GNL3	5.30091e-35	0.159026	0.8	0.551	1.27079e-30	3
SLIRP	1.17307e-34	0.185082	0.93	0.735	2.81221e-30	3
THOC3	1.20019e-34	0.112744	0.704	0.423	2.87723e-30	3
CUTA	1.2357e-34	0.161646	0.986	0.885	2.96234e-30	3
METTL21A	1.49614e-34	0.100712	0.582	0.336	3.5867e-30	3
LARS	3.06849e-34	0.17468	0.921	0.697	7.3561e-30	3
MRPL19	4.05039e-34	0.121289	0.695	0.43	9.70999e-30	3
MRPL47	4.80223e-34	0.147123	0.878	0.626	1.15124e-29	3
MRPL12	4.82506e-34	0.135663	0.843	0.562	1.15671e-29	3
PICALM	6.45315e-34	0.134794	0.682	0.443	1.54701e-29	3
CDK4	7.48588e-34	0.160557	0.896	0.664	1.79459e-29	3
RNF187	8.42216e-34	0.139843	0.807	0.55	2.01904e-29	3
DYNC1I2	1.30689e-33	0.158169	0.753	0.507	3.133e-29	3
RAB10	1.67948e-33	0.114671	0.618	0.364	4.02621e-29	3
HADH	1.96911e-33	0.138378	0.82	0.549	4.72054e-29	3
BOP1	2.08433e-33	0.106186	0.667	0.396	4.99677e-29	3
RPL12	2.50338e-33	0.106683	1	1	6.00134e-29	3
TTC1	3.71239e-33	0.12047	0.73	0.464	8.89971e-29	3
TIMM17B	5.07479e-33	0.104713	0.636	0.386	1.21658e-28	3
CWC27	7.45663e-33	0.132222	0.721	0.473	1.78758e-28	3
RPS21	8.48558e-33	0.151701	1	0.999	2.03425e-28	3
CREG1	1.16276e-32	0.161439	0.905	0.708	2.78749e-28	3
EIF6	1.59934e-32	0.15549	0.914	0.688	3.8341e-28	3
HEBP1	1.61661e-32	0.141307	0.854	0.612	3.87549e-28	3
NUDCD2	1.73388e-32	0.139657	0.888	0.657	4.15664e-28	3
MRPS2	1.73814e-32	0.128574	0.759	0.49	4.16685e-28	3
PLGRKT	1.802e-32	0.120874	0.722	0.462	4.31993e-28	3
EXOSC7	1.91779e-32	0.126722	0.7	0.443	4.59751e-28	3
CCNDBP1	1.95403e-32	0.145946	0.82	0.592	4.68441e-28	3
DCUN1D5	2.4262e-32	0.105632	0.645	0.389	5.81632e-28	3
PAICS	2.90782e-32	0.158387	0.925	0.697	6.97092e-28	3
BID	2.98084e-32	0.126793	0.804	0.536	7.14597e-28	3
MIF	4.11772e-32	0.24439	0.971	0.874	9.87142e-28	3
IMPDH2	5.35354e-32	0.170134	0.988	0.882	1.28341e-27	3
NIPSNAP3A	5.94953e-32	0.131693	0.795	0.539	1.42628e-27	3
GLOD4	6.16705e-32	0.115992	0.726	0.466	1.47843e-27	3
RHOBTB3	7.58192e-32	0.10399	0.621	0.368	1.81761e-27	3
MRPL27	8.56155e-32	0.113489	0.638	0.39	2.05246e-27	3
ATXN2	8.73532e-32	0.114943	0.624	0.383	2.09412e-27	3
BCAP29	1.0116e-31	0.111609	0.75	0.485	2.42512e-27	3
RNF126	1.12349e-31	0.127416	0.757	0.502	2.69333e-27	3
EXOSC5	1.20031e-31	0.117989	0.701	0.442	2.8775e-27	3
CCS	1.40734e-31	0.122135	0.734	0.488	3.37381e-27	3
THG1L	1.48215e-31	0.101374	0.538	0.319	3.55316e-27	3
ADH5	1.64116e-31	0.147981	0.863	0.657	3.93436e-27	3
RMDN1	1.65833e-31	0.11596	0.651	0.411	3.97552e-27	3
UPF3B	1.7113e-31	0.122065	0.754	0.488	4.10249e-27	3
H3F3A	1.89266e-31	0.109945	1	0.998	4.53727e-27	3
USP48	2.04853e-31	0.144139	0.82	0.574	4.91095e-27	3
RFK	2.72542e-31	0.145046	0.784	0.531	6.53365e-27	3
ECHDC1	2.78614e-31	0.104136	0.655	0.402	6.67921e-27	3
STK25	2.79087e-31	0.103912	0.645	0.388	6.69054e-27	3
DCTPP1	3.00241e-31	0.144974	0.822	0.576	7.19767e-27	3
TMA16	4.05465e-31	0.14022	0.659	0.425	9.72022e-27	3
GTF3C6	4.14969e-31	0.157997	0.936	0.736	9.94804e-27	3
TUBA1C	5.02861e-31	0.10188	0.911	0.677	1.20551e-26	3
MCM3	5.66655e-31	0.153851	0.732	0.479	1.35844e-26	3
ARL6IP6	6.73888e-31	0.103865	0.607	0.371	1.61551e-26	3
NIFK	7.03456e-31	0.15187	0.782	0.555	1.68639e-26	3
CAPN1	7.45518e-31	0.12103	0.775	0.524	1.78723e-26	3
RPS16	8.16488e-31	0.136182	1	1	1.95737e-26	3
RPS27L	8.94743e-31	0.162601	0.988	0.872	2.14497e-26	3
SNRPB2	9.2707e-31	0.149305	0.971	0.823	2.22246e-26	3
PSMA4	9.46177e-31	0.15312	0.971	0.813	2.26827e-26	3
DPY30	1.24334e-30	0.128508	0.782	0.525	2.98066e-26	3
MXD4	1.2747e-30	0.126799	0.886	0.637	3.05584e-26	3
MCTP2	1.82097e-30	0.108539	0.593	0.357	4.36542e-26	3
ZNF706	1.86377e-30	0.171729	0.911	0.736	4.46801e-26	3
DNAJC9	1.93688e-30	0.108101	0.891	0.59	4.64329e-26	3
RPF2	1.97732e-30	0.103075	0.634	0.388	4.74022e-26	3
LSM7	2.27797e-30	0.15256	0.995	0.969	5.46099e-26	3
SEC22C	2.39125e-30	0.122025	0.633	0.403	5.73255e-26	3
NUDC	2.61563e-30	0.151223	0.942	0.781	6.27045e-26	3
CIAPIN1	2.81513e-30	0.10022	0.611	0.37	6.7487e-26	3
EIF2AK1	2.93033e-30	0.148664	0.854	0.612	7.02488e-26	3
MPLKIP	3.08855e-30	0.139148	0.833	0.594	7.40419e-26	3
PNN	5.09673e-30	0.202451	0.999	0.956	1.22184e-25	3
NDUFAB1	7.38015e-30	0.147415	0.954	0.794	1.76924e-25	3
PDHA1	8.22293e-30	0.127812	0.789	0.549	1.97128e-25	3
MRPS31	8.65726e-30	0.10632	0.628	0.384	2.07541e-25	3
PSMB1	9.8419e-30	0.140644	0.992	0.945	2.3594e-25	3
MRPS18B	1.159e-29	0.110085	0.696	0.448	2.77846e-25	3
POLR2E	1.17858e-29	0.134042	0.884	0.634	2.82542e-25	3
VASP	1.2578e-29	0.100907	0.775	0.536	3.01533e-25	3
PDCD5	1.44597e-29	0.161935	0.95	0.797	3.46643e-25	3
FTH1	1.48708e-29	0.117763	1	0.997	3.56498e-25	3
UQCR10	2.69744e-29	0.163453	0.982	0.881	6.46656e-25	3
SLC25A37	2.88753e-29	0.131996	0.712	0.475	6.92227e-25	3
RPS5	3.10489e-29	0.1156	1	0.999	7.44334e-25	3
MBD4	3.48752e-29	0.134419	0.725	0.492	8.36063e-25	3
RAN	4.36791e-29	0.136281	0.995	0.943	1.04712e-24	3
ATP5MC3	4.46616e-29	0.148526	0.997	0.948	1.07067e-24	3
DDX1	5.12716e-29	0.137277	0.853	0.608	1.22913e-24	3
AP2M1	5.56094e-29	0.15294	0.964	0.827	1.33313e-24	3
COX5B	5.97367e-29	0.14913	0.996	0.962	1.43207e-24	3
ZC3H8	6.02904e-29	0.105785	0.625	0.392	1.44534e-24	3
MT-CO2	6.23081e-29	0.148577	1	0.998	1.49371e-24	3
MRPS22	6.57385e-29	0.100818	0.718	0.459	1.57595e-24	3
PDHB	6.7307e-29	0.121316	0.691	0.449	1.61355e-24	3
PPP2R2D	6.76542e-29	0.113262	0.682	0.44	1.62188e-24	3
HMGB1	7.81066e-29	0.104139	1	0.997	1.87245e-24	3
OCIAD2	8.4752e-29	0.124851	0.918	0.694	2.03176e-24	3
MT2A	8.49233e-29	0.114612	0.816	0.544	2.03587e-24	3
RPS2	1.55435e-28	0.107393	1	1	3.72625e-24	3
EIF4G2	1.8678e-28	0.186967	0.988	0.882	4.47768e-24	3
SNRPD3	1.88274e-28	0.154724	0.975	0.827	4.51349e-24	3
MMADHC	2.0432e-28	0.135582	0.871	0.674	4.89816e-24	3
IER5	2.4549e-28	0.179725	0.667	0.463	5.88513e-24	3
CHCHD1	2.75175e-28	0.122174	0.771	0.521	6.59677e-24	3
MSH2	3.01358e-28	0.107099	0.584	0.358	7.22446e-24	3
HPF1	3.43594e-28	0.106118	0.713	0.453	8.23698e-24	3
IMMT	3.82245e-28	0.130395	0.761	0.514	9.16356e-24	3
SNRNP27	3.84124e-28	0.105082	0.689	0.449	9.20861e-24	3
TPR	4.30995e-28	0.175661	0.983	0.833	1.03322e-23	3
NDUFS5	4.57992e-28	0.143153	0.996	0.963	1.09794e-23	3
2021-09-11	4.74094e-28	0.121655	0.824	0.571	1.13655e-23	3
ATF7IP2	4.74177e-28	0.384087	0.861	0.712	1.13674e-23	3
SPAG7	5.31524e-28	0.132297	0.872	0.645	1.27422e-23	3
RASSF1	6.57746e-28	0.151764	0.896	0.697	1.57681e-23	3
FH	8.63276e-28	0.105535	0.688	0.447	2.06953e-23	3
TIMMDC1	8.98368e-28	0.101272	0.641	0.404	2.15366e-23	3
GART	9.11913e-28	0.105737	0.608	0.373	2.18613e-23	3
PYURF	9.2708e-28	0.1477	0.971	0.838	2.22249e-23	3
HACD3	9.5767e-28	0.107951	0.705	0.449	2.29582e-23	3
SYNGR2	1.0465e-27	0.104592	0.663	0.425	2.50876e-23	3
ZC3H13	1.12124e-27	0.126242	0.709	0.469	2.68795e-23	3
PHB2	1.14823e-27	0.149911	0.989	0.909	2.75266e-23	3
SRPK1	1.18086e-27	0.12738	0.728	0.502	2.83086e-23	3
NOL8	1.42174e-27	0.131914	0.584	0.375	3.40833e-23	3
HSD17B10	1.469e-27	0.130503	0.834	0.615	3.52163e-23	3
MRPS23	1.48927e-27	0.109279	0.753	0.495	3.57022e-23	3
NT5C3A	1.60239e-27	0.113918	0.818	0.572	3.84141e-23	3
HMGA1	1.97148e-27	0.161124	0.996	0.905	4.72622e-23	3
MRPL18	2.2528e-27	0.112621	0.788	0.535	5.40063e-23	3
COPS5	2.45212e-27	0.129462	0.845	0.611	5.87847e-23	3
SPN	2.95714e-27	0.152262	0.933	0.768	7.08914e-23	3
[truncated: 13,202 more rows]
