# Supplementary material for: Hematopoiesis under telomere attrition at the single-cell resolution
Source: Nat Commun. 2021 Nov 25;12:6850. doi: 10.1038/s41467-021-27206-7 (PMC8617077; doi:10.1038/s41467-021-27206-7)
Supplement: Supplementary file 14 — Dataset 12 [file 41467_2021_27206_MOESM14_ESM.xlsx]

## Sheet: Suppl. Table 12
Supplementary Dataset 12: scATAC-seq TF cluster markers of HSPCs from one HD and one TERT-mutant patient.
gene	p_val	avg_logFC	pct.1	pct.2	p_val_adj	cluster
FOSL1	7.78e-113	0.0579405	1	1	4.51e-110	0
Bach1::Mafk	4.35e-112	0.0578118	1	1	2.52e-109	0
FOSL2	2.27e-81	0.0544188	1	1	1.31e-78	0
JUNB	1.58e-75	0.0497047	1	1	9.14e-73	0
EWSR1-FLI1	1.53e-63	0.015207	1	1	8.84e-61	0
ZNF263	9.95e-63	0.00731441	1	1	5.76e-60	0
BACH2	8.04e-61	0.051752	1	1	4.66e-58	0
FOSL1::JUND	4.63e-54	0.0416196	1	1	2.68e-51	0
JUN(var.2)	1.35e-53	0.0335367	1	1	7.79e-51	0
Arnt	4.52e-51	0.00811395	1	1	2.62e-48	0
Nfe2l2	3.01e-49	0.0439189	1	1	1.74e-46	0
BATF::JUN	5.21e-48	0.0399419	1	1	3.02e-45	0
FOS::JUN	3.52e-46	0.0405805	1	1	2.04e-43	0
FOSB::JUNB	3.52e-46	0.0405805	1	1	2.04e-43	0
FOSL2::JUNB	3.52e-46	0.0405805	1	1	2.04e-43	0
SREBF2	1.36e-45	0.0356273	1	1	7.89e-43	0
Smad4	3.73e-44	0.0104774	1	1	2.16e-41	0
MAF::NFE2	3.93e-43	0.0464621	1	1	2.28e-40	0
SPIB	2.74e-39	0.00809715	1	1	1.59e-36	0
Pax2	9.02e-38	0.00624875	1	1	5.22e-35	0
SREBF1	9.93e-38	0.0258224	1	1	5.75e-35	0
Creb3l2	1.1e-37	0.0184168	1	1	6.38e-35	0
RFX5	5.14e-37	0.0272872	1	1	2.98e-34	0
MYC	5.2e-37	0.0233959	1	1	3.01e-34	0
MGA	7.58e-37	0.0122391	1	1	4.39e-34	0
TBX15	7.58e-37	0.0122391	1	1	4.39e-34	0
TBX1	7.58e-37	0.0122391	1	1	4.39e-34	0
TBX4	7.58e-37	0.0122391	1	1	4.39e-34	0
ESR2	2.31e-36	0.0202771	1	1	1.33e-33	0
Znf423	3.34e-36	0.0146598	1	1	1.93e-33	0
RFX3	7.06e-35	0.02384	1	1	4.09e-32	0
Mlxip	2.32e-34	0.00960244	1	1	1.34e-31	0
RFX2	1.08e-33	0.0255621	1	1	6.28e-31	0
MZF1	1.17e-33	0.0064846	1	1	6.77e-31	0
RELA	1.49e-32	0.0291638	1	1	8.6e-30	0
Rfx1	2.86e-32	0.0207355	1	1	1.66e-29	0
RBPJ	4.87e-32	0.0121605	1	1	2.82e-29	0
JUN::JUNB	9.81e-32	0.0335807	1	1	5.68e-29	0
MXI1	3.8e-31	0.0192141	1	1	2.2e-28	0
TBX5	5.36e-31	0.0092148	1	1	3.1e-28	0
RREB1	6.89e-31	0.0058011	1	1	3.99e-28	0
NEUROD1	5.93e-30	0.022999	1	1	3.43e-27	0
JDP2	1.18e-29	0.0313001	1	1	6.84e-27	0
REL	3.32e-29	0.020927	1	1	1.92e-26	0
Id2	8.71e-29	0.00877192	1	1	5.04e-26	0
Pparg::Rxra	1.04e-28	0.0129749	1	1	6.02e-26	0
ASCL1	4.13e-28	0.00835658	1	1	2.39e-25	0
FOS::JUND	9.38e-28	0.0320346	1	1	5.43e-25	0
FOSL1::JUN	1.22e-27	0.0325979	1	1	7.04e-25	0
Hoxc9	1.72e-27	0.0311109	1	1	9.95e-25	0
RFX4	4.32e-26	0.0209168	1	1	2.5e-23	0
ZNF354C	5.38e-26	0.0055112	1	1	3.11e-23	0
ZEB1	5.27e-25	0.0136504	1	1	3.05e-22	0
NFKB2	2.27e-24	0.0210586	1	1	1.31e-21	0
HIC2	5.22e-24	0.0084378	1	1	3.03e-21	0
NFE2	1.6e-23	0.0396226	1	1	9.28e-21	0
Hoxa9	3.73e-23	0.0317948	1	1	2.16e-20	0
Nr1h3::Rxra	8.56e-23	0.0130229	1	1	4.96e-20	0
FOS	2.58e-22	0.027772	1	1	1.49e-19	0
RHOXF1	5.38e-22	0.00516083	1	1	3.11e-19	0
CTCF	1.05e-21	0.0083055	1	1	6.06e-19	0
STAT3	1.06e-21	0.0153438	1	1	6.17e-19	0
NFIC	1.34e-21	0.0153421	1	1	7.76e-19	0
NFIC::TLX1	1.78e-21	0.0272595	1	1	1.03e-18	0
FOSL2::JUND	1.99e-21	0.032392	1	1	1.15e-18	0
Myod1	9.33e-21	0.00785591	1	1	5.4e-18	0
PLAG1	9.75e-21	0.00806933	1	1	5.64e-18	0
Hic1	2.56e-20	0.0120289	1	1	1.48e-17	0
MAFG::NFE2L1	9.23e-20	0.00486412	1	1	5.34e-17	0
RARA::RXRA	9.99e-20	0.0161466	1	1	5.79e-17	0
FOS::JUNB	1.19e-19	0.0297115	1	1	6.92e-17	0
ZNF740	2.63e-19	0.00887349	1	1	1.52e-16	0
FOSL2::JUN	2.73e-19	0.0275675	1	1	1.58e-16	0
MEIS3	3.01e-19	0.00686063	1	1	1.75e-16	0
PBX3	4.52e-19	0.0131618	1	1	2.62e-16	0
STAT1	4.93e-19	0.0180795	1	1	2.86e-16	0
JUND	6.43e-19	0.0317291	1	1	3.72e-16	0
MYCN	2.29e-18	0.0199276	1	1	1.33e-15	0
MNT	5.6e-18	0.0161096	1	1	3.24e-15	0
MAFK	5.41e-17	0.0184971	1	1	3.13e-14	0
FOSL1::JUNB	1.04e-14	0.0172564	1	1	6.02e-12	0
ZBTB18	4.09e-14	0.0181761	1	1	2.37e-11	0
Stat5a::Stat5b	1.66e-12	0.0131577	1	1	9.61e-10	0
Ascl2	6.14e-12	0.00756352	1	1	3.56e-09	0
MZF1(var.2)	8.17e-12	0.0051461	1	1	4.73e-09	0
SNAI2	1.33e-11	0.00438837	1	1	7.7e-09	0
TWIST1	2.08e-11	0.0136475	1	1	1.2e-08	0
NFIX	2.76e-11	0.00819134	1	1	1.6e-08	0
Sox6	8.73e-11	0.00995481	1	1	5.06e-08	0
NFKB1	2.05e-10	0.0148855	1	1	1.19e-07	0
GCM1	2.91e-10	0.0386842	1	1	1.68e-07	0
Sox2	3.01e-10	0.00325323	1	1	1.74e-07	0
NR3C2	3.51e-10	0.0155028	1	1	2.03e-07	0
Bcl6	1.02e-09	0.00952566	1	1	5.89e-07	0
TEAD3	1.25e-09	0.00352088	1	1	7.23e-07	0
HEY2	1.4e-09	0.0150856	1	1	8.08e-07	0
HNF4G	1.63e-09	0.0103141	1	1	9.41e-07	0
RARA::RXRG	1.72e-09	0.00626265	1	1	9.97e-07	0
PPARG	2.21e-09	0.0133922	1	1	1.28e-06	0
MAFF	2.47e-09	0.0102141	1	1	1.43e-06	0
TFAP4	4.29e-09	0.0191562	1	1	2.48e-06	0
CTCFL	4.69e-09	0.00538569	1	1	2.71e-06	0
HEY1	7.35e-09	0.0144094	1	1	4.26e-06	0
NR2C2	7.78e-09	0.00653535	1	1	4.51e-06	0
ID4	9.51e-09	0.00531171	1	1	5.51e-06	0
TFAP2C	1.01e-08	0.00591327	1	1	5.82e-06	0
TFAP2A(var.3)	1.88e-08	0.00616539	1	1	1.09e-05	0
ZNF24	2.98e-08	0.00573891	1	1	1.72e-05	0
TFAP2B	3.35e-08	0.00557795	1	1	1.94e-05	0
ESR1	7.58e-08	0.0130915	1	1	4.39e-05	0
RAX	1.07e-07	0.00823897	1	1	6.17e-05	0
TFAP2C(var.3)	1.1e-07	0.00589375	1	1	6.37e-05	0
MEF2B	1.55e-07	0.00714488	1	1	9e-05	0
LHX6	4.53e-07	0.0115704	1	1	0.000262429	0
Myog	4.95e-07	0.00344529	1	1	0.000286462	0
KLF4	6e-07	0.0064839	1	1	0.000347332	0
CENPB	1e-06	0.0203623	1	1	0.000580126	0
BATF3	1.07e-06	0.0250165	1	1	0.000622109	0
SMAD2::SMAD3::SMAD4	1.11e-06	0.0104371	1	1	0.000640273	0
HOXC10	1.28e-06	0.0107785	1	1	0.000740022	0
TEAD2	2.66e-06	0.0107214	1	1	0.00154116	0
Ahr::Arnt	3.94e-06	0.00162359	1	1	0.00228182	0
VDR	5.77e-06	0.00233769	1	1	0.0033382	0
PKNOX2	7.03e-06	0.0175818	1	1	0.00407326	0
Klf1	1.06e-05	0.00555706	1	1	0.00615976	0
Esrra	1.21e-05	0.0175598	1	1	0.00702285	0
RELB	1.6e-05	0.012064	1	1	0.00924166	0
GLI2	1.68e-05	0.0121005	1	1	0.00974305	0
Stat6	2.01e-05	0.00525372	1	1	0.0116598	0
SPI1	2.06e-05	0.0105224	1	1	0.0119298	0
Nr5a2	2.09e-05	0.00718623	1	1	0.0121214	0
MAX::MYC	3.71e-05	0.0173218	1	1	0.0214848	0
NR1H4	4.28e-05	0.0165801	1	1	0.024804	0
MAFG	4.75e-05	0.00870598	1	1	0.0275256	0
NR3C1	4.79e-05	0.0114591	1	1	0.0277078	0
Ar	5.16e-05	0.0107319	1	1	0.0298511	0
NR1A4::RXRA	5.22e-05	0.0119005	1	1	0.0302362	0
CEBPA	6.93e-05	0.00719016	1	1	0.0401353	0
KLF9	7.22e-05	0.00352448	1	1	0.0417986	0
TFAP2B(var.3)	0.000104107	0.00439609	1	1	0.0602777	0
NR4A2::RXRA	0.000119007	0.0111252	1	1	0.0689051	0
NHLH1	0.000121301	0.00366124	1	1	0.070233	0
CREB3	0.00013859	0.0118523	1	1	0.0802434	0
SCRT1	0.000158258	0.00936934	1	1	0.0916311	0
FIGLA	0.000215038	0.00637642	1	1	0.124507	0
MAX	0.00023172	0.00804703	1	1	0.134166	0
LHX2	0.000383	0.00928628	1	1	0.221757	0
ZIC1	0.000421908	0.00370154	1	1	0.244285	0
SOX13	0.000465534	0.00695824	1	1	0.269544	0
TP53	0.00055463	0.0114576	1	1	0.321131	0
RUNX1	0.000599741	0.00521157	1	1	0.34725	0
Nr2f6	0.000756847	0.00868508	1	1	0.438214	0
SCRT2	0.000765867	0.0121542	1	1	0.443437	0
Sox17	0.000852782	0.00222389	1	1	0.493761	0
SPIC	0.00106196	0.00548377	1	1	0.614873	0
TFE3	0.00150421	0.00280441	1	1	0.870939	0
RXRA::VDR	0.00176944	0.0102862	1	1	1	0
MYF6	0.00187617	0.00733306	1	1	1	0
USF2	0.00222889	0.00401831	1	1	1	0
Npas2	0.00236002	0.00881558	1	1	1	0
CLOCK	0.00238738	0.0130835	1	1	1	0
TBX20	0.0031104	0.0151028	1	1	1	0
Rarg(var.2)	0.00317585	0.00799581	1	1	1	0
MEF2D	0.00466224	0.00230284	1	1	1	0
CREB3L1	0.00530492	0.010261	1	1	1	0
SOX9	0.00695587	0.0026895	1	1	1	0
SP8	0.00741641	0.000829912	1	1	1	0
SIX1	0.00880946	0.00944232	1	1	1	0
MSC	0.00909818	0.00791342	1	1	1	0
TBR1	0.00913243	0.0081386	1	1	1	0
NOTO	0.00928943	0.00379391	1	1	1	0
NR2F1	0.00935969	0.00506006	1	1	1	0
Rxra	0.00964117	0.00798131	1	1	1	0
SPIC	0	0.082678	1	1	0	1
MAFG::NFE2L1	0	0.0354025	1	1	0	1
IRF1	0	0.0326014	1	1	0	1
Sox5	0	0.0316374	1	1	0	1
Arid3a	0	0.0305852	1	1	0	1
SPIB	0	0.0300284	1	1	0	1
FOXD2	0	0.0283898	1	1	0	1
FOXP3	0	0.0283898	1	1	0	1
FOXL1	0	0.0266376	1	1	0	1
MEF2C	0	0.0262173	1	1	0	1
MEIS1	0	0.0253074	1	1	0	1
Nkx2-5	0	0.0249385	1	1	0	1
ZNF384	0	0.023735	1	1	0	1
NFATC2	0	0.0186438	1	1	0	1
JUN(var.2)	2.17e-291	0.101081	1	1	1.25e-288	1
SPI1	1.46e-289	0.0980986	1	1	8.48e-287	1
FOSL1::JUND	7.9e-287	0.1229	1	1	4.57e-284	1
JDP2	9.12e-277	0.129394	1	1	5.28e-274	1
FOS::JUN	4.85e-274	0.12659	1	1	2.81e-271	1
FOSB::JUNB	4.85e-274	0.12659	1	1	2.81e-271	1
FOSL2::JUNB	4.85e-274	0.12659	1	1	2.81e-271	1
RUNX1	7.89e-267	0.071489	1	1	4.57e-264	1
FOSL2	8.6e-248	0.114958	1	1	4.98e-245	1
Foxd3	1.78e-245	0.0192918	1	1	1.03e-242	1
FOSL2::JUND	1.15e-239	0.146843	1	1	6.64e-237	1
JUNB	1.9e-239	0.110653	1	1	1.1e-236	1
MAFF	3.49e-231	0.0635009	1	1	2.02e-228	1
FOS	1e-229	0.127011	1	1	5.82e-227	1
JUN::JUNB	2.84e-222	0.114755	1	1	1.65e-219	1
FOSL1::JUN	2.26e-213	0.117115	1	1	1.31e-210	1
Dlx4	1.15e-209	0.0233124	1	1	6.68e-207	1
POU4F3	6.65e-209	0.0338052	1	1	3.85e-206	1
BATF::JUN	9.66e-209	0.104286	1	1	5.59e-206	1
Dlx3	1.28e-207	0.0231437	1	1	7.4e-205	1
NKX6-2	4.08e-206	0.0209443	1	1	2.36e-203	1
SHOX	2.59e-202	0.0215781	1	1	1.5e-199	1
Prrx2	2.59e-202	0.0215781	1	1	1.5e-199	1
LHX9	2.59e-202	0.0215781	1	1	1.5e-199	1
PRRX1	2.59e-202	0.0215781	1	1	1.5e-199	1
RAX2	2.59e-202	0.0215781	1	1	1.5e-199	1
UNCX	2.59e-202	0.0215781	1	1	1.5e-199	1
Hoxd8	4.38e-202	0.0282778	1	1	2.54e-199	1
ZNF354C	1.99e-201	0.0174452	1	1	1.15e-198	1
FOSL1	5.85e-199	0.0907677	1	1	3.39e-196	1
Foxj3	1.35e-194	0.0189713	1	1	7.79e-192	1
FOSL2::JUN	2.13e-194	0.114133	1	1	1.23e-191	1
LMX1B	1.87e-193	0.0265015	1	1	1.08e-190	1
ISX	6.82e-190	0.021028	1	1	3.95e-187	1
ONECUT3	8.06e-190	0.0234095	1	1	4.67e-187	1
FOS::JUND	7.34e-189	0.11166	1	1	4.25e-186	1
TBX5	6.41e-188	0.0271038	1	1	3.71e-185	1
MAF::NFE2	7.4e-187	0.0963072	1	1	4.29e-184	1
JUND	1.37e-183	0.132423	1	1	7.95e-181	1
Nobox	1.5e-180	0.0273944	1	1	8.7e-178	1
FOS::JUNB	1.09e-178	0.12114	1	1	6.3e-176	1
MEF2A	1.27e-176	0.0334308	1	1	7.38e-174	1
STAT1::STAT2	6.06e-176	0.0372683	1	1	3.51e-173	1
NFE2	5.49e-174	0.141764	1	1	3.18e-171	1
CEBPA	1.77e-173	0.0854554	1	1	1.03e-170	1
MAFK	2.95e-170	0.0751176	1	1	1.71e-167	1
Lhx4	2.89e-168	0.0253038	1	1	1.67e-165	1
NKX6-1	4.48e-168	0.0254847	1	1	2.6e-165	1
LIN54	4.73e-168	0.0263911	1	1	2.74e-165	1
Nfe2l2	1.75e-166	0.0872317	1	1	1.02e-163	1
Nr2e3	2.62e-163	0.0175699	1	1	1.51e-160	1
MGA	1.19e-161	0.029605	1	1	6.91e-159	1
TBX15	1.19e-161	0.029605	1	1	6.91e-159	1
TBX1	1.19e-161	0.029605	1	1	6.91e-159	1
TBX4	1.19e-161	0.029605	1	1	6.91e-159	1
RUNX3	4.77e-159	0.0542552	1	1	2.76e-156	1
BSX	4.83e-159	0.0181587	1	1	2.79e-156	1
FOXC1	5.12e-158	0.0281079	1	1	2.96e-155	1
BARX1	6.04e-158	0.0218689	1	1	3.5e-155	1
FOXC2	2.44e-157	0.0232194	1	1	1.42e-154	1
PDX1	3.15e-156	0.0220328	1	1	1.83e-153	1
Bhlha15	1.78e-154	0.0459119	1	1	1.03e-151	1
VAX2	1.69e-152	0.0244864	1	1	9.76e-150	1
Dlx2	1.39e-150	0.0216354	1	1	8.06e-148	1
FOXG1	3.3e-150	0.0199833	1	1	1.91e-147	1
Foxj2	3.3e-150	0.0199833	1	1	1.91e-147	1
BACH2	2.51e-147	0.0845304	1	1	1.45e-144	1
VSX1	3.21e-147	0.0247856	1	1	1.86e-144	1
DLX6	6.74e-147	0.0217504	1	1	3.9e-144	1
POU4F1	1.35e-145	0.0321065	1	1	7.79e-143	1
TEAD3	3.38e-145	0.020026	1	1	1.96e-142	1
Stat6	1.15e-144	0.0390097	1	1	6.68e-142	1
MZF1	1.64e-144	0.014986	1	1	9.48e-142	1
Shox2	4.18e-144	0.0207798	1	1	2.42e-141	1
FOSL1::JUNB	4.49e-143	0.0691751	1	1	2.6e-140	1
Hoxd3	3.86e-140	0.0311103	1	1	2.23e-137	1
VAX1	1.62e-138	0.0229378	1	1	9.36e-136	1
FOXA1	1.94e-137	0.0242458	1	1	1.12e-134	1
MEF2D	5.25e-137	0.0223885	1	1	3.04e-134	1
LMX1A	9.06e-137	0.0239528	1	1	5.24e-134	1
Hmx2	5.49e-134	0.0255684	1	1	3.18e-131	1
Hmx3	4.74e-129	0.0247571	1	1	2.74e-126	1
Bach1::Mafk	9.84e-127	0.068036	1	1	5.7e-124	1
Smad4	7.63e-125	0.0193514	1	1	4.42e-122	1
SOX9	5.52e-124	0.030046	1	1	3.19e-121	1
ONECUT2	1.12e-120	0.02252	1	1	6.47e-118	1
MAFG	6.65e-120	0.0583562	1	1	3.85e-117	1
Arid5a	1.01e-117	0.0272385	1	1	5.84e-115	1
Arx	5.05e-116	0.0348775	1	1	2.92e-113	1
ISL2	3.76e-108	0.0166547	1	1	2.18e-105	1
Lhx3	9.36e-104	0.0261786	1	1	5.42e-101	1
FOXB1	9.64e-102	0.0286767	1	1	5.58e-99	1
CDX2	1.77e-101	0.0324768	1	1	1.03e-98	1
VDR	1.71e-99	0.0121446	1	1	9.93e-97	1
HOXB2	6.2e-98	0.0279059	1	1	3.59e-95	1
JUND(var.2)	1.72e-97	0.0391258	1	1	9.98e-95	1
POU1F1	4.06e-96	0.0263015	1	1	2.35e-93	1
NOTO	8.89e-96	0.0368831	1	1	5.15e-93	1
FOXI1	1.39e-95	0.0118504	1	1	8.07e-93	1
FOXO4	1.39e-95	0.0118504	1	1	8.07e-93	1
FOXO6	1.39e-95	0.0118504	1	1	8.07e-93	1
HOXA10	1.36e-94	0.024755	1	1	7.89e-92	1
EN1	1.78e-94	0.0184664	1	1	1.03e-91	1
Sox17	2.36e-94	0.0231161	1	1	1.37e-91	1
Pax2	8.21e-94	0.0111376	1	1	4.75e-91	1
POU3F3	1.8e-93	0.0276686	1	1	1.04e-90	1
DUX4	2.88e-92	0.0458507	1	1	1.67e-89	1
RHOXF1	6.72e-92	0.0128982	1	1	3.89e-89	1
HESX1	4.97e-91	0.0304368	1	1	2.88e-88	1
RAX	8.77e-91	0.0363795	1	1	5.08e-88	1
ONECUT1	2.41e-90	0.0216495	1	1	1.4e-87	1
Sox11	9.5e-90	0.0414938	1	1	5.5e-87	1
ATF4	1.48e-89	0.0905502	1	1	8.55e-87	1
MSX1	5e-89	0.0193884	1	1	2.89e-86	1
MSX2	5e-89	0.0193884	1	1	2.89e-86	1
Msx3	5e-89	0.0193884	1	1	2.89e-86	1
Arid3b	1.65e-88	0.0237329	1	1	9.53e-86	1
POU4F2	6.23e-88	0.0284221	1	1	3.61e-85	1
Hic1	1.1e-87	0.0302743	1	1	6.37e-85	1
DUXA	3.38e-87	0.0343515	1	1	1.96e-84	1
Hoxc9	9.24e-87	0.0663736	1	1	5.35e-84	1
Alx1	1.1e-86	0.026663	1	1	6.4e-84	1
ALX3	1.1e-85	0.0256153	1	1	6.36e-83	1
Hoxb5	7.81e-85	0.0278651	1	1	4.52e-82	1
NFIX	6.71e-83	0.0268466	1	1	3.89e-80	1
TBP	9.24e-83	0.0295214	1	1	5.35e-80	1
VSX2	1.33e-82	0.0225644	1	1	7.68e-80	1
MNX1	1.72e-81	0.0247203	1	1	9.95e-79	1
CDX1	2.95e-81	0.022932	1	1	1.71e-78	1
Foxq1	3.1e-81	0.0319949	1	1	1.8e-78	1
Pou2f3	3.38e-81	0.0232422	1	1	1.95e-78	1
Hoxd9	2.06e-80	0.0229973	1	1	1.19e-77	1
Alx4	3e-80	0.0277894	1	1	1.74e-77	1
IRF2	3.71e-80	0.0328017	1	1	2.15e-77	1
SOX15	6.51e-79	0.0297479	1	1	3.77e-76	1
Pou5f1::Sox2	2.37e-76	0.025943	1	1	1.37e-73	1
HSF1	2.47e-75	0.0466393	1	1	1.43e-72	1
Lhx8	6.77e-74	0.019715	1	1	3.92e-71	1
Atoh1	1.01e-73	0.0549009	1	1	5.83e-71	1
POU2F1	7.3e-73	0.0267228	1	1	4.23e-70	1
HSF2	5.17e-72	0.0409766	1	1	2.99e-69	1
FOXD1	9.57e-72	0.021068	1	1	5.54e-69	1
ESX1	4.77e-70	0.0290846	1	1	2.76e-67	1
MEIS3	5.86e-70	0.0145174	1	1	3.39e-67	1
SOX10	8.94e-70	0.0234987	1	1	5.18e-67	1
SRY	5.83e-69	0.0275453	1	1	3.37e-66	1
Sox1	1.69e-68	0.0371007	1	1	9.77e-66	1
POU3F2	6.43e-68	0.0276882	1	1	3.72e-65	1
LBX2	6.73e-67	0.0248088	1	1	3.9e-64	1
HOXC10	3.4e-66	0.0455398	1	1	1.97e-63	1
BHLHE22	5.61e-66	0.0535641	1	1	3.25e-63	1
JUN	9.15e-66	0.0399362	1	1	5.3e-63	1
POU2F2	9.14e-65	0.0238878	1	1	5.29e-62	1
HOXA5	1.67e-64	0.0145417	1	1	9.69e-62	1
Foxa2	1.23e-63	0.0344079	1	1	7.15e-61	1
HLF	2.58e-62	0.0416627	1	1	1.5e-59	1
Sox2	3.78e-62	0.0100346	1	1	2.19e-59	1
MIXL1	3.91e-62	0.0226356	1	1	2.26e-59	1
mix-a	7.99e-62	0.0228799	1	1	4.62e-59	1
Twist2	1.5e-61	0.0506235	1	1	8.66e-59	1
LEF1	2.43e-61	0.030719	1	1	1.41e-58	1
OLIG3	1.6e-60	0.0567964	1	1	9.24e-58	1
Ascl2	4.44e-60	0.0240407	1	1	2.57e-57	1
NFIL3	2.01e-57	0.0374361	1	1	1.16e-54	1
EMX1	1.52e-56	0.0262535	1	1	8.79e-54	1
LHX2	1.67e-56	0.0481643	1	1	9.68e-54	1
PROP1	6.27e-56	0.0229594	1	1	3.63e-53	1
TCF7L2	1.38e-55	0.0288135	1	1	8e-53	1
SOX4	1.84e-55	0.0399581	1	1	1.06e-52	1
POU3F1	4.43e-55	0.0224006	1	1	2.56e-52	1
HSF4	1.54e-54	0.0353167	1	1	8.92e-52	1
HOXB3	4.45e-54	0.0220142	1	1	2.58e-51	1
GBX2	1.93e-53	0.0245002	1	1	1.12e-50	1
Mecom	2.2e-53	0.0228587	1	1	1.27e-50	1
HOXA13	3.09e-53	0.0218832	1	1	1.79e-50	1
SOX13	3.91e-53	0.0351846	1	1	2.27e-50	1
RORB	1.16e-52	0.054162	1	1	6.72e-50	1
FOXF2	6.9e-52	0.0222938	1	1	4e-49	1
IRF3	1.12e-51	0.0218549	1	1	6.46e-49	1
Dlx1	1.44e-51	0.0210107	1	1	8.36e-49	1
NEUROD1	2.88e-50	0.0344151	1	1	1.67e-47	1
EMX2	9.2e-50	0.0288258	1	1	5.33e-47	1
NEUROD2	8.12e-49	0.0490943	1	1	4.7e-46	1
BHLHE23	4.69e-48	0.0421603	1	1	2.72e-45	1
SOX21	2.56e-47	0.0254311	1	1	1.48e-44	1
ZSCAN4	5.88e-47	0.0428153	1	1	3.4e-44	1
Mafb	6.07e-46	0.0555221	1	1	3.51e-43	1
Barhl1	2.14e-45	0.0236291	1	1	1.24e-42	1
EVX1	2.96e-45	0.0279318	1	1	1.71e-42	1
FOXP2	3.47e-45	0.0196484	1	1	2.01e-42	1
TAL1::TCF3	9.05e-45	0.0447719	1	1	5.24e-42	1
Hmx1	8.85e-44	0.021544	1	1	5.12e-41	1
BARHL2	3.16e-43	0.0300501	1	1	1.83e-40	1
NEUROG2	8.76e-43	0.0821587	1	1	5.07e-40	1
ZNF410	2.11e-41	0.0489128	1	1	1.22e-38	1
OLIG2	4.35e-41	0.0535708	1	1	2.52e-38	1
OLIG1	4.35e-41	0.0535708	1	1	2.52e-38	1
GSX2	9.59e-41	0.0160425	1	1	5.56e-38	1
EVX2	6.5e-40	0.0210275	1	1	3.76e-37	1
NFAT5	6.97e-40	0.0199632	1	1	4.04e-37	1
PHOX2A	9.26e-40	0.0197968	1	1	5.36e-37	1
LBX1	1.4e-39	0.0159682	1	1	8.11e-37	1
HNF1A	1.62e-39	0.0177006	1	1	9.39e-37	1
ZBTB18	4.97e-39	0.0354123	1	1	2.88e-36	1
Bcl6	9.26e-39	0.0249135	1	1	5.36e-36	1
Phox2b	1.04e-38	0.0205507	1	1	6.04e-36	1
MYF6	2.59e-38	0.0380676	1	1	1.5e-35	1
HEY1	4.08e-37	0.0361059	1	1	2.36e-34	1
Dmbx1	1.96e-36	0.0213713	1	1	1.13e-33	1
Hoxa9	3.24e-36	0.0483781	1	1	1.87e-33	1
HEY2	7.09e-36	0.0351651	1	1	4.11e-33	1
GSX1	1.06e-35	0.0166075	1	1	6.11e-33	1
FIGLA	1.22e-35	0.028834	1	1	7.06e-33	1
TBX19	1.61e-35	0.032018	1	1	9.34e-33	1
FOXK1	2.09e-35	0.0205298	1	1	1.21e-32	1
Sox6	6.14e-35	0.021995	1	1	3.55e-32	1
POU5F1	3.01e-34	0.0195967	1	1	1.74e-31	1
SIX2	5.55e-33	0.0289973	1	1	3.22e-30	1
LHX6	7.48e-33	0.031515	1	1	4.33e-30	1
HOXA2	8.09e-33	0.0293337	1	1	4.68e-30	1
PRDM1	1.37e-31	0.0370243	1	1	7.93e-29	1
MEOX1	2.92e-31	0.0304164	1	1	1.69e-28	1
MEF2B	3.58e-31	0.0200047	1	1	2.07e-28	1
Rarg	5.38e-30	0.0310878	1	1	3.11e-27	1
Six3	3.22e-29	0.0320737	1	1	1.86e-26	1
PBX1	5.82e-29	0.0390756	1	1	3.37e-26	1
HNF1B	6.03e-28	0.0260908	1	1	3.49e-25	1
Pitx1	1.5e-27	0.00743246	1	1	8.69e-25	1
NKX2-8	1.64e-27	0.0139817	1	1	9.51e-25	1
EN2	2.95e-27	0.0287449	1	1	1.71e-24	1
Esrra	3.81e-27	0.0553079	1	1	2.2e-24	1
ZNF24	1.82e-26	0.0121235	1	1	1.05e-23	1
DBP	8.88e-26	0.0294747	1	1	5.14e-23	1
PAX4	9.16e-26	0.0221249	1	1	5.31e-23	1
Foxo1	1.16e-25	0.0253022	1	1	6.73e-23	1
ESRRB	2.77e-25	0.0628353	1	1	1.6e-22	1
RELA	4.82e-25	0.0266979	1	1	2.79e-22	1
TBX20	1.64e-24	0.0679518	1	1	9.49e-22	1
Neurog1	2.74e-24	0.0354633	1	1	1.58e-21	1
STAT1	3.21e-24	0.0241824	1	1	1.86e-21	1
TP63	6.27e-24	0.0384546	1	1	3.63e-21	1
BCL6B	1.18e-23	0.0265384	1	1	6.85e-21	1
RORA	2.36e-23	0.0337421	1	1	1.37e-20	1
GBX1	5.08e-23	0.0286503	1	1	2.94e-20	1
SOX8	9.88e-23	0.0266017	1	1	5.72e-20	1
Pax6	1.28e-22	0.0428396	1	1	7.39e-20	1
Stat5a::Stat5b	1.52e-22	0.0200622	1	1	8.79e-20	1
Crx	1.65e-22	0.0307165	1	1	9.56e-20	1
MEOX2	3.33e-22	0.0182362	1	1	1.93e-19	1
SREBF2	3.78e-22	0.0263795	1	1	2.19e-19	1
NFIC::TLX1	1.21e-21	0.0330233	1	1	7.03e-19	1
SREBF1	2.07e-21	0.0210006	1	1	1.2e-18	1
TFAP4	6.88e-21	0.0368273	1	1	3.98e-18	1
EOMES	2.28e-20	0.0275955	1	1	1.32e-17	1
RARA	3.03e-20	0.0254033	1	1	1.75e-17	1
POU6F1	5.35e-20	0.0178156	1	1	3.1e-17	1
POU6F2	1.12e-19	0.0306286	1	1	6.47e-17	1
IRF9	1.39e-19	0.0250029	1	1	8.06e-17	1
HOXD13	1.59e-19	0.0143465	1	1	9.18e-17	1
Nr2f6(var.2)	4.8e-19	0.0276269	1	1	2.78e-16	1
MSC	1.69e-18	0.0346992	1	1	9.76e-16	1
TBX2	2.49e-18	0.0373157	1	1	1.44e-15	1
FOXK2	4.85e-18	0.0151791	1	1	2.81e-15	1
NRL	8.38e-18	0.0301738	1	1	4.85e-15	1
Nr2e1	1.04e-17	0.0135948	1	1	6.03e-15	1
Hoxa11	1.17e-17	0.0301122	1	1	6.79e-15	1
TP53	1.67e-17	0.0325532	1	1	9.68e-15	1
OTX2	1.93e-17	0.00793886	1	1	1.12e-14	1
Hand1::Tcf3	2.12e-17	0.0238592	1	1	1.23e-14	1
STAT3	2.39e-17	0.0151393	1	1	1.38e-14	1
Gfi1b	6.86e-17	0.0269283	1	1	3.97e-14	1
Stat4	1.35e-15	0.011184	1	1	7.85e-13	1
TEF	5.02e-15	0.0250133	1	1	2.91e-12	1
TEAD2	8.58e-15	0.01786	1	1	4.97e-12	1
FOXP1	9.08e-15	0.0130146	1	1	5.26e-12	1
MYB	1.28e-14	0.015756	1	1	7.39e-12	1
TBX21	2.42e-14	0.0333775	1	1	1.4e-11	1
NKX2-3	2.52e-14	0.0150373	1	1	1.46e-11	1
Rarg(var.2)	6.92e-14	0.0237318	1	1	4e-11	1
GRHL2	1.71e-13	0.014416	1	1	9.88e-11	1
NR1H4	3.78e-13	0.0279168	1	1	2.19e-10	1
PKNOX1	2.3e-12	0.0419423	1	1	1.33e-09	1
IRF8	9.64e-12	0.0274946	1	1	5.58e-09	1
TWIST1	1.09e-11	0.0156085	1	1	6.3e-09	1
VENTX	5.4e-11	0.0124502	1	1	3.13e-08	1
PKNOX2	1.23e-10	0.0329121	1	1	7.1e-08	1
RORC	3.77e-10	0.0210137	1	1	2.19e-07	1
IRF7	1.05e-09	0.0132967	1	1	6.09e-07	1
Npas2	2.01e-09	0.0232204	1	1	1.16e-06	1
FOXO3	2.13e-09	0.00554964	1	1	1.23e-06	1
Tcf7	1.62e-08	0.0138569	1	1	9.41e-06	1
Dux	1.86e-08	0.00343975	1	1	1.08e-05	1
Rarb	3.36e-08	0.0135729	1	1	1.94e-05	1
NR3C1	4.43e-08	0.0180213	1	1	2.56e-05	1
CLOCK	6.19e-08	0.027541	1	1	3.58e-05	1
SMAD3	9.49e-08	0.0303873	1	1	5.49e-05	1
NR2F2	2.51e-07	0.0115664	1	1	0.000145094	1
NR3C2	4.61e-07	0.0157106	1	1	0.00026688	1
TGIF2	4.69e-07	0.0244364	1	1	0.000271685	1
NFIC	5.38e-07	0.00922942	1	1	0.000311718	1
MEIS2	1.41e-06	0.00545704	1	1	0.000818529	1
Tcf21	1.47e-06	0.0198491	1	1	0.000853574	1
FOXH1	1.62e-06	0.0164905	1	1	0.000939276	1
T	2.09e-06	0.0263345	1	1	0.00120843	1
TBR1	4.13e-06	0.0164087	1	1	0.00239036	1
HOXB13	4.62e-06	0.0111679	1	1	0.00267346	1
HOXC12	4.65e-06	0.0427602	1	1	0.00269385	1
PAX3	7.74e-06	0.0159021	1	1	0.00447924	1
REL	1.65e-05	0.00878032	1	1	0.00956374	1
BATF3	1.75e-05	0.0282254	1	1	0.0101211	1
TEAD4	5.64e-05	0.00891154	1	1	0.03264	1
KLF4	5.9e-05	0.00500691	1	1	0.0341349	1
RORA(var.2)	0.000100945	0.0112919	1	1	0.0584474	1
IRF4	0.000167311	0.0171936	1	1	0.0968732	1
SMAD2::SMAD3::SMAD4	0.000195689	0.00809292	1	1	0.113304	1
HMBOX1	0.00027373	0.0104191	1	1	0.15849	1
TGIF1	0.000312425	0.0213345	1	1	0.180894	1
NFIA	0.000387621	0.00521101	1	1	0.224433	1
TEAD1	0.00104258	0.00763782	1	1	0.603654	1
Rhox11	0.00118929	0.00693452	1	1	0.688601	1
POU3F4	0.00126054	0.00421527	1	1	0.729855	1
POU5F1B	0.00126054	0.00421527	1	1	0.729855	1
ID4	0.00254464	0.00167451	1	1	1	1
Esrrg	0.00315922	0.0063671	1	1	1	1
SIX1	0.00322953	0.017052	1	1	1	1
NKX3-2	0.00447287	0.00482617	1	1	1	1
Nkx3-1	0.00447287	0.00482617	1	1	1	1
Ddit3::Cebpa	0.00493162	0.0132594	1	1	1	1
GATA1::TAL1	0	0.329392	1	1	0	2
Gata4	0	0.190914	1	1	0	2
GATA5	0	0.174158	1	1	0	2
GATA3	0	0.174158	1	1	0	2
GATA6	0	0.167775	1	1	0	2
GATA2	0	0.167631	1	1	0	2
Gata1	0	0.109414	1	1	0	2
Mecom	2.62e-184	0.0482306	1	1	1.52e-181	2
CUX1	5.09e-144	0.102719	1	1	2.95e-141	2
CUX2	1.15e-116	0.0924531	1	1	6.65e-114	2
Foxj3	5.4e-90	0.0151483	1	1	3.13e-87	2
ELK4	3.09e-85	0.0408546	1	1	1.79e-82	2
ZBTB7A	1.29e-84	0.0352989	1	1	7.46e-82	2
POU3F4	1.41e-83	0.034701	1	1	8.15e-81	2
POU5F1B	1.41e-83	0.034701	1	1	8.15e-81	2
FOXO3	2.48e-83	0.0235493	1	1	1.43e-80	2
VSX1	8.63e-83	0.0220619	1	1	4.99e-80	2
HOXA5	5.87e-78	0.0182664	1	1	3.4e-75	2
POU3F1	3.62e-77	0.0303313	1	1	2.1e-74	2
POU5F1	3.32e-74	0.0329873	1	1	1.92e-71	2
PHOX2A	3.07e-73	0.029458	1	1	1.78e-70	2
Hmx2	7.2e-72	0.0210682	1	1	4.17e-69	2
NKX6-1	1.71e-67	0.018183	1	1	9.92e-65	2
FOXG1	3.13e-66	0.0162274	1	1	1.81e-63	2
Foxj2	3.13e-66	0.0162274	1	1	1.81e-63	2
BARX1	2.04e-64	0.015906	1	1	1.18e-61	2
VAX1	8.93e-64	0.0175092	1	1	5.17e-61	2
VAX2	1.44e-63	0.0179343	1	1	8.32e-61	2
HNF1A	2.29e-62	0.0246051	1	1	1.32e-59	2
Rarb(var.2)	1.05e-60	0.0584659	1	1	6.08e-58	2
VSX2	2.57e-57	0.0215612	1	1	1.49e-54	2
Hmx3	5.94e-57	0.0183438	1	1	3.44e-54	2
Phox2b	6.82e-57	0.0270387	1	1	3.95e-54	2
Dlx2	1.57e-56	0.0152215	1	1	9.09e-54	2
FOXL1	8.49e-56	0.0119839	1	1	4.92e-53	2
PROP1	3.1e-55	0.02534	1	1	1.8e-52	2
PDX1	1.68e-54	0.0146117	1	1	9.71e-52	2
ETV5	3.43e-53	0.0390069	1	1	1.99e-50	2
FOXD2	1.15e-50	0.0120232	1	1	6.68e-48	2
FOXP3	1.15e-50	0.0120232	1	1	6.68e-48	2
Gabpa	4.83e-50	0.0299645	1	1	2.8e-47	2
POU2F2	7.66e-50	0.0236944	1	1	4.44e-47	2
POU3F2	1.58e-49	0.0265119	1	1	9.13e-47	2
GRHL1	4.87e-49	0.0626156	1	1	2.82e-46	2
POU3F3	9.76e-49	0.0219544	1	1	5.65e-46	2
Arid3b	1.82e-47	0.0197026	1	1	1.05e-44	2
Pou2f3	7.03e-45	0.0195996	1	1	4.07e-42	2
FOXK2	8.06e-45	0.0285905	1	1	4.67e-42	2
DLX6	1.54e-43	0.0138279	1	1	8.92e-41	2
MEOX2	4e-43	0.029202	1	1	2.31e-40	2
POU4F2	7.93e-43	0.0211336	1	1	4.59e-40	2
RARA(var.2)	1.97e-41	0.0456838	1	1	1.14e-38	2
Lhx3	2.06e-41	0.0184705	1	1	1.19e-38	2
Hoxd8	3.85e-41	0.0147711	1	1	2.23e-38	2
EHF	7.83e-40	0.0645098	1	1	4.54e-37	2
NKX3-2	1.65e-39	0.0226233	1	1	9.53e-37	2
Nkx3-1	1.65e-39	0.0226233	1	1	9.53e-37	2
Hoxb5	1.98e-39	0.0208893	1	1	1.15e-36	2
YY1	6.91e-39	0.0291271	1	1	4e-36	2
NKX2-3	2.03e-38	0.0274727	1	1	1.18e-35	2
OTX1	8.6e-38	0.0225171	1	1	4.98e-35	2
FOXA1	2.4e-37	0.0146861	1	1	1.39e-34	2
PAX7	3.55e-37	0.0792524	1	1	2.06e-34	2
Dlx1	4.35e-37	0.0195627	1	1	2.52e-34	2
Nr2e1	4.69e-37	0.0212262	1	1	2.71e-34	2
NRF1	5.5e-37	0.0195825	1	1	3.18e-34	2
SOX21	5.62e-37	0.0254193	1	1	3.25e-34	2
ELK3	2.55e-36	0.0366462	1	1	1.48e-33	2
ERF	2.55e-36	0.0366462	1	1	1.48e-33	2
ETV1	2.55e-36	0.0366462	1	1	1.48e-33	2
ETV4	2.55e-36	0.0366462	1	1	1.48e-33	2
FEV	2.55e-36	0.0366462	1	1	1.48e-33	2
ELK1	2.55e-36	0.0366462	1	1	1.48e-33	2
Tcfl5	1.47e-35	0.01669	1	1	8.5e-33	2
ETS1	1.68e-35	0.0350118	1	1	9.72e-33	2
ETV3	3.65e-35	0.0360449	1	1	2.11e-32	2
Barhl1	6.83e-34	0.0210294	1	1	3.95e-31	2
TEF	7.09e-34	0.0391005	1	1	4.11e-31	2
Rarb	1.17e-33	0.0343063	1	1	6.79e-31	2
Hmx1	1.23e-33	0.0202309	1	1	7.13e-31	2
SOX8	2e-33	0.0356559	1	1	1.16e-30	2
Hoxd9	9.49e-33	0.0162161	1	1	5.5e-30	2
ZBTB33	1.65e-32	0.025685	1	1	9.55e-30	2
Foxd3	2.06e-31	0.00762383	1	1	1.19e-28	2
FOXC2	5.03e-31	0.0119885	1	1	2.91e-28	2
ELF1	6.12e-31	0.0482438	1	1	3.54e-28	2
ONECUT2	2.43e-30	0.0133786	1	1	1.41e-27	2
VENTX	2.67e-30	0.0240422	1	1	1.55e-27	2
POU6F1	1.57e-29	0.0244235	1	1	9.07e-27	2
Arid5a	2.08e-29	0.0159423	1	1	1.21e-26	2
BHLHE23	4.32e-29	0.0372698	1	1	2.5e-26	2
FOXD1	4.95e-29	0.015041	1	1	2.87e-26	2
ONECUT3	5.73e-29	0.0109296	1	1	3.32e-26	2
ELF4	6.56e-29	0.0461933	1	1	3.8e-26	2
HOXB13	1.38e-28	0.0288108	1	1	7.98e-26	2
LBX1	2.87e-28	0.0153629	1	1	1.66e-25	2
TP73	3.4e-28	0.0340966	1	1	1.97e-25	2
NKX2-8	7.7e-27	0.0143557	1	1	4.46e-24	2
Mafb	1.06e-26	0.0435131	1	1	6.14e-24	2
FOXI1	1.48e-26	0.00738139	1	1	8.58e-24	2
FOXO4	1.48e-26	0.00738139	1	1	8.58e-24	2
FOXO6	1.48e-26	0.00738139	1	1	8.58e-24	2
HOXB3	2.89e-26	0.0173594	1	1	1.68e-23	2
PAX3	8.58e-26	0.0372026	1	1	4.97e-23	2
ERG	9.06e-26	0.0281133	1	1	5.25e-23	2
SRY	1.07e-25	0.018289	1	1	6.18e-23	2
Rhox11	1.29e-25	0.0231925	1	1	7.45e-23	2
HOXD11	4.74e-25	0.0618134	1	1	2.74e-22	2
HOXB2	8.4e-25	0.0164196	1	1	4.86e-22	2
FLI1	9.13e-25	0.0275657	1	1	5.29e-22	2
ELF3	7.18e-24	0.0427177	1	1	4.16e-21	2
Lhx8	8.59e-24	0.0128674	1	1	4.97e-21	2
POU1F1	1.05e-23	0.0144165	1	1	6.09e-21	2
Dlx4	1.88e-23	0.00952623	1	1	1.09e-20	2
ETV6	1.96e-23	0.0253886	1	1	1.14e-20	2
FOXC1	3.59e-23	0.0117308	1	1	2.08e-20	2
Sox5	9.41e-23	0.00877783	1	1	5.45e-20	2
Alx1	2.57e-22	0.0145588	1	1	1.49e-19	2
HINFP	2.98e-22	0.018809	1	1	1.73e-19	2
MNX1	3.66e-22	0.0141409	1	1	2.12e-19	2
Dlx3	6.95e-22	0.00914798	1	1	4.02e-19	2
HOXD13	1.3e-21	0.0161236	1	1	7.55e-19	2
EN1	1.56e-21	0.009892	1	1	9.04e-19	2
NRL	6.25e-21	0.0360651	1	1	3.62e-18	2
LMX1A	6.51e-21	0.0106272	1	1	3.77e-18	2
Shox2	7.79e-21	0.00879271	1	1	4.51e-18	2
Rarg	1.63e-20	0.0268146	1	1	9.44e-18	2
OTX2	1.68e-20	0.00900825	1	1	9.73e-18	2
ONECUT1	2.78e-20	0.0119389	1	1	1.61e-17	2
Lhx4	3.2e-19	0.00984987	1	1	1.85e-16	2
RORA(var.2)	7.48e-19	0.0281847	1	1	4.33e-16	2
HOXD12	1.49e-18	0.0614462	1	1	8.61e-16	2
mix-a	1.58e-18	0.0140864	1	1	9.15e-16	2
Hoxd3	2.83e-18	0.0127711	1	1	1.64e-15	2
Gmeb1	3.1e-18	0.0124835	1	1	1.79e-15	2
FOXP1	4.28e-18	0.0159736	1	1	2.48e-15	2
NFATC3	4.95e-18	0.0177574	1	1	2.86e-15	2
EVX2	1.32e-17	0.0157112	1	1	7.62e-15	2
EMX1	1.74e-17	0.0164683	1	1	1.01e-14	2
TBP	4.28e-17	0.01454	1	1	2.48e-14	2
ZNF143	1.36e-16	0.0233268	1	1	7.87e-14	2
GBX2	3.56e-16	0.0144013	1	1	2.06e-13	2
YY2	3.76e-16	0.0881862	1	0.999	2.18e-13	2
SRF	5.15e-16	0.0384201	1	1	2.98e-13	2
HOXA13	7.34e-16	0.0127033	1	1	4.25e-13	2
POU4F1	2.67e-15	0.011694	1	1	1.54e-12	2
NFATC1	3.31e-15	0.0144848	1	1	1.92e-12	2
TBX19	4.02e-15	0.0210056	1	1	2.33e-12	2
Hes1	4.65e-15	0.012611	1	1	2.69e-12	2
DUXA	6.01e-15	0.015422	1	1	3.48e-12	2
GSC2	6.09e-15	0.0295627	1	1	3.52e-12	2
POU4F3	7.29e-15	0.0107742	1	1	4.22e-12	2
JUN	8.92e-15	0.0186339	1	1	5.17e-12	2
Alx4	8.99e-15	0.0131801	1	1	5.2e-12	2
E2F3	1.16e-14	0.0249639	1	1	6.72e-12	2
RORC	1.52e-14	0.0274357	1	1	8.78e-12	2
Zfx	4.27e-14	0.0063445	1	1	2.47e-11	2
FOXK1	4.43e-14	0.0143007	1	1	2.56e-11	2
Pou5f1::Sox2	5.45e-14	0.0114711	1	1	3.15e-11	2
OLIG2	1.04e-13	0.0351591	1	1	6.03e-11	2
OLIG1	1.04e-13	0.0351591	1	1	6.03e-11	2
HLTF	1.72e-13	0.00825986	1	1	9.98e-11	2
DBP	2.68e-13	0.0228637	1	1	1.55e-10	2
TCF7L1	3.87e-13	0.0187029	1	1	2.24e-10	2
Sox1	5.45e-13	0.0170469	1	1	3.15e-10	2
ISX	9.01e-13	0.00640111	1	1	5.21e-10	2
Foxq1	9.92e-13	0.0134733	1	1	5.74e-10	2
KLF5	1.06e-12	0.0058333	1	1	6.16e-10	2
KLF13	2.61e-12	0.00936843	1	1	1.51e-09	2
Klf12	1.3e-11	0.00714237	1	1	7.53e-09	2
GRHL2	2.08e-11	0.0147546	1	1	1.2e-08	2
E2F8	4.55e-11	0.0298081	1	1	2.63e-08	2
Hnf4a	4.58e-11	0.0202214	1	1	2.65e-08	2
Dmbx1	4.77e-11	0.0122772	1	1	2.76e-08	2
POU2F1	6.25e-11	0.0112066	1	1	3.62e-08	2
REST	8.49e-11	0.00807921	1	1	4.92e-08	2
NKX6-2	1.43e-10	0.00562175	1	1	8.3e-08	2
KLF14	1.93e-10	0.00602401	1	1	1.12e-07	2
EVX1	2.13e-10	0.0134735	1	1	1.23e-07	2
LMX1B	3.54e-10	0.00732153	1	1	2.05e-07	2
BHLHE41	4.09e-10	0.0171548	1	1	2.37e-07	2
SHOX	9.99e-10	0.00557043	1	1	5.78e-07	2
Prrx2	9.99e-10	0.00557043	1	1	5.78e-07	2
LHX9	9.99e-10	0.00557043	1	1	5.78e-07	2
PRRX1	9.99e-10	0.00557043	1	1	5.78e-07	2
RAX2	9.99e-10	0.00557043	1	1	5.78e-07	2
UNCX	9.99e-10	0.00557043	1	1	5.78e-07	2
HMBOX1	1.03e-09	0.0155641	1	1	5.98e-07	2
LEF1	2.17e-09	0.0115539	1	1	1.26e-06	2
BHLHE22	2.52e-09	0.0218188	1	1	1.46e-06	2
Atf1	7.3e-09	0.00948246	1	1	4.23e-06	2
HOXA10	9.26e-09	0.00813074	1	1	5.36e-06	2
Pitx1	9.48e-09	0.00389737	1	1	5.49e-06	2
SP4	1.24e-08	0.00435928	1	1	7.16e-06	2
RARA	1.26e-08	0.0174259	1	1	7.31e-06	2
GSX1	2.53e-08	0.00884639	1	1	1.47e-05	2
Neurog1	6.61e-08	0.0234079	1	1	3.83e-05	2
DUX4	6.85e-08	0.0142903	1	1	3.97e-05	2
PBX1	1.96e-07	0.0195314	1	1	0.00011347	2
GSX2	2.43e-07	0.00699438	1	1	0.00014046	2
HESX1	3.17e-07	0.0100989	1	1	0.000183438	2
BSX	3.58e-07	0.00433635	1	1	0.000207262	2
GLIS2	4.12e-07	0.00651068	1	1	0.000238379	2
E2F2	8.63e-07	0.0198084	1	1	0.000499914	2
EGR1	9.29e-07	0.00705543	1	1	0.000537806	2
SP2	1.08e-06	0.00265854	1	1	0.000624048	2
MAFG	1.08e-06	0.0137708	1	1	0.000627268	2
T	1.68e-06	0.0292831	1	1	0.000973426	2
CDX1	1.93e-06	0.00692283	1	1	0.00111793	2
EMX2	2.14e-06	0.0114052	1	1	0.00123758	2
ESX1	3e-06	0.00971204	1	1	0.00173914	2
TCF7L2	3.49e-06	0.00963275	1	1	0.0020206	2
FOXP2	3.55e-06	0.00812512	1	1	0.00205367	2
TFCP2	4.24e-06	0.0248897	1	1	0.00245255	2
TFAP2B(var.2)	4.29e-06	0.00800741	1	1	0.00248137	2
ETV2	6.47e-06	0.0337127	1	1	0.0037448	2
HLF	8.8e-06	0.0128126	1	1	0.0050928	2
ZIC3	1.18e-05	0.00437376	1	1	0.00684993	2
EOMES	1.94e-05	0.012978	1	1	0.0112201	2
PROX1	2.45e-05	0.0338004	1	1	0.0141799	2
KLF16	3.13e-05	0.00226879	1	1	0.0181375	2
Nobox	3.8e-05	0.00492229	1	1	0.0220307	2
E2F4	3.91e-05	0.00332119	1	1	0.0226155	2
E2F6	4.12e-05	0.00327947	1	1	0.0238457	2
LIN54	4.65e-05	0.00511196	1	1	0.0269333	2
Nkx2-5	8.11e-05	0.00349115	1	1	0.0469669	2
FOSL1::JUND(var.2)	0.000102754	0.00771512	1	1	0.0594945	2
SP1	0.000117044	0.00120359	1	1	0.0677682	2
SIX2	0.000143505	0.00968539	1	1	0.0830895	2
NEUROD2	0.000195919	0.0158009	1	1	0.113437	2
TFDP1	0.000198757	0.00401507	1	1	0.115081	2
ZBTB7C	0.000336105	0.00486783	1	1	0.194605	2
NFAT5	0.00037115	0.00593987	1	1	0.214896	2
NFIL3	0.000402725	0.00892687	1	1	0.233178	2
EGR4	0.000441385	0.00231776	1	1	0.255562	2
TGIF2	0.000481003	0.0187092	1	1	0.278501	2
NOTO	0.000557889	0.00811791	1	1	0.323018	2
SP3	0.000600482	0.00123586	1	1	0.347679	2
Six3	0.000704719	0.0100079	1	1	0.408033	2
Dux	0.000956659	0.00192272	1	1	0.553905	2
CTCF	0.00105703	0.00236932	1	1	0.612021	2
Arid3a	0.00153243	0.00332516	1	1	0.887276	2
EGR3	0.00171033	0.00171239	1	1	0.990282	2
DMRT3	0.00181872	0.0112685	1	1	1	2
NR2F2	0.00186988	0.00832286	1	1	1	2
CDX2	0.0030716	0.0060512	1	1	1	2
EGR2	0.00426039	0.00485398	1	1	1	2
LBX2	0.00443499	0.00470485	1	1	1	2
RUNX2	0.00552524	0.00949789	1	1	1	2
NR4A1	0.00589259	0.00581303	1	1	1	2
POU6F2	0.00679895	0.00831238	1	1	1	2
ELF5	0.00713699	0.00827138	1	1	1	2
NFYA	0.00735763	0.00585635	1	1	1	2
FOXB1	0.00763119	0.00391171	1	1	1	2
Nr2f6(var.2)	0.00771217	0.00953924	1	1	1	2
NRF1	0	0.113324	1	1	0	3
EGR1	0	0.10856	1	1	0	3
Klf12	0	0.0998568	1	1	0	3
KLF13	0	0.099523	1	1	0	3
KLF14	0	0.0981607	1	1	0	3
EGR4	0	0.0946969	1	1	0	3
EGR3	0	0.0943413	1	1	0	3
GLIS2	0	0.0903115	1	1	0	3
SP8	0	0.0879951	1	1	0	3
SP4	0	0.0872453	1	1	0	3
KLF16	0	0.0798804	1	1	0	3
Tcfl5	0	0.0794316	1	1	0	3
SP3	0	0.0792841	1	1	0	3
ZIC3	0	0.0760772	1	1	0	3
Gmeb1	0	0.0747521	1	1	0	3
TFAP2A(var.2)	0	0.0736377	1	1	0	3
ZIC4	0	0.0734839	1	1	0	3
KLF5	0	0.0686101	1	1	0	3
E2F6	0	0.0676018	1	1	0	3
E2F4	0	0.0669278	1	1	0	3
Zfx	0	0.0632732	1	1	0	3
CTCFL	0	0.0589465	1	1	0	3
SP1	0	0.0534669	1	1	0	3
SP2	0	0.0463188	1	1	0	3
PLAG1	1.05e-292	0.0562994	1	1	6.06e-290	3
TFAP2B	1.82e-285	0.0634966	1	1	1.05e-282	3
TFAP2A	1.32e-279	0.0709418	1	1	7.64e-277	3
RARA::RXRG	1.55e-279	0.0642085	1	1	8.96e-277	3
ZBTB7C	2.69e-279	0.0932473	1	1	1.56e-276	3
USF2	7.77e-277	0.0890143	1	1	4.5e-274	3
TFAP2C	1.2e-275	0.0635238	1	1	6.98e-273	3
HINFP	6.46e-273	0.0887501	1	1	3.74e-270	3
EGR2	4.08e-266	0.100476	1	1	2.36e-263	3
ZIC1	3.82e-262	0.0670168	1	1	2.21e-259	3
TFDP1	1.62e-257	0.0670261	1	1	9.35e-255	3
ZNF740	4.49e-253	0.0578598	1	1	2.6e-250	3
INSM1	4.15e-247	0.0674418	1	1	2.4e-244	3
TFAP2A(var.3)	1.69e-241	0.0597183	1	1	9.8e-239	3
TFAP2C(var.3)	9.79e-239	0.0596166	1	1	5.67e-236	3
TFAP2B(var.3)	1.73e-225	0.0568342	1	1	1e-222	3
Hes1	9.85e-222	0.0695615	1	1	5.71e-219	3
ZBTB33	8.56e-219	0.0896744	1	1	4.96e-216	3
Ahr::Arnt	1.43e-218	0.0217909	1	1	8.29e-216	3
MXI1	2.11e-217	0.0762288	1	1	1.22e-214	3
YY1	3.51e-213	0.106501	1	1	2.03e-210	3
ZBTB7A	8.39e-205	0.076976	1	1	4.86e-202	3
MZF1(var.2)	2.41e-200	0.0375423	1	1	1.4e-197	3
TFE3	7.56e-199	0.0453504	1	1	4.38e-196	3
RREB1	9.96e-192	0.0244984	1	1	5.77e-189	3
NR2C2	6.51e-178	0.0529221	1	1	3.77e-175	3
CTCF	4.75e-170	0.0380895	1	1	2.75e-167	3
FOSL1::JUND(var.2)	1.42e-154	0.0915803	1	1	8.25e-152	3
ELK4	5.59e-154	0.0745983	1	1	3.24e-151	3
KLF9	1.22e-145	0.0405522	1	1	7.08e-143	3
TFAP2B(var.2)	5.26e-145	0.0579685	1	1	3.04e-142	3
TFEB	2.59e-138	0.0754039	1	1	1.5e-135	3
Gabpa	3.15e-136	0.0711584	1	1	1.82e-133	3
ZEB1	2.83e-132	0.0466411	1	1	1.64e-129	3
JUNB(var.2)	2.28e-125	0.0878509	1	1	1.32e-122	3
PAX5	2.28e-123	0.0866455	1	1	1.32e-120	3
FOSL2::JUND(var.2)	4.57e-123	0.0889126	1	1	2.65e-120	3
USF1	1.14e-121	0.0772774	1	1	6.59e-119	3
TFAP2C(var.2)	1.37e-120	0.0571497	1	1	7.91e-118	3
CREB1	1.18e-119	0.097359	1	1	6.85e-117	3
MYC	6.65e-111	0.0562356	1	1	3.85e-108	3
MITF	5.48e-107	0.0670868	1	1	3.17e-104	3
BHLHE41	7.51e-105	0.087735	1	1	4.35e-102	3
GLIS1	1.32e-104	0.0684311	1	1	7.62e-102	3
RFX4	1.47e-96	0.0571766	1	1	8.51e-94	3
RFX3	3.58e-96	0.0569356	1	1	2.07e-93	3
CENPB	7.62e-94	0.11198	1	1	4.41e-91	3
ZNF263	4.49e-93	0.0125419	1	1	2.6e-90	3
REST	5.22e-93	0.033615	1	1	3.02e-90	3
ZBTB7B	1.38e-92	0.088921	1	1	7.97e-90	3
NHLH1	1.12e-91	0.0385341	1	1	6.47e-89	3
Id2	3.94e-91	0.0223736	1	1	2.28e-88	3
Znf423	6.24e-88	0.0343064	1	1	3.61e-85	3
MYCN	2.2e-86	0.0637389	1	1	1.28e-83	3
ARNT::HIF1A	3.48e-86	0.0257686	1	1	2.02e-83	3
Rfx1	2.81e-85	0.0482985	1	1	1.62e-82	3
RFX2	3.1e-85	0.057457	1	1	1.79e-82	3
Atf1	3.1e-84	0.0485491	1	1	1.79e-81	3
RXRB	1.07e-82	0.0714046	1	1	6.22e-80	3
TFEC	1.1e-79	0.0620575	1	1	6.34e-77	3
RFX5	4.63e-77	0.0543429	1	1	2.68e-74	3
NFKB2	3e-74	0.0526034	1	1	1.74e-71	3
ETV5	3.97e-74	0.0633483	1	1	2.3e-71	3
RXRG	2.8e-70	0.067232	1	1	1.62e-67	3
BHLHE40	9.86e-70	0.0557134	1	1	5.71e-67	3
FOSB::JUNB(var.2)	8.33e-69	0.0736891	1	1	4.82e-66	3
Atf3	3.79e-65	0.0416246	1	1	2.2e-62	3
Crem	4.45e-65	0.0702454	1	1	2.58e-62	3
Rxra	4.5e-61	0.0641806	1	1	2.6e-58	3
Arntl	3.42e-60	0.0571485	1	1	1.98e-57	3
GLIS3	2.99e-59	0.0572495	1	1	1.73e-56	3
Nr2f6	1.59e-57	0.0559576	1	1	9.23e-55	3
NFYA	8.66e-55	0.0394282	1	1	5.02e-52	3
Arnt	3.29e-54	0.0115164	1	1	1.9e-51	3
JDP2(var.2)	2.05e-51	0.0846072	1	1	1.19e-48	3
ATF7	2.27e-51	0.0857161	1	1	1.32e-48	3
Pparg::Rxra	2.8e-51	0.0245873	1	1	1.62e-48	3
Mlxip	4.13e-49	0.0158599	1	1	2.39e-46	3
CREB3	2.18e-48	0.0674024	1	1	1.26e-45	3
ETV6	2.19e-47	0.0498576	1	1	1.27e-44	3
ELK3	9.98e-47	0.0542937	1	1	5.78e-44	3
ERF	9.98e-47	0.0542937	1	1	5.78e-44	3
ETV1	9.98e-47	0.0542937	1	1	5.78e-44	3
ETV4	9.98e-47	0.0542937	1	1	5.78e-44	3
FEV	9.98e-47	0.0542937	1	1	5.78e-44	3
ELK1	9.98e-47	0.0542937	1	1	5.78e-44	3
ETV3	1.23e-44	0.0531904	1	1	7.14e-42	3
MLX	1.33e-43	0.0733237	1	1	7.67e-41	3
MLXIPL	1.33e-43	0.0733237	1	1	7.67e-41	3
SREBF2(var.2)	1.33e-43	0.0733237	1	1	7.67e-41	3
Srebf1(var.2)	1.33e-43	0.0733237	1	1	7.67e-41	3
ETS1	3.92e-43	0.0492276	1	1	2.27e-40	3
FOS::JUN(var.2)	4.38e-42	0.0362692	1	1	2.53e-39	3
FOSL2::JUN(var.2)	5.23e-42	0.077783	1	1	3.03e-39	3
FOSL2::JUNB(var.2)	5.24e-40	0.0766569	1	1	3.03e-37	3
JUN::JUNB(var.2)	1.19e-38	0.0715397	1	1	6.89e-36	3
ERG	3.85e-37	0.0436272	1	1	2.23e-34	3
FLI1	6.66e-37	0.0434708	1	1	3.86e-34	3
GLI2	2.45e-36	0.045576	1	1	1.42e-33	3
ELF1	2.41e-35	0.0614986	1	1	1.4e-32	3
ELF4	6.01e-34	0.0603813	1	1	3.48e-31	3
NR4A2::RXRA	5.66e-32	0.0430038	1	1	3.28e-29	3
RARA::RXRA	2.24e-31	0.0261627	1	1	1.3e-28	3
Creb5	5.54e-30	0.0653711	1	1	3.21e-27	3
NFKB1	3.64e-26	0.0342512	1	1	2.11e-23	3
FOSB::JUN	9.43e-26	0.0996032	1	1	5.46e-23	3
ELF3	1.54e-24	0.0534428	1	1	8.94e-22	3
ZNF143	1.59e-24	0.0358651	1	1	9.22e-22	3
Creb3l2	3.72e-23	0.0188425	1	1	2.15e-20	3
Hes2	2.04e-22	0.0384781	1	1	1.18e-19	3
THAP1	2.57e-22	0.0124308	1	1	1.49e-19	3
EWSR1-FLI1	5.68e-22	0.0117794	1	1	3.29e-19	3
NFYB	1.2e-21	0.0231329	1	1	6.92e-19	3
TCF4	1.31e-21	0.0211563	1	1	7.58e-19	3
RXRA::VDR	1.76e-20	0.0432382	1	1	1.02e-17	3
MYBL2	6.25e-20	0.073937	1	1	3.62e-17	3
OTX1	8.69e-19	0.0184967	1	1	5.03e-16	3
ZNF282	3.77e-15	0.0264138	1	1	2.18e-12	3
FOSL1::JUN(var.2)	3.85e-15	0.0591954	1	1	2.23e-12	3
HIF1A	9.31e-15	0.028216	1	1	5.39e-12	3
HIC2	1.05e-14	0.0094977	1	1	6.11e-12	3
ZBED1	2.42e-14	0.0895934	0.995	0.993	1.4e-11	3
MAX::MYC	3.05e-14	0.0431949	1	1	1.77e-11	3
RELB	5.78e-14	0.0263299	1	1	3.35e-11	3
E2F7	8.91e-14	0.0426986	1	1	5.16e-11	3
SPDEF	4.33e-13	0.0619352	1	1	2.5e-10	3
NFATC1	6.63e-13	0.0143149	1	1	3.84e-10	3
ESR2	1.04e-12	0.0159863	1	1	6.02e-10	3
TFCP2	5.32e-12	0.041931	1	1	3.08e-09	3
XBP1	6.57e-12	0.0385099	1	1	3.81e-09	3
GMEB2	8.54e-12	0.0231229	1	1	4.94e-09	3
Nr1h3::Rxra	1.24e-11	0.0127563	1	1	7.19e-09	3
EHF	2.15e-11	0.0374302	1	1	1.25e-08	3
GSC	2.77e-10	0.0212006	1	1	1.6e-07	3
E2F8	8.19e-08	0.0274301	1	1	4.74e-05	3
NR1A4::RXRA	1.47e-07	0.0209388	1	1	8.51e-05	3
PPARA::RXRA	2.78e-07	0.00938171	1	1	0.000161181	3
GCM2	8.3e-06	0.0172021	1	1	0.00480409	3
Klf1	1.08e-05	0.00970016	1	1	0.00626499	3
CREB3L1	1.87e-05	0.022437	1	1	0.0108534	3
MNT	2.09e-05	0.01137	1	1	0.0120932	3
ESR1	2.21e-05	0.0143015	1	1	0.0127685	3
YY2	3.01e-05	0.0439428	1	0.999	0.0174178	3
NR2F1	3.92e-05	0.0120169	1	1	0.0227196	3
HES7	3.99e-05	0.0131277	1	1	0.023122	3
CEBPB	0.000132793	0.0252866	1	1	0.0768872	3
CEBPE	0.000132793	0.0252866	1	1	0.0768872	3
CEBPD	0.000141585	0.0252241	1	1	0.0819778	3
Hnf4a	0.000287796	0.0147342	1	1	0.166634	3
MAX	0.000375268	0.0103133	1	1	0.21728	3
ELF5	0.000409174	0.0141826	1	1	0.236912	3
Gfi1	0.00046334	0.0075325	1	1	0.268274	3
BATF3	0.00162091	0.018452	1	1	0.93851	3
NR1H2::RXRA	0.00245466	0.00957108	1	1	1	3
HES5	0.00411632	0.00989221	1	1	1	3
ASCL1	0.00454807	0.000302337	1	1	1	3
PAX9	0.00648586	0.014727	1	1	1	3
CEBPG	0.00869157	0.0163972	1	1	1	3
PITX3	0.00992361	0.00484866	1	1	1	3
ID4	0	0.0993093	1	1	0	4
SNAI2	0	0.0971902	1	1	0	4
ASCL1	0	0.0917205	1	1	0	4
Myog	0	0.0847812	1	1	0	4
Myod1	0	0.084415	1	1	0	4
RREB1	4.57e-302	0.0395979	1	1	2.64e-299	4
Ahr::Arnt	4.31e-298	0.029859	1	1	2.49e-295	4
Arnt	1.91e-280	0.0327681	1	1	1.1e-277	4
Tcf12	2.87e-265	0.0922212	1	1	1.66e-262	4
ZNF263	3.21e-260	0.0253449	1	1	1.86e-257	4
Ascl2	3.23e-250	0.0842251	1	1	1.87e-247	4
NHLH1	1.28e-241	0.0847632	1	1	7.44e-239	4
TCF3	2.26e-234	0.0883838	1	1	1.31e-231	4
SP2	1.8e-207	0.0387786	1	1	1.04e-204	4
SP1	2.72e-206	0.0430338	1	1	1.57e-203	4
TCF4	3.07e-206	0.0882448	1	1	1.78e-203	4
PLAG1	1.36e-201	0.0548143	1	1	7.85e-199	4
HIC2	5.82e-193	0.0430531	1	1	3.37e-190	4
Mlxip	3.17e-192	0.0377291	1	1	1.84e-189	4
ZEB1	5.59e-192	0.0673277	1	1	3.24e-189	4
Id2	7.77e-180	0.0362048	1	1	4.5e-177	4
E2F4	2.45e-178	0.0564834	1	1	1.42e-175	4
E2F6	1.44e-173	0.0547477	1	1	8.31e-171	4
ZIC4	1.41e-166	0.0535159	1	1	8.15e-164	4
Znf423	2.17e-157	0.055558	1	1	1.25e-154	4
ZIC3	1.27e-155	0.0540676	1	1	7.38e-153	4
KLF5	8.65e-155	0.0449587	1	1	5.01e-152	4
SP3	4.45e-145	0.0464642	1	1	2.58e-142	4
TFAP2A(var.2)	3.6e-144	0.0517539	1	1	2.09e-141	4
TFDP1	1.19e-142	0.057134	1	1	6.89e-140	4
MZF1(var.2)	2.61e-141	0.0385342	1	1	1.51e-138	4
IRF3	1.1e-140	0.0502583	1	1	6.39e-138	4
Zfx	1.88e-140	0.0391472	1	1	1.09e-137	4
TFAP2C(var.3)	5.65e-138	0.0511768	1	1	3.27e-135	4
TFAP2A(var.3)	7.16e-138	0.0509629	1	1	4.15e-135	4
KLF16	4.33e-136	0.0450344	1	1	2.51e-133	4
FIGLA	3.67e-135	0.0791873	1	1	2.13e-132	4
CTCFL	3.04e-133	0.0395577	1	1	1.76e-130	4
TFAP2B(var.3)	2.39e-132	0.0491778	1	1	1.38e-129	4
ZIC1	2.34e-131	0.0529482	1	1	1.36e-128	4
SP4	6.4e-126	0.0475306	1	1	3.7e-123	4
KLF9	1.41e-125	0.0433414	1	1	8.15e-123	4
EGR3	3.82e-125	0.0522483	1	1	2.21e-122	4
TFAP2C	2.17e-123	0.0496595	1	1	1.26e-120	4
TFAP2B	1.06e-120	0.0481999	1	1	6.12e-118	4
NR2C2	1.27e-120	0.0486526	1	1	7.36e-118	4
THAP1	7.65e-119	0.0349936	1	1	4.43e-116	4
NRF1	1.23e-117	0.0609497	1	1	7.14e-115	4
IRF8	1.36e-116	0.124007	1	1	7.88e-114	4
SP8	4.62e-116	0.0446462	1	1	2.67e-113	4
ZBTB7C	1.56e-111	0.0643747	1	1	9.01e-109	4
Pparg::Rxra	5.65e-111	0.0404395	1	1	3.27e-108	4
EGR4	7.75e-108	0.0482949	1	1	4.48e-105	4
ARNT::HIF1A	6.16e-104	0.0318256	1	1	3.56e-101	4
Tcfl5	1.44e-100	0.0427752	1	1	8.34e-98	4
ESR2	6.26e-97	0.0543157	1	1	3.63e-94	4
EBF1	6.48e-97	0.101565	1	1	3.75e-94	4
INSM1	3.23e-96	0.0468168	1	1	1.87e-93	4
ZNF740	1.42e-95	0.0390833	1	1	8.25e-93	4
KLF14	4.18e-95	0.0444277	1	1	2.42e-92	4
TFE3	2.51e-94	0.0332553	1	1	1.45e-91	4
Klf1	5e-94	0.0450854	1	1	2.9e-91	4
Gmeb1	5.32e-93	0.0422861	1	1	3.08e-90	4
MEIS3	1.19e-90	0.022002	1	1	6.88e-88	4
ZBTB7A	2.79e-89	0.0522016	1	1	1.61e-86	4
RARA::RXRG	1.69e-88	0.0384865	1	1	9.76e-86	4
TFEB	2.73e-79	0.0602534	1	1	1.58e-76	4
YY1	7.36e-79	0.0604761	1	1	4.26e-76	4
TFAP2A	7.54e-79	0.0407502	1	1	4.36e-76	4
IRF9	8.21e-79	0.0749741	1	1	4.75e-76	4
IRF7	7.04e-78	0.05201	1	1	4.07e-75	4
REST	2.37e-74	0.0325428	1	1	1.37e-71	4
Gabpa	2.35e-73	0.0525596	1	1	1.36e-70	4
IRF2	3.04e-73	0.0471313	1	1	1.76e-70	4
MSC	1.28e-71	0.0969632	1	1	7.4e-69	4
GLIS2	2.26e-70	0.0427682	1	1	1.31e-67	4
PRDM1	3.24e-67	0.071336	1	1	1.87e-64	4
SCRT1	1.6e-66	0.0787204	1	1	9.26e-64	4
ZBTB33	2.19e-64	0.0522289	1	1	1.27e-61	4
Tcf21	4.53e-63	0.0915691	1	1	2.62e-60	4
PAX9	8.03e-63	0.118227	1	1	4.65e-60	4
Klf12	2.06e-61	0.0368728	1	1	1.19e-58	4
IRF5	8.21e-61	0.0853085	1	1	4.76e-58	4
HINFP	8.53e-61	0.0452078	1	1	4.94e-58	4
NR4A2	6.02e-59	0.0202327	1	1	3.49e-56	4
USF2	2.54e-56	0.0416486	1	1	1.47e-53	4
NEUROD1	8.95e-56	0.0499935	1	1	5.18e-53	4
PAX1	2.02e-55	0.114457	1	1	1.17e-52	4
Sox3	3.2e-54	0.0247666	1	1	1.85e-51	4
MEIS2	1.56e-51	0.0224663	1	1	9.05e-49	4
Atf3	3.46e-51	0.0362406	1	1	2e-48	4
MYC	7.97e-51	0.0416048	1	1	4.62e-48	4
EGR1	3.4e-50	0.0437802	1	1	1.97e-47	4
KLF13	1.28e-49	0.0380941	1	1	7.4e-47	4
Creb3l2	6.65e-49	0.0309278	1	1	3.85e-46	4
PPARG	7.1e-48	0.0514054	1	1	4.11e-45	4
IRF4	3.12e-47	0.0813654	1	1	1.8e-44	4
STAT1::STAT2	9.17e-45	0.0253566	1	1	5.31e-42	4
EWSR1-FLI1	2.12e-43	0.0203831	1	1	1.23e-40	4
GLIS1	5.38e-43	0.0501435	1	1	3.12e-40	4
MTF1	1.03e-42	0.0794174	1	1	5.98e-40	4
MYBL1	3.61e-42	0.227883	0.992	0.977	2.09e-39	4
ELK4	1.58e-40	0.0375117	1	1	9.12e-38	4
MXI1	4.85e-40	0.0341818	1	1	2.81e-37	4
TFEC	7.1e-40	0.0446566	1	1	4.11e-37	4
ETV5	8.3e-39	0.0428266	1	1	4.8e-36	4
ETV6	1.27e-38	0.0425967	1	1	7.34e-36	4
CREB1	2.17e-38	0.0573229	1	1	1.26e-35	4
PBX3	2.07e-37	0.0284904	1	1	1.2e-34	4
Hes1	1.26e-36	0.0292179	1	1	7.32e-34	4
GLIS3	1.41e-36	0.0514965	1	1	8.17e-34	4
MITF	1.69e-36	0.0427744	1	1	9.81e-34	4
JUNB(var.2)	8.66e-36	0.0443254	1	1	5.02e-33	4
ZNF143	4.31e-34	0.0470744	1	1	2.5e-31	4
BHLHE40	1.06e-33	0.0423729	1	1	6.13e-31	4
Gfi1	1.14e-33	0.0300287	1	1	6.58e-31	4
Arntl	5.22e-33	0.0443161	1	1	3.02e-30	4
USF1	8.34e-33	0.0425983	1	1	4.83e-30	4
FLI1	5.43e-32	0.041922	1	1	3.14e-29	4
ERG	7.54e-32	0.0418825	1	1	4.37e-29	4
NFKB1	8.48e-32	0.04207	1	1	4.91e-29	4
MNT	1.85e-31	0.0310922	1	1	1.07e-28	4
GLI2	2.55e-31	0.047398	1	1	1.48e-28	4
BHLHE41	3.35e-30	0.0487563	1	1	1.94e-27	4
Hes2	4.85e-30	0.0472018	1	1	2.81e-27	4
ETV3	1.6e-29	0.041639	1	1	9.28e-27	4
ETS1	4.9e-29	0.0393356	1	1	2.84e-26	4
FOSL1::JUND(var.2)	9.1e-29	0.0374941	1	1	5.27e-26	4
ELK3	3.11e-28	0.0406503	1	1	1.8e-25	4
ERF	3.11e-28	0.0406503	1	1	1.8e-25	4
ETV1	3.11e-28	0.0406503	1	1	1.8e-25	4
ETV4	3.11e-28	0.0406503	1	1	1.8e-25	4
FEV	3.11e-28	0.0406503	1	1	1.8e-25	4
ELK1	3.11e-28	0.0406503	1	1	1.8e-25	4
NFKB2	5.12e-28	0.0362954	1	1	2.96e-25	4
SMAD2::SMAD3::SMAD4	2.33e-27	0.0390901	1	1	1.35e-24	4
TFAP2B(var.2)	2.07e-26	0.0261741	1	1	1.2e-23	4
NR2F1	4.27e-24	0.0283734	1	1	2.47e-21	4
CTCF	2.04e-23	0.0137375	1	1	1.18e-20	4
Nr1h3::Rxra	2.58e-23	0.0189113	1	1	1.49e-20	4
ZBTB7B	3.52e-23	0.051765	1	1	2.04e-20	4
PAX5	6.89e-23	0.0399049	1	1	3.99e-20	4
SPIB	8.09e-23	0.00761224	1	1	4.68e-20	4
Esrrg	1.37e-21	0.0267128	1	1	7.94e-19	4
NR4A2::RXRA	6.05e-21	0.0356872	1	1	3.5e-18	4
NR1A4::RXRA	7.09e-21	0.0409699	1	1	4.1e-18	4
FOSL2::JUND(var.2)	2.7e-20	0.0354904	1	1	1.56e-17	4
SCRT2	2.73e-20	0.0534268	1	1	1.58e-17	4
Smad4	6.83e-20	0.00930974	1	1	3.95e-17	4
CREB3L1	9.66e-20	0.0492427	1	1	5.59e-17	4
FOSB::JUNB(var.2)	1.34e-19	0.0391233	1	1	7.75e-17	4
FOSL2::JUNB(var.2)	2.75e-19	0.0575728	1	1	1.59e-16	4
TAL1::TCF3	3.39e-19	0.0373383	1	1	1.96e-16	4
TBX5	1.04e-18	0.00988208	1	1	6.03e-16	4
NFYB	2.84e-18	0.0224381	1	1	1.64e-15	4
MLX	3.02e-18	0.0496757	1	1	1.75e-15	4
MLXIPL	3.02e-18	0.0496757	1	1	1.75e-15	4
SREBF2(var.2)	3.02e-18	0.0496757	1	1	1.75e-15	4
Srebf1(var.2)	3.02e-18	0.0496757	1	1	1.75e-15	4
TFAP2C(var.2)	8.28e-18	0.0229663	1	1	4.79e-15	4
Atf1	2.01e-17	0.0201975	1	1	1.16e-14	4
CREB3	2.56e-17	0.0426582	1	1	1.48e-14	4
Ar	4.87e-17	0.0360258	1	1	2.82e-14	4
HNF4G	8.77e-17	0.0193801	1	1	5.08e-14	4
PBX2	1.06e-16	0.0483446	1	1	6.13e-14	4
MYCN	1.33e-16	0.0293353	1	1	7.68e-14	4
EGR2	2.26e-16	0.0260788	1	1	1.31e-13	4
HIF1A	5.8e-16	0.0304772	1	1	3.36e-13	4
E2F1	7.5e-16	0.116869	0.997	0.995	4.34e-13	4
MAX	2.55e-15	0.0265643	1	1	1.48e-12	4
Rxra	4.37e-15	0.0304531	1	1	2.53e-12	4
RXRG	1.04e-14	0.0292867	1	1	6.04e-12	4
MGA	1.44e-14	0.0105458	1	1	8.34e-12	4
TBX15	1.44e-14	0.0105458	1	1	8.34e-12	4
TBX1	1.44e-14	0.0105458	1	1	8.34e-12	4
TBX4	1.44e-14	0.0105458	1	1	8.34e-12	4
Rfx1	4.9e-14	0.0189831	1	1	2.84e-11	4
ELF4	5.48e-14	0.0426657	1	1	3.17e-11	4
RFX3	6.53e-14	0.0208193	1	1	3.78e-11	4
NR1H2::RXRA	8.23e-14	0.029547	1	1	4.76e-11	4
MEF2B	1.82e-13	0.0151097	1	1	1.06e-10	4
PITX3	3.18e-13	0.0125898	1	1	1.84e-10	4
MAX::MYC	3.23e-13	0.0431754	1	1	1.87e-10	4
RFX4	3.53e-13	0.0203915	1	1	2.04e-10	4
RXRB	1.34e-12	0.0266863	1	1	7.77e-10	4
Nr5a2	1.66e-12	0.0157873	1	1	9.59e-10	4
ATF7	2.4e-12	0.0408871	1	1	1.39e-09	4
ZNF282	2.94e-12	0.0267268	1	1	1.7e-09	4
SPI1	4.23e-12	0.0207297	1	1	2.45e-09	4
PKNOX2	5.01e-12	0.0535952	1	1	2.9e-09	4
MYF6	7.69e-12	0.0264534	1	1	4.45e-09	4
TBR1	9.59e-12	0.0322973	1	1	5.55e-09	4
RFX2	1.48e-11	0.0210872	1	1	8.55e-09	4
Crem	2.76e-11	0.0289763	1	1	1.6e-08	4
TWIST1	4.24e-11	0.0195612	1	1	2.46e-08	4
MEIS1	6.79e-11	0.00436716	1	1	3.93e-08	4
MZF1	8.55e-11	0.00355423	1	1	4.95e-08	4
Nr2f6	1.8e-10	0.0217698	1	1	1.04e-07	4
HES7	3.24e-10	0.0213379	1	1	1.88e-07	4
GCM2	1.24e-09	0.0286535	1	1	7.17e-07	4
Sox2	1.44e-09	0.0045009	1	1	8.32e-07	4
Nkx2-5(var.2)	1.57e-09	0.0480331	1	1	9.07e-07	4
ESR1	2.18e-09	0.021726	1	1	1.26e-06	4
ZBTB18	3.69e-09	0.0204899	1	1	2.14e-06	4
FOSL1::JUN(var.2)	8.08e-09	0.0470313	1	1	4.68e-06	4
PROX1	8.17e-09	0.0534711	1	1	4.73e-06	4
HES5	8.49e-09	0.0188454	1	1	4.92e-06	4
JDP2(var.2)	9.78e-09	0.0371106	1	1	5.66e-06	4
HOXC13	2.35e-08	0.056896	1	1	1.36e-05	4
Creb5	6.5e-08	0.0329132	1	1	3.77e-05	4
ETV2	1.27e-07	0.0477623	1	1	7.33e-05	4
TGIF1	7.26e-07	0.0382226	1	1	0.000420489	4
Spz1	8.37e-07	0.0494053	0.999	1	0.000484861	4
JUN::JUNB(var.2)	1e-06	0.0294351	1	1	0.00058146	4
Gfi1b	1.01e-06	0.018529	1	1	0.000586195	4
CLOCK	1.36e-06	0.0307428	1	1	0.000787703	4
XBP1	4.74e-06	0.025294	1	1	0.00274337	4
GSC	8.64e-06	0.0197643	1	1	0.00500532	4
NR4A1	1.02e-05	0.0120284	1	1	0.00591973	4
E2F2	1.59e-05	0.021321	1	1	0.00923273	4
NFIC::TLX1	3.19e-05	0.0177671	1	1	0.0184747	4
SPIC	3.72e-05	0.00872189	1	1	0.0215506	4
RARA::RXRA	3.72e-05	0.011288	1	1	0.0215605	4
ELF1	5.44e-05	0.0235931	1	1	0.0315188	4
TCF7L1	5.7e-05	0.0134396	1	1	0.0330052	4
RXRA::VDR	8.76e-05	0.0202189	1	1	0.0507299	4
NFYA	0.000156391	0.0110498	1	1	0.0905501	4
Hnf4a	0.00019629	0.013126	1	1	0.113652	4
OTX1	0.000311686	0.0101895	1	1	0.180466	4
FOS::JUN(var.2)	0.000360939	0.0104093	1	1	0.208983	4
NR3C1	0.000880459	0.0190099	1	1	0.509786	4
RELB	0.00110694	0.0127219	1	1	0.640918	4
SMAD3	0.00142844	0.0247344	1	1	0.827068	4
TGIF2	0.00175165	0.0216875	1	1	1	4
RUNX2	0.00229424	0.0109548	1	1	1	4
ZSCAN4	0.00291184	0.0112706	1	1	1	4
EHF	0.00342272	0.0180041	1	1	1	4
FOSB::JUN	0.00452555	0.0337982	1	1	1	4
RFX5	0.00462995	0.00797072	1	1	1	4
HLTF	0.0086048	0.00328631	1	1	1	4
