# Supplementary material for: Hematopoiesis under telomere attrition at the single-cell resolution
Source: Nat Commun. 2021 Nov 25;12:6850. doi: 10.1038/s41467-021-27206-7 (PMC8617077; doi:10.1038/s41467-021-27206-7)
Supplement: Supplementary file 15 — Dataset 13 [file 41467_2021_27206_MOESM15_ESM.xlsx]

## Sheet: Suppl. Table 13
Supplementary Dataset 13: Open chromatin peaks in regulatory elements of HSPCs from one HD and one TERT-mutant patient.
	p_val	avg_logFC	pct.1	pct.2	p_val_adj	cluster	gene	anno	distance	type
chr11-131186116-131187410	2.29221e-53	0.392249	0.401	0.23	3.17815e-48	0	chr11-131186116-131187410	NTM	10353	distal
chr22-46753749-46755098	2.88222e-50	0.362397	0.451	0.276	3.99619e-45	0	chr22-46753749-46755098	TBC1D22A	30935	distal
chr20-50572451-50573666	1.14921e-49	0.368464	0.365	0.204	1.59339e-44	0	chr20-50572451-50573666	PTPN1	77849	distal
chr8-143938376-143946716	5.63412e-49	0.263732	0.828	0.682	7.81171e-44	0	chr8-143938376-143946716	PLEC	35612	promoter
chr2-207238702-207241655	1.80934e-48	0.292911	0.573	0.383	2.50865e-43	0	chr2-207238702-207241655	KLF7	30099	distal
chr22-30270557-30271499	6.85971e-46	0.37313	0.33	0.183	9.51099e-41	0	chr22-30270557-30271499	OSM	19957	distal
chr17-81422504-81424141	1.48125e-45	0.384582	0.332	0.189	2.05375e-40	0	chr17-81422504-81424141	BAHCC1	59451	distal
chr8-38527336-38529219	2.50967e-45	0.300965	0.525	0.346	3.47965e-40	0	chr8-38527336-38529219	C8orf86	35612	promoter
chr17-41307866-41309535	1.15895e-44	0.281185	0.581	0.408	1.60688e-39	0	chr17-41307866-41309535	KRTAP16-1	35612	promoter
chr1-7648545-7649976	2.86539e-44	0.325604	0.415	0.255	3.97286e-39	0	chr1-7648545-7649976	CAMTA1	34734	distal
chr1-2887556-2889245	1.54188e-43	0.359152	0.333	0.19	2.13782e-38	0	chr1-2887556-2889245	TTC34	33072	distal
chr1-7631740-7633210	2.63666e-43	0.365453	0.345	0.201	3.65573e-38	0	chr1-7631740-7633210	CAMTA1	1841	distal
chr12-52243663-52245178	9.0295e-43	0.278124	0.439	0.271	1.25194e-37	0	chr12-52243663-52245178	KRT7	73277	distal
chr13-34155744-34157718	4.71729e-42	0.315378	0.406	0.249	6.54053e-37	0	chr13-34155744-34157718		1	intergenic
chr1-66316519-66317600	1.17511e-41	0.377535	0.269	0.143	1.62929e-36	0	chr1-66316519-66317600	PDE4B	6184	distal
chr2-234988800-234989886	1.26365e-41	0.366723	0.342	0.201	1.75205e-36	0	chr2-234988800-234989886	SH3BP4	42843	distal
chr8-23335478-23336642	4.17282e-41	0.353364	0.336	0.196	5.78561e-36	0	chr8-23335478-23336642	LOXL2;R3HCC1	41503	distal;distal
chr9-133111936-133116164	7.50478e-41	0.257361	0.67	0.501	1.04054e-35	0	chr9-133111936-133116164	RALGDS;RP11-326L24.9	73494	distal;distal
chr11-87368614-87369834	9.99003e-41	0.415483	0.296	0.166	1.38512e-35	0	chr11-87368614-87369834		1	intergenic
chr17-4497173-4501993	1.1615e-40	0.270245	0.592	0.419	1.61042e-35	0	chr17-4497173-4501993	SPNS2	35612	promoter
chr16-89315628-89318409	1.34662e-40	0.291912	0.437	0.279	1.86709e-35	0	chr16-89315628-89318409	ANKRD11	57023	distal
chr19-45454355-45456907	1.76535e-40	0.312743	0.526	0.361	2.44766e-35	0	chr19-45454355-45456907	ERCC1;FOSB	35763	distal;distal
chr3-24677877-24679197	6.91618e-40	0.259777	0.401	0.246	9.58928e-35	0	chr3-24677877-24679197	THRB	10258	distal
chr11-73320928-73323840	7.86804e-40	0.299253	0.475	0.315	1.0909e-34	0	chr11-73320928-73323840	ARHGEF17	47634	distal
chr9-116447553-116448713	1.61578e-39	0.269278	0.441	0.281	2.24028e-34	0	chr9-116447553-116448713	ASTN2	35612	distal
chr2-219181973-219183004	1.91789e-39	0.348792	0.239	0.121	2.65916e-34	0	chr2-219181973-219183004	FAM134A	67992	distal
chr17-27530541-27533143	3.98555e-39	0.306113	0.485	0.328	5.52597e-34	0	chr17-27530541-27533143	KSR1	18373	distal
chr22-38175601-38177346	1.08495e-38	0.314301	0.349	0.209	1.50428e-33	0	chr22-38175601-38177346	PLA2G6	71002	distal
chr12-24226717-24228214	1.19628e-38	0.304706	0.288	0.158	1.65864e-33	0	chr12-24226717-24228214	SOX5	35612	distal
chr1-89271659-89273326	2.62055e-38	0.323124	0.447	0.295	3.63339e-33	0	chr1-89271659-89273326	GBP5	31888	promoter
chr1-58754774-58756125	2.93901e-38	0.301182	0.401	0.251	4.07494e-33	0	chr1-58754774-58756125	JUN	62887	distal
chr17-5526377-5527650	2.95422e-38	0.303431	0.377	0.23	4.09603e-33	0	chr17-5526377-5527650	MIS12;NLRP1	68911	distal;distal
chr22-50110918-50113261	1.27313e-37	0.292181	0.433	0.283	1.76519e-32	0	chr22-50110918-50113261	MOV10L1	58039	distal
chr9-114957733-114959108	1.74271e-37	0.283574	0.381	0.236	2.41627e-32	0	chr9-114957733-114959108	TNFSF8	15663	distal
chr10-129605824-129606698	2.09349e-37	0.365056	0.21	0.104	2.90263e-32	0	chr10-129605824-129606698	MGMT	49640	distal
chr10-78756492-78757508	2.33833e-37	0.280505	0.297	0.166	3.2421e-32	0	chr10-78756492-78757508		1	intergenic
chr4-55938192-55939157	2.62639e-37	0.326647	0.251	0.134	3.64149e-32	0	chr4-55938192-55939157	CEP135	35119	distal
chr5-91162215-91163488	2.89467e-37	0.271413	0.389	0.243	4.01347e-32	0	chr5-91162215-91163488	ADGRV1	35612	distal
chr17-10652740-10653976	3.02826e-37	0.299255	0.358	0.218	4.19868e-32	0	chr17-10652740-10653976	MYH3	65839	distal
chr15-81414238-81415482	4.00578e-37	0.318396	0.401	0.257	5.55401e-32	0	chr15-81414238-81415482	TMC3	21019	distal
chr4-6095232-6096070	4.29003e-37	0.310223	0.242	0.126	5.94813e-32	0	chr4-6095232-6096070	JAKMIP1	14649	distal
chr1-154419244-154420689	6.95871e-37	0.341484	0.294	0.169	9.64826e-32	0	chr1-154419244-154420689	IL6R	49901	distal
chr1-193558288-193559243	2.43939e-36	0.289789	0.284	0.159	3.38221e-31	0	chr1-193558288-193559243		1	intergenic
chr19-44721830-44724464	5.30596e-36	0.294345	0.415	0.272	7.35671e-31	0	chr19-44721830-44724464	CEACAM16	57899	distal
chr1-27111732-27112807	7.05517e-36	0.26961	0.441	0.288	9.782e-31	0	chr1-27111732-27112807	SLC9A1	69970	distal
chr2-110804655-110806892	8.06415e-36	0.311208	0.351	0.215	1.11809e-30	0	chr2-110804655-110806892	ACOXL	80960	distal
chr20-10253398-10254564	1.07631e-35	0.239793	0.358	0.217	1.4923e-30	0	chr20-10253398-10254564	SNAP25	66495	distal
chr14-93959088-93960464	1.23555e-35	0.296008	0.366	0.227	1.71309e-30	0	chr14-93959088-93960464	ASB2	8749	distal
chr20-52493102-52494815	1.32217e-35	0.362568	0.238	0.128	1.83319e-30	0	chr20-52493102-52494815		1	intergenic
chr19-44741353-44742613	1.515e-35	0.303201	0.385	0.247	2.10054e-30	0	chr19-44741353-44742613	BCL3	27102	distal
chr18-48901679-48903143	1.98758e-35	0.308181	0.302	0.176	2.75578e-30	0	chr18-48901679-48903143	SMAD7	71893	distal
chr8-40983386-40985103	3.84467e-35	0.292517	0.386	0.247	5.33063e-30	0	chr8-40983386-40985103	ZMAT4	33022	distal
chr1-25033375-25035441	1.3543e-34	0.272411	0.486	0.333	1.87774e-29	0	chr1-25033375-25035441	RUNX3	29402	distal
chr19-8637826-8638861	2.46458e-34	0.319485	0.265	0.149	3.41714e-29	0	chr19-8637826-8638861	ADAMTS10	15660	distal
chr14-105817324-105819065	2.61409e-34	0.20879	0.544	0.376	3.62444e-29	0	chr14-105817324-105819065	IGHD	61936	distal
chr10-103757002-103759735	3.3771e-34	0.283994	0.43	0.284	4.68235e-29	0	chr10-103757002-103759735	SH3PXD2A	86965	distal
chr19-13832968-13844663	4.30876e-34	0.205183	0.885	0.772	5.9741e-29	0	chr19-13832968-13844663	NANOS3	18114	distal
chr16-55614146-55615820	4.67201e-34	0.33587	0.283	0.164	6.47775e-29	0	chr16-55614146-55615820	SLC6A2	20936	distal
chr22-27611628-27615256	8.99238e-34	0.240479	0.575	0.412	1.24679e-28	0	chr22-27611628-27615256	MN1	56035	distal
chr1-17250150-17251365	9.26553e-34	0.321511	0.302	0.18	1.28467e-28	0	chr1-17250150-17251365	PADI3	43717	distal
chr2-28617319-28622387	9.99826e-34	0.280485	0.501	0.352	1.38626e-28	0	chr2-28617319-28622387	PLB1	46711	distal
chr5-168583731-168585805	2.22211e-33	0.290471	0.276	0.158	3.08096e-28	0	chr5-168583731-168585805	PANK3	21489	distal
chr11-30486873-30488061	2.61575e-33	0.248424	0.397	0.254	3.62674e-28	0	chr11-30486873-30488061	MPPED2	86266	distal
chr10-24872925-24873831	2.71083e-33	0.337711	0.247	0.137	3.75857e-28	0	chr10-24872925-24873831	PRTFDC1	82806	distal
chr14-89911524-89913436	3.07137e-33	0.267383	0.382	0.245	4.25845e-28	0	chr14-89911524-89913436	EFCAB11	69659	distal
chr11-57903411-57904989	3.1511e-33	0.320061	0.401	0.265	4.369e-28	0	chr11-57903411-57904989	OR9Q1	2885	distal
chr17-60161458-60163532	3.85469e-33	0.313573	0.341	0.212	5.34453e-28	0	chr17-60161458-60163532	CA4	45612	distal
chr1-2255009-2256965	4.16217e-33	0.279032	0.504	0.36	5.77084e-28	0	chr1-2255009-2256965	SKI	61748	distal
chr19-41296342-41300984	7.86044e-33	0.287597	0.417	0.281	1.08985e-27	0	chr19-41296342-41300984	CCDC97;HNRNPUL1	34187	distal;distal
chr11-57406081-57407135	9.46478e-33	0.277472	0.301	0.179	1.31229e-27	0	chr11-57406081-57407135	RP11-872D17.8;SLC43A3	63821	distal;distal
chr2-127064249-127065687	1.45504e-32	0.241038	0.541	0.39	2.01742e-27	0	chr2-127064249-127065687	BIN1	69752	distal
chr20-4573572-4574660	1.48092e-32	0.357513	0.26	0.149	2.05329e-27	0	chr20-4573572-4574660	PRNP	1817	distal
chr7-74012616-74013627	1.49275e-32	0.329443	0.265	0.153	2.0697e-27	0	chr7-74012616-74013627	ELN	5900	distal
chr6-30781461-30782793	1.81685e-32	0.268863	0.301	0.179	2.51907e-27	0	chr6-30781461-30782793	IER3	19858	distal
chr6-156556558-156558154	2.27263e-32	0.249822	0.431	0.288	3.15101e-27	0	chr6-156556558-156558154		1	intergenic
chr7-100862778-100868843	2.78507e-32	0.235941	0.602	0.446	3.8615e-27	0	chr7-100862778-100868843	SLC12A9;TRIP6	39292	distal;promoter
chrX-57951226-57952753	3.24635e-32	0.214412	0.525	0.367	4.50106e-27	0	chrX-57951226-57952753	ZXDA	21158	distal
chr12-22100900-22102651	3.52424e-32	0.259193	0.377	0.24	4.88636e-27	0	chr12-22100900-22102651	CMAS	75245	distal
chr2-42959060-42963714	3.74723e-32	0.241287	0.517	0.363	5.19554e-27	0	chr2-42959060-42963714	HAAO	8717	distal
chr12-47306672-47308211	4.35233e-32	0.267928	0.443	0.302	6.03451e-27	0	chr12-47306672-47308211		1	intergenic
chr14-93047352-93048194	4.48514e-32	0.304263	0.267	0.154	6.21865e-27	0	chr14-93047352-93048194	ITPK1	79461	distal
chr12-3928235-3929658	4.82471e-32	0.270676	0.433	0.293	6.68946e-27	0	chr12-3928235-3929658	PARP11	25823	distal
chr15-91849590-91850864	5.24525e-32	0.313877	0.315	0.194	7.27254e-27	0	chr15-91849590-91850864	SLCO3A1	16208	distal
chr7-151085079-151090040	6.09977e-32	0.242315	0.64	0.491	8.45734e-27	0	chr7-151085079-151090040	AGAP3	35612	promoter
chr11-59199798-59200725	6.78414e-32	0.357051	0.246	0.141	9.40621e-27	0	chr11-59199798-59200725	DTX4;MPEG1	39780	distal;distal
chr15-78988287-78989133	7.34667e-32	0.295521	0.259	0.147	1.01862e-26	0	chr15-78988287-78989133	RASGRF1	53431	distal
chr21-42262637-42264159	1.28296e-31	0.30168	0.242	0.135	1.77883e-26	0	chr21-42262637-42264159	ABCG1	78961	distal
chr12-907434-908501	1.3584e-31	0.306348	0.175	0.085	1.88342e-26	0	chr12-907434-908501	RAD52;WNK1	60637	distal;distal
chr1-238606547-238607443	1.78482e-31	0.291101	0.216	0.115	2.47465e-26	0	chr1-238606547-238607443		1	intergenic
chr2-42132672-42133741	2.104e-31	0.24191	0.377	0.243	2.9172e-26	0	chr2-42132672-42133741	EML4	19354	distal
chr11-128318710-128319526	2.12353e-31	0.323933	0.196	0.1	2.94428e-26	0	chr11-128318710-128319526		1	intergenic
chr9-129697032-129698610	2.70669e-31	0.356283	0.241	0.137	3.75282e-26	0	chr9-129697032-129698610	PRRX2	64779	distal
chr14-55101925-55104425	2.72806e-31	0.269707	0.383	0.252	3.78246e-26	0	chr14-55101925-55104425	LGALS3	14460	distal
chr6-138592455-138593924	4.0666e-31	0.27472	0.404	0.268	5.63834e-26	0	chr6-138592455-138593924	NHSL1	11844	distal
chr14-67851389-67854194	5.06883e-31	0.217805	0.501	0.35	7.02794e-26	0	chr14-67851389-67854194	RAD51B	64871	distal
chr2-102227308-102228583	6.06254e-31	0.270509	0.373	0.244	8.40571e-26	0	chr2-102227308-102228583	IL1RL2	69277	distal
chr8-100809216-100810846	6.7244e-31	0.262402	0.353	0.224	9.32338e-26	0	chr8-100809216-100810846	PABPC1	33197	distal
chr6-14270675-14271793	7.31425e-31	0.275349	0.401	0.268	1.01412e-25	0	chr6-14270675-14271793	CD83	51793	distal
chr1-1063400-1064837	8.38281e-31	0.259632	0.422	0.285	1.16228e-25	0	chr1-1063400-1064837	RNF223	86768	distal
chr9-127518961-127519889	9.90344e-31	0.296147	0.322	0.201	1.37311e-25	0	chr9-127518961-127519889	FAM129B	73120	distal
chr1-2278283-2280295	1.0601e-30	0.317564	0.357	0.234	1.46983e-25	0	chr1-2278283-2280295	SKI	73276	distal
chr15-90914221-90916827	1.0925e-30	0.26607	0.363	0.233	1.51475e-25	0	chr15-90914221-90916827	MAN2A2	42672	distal
chr11-47946746-47947757	1.20153e-30	0.322571	0.224	0.123	1.66592e-25	0	chr11-47946746-47947757	PTPRJ	18197	distal
chr8-41544341-41545642	2.19202e-30	0.21895	0.462	0.315	3.03924e-25	0	chr8-41544341-41545642	GINS4	51494	distal
chr19-42121134-42122970	2.26048e-30	0.302792	0.295	0.181	3.13415e-25	0	chr19-42121134-42122970	POU2F2	86726	distal
chr12-29241790-29243803	2.47242e-30	0.234645	0.444	0.303	3.42801e-25	0	chr12-29241790-29243803	FAR2	55349	distal
chr5-136036750-136037977	2.80246e-30	0.252322	0.359	0.231	3.88562e-25	0	chr5-136036750-136037977	TGFBI	82754	distal
chr1-156103016-156107428	2.83669e-30	0.225899	0.671	0.531	3.93307e-25	0	chr1-156103016-156107428	LMNA	30341	distal
chr3-15294241-15296091	2.92081e-30	0.314565	0.238	0.135	4.04971e-25	0	chr3-15294241-15296091	SH3BP5	67489	distal
chr11-72624452-72626532	2.96403e-30	0.302736	0.267	0.158	4.10963e-25	0	chr11-72624452-72626532	PDE2A	52589	distal
chr17-17691367-17695782	3.15175e-30	0.230877	0.586	0.442	4.3699e-25	0	chr17-17691367-17695782	RAI1	87698	distal
chr7-98681386-98682647	3.29452e-30	0.27565	0.299	0.181	4.56785e-25	0	chr7-98681386-98682647	NPTX2	78502	distal
chr7-36302980-36304056	3.41864e-30	0.280862	0.253	0.145	4.73994e-25	0	chr7-36302980-36304056	KIAA0895	78088	distal
chr17-50026735-50029028	3.92567e-30	0.281937	0.433	0.3	5.44295e-25	0	chr17-50026735-50029028	ITGA3	15642	distal
chr12-9117839-9119005	3.9308e-30	0.231677	0.473	0.329	5.45005e-25	0	chr12-9117839-9119005	A2M	8895	distal
chr14-24773908-24775191	3.95014e-30	0.269899	0.293	0.177	5.47686e-25	0	chr14-24773908-24775191	STXBP6	71091	distal
chr16-80806700-80807656	4.41505e-30	0.292548	0.297	0.181	6.12146e-25	0	chr16-80806700-80807656	CDYL2	13996	distal
chr22-43036028-43036975	5.90807e-30	0.313983	0.204	0.109	8.19155e-25	0	chr22-43036028-43036975	PACSIN2	12449	distal
chr7-79451639-79454927	6.04779e-30	0.225689	0.627	0.472	8.38526e-25	0	chr7-79451639-79454927	MAGI2	35612	promoter
chr22-45996081-45998380	7.31586e-30	0.27519	0.44	0.309	1.01434e-24	0	chr22-45996081-45998380	WNT7B	10980	distal
chr20-60131145-60132378	7.36661e-30	0.289969	0.239	0.135	1.02138e-24	0	chr20-60131145-60132378	CDH26	49008	distal
chr17-82012130-82014726	7.6262e-30	0.297744	0.289	0.174	1.05737e-24	0	chr17-82012130-82014726	ASPSCR1;STRA13	42297	distal;distal
chr21-38831052-38832272	7.87193e-30	0.238343	0.428	0.29	1.09144e-24	0	chr21-38831052-38832272	ETS2	61054	distal
chr7-134561801-134562661	7.89989e-30	0.295161	0.193	0.1	1.09532e-24	0	chr7-134561801-134562661	AKR1B15	11570	distal
chr5-58268055-58268817	9.0752e-30	0.323973	0.189	0.098	1.25828e-24	0	chr5-58268055-58268817	PLK2	56640	distal
chr15-74378640-74379547	9.40533e-30	0.302961	0.172	0.085	1.30405e-24	0	chr15-74378640-74379547	CYP11A1	1430	distal
chr8-59630131-59631499	9.91934e-30	0.335684	0.226	0.128	1.37532e-24	0	chr8-59630131-59631499		1	intergenic
chr4-7960395-7961542	1.03189e-29	0.253371	0.294	0.177	1.43072e-24	0	chr4-7960395-7961542	AFAP1	12211	distal
chr1-31482852-31484108	1.08194e-29	0.236244	0.442	0.303	1.50011e-24	0	chr1-31482852-31484108	SERINC2	80050	distal
chr7-601178-602903	1.11511e-29	0.284042	0.387	0.259	1.5461e-24	0	chr7-601178-602903	PDGFA;PRKAR1B	32327	distal;distal
chr7-150903267-150904815	1.15194e-29	0.314709	0.344	0.224	1.59717e-24	0	chr7-150903267-150904815	AOC1	73753	distal
chr12-108282308-108283384	1.25638e-29	0.308841	0.215	0.119	1.74197e-24	0	chr12-108282308-108283384	CMKLR1	67861	distal
chr2-167115253-167116174	1.27414e-29	0.318127	0.229	0.129	1.7666e-24	0	chr2-167115253-167116174	XIRP2	11684	distal
chr10-29811434-29812802	1.29989e-29	0.27825	0.38	0.251	1.8023e-24	0	chr10-29811434-29812802	SVIL	31046	distal
chr11-15799853-15801018	1.3688e-29	0.267892	0.256	0.147	1.89784e-24	0	chr11-15799853-15801018		1	intergenic
chr5-40409599-40411401	1.49714e-29	0.265271	0.392	0.264	2.07578e-24	0	chr5-40409599-40411401		1	intergenic
chr20-57748185-57750092	1.52972e-29	0.330025	0.331	0.215	2.12096e-24	0	chr20-57748185-57750092	PMEPA1	19757	distal
chr17-75644814-75647465	1.77371e-29	0.267481	0.476	0.342	2.45924e-24	0	chr17-75644814-75647465	RECQL5;SMIM6	39292	distal;promoter
chr1-6961880-6964035	1.80018e-29	0.303816	0.358	0.235	2.49595e-24	0	chr1-6961880-6964035	CAMTA1	54860	distal
chr19-3670099-3673329	1.87657e-29	0.283606	0.435	0.301	2.60187e-24	0	chr19-3670099-3673329	PIP5K1C	62218	distal
chr17-74446370-74447609	2.32999e-29	0.306395	0.254	0.149	3.23053e-24	0	chr17-74446370-74447609	GPRC5C	47682	distal
chr12-3225083-3226399	2.65006e-29	0.244181	0.348	0.221	3.67431e-24	0	chr12-3225083-3226399	TSPAN9	60210	distal
chr15-91659956-91660863	3.11808e-29	0.341738	0.183	0.095	4.32322e-24	0	chr15-91659956-91660863	SLCO3A1	11292	distal
chr5-139023006-139024022	3.21418e-29	0.312412	0.228	0.128	4.45646e-24	0	chr5-139023006-139024022	CTNNA1;SIL1	50986	distal;distal
chr2-237290401-237292157	3.35156e-29	0.22129	0.408	0.273	4.64694e-24	0	chr2-237290401-237292157	COL6A3	43580	distal
chr3-23990700-23992930	3.47171e-29	0.291385	0.315	0.199	4.81352e-24	0	chr3-23990700-23992930	NKIRAS1	22484	distal
chr3-45017496-45018638	4.01582e-29	0.287307	0.239	0.136	5.56793e-24	0	chr3-45017496-45018638	CLEC3B	30997	distal
chr11-65148953-65152631	4.35911e-29	0.218013	0.598	0.454	6.0439e-24	0	chr11-65148953-65152631	SYVN1	6200	distal
chr18-65749652-65752034	4.52463e-29	0.296312	0.36	0.239	6.2734e-24	0	chr18-65749652-65752034	CDH7	35612	promoter
chr5-61313722-61314775	5.19141e-29	0.253254	0.264	0.154	7.19789e-24	0	chr5-61313722-61314775	ZSWIM6	9559	distal
chr10-31242655-31243654	5.7611e-29	0.280353	0.255	0.147	7.98776e-24	0	chr10-31242655-31243654	ZEB1	31004	distal
chr2-43041367-43042575	6.10429e-29	0.332057	0.264	0.159	8.46359e-24	0	chr2-43041367-43042575	ZFP36L2	55766	distal
chr2-28624558-28626083	6.25898e-29	0.277855	0.337	0.215	8.67808e-24	0	chr2-28624558-28626083	PLB1;PPP1CB	35959	distal;distal
chr17-78364504-78365597	6.48975e-29	0.257318	0.293	0.179	8.99803e-24	0	chr17-78364504-78365597	SOCS3	22541	distal
chr8-144675017-144676290	6.67618e-29	0.268759	0.364	0.24	9.25652e-24	0	chr8-144675017-144676290	ARHGAP39	29606	distal
chr17-75826938-75828977	7.3815e-29	0.290306	0.432	0.303	1.02344e-23	0	chr17-75826938-75828977	UNC13D	51889	distal
chr17-49403296-49404948	7.6849e-29	0.260747	0.394	0.266	1.06551e-23	0	chr17-49403296-49404948	PHB	87732	distal
chr2-28408416-28411093	8.42616e-29	0.245002	0.53	0.383	1.16829e-23	0	chr2-28408416-28411093	FOSL2	52139	distal
chr20-62602300-62604544	9.34718e-29	0.259908	0.425	0.292	1.29599e-23	0	chr20-62602300-62604544	SLCO4A1	20248	distal
chr8-6889965-6890865	9.92049e-29	0.298045	0.289	0.179	1.37548e-23	0	chr8-6889965-6890865	DEFB1	2971	distal
chr1-226642812-226645316	9.92374e-29	0.198426	0.449	0.307	1.37593e-23	0	chr1-226642812-226645316	ITPKB	86194	distal
chr2-101328064-101329560	1.20288e-28	0.236723	0.391	0.26	1.66779e-23	0	chr2-101328064-101329560	RNF149	11363	distal
chr6-3812655-3813868	1.26661e-28	0.288775	0.283	0.172	1.75615e-23	0	chr6-3812655-3813868	FAM50B	19315	distal
chr8-133653881-133655457	1.36493e-28	0.207566	0.47	0.329	1.89247e-23	0	chr8-133653881-133655457	ST3GAL1	32368	distal
chr1-33097990-33100112	1.49711e-28	0.227246	0.549	0.403	2.07574e-23	0	chr1-33097990-33100112	AZIN2	52389	distal
chr1-209039194-209040091	1.58786e-28	0.266224	0.234	0.132	2.20157e-23	0	chr1-209039194-209040091		1	intergenic
chr3-161770072-161771264	1.66233e-28	0.278315	0.242	0.139	2.30481e-23	0	chr3-161770072-161771264		1	intergenic
chr18-5166329-5168570	1.77147e-28	0.292553	0.317	0.2	2.45614e-23	0	chr18-5166329-5168570	C18orf42	63155	distal
chr11-10413197-10415367	2.00322e-28	0.260041	0.402	0.277	2.77746e-23	0	chr11-10413197-10415367	AMPD3	19073	distal
chr14-104563232-104564625	2.05952e-28	0.319282	0.3	0.189	2.85552e-23	0	chr14-104563232-104564625	C14orf180	6921	distal
chr4-77492941-77494102	2.06791e-28	0.237842	0.274	0.162	2.86716e-23	0	chr4-77492941-77494102	CXCL13	9701	distal
chr7-5455523-5456632	2.08006e-28	0.262593	0.277	0.167	2.88401e-23	0	chr7-5455523-5456632	TNRC18	17033	distal
chr7-101880745-101883429	2.35917e-28	0.276919	0.301	0.188	3.27098e-23	0	chr7-101880745-101883429	CUX1	78174	distal
chr3-59709514-59710556	2.36225e-28	0.218596	0.28	0.166	3.27527e-23	0	chr3-59709514-59710556		1	intergenic
chr4-173924237-173926108	2.41778e-28	0.250334	0.356	0.229	3.35225e-23	0	chr4-173924237-173926108		1	intergenic
chr4-145545487-145546346	2.43809e-28	0.246025	0.172	0.086	3.38041e-23	0	chr4-145545487-145546346	SMAD1	78035	distal
chr2-10375470-10376572	2.48394e-28	0.248113	0.3	0.185	3.44398e-23	0	chr2-10375470-10376572	HPCAL1	79451	distal
chr11-3625884-3627073	2.54267e-28	0.26222	0.383	0.259	3.52541e-23	0	chr11-3625884-3627073	ART5	51255	distal
chr12-122946474-122948022	3.22992e-28	0.217052	0.483	0.343	4.47828e-23	0	chr12-122946474-122948022	ABCB9	55810	distal
chr6-55181955-55182872	3.30324e-28	0.290413	0.219	0.122	4.57995e-23	0	chr6-55181955-55182872	HCRTR2	82355	distal
chr15-65322741-65323673	3.32259e-28	0.273982	0.299	0.185	4.60677e-23	0	chr15-65322741-65323673	PARP16	19453	distal
chr22-21942040-21944362	3.32311e-28	0.271833	0.362	0.242	4.60749e-23	0	chr22-21942040-21944362	PPM1F	18911	distal
chr12-5887282-5888802	3.82162e-28	0.264901	0.336	0.215	5.29867e-23	0	chr12-5887282-5888802	ANO2	75911	distal
chr20-62616635-62619551	4.32616e-28	0.251664	0.465	0.329	5.99823e-23	0	chr20-62616635-62619551	SLCO4A1	13556	distal
chr16-87463956-87465903	5.06492e-28	0.260906	0.422	0.294	7.02252e-23	0	chr16-87463956-87465903	ZCCHC14	61632	distal
chr2-216346479-216347614	5.51774e-28	0.255403	0.272	0.163	7.65035e-23	0	chr2-216346479-216347614	2021-03-04	60529	distal
chr1-54287047-54288037	5.77941e-28	0.323619	0.22	0.124	8.01316e-23	0	chr1-54287047-54288037	MRPL37;SSBP3	84911	distal;distal
chr22-44133719-44135018	6.10701e-28	0.300678	0.264	0.16	8.46738e-23	0	chr22-44133719-44135018	PARVB;PARVG	37677	distal;distal
chr1-232977806-232979206	6.94759e-28	0.327139	0.239	0.139	9.63284e-23	0	chr1-232977806-232979206	NTPCR	62273	distal
chr8-9087777-9089343	8.17616e-28	0.261872	0.434	0.307	1.13362e-22	0	chr8-9087777-9089343	PPP1R3B	77588	distal
chr22-25492772-25495328	9.34897e-28	0.26322	0.293	0.182	1.29623e-22	0	chr22-25492772-25495328	ADRBK2	29676	distal
chr21-46060364-46061166	9.8089e-28	0.277966	0.197	0.105	1.36e-22	0	chr21-46060364-46061166	COL6A2	19866	distal
chr20-4880256-4881980	1.0078e-27	0.29867	0.308	0.196	1.39731e-22	0	chr20-4880256-4881980	RASSF2;SLC23A2	26330	distal;distal
chr17-17151656-17152822	1.25403e-27	0.252852	0.263	0.156	1.73871e-22	0	chr17-17151656-17152822	MPRIP;PLD6	41665	distal;distal
chr12-132327371-132328318	1.25886e-27	0.357589	0.176	0.092	1.74541e-22	0	chr12-132327371-132328318	GALNT9	85319	distal
chr14-22847789-22849499	1.26399e-27	0.264973	0.394	0.268	1.75252e-22	0	chr14-22847789-22849499	MMP14	45077	distal
chr3-159762600-159767000	1.30406e-27	0.209205	0.675	0.535	1.80807e-22	0	chr3-159762600-159767000	IQCJ-SCHIP1	35612	promoter
chr19-6062043-6063037	1.62572e-27	0.290774	0.269	0.164	2.25406e-22	0	chr19-6062043-6063037	RFX2	4218	distal
chr1-59673365-59675182	1.80327e-27	0.265446	0.223	0.126	2.50023e-22	0	chr1-59673365-59675182	FGGY	46404	distal
chr3-45166920-45168182	1.86506e-27	0.214168	0.514	0.374	2.5859e-22	0	chr3-45166920-45168182	CDCP1	12227	distal
chr4-53687861-53688918	2.17453e-27	0.235298	0.368	0.244	3.01498e-22	0	chr4-53687861-53688918	LNX1;RP11-231C18.3	34948	distal;distal
chr3-157606324-157608700	2.21007e-27	0.232249	0.484	0.345	3.06426e-22	0	chr3-157606324-157608700	PQLC2L	78094	distal
chr18-57831290-57832335	2.21545e-27	0.249709	0.27	0.163	3.07172e-22	0	chr18-57831290-57832335	ATP8B1	35525	distal
chr10-5233861-5234841	2.21583e-27	0.295986	0.25	0.149	3.07225e-22	0	chr10-5233861-5234841	AKR1C4	67738	distal
chr1-210597455-210598629	2.28079e-27	0.280447	0.252	0.149	3.16232e-22	0	chr1-210597455-210598629	HHAT	52445	distal
chr1-41738605-41739851	2.48288e-27	0.273882	0.351	0.233	3.44251e-22	0	chr1-41738605-41739851	HIVEP3	31189	distal
chr12-11509024-11509995	2.48847e-27	0.288483	0.229	0.131	3.45026e-22	0	chr12-11509024-11509995	PRB1	2093	distal
chr6-166556574-166557526	2.68552e-27	0.252421	0.304	0.19	3.72347e-22	0	chr6-166556574-166557526	RPS6KA2	2879	distal
chr2-6780404-6781753	2.72812e-27	0.206412	0.46	0.323	3.78254e-22	0	chr2-6780404-6781753	CMPK2	84172	distal
chr4-11903897-11905670	2.76414e-27	0.330549	0.242	0.143	3.83247e-22	0	chr4-11903897-11905670		1	intergenic
chr21-41361420-41363026	2.85021e-27	0.183896	0.64	0.488	3.95182e-22	0	chr21-41361420-41363026	MX2	35612	promoter
chr15-73696600-73697829	3.15692e-27	0.220576	0.511	0.37	4.37707e-22	0	chr15-73696600-73697829	CD276	10143	distal
chr19-41225379-41227236	3.17112e-27	0.270406	0.257	0.154	4.39676e-22	0	chr19-41225379-41227236	AXL	35612	promoter
chr5-31613884-31615261	3.30729e-27	0.276586	0.255	0.153	4.58556e-22	0	chr5-31613884-31615261	PDZD2	14225	distal
chr19-947415-948309	3.40014e-27	0.262276	0.363	0.243	4.71429e-22	0	chr19-947415-948309	ARID3A	58527	distal
chr17-81363836-81366644	3.64637e-27	0.263242	0.398	0.275	5.05569e-22	0	chr17-81363836-81366644	BAHCC1	16468	distal
chr4-185587095-185588242	3.65249e-27	0.258362	0.346	0.227	5.06418e-22	0	chr4-185587095-185588242	PDLIM3;SORBS2	24877	distal;distal
chr9-136655092-136670838	3.85664e-27	0.213301	0.776	0.634	5.34722e-22	0	chr9-136655092-136670838	EGFL7	35612	promoter
chr14-72331664-72333163	4.08166e-27	0.238182	0.25	0.146	5.65922e-22	0	chr14-72331664-72333163	RGS6	10962	distal
chr1-164650866-164652311	4.26126e-27	0.264229	0.386	0.261	5.90823e-22	0	chr1-164650866-164652311	PBX1	60830	distal
chr5-36403717-36404713	4.74636e-27	0.248674	0.297	0.185	6.58082e-22	0	chr5-36403717-36404713	RANBP3L	296	distal
chr9-129776631-129778085	4.95875e-27	0.227097	0.478	0.344	6.87531e-22	0	chr9-129776631-129778085	PTGES	13930	distal
chr12-76919465-76920974	5.74048e-27	0.240589	0.29	0.179	7.95917e-22	0	chr12-76919465-76920974	CSRP2	21157	distal
chr11-2480431-2481771	5.94592e-27	0.249433	0.327	0.21	8.24402e-22	0	chr11-2480431-2481771	KCNQ1	56473	distal
chr17-80826544-80827708	6.52232e-27	0.266336	0.273	0.166	9.0432e-22	0	chr17-80826544-80827708	CHMP6;RPTOR	8451	distal;distal
chr3-15327657-15328708	6.56775e-27	0.279794	0.26	0.157	9.10618e-22	0	chr3-15327657-15328708	SH3BP5	68793	distal
chr5-174608270-174609536	7.48356e-27	0.259157	0.294	0.183	1.0376e-21	0	chr5-174608270-174609536	MSX2	2321	distal
chr5-9437483-9438238	7.79199e-27	0.278504	0.18	0.095	1.08036e-21	0	chr5-9437483-9438238	SEMA5A	44231	distal
chr3-194089166-194090195	8.01134e-27	0.210923	0.312	0.194	1.11077e-21	0	chr3-194089166-194090195	HES1	23135	distal
chr7-104896805-104897811	8.13888e-27	0.272089	0.237	0.139	1.12846e-21	0	chr7-104896805-104897811	KMT2E;LHFPL3	2522	distal;distal
chr7-140981881-140983371	8.44069e-27	0.20693	0.29	0.179	1.1703e-21	0	chr7-140981881-140983371	MRPS33	64570	distal
chr7-106424724-106425713	8.98583e-27	0.256457	0.274	0.168	1.24588e-21	0	chr7-106424724-106425713	NAMPT	5654	distal
chrX-1316263-1317245	9.18458e-27	0.258189	0.342	0.225	1.27344e-21	0	chrX-1316263-1317245	IL3RA	11366	distal
chr17-50289784-50290771	1.06441e-26	0.256528	0.236	0.137	1.47581e-21	0	chr17-50289784-50290771	TMEM92	51871	distal
chr7-45606707-45607606	1.07316e-26	0.345055	0.223	0.13	1.48793e-21	0	chr7-45606707-45607606	ADCY1	65019	distal
chr10-10589359-10590630	1.19615e-26	0.26226	0.284	0.175	1.65847e-21	0	chr10-10589359-10590630		1	intergenic
chr4-52588053-52589625	1.20575e-26	0.292678	0.309	0.199	1.67177e-21	0	chr4-52588053-52589625	USP46	79418	distal
chr13-26019390-26020644	1.28745e-26	0.241779	0.243	0.142	1.78505e-21	0	chr13-26019390-26020644	ATP8A2;SHISA2	40892	distal;distal
chr8-121348607-121349567	1.37159e-26	0.323569	0.17	0.089	1.90171e-21	0	chr8-121348607-121349567		1	intergenic
chr3-12193314-12194859	1.5494e-26	0.286102	0.224	0.129	2.14824e-21	0	chr3-12193314-12194859	TIMP4	18664	distal
chr22-41229536-41230730	1.5899e-26	0.294986	0.302	0.193	2.2044e-21	0	chr22-41229536-41230730	CHADL;L3MBTL2	43046	distal;distal
chr17-50918037-50920413	1.64782e-26	0.273014	0.377	0.259	2.28471e-21	0	chr17-50918037-50920413	TOB1	24461	distal
chr16-15997888-15999095	1.66751e-26	0.240998	0.394	0.27	2.312e-21	0	chr16-15997888-15999095	ABCC1	72780	distal
chr5-172443210-172444029	1.67054e-26	0.256838	0.234	0.135	2.3162e-21	0	chr5-172443210-172444029	SH3PXD2B	43305	distal
chr2-33366348-33367077	1.71148e-26	0.238849	0.208	0.115	2.37297e-21	0	chr2-33366348-33367077	LTBP1;RASGRP3	38665	distal;distal
chr17-79942269-79943568	1.74237e-26	0.236244	0.362	0.237	2.4158e-21	0	chr17-79942269-79943568	TBC1D16	81144	distal
chr1-12132695-12133667	1.78451e-26	0.274834	0.312	0.202	2.47422e-21	0	chr1-12132695-12133667	TNFRSF8	79724	distal
chrX-68842521-68843797	1.8357e-26	0.212063	0.33	0.21	2.5452e-21	0	chrX-68842521-68843797	EFNB1	49089	distal
chr1-158055500-158056689	1.97493e-26	0.247968	0.302	0.191	2.73824e-21	0	chr1-158055500-158056689	KIRREL	16987	distal
chr6-3942966-3944053	2.05528e-26	0.298728	0.221	0.128	2.84965e-21	0	chr6-3942966-3944053	PRPF4B	31403	distal
chr11-118513691-118514740	2.10483e-26	0.247352	0.32	0.207	2.91834e-21	0	chr11-118513691-118514740	KMT2A;TTC36	35982	distal;distal
chr1-40574588-40575421	2.12618e-26	0.285574	0.229	0.134	2.94794e-21	0	chr1-40574588-40575421	ZNF684	70479	distal
chr20-62977350-62982876	2.1315e-26	0.227424	0.606	0.472	2.95532e-21	0	chr20-62977350-62982876	BHLHE23	60366	distal
chr19-49895365-49898399	2.16959e-26	0.245875	0.505	0.372	3.00814e-21	0	chr19-49895365-49898399	IL4I1	35612	promoter
chr5-114237624-114238354	2.27628e-26	0.260816	0.208	0.116	3.15606e-21	0	chr5-114237624-114238354	KCNN2	3453	distal
chr20-48759960-48761898	2.29896e-26	0.227357	0.356	0.235	3.18751e-21	0	chr20-48759960-48761898	PREX1	79106	distal
chr3-122889837-122890874	2.39541e-26	0.217917	0.382	0.257	3.32124e-21	0	chr3-122889837-122890874	SEMA5B	84478	distal
chr17-10114149-10115903	2.42015e-26	0.193795	0.551	0.404	3.35554e-21	0	chr17-10114149-10115903	GAS7	35612	promoter
chr2-34848149-34849264	2.50454e-26	0.213648	0.308	0.195	3.47254e-21	0	chr2-34848149-34849264		1	intergenic
chr10-43082491-43084783	2.89821e-26	0.194666	0.459	0.32	4.01836e-21	0	chr10-43082491-43084783	RET	75010	distal
chr15-55942091-55943127	3.12435e-26	0.240096	0.253	0.15	4.33191e-21	0	chr15-55942091-55943127	NEDD4	14619	distal
chr1-14810382-14811561	3.17531e-26	0.294614	0.263	0.162	4.40256e-21	0	chr1-14810382-14811561	KAZN	1958	distal
chr6-5034005-5035175	3.20099e-26	0.205096	0.314	0.197	4.43817e-21	0	chr6-5034005-5035175	RPP40	16961	distal
chr1-77378584-77379833	3.38461e-26	0.248373	0.36	0.241	4.69276e-21	0	chr1-77378584-77379833	AK5	87034	distal
chr9-296820-298179	3.86054e-26	0.2157	0.363	0.24	5.35264e-21	0	chr9-296820-298179	DOCK8	60101	distal
chr1-160307082-160307888	3.92589e-26	0.291412	0.124	0.056	5.44325e-21	0	chr1-160307082-160307888	COPA;PEX19	36864	distal;distal
chr6-33696487-33697874	4.06946e-26	0.277325	0.32	0.209	5.64231e-21	0	chr6-33696487-33697874	ITPR3;UQCC2	39950	distal;distal
chr6-56719152-56720116	4.12338e-26	0.25518	0.314	0.203	5.71707e-21	0	chr6-56719152-56720116	DST	31165	distal
chr1-1432168-1436791	4.30581e-26	0.220195	0.527	0.391	5.97001e-21	0	chr1-1432168-1436791	VWA1	35612	promoter
chr19-13861235-13866665	4.60841e-26	0.237347	0.58	0.448	6.38955e-21	0	chr19-13861235-13866665	NANOS3	955	distal
chr16-27448553-27451176	4.63811e-26	0.254208	0.333	0.218	6.43073e-21	0	chr16-27448553-27451176	IL21R	58485	distal
chr18-31581404-31582319	4.79103e-26	0.27536	0.189	0.103	6.64276e-21	0	chr18-31581404-31582319	TTR	34581	distal
chr6-44058145-44059526	5.11843e-26	0.228828	0.41	0.285	7.09671e-21	0	chr6-44058145-44059526	C6orf223	76287	distal
chr10-113322532-113323526	6.43277e-26	0.250494	0.251	0.151	8.91903e-21	0	chr10-113322532-113323526		1	intergenic
chr1-66335377-66336991	6.49381e-26	0.202488	0.475	0.339	9.00366e-21	0	chr1-66335377-66336991	PDE4B	66063	distal
chr22-20156743-20160230	6.84245e-26	0.22427	0.485	0.353	9.48706e-21	0	chr22-20156743-20160230	CCDC188	26382	distal
chr11-120224306-120225681	8.11327e-26	0.249352	0.372	0.253	1.1249e-20	0	chr11-120224306-120225681	OAF;POU2F3	35746	distal;distal
chr18-46425773-46426657	8.86332e-26	0.271905	0.156	0.078	1.2289e-20	0	chr18-46425773-46426657	RNF165	86057	distal
chr22-37121808-37122833	9.37209e-26	0.258999	0.308	0.198	1.29944e-20	0	chr22-37121808-37122833	TMPRSS6	3429	distal
chr11-2927482-2934183	1.02105e-25	0.182776	0.625	0.486	1.41568e-20	0	chr11-2927482-2934183	PHLDA2	35612	promoter
chr11-36149336-36150438	1.02135e-25	0.221998	0.381	0.258	1.4161e-20	0	chr11-36149336-36150438	COMMD9;LDLRAD3	49690	distal;distal
chr7-43647613-43650432	1.06426e-25	0.219515	0.473	0.342	1.4756e-20	0	chr7-43647613-43650432	COA1	35612	promoter
chr2-186884337-186885156	1.09017e-25	0.250192	0.318	0.208	1.51152e-20	0	chr2-186884337-186885156	ZSWIM2	19157	distal
chrX-68921646-68922542	1.14332e-25	0.227053	0.222	0.127	1.58521e-20	0	chrX-68921646-68922542	EFNB1	86320	distal
chr6-90044536-90045590	1.16985e-25	0.280009	0.213	0.122	1.622e-20	0	chr6-90044536-90045590	BACH2;GJA10	40053	distal;distal
chr20-19073603-19075867	1.19746e-25	0.226247	0.419	0.292	1.66028e-20	0	chr20-19073603-19075867	SLC24A3	5313	distal
chr2-37634958-37636528	1.2807e-25	0.195549	0.533	0.392	1.77569e-20	0	chr2-37634958-37636528	CDC42EP3	67044	distal
chr17-18991884-18993722	1.30107e-25	0.233741	0.407	0.282	1.80394e-20	0	chr17-18991884-18993722	FAM83G;SLC5A10	43681	distal;distal
chr20-51630832-51632136	1.32969e-25	0.220575	0.36	0.242	1.84362e-20	0	chr20-51630832-51632136	ATP9A;NFATC2	38630	distal;distal
chr14-103704693-103705894	1.39131e-25	0.331793	0.226	0.134	1.92905e-20	0	chr14-103704693-103705894	KLC1;XRCC3	41881	distal;distal
chr20-57629404-57630598	1.39975e-25	0.242494	0.24	0.142	1.94076e-20	0	chr20-57629404-57630598	ZBP1	33513	distal
chr13-24253645-24255397	1.56075e-25	0.219278	0.492	0.362	2.16398e-20	0	chr13-24253645-24255397	RP11-307N16.6;SPATA13	36289	distal;distal
chr16-2486325-2488815	1.57099e-25	0.231794	0.505	0.373	2.17818e-20	0	chr16-2486325-2488815	TBC1D24	23743	distal
chr4-22315421-22316264	1.63543e-25	0.248019	0.212	0.12	2.26753e-20	0	chr4-22315421-22316264	ADGRA3	47707	distal
chr12-110348902-110350592	1.64655e-25	0.21821	0.515	0.378	2.28295e-20	0	chr12-110348902-110350592	ANAPC7;ATP2A2	74653	distal;distal
chr9-7245726-7246609	1.9888e-25	0.307978	0.175	0.094	2.75748e-20	0	chr9-7245726-7246609		1	intergenic
chr13-113000717-113002632	2.02957e-25	0.225106	0.367	0.248	2.81401e-20	0	chr13-113000717-113002632	MCF2L	35612	promoter
chr2-106744719-106746128	2.14606e-25	0.283541	0.21	0.12	2.97552e-20	0	chr2-106744719-106746128	ST6GAL2	49950	distal
chr9-36458029-36459450	2.17449e-25	0.241423	0.379	0.26	3.01493e-20	0	chr9-36458029-36459450	RNF38	26391	distal
chr1-30823065-30824909	2.20693e-25	0.250731	0.404	0.284	3.05991e-20	0	chr1-30823065-30824909	SDC3	74911	distal
chr13-76723249-76724214	2.50345e-25	0.24999	0.321	0.208	3.47103e-20	0	chr13-76723249-76724214	KCTD12	53010	distal
chr7-75617305-75618734	2.56515e-25	0.178124	0.588	0.448	3.55658e-20	0	chr7-75617305-75618734	HIP1	26166	distal
chr1-2289837-2291738	2.65442e-25	0.210654	0.54	0.409	3.68036e-20	0	chr1-2289837-2291738	SKI	77521	distal
chr1-206114264-206115992	2.68831e-25	0.290216	0.285	0.182	3.72734e-20	0	chr1-206114264-206115992	AVPR1B	49257	distal
chr17-72719159-72720579	2.81957e-25	0.229104	0.388	0.267	3.90933e-20	0	chr17-72719159-72720579	SLC39A11	35612	distal
chr1-7634437-7635248	2.83073e-25	0.281254	0.174	0.092	3.92481e-20	0	chr1-7634437-7635248	CAMTA1	1548	distal
chr10-29803372-29804795	3.23405e-25	0.213188	0.226	0.13	4.48401e-20	0	chr10-29803372-29804795	SVIL	29227	distal
chr22-48138484-48139436	3.337e-25	0.26876	0.244	0.147	4.62675e-20	0	chr22-48138484-48139436		1	intergenic
chr9-87503595-87504751	3.39706e-25	0.285951	0.246	0.15	4.71003e-20	0	chr9-87503595-87504751	DAPK1	71777	distal
chr12-52907227-52908825	3.41828e-25	0.238167	0.329	0.214	4.73944e-20	0	chr12-52907227-52908825	KRT8	27556	promoter
chr10-12332985-12334483	3.45454e-25	0.249455	0.368	0.254	4.78971e-20	0	chr10-12332985-12334483	CAMK1D	6844	distal
chr20-57472875-57476966	3.6122e-25	0.230235	0.444	0.314	5.00831e-20	0	chr20-57472875-57476966	CTCFL	72334	distal
chr1-16978230-16980995	3.64974e-25	0.293593	0.282	0.181	5.06036e-20	0	chr1-16978230-16980995	MFAP2	35612	promoter
chr22-44351508-44352811	3.83711e-25	0.316554	0.222	0.131	5.32015e-20	0	chr22-44351508-44352811	KIAA1644	20537	distal
chr4-54818646-54819954	4.09167e-25	0.227408	0.304	0.195	5.67311e-20	0	chr4-54818646-54819954	KIT	52818	distal
chr9-136538618-136540407	4.28253e-25	0.252305	0.347	0.233	5.93773e-20	0	chr9-136538618-136540407	NOTCH1	74898	distal
chr3-151975868-151976869	5.06549e-25	0.286971	0.196	0.11	7.0233e-20	0	chr3-151975868-151976869	SUCNR1	43093	distal
chr17-19398046-19399041	5.28142e-25	0.284702	0.177	0.095	7.32269e-20	0	chr17-19398046-19399041	MFAP4	1291	distal
chr5-160268004-160269792	6.17293e-25	0.250929	0.302	0.195	8.55876e-20	0	chr5-160268004-160269792	CCNJL	45759	distal
chr8-22571947-22573013	6.37722e-25	0.252757	0.275	0.171	8.84202e-20	0	chr8-22571947-22573013	PDLIM2;SORBS3	26516	distal;distal
chr11-12693520-12694591	6.47049e-25	0.267037	0.174	0.093	8.97134e-20	0	chr11-12693520-12694591	TEAD1	55316	distal
chr21-36510927-36512249	6.90343e-25	0.27079	0.193	0.108	9.5716e-20	0	chr21-36510927-36512249	CLDN14	64146	distal
chr10-12337321-12338275	7.52397e-25	0.326857	0.163	0.086	1.0432e-19	0	chr10-12337321-12338275	CAMK1D	1889	distal
chr11-61695500-61697195	8.8029e-25	0.227317	0.374	0.257	1.22052e-19	0	chr11-61695500-61697195	DAGLA	51462	distal
chr9-137326250-137327325	9.112e-25	0.221414	0.328	0.216	1.26338e-19	0	chr9-137326250-137327325	EXD3;NRARP	36989	distal;distal
chr12-49866884-49870081	1.00039e-24	0.267531	0.488	0.366	1.38704e-19	0	chr12-49866884-49870081	BCDIN3D;FAIM2	14017	distal;distal
chr7-359264-360841	1.02387e-24	0.221751	0.338	0.224	1.4196e-19	0	chr7-359264-360841	WI2-2373I1.1	80069	distal
chr7-138257296-138258636	1.0689e-24	0.2106	0.468	0.337	1.48203e-19	0	chr7-138257296-138258636	AKR1D1	55393	distal
chr1-12171920-12174294	1.12523e-24	0.254371	0.348	0.235	1.56013e-19	0	chr1-12171920-12174294	TNFRSF1B	73113	distal
chr12-51437250-51437941	1.12854e-24	0.279483	0.172	0.093	1.56472e-19	0	chr12-51437250-51437941	SLC4A8	46732	distal
chr19-53621577-53623072	1.13729e-24	0.290525	0.319	0.212	1.57685e-19	0	chr19-53621577-53623072	DPRX	33813	distal
chr10-44195122-44196472	1.20393e-24	0.2432	0.221	0.128	1.66925e-19	0	chr10-44195122-44196472	C10orf142	34920	distal
chr2-80049782-80050849	1.24068e-24	0.254374	0.254	0.156	1.7202e-19	0	chr2-80049782-80050849	CTNNA2	35612	distal
chr9-114953598-114954534	1.41481e-24	0.20699	0.213	0.121	1.96163e-19	0	chr9-114953598-114954534	TNFSF8	13627	distal
chr16-29156556-29157777	1.45253e-24	0.212519	0.27	0.167	2.01394e-19	0	chr16-29156556-29157777	LAT	54174	distal
chr15-89167154-89168382	1.46315e-24	0.270945	0.295	0.19	2.02866e-19	0	chr15-89167154-89168382	ABHD2;RLBP1	41661	distal;distal
chr3-159644-160543	1.90013e-24	0.251802	0.149	0.075	2.63453e-19	0	chr3-159644-160543	CHL1	19527	distal
chr2-237581439-237582329	2.01825e-24	0.277005	0.224	0.133	2.7983e-19	0	chr2-237581439-237582329	RAB17	83995	distal
chr10-69835614-69837283	2.05857e-24	0.270245	0.339	0.228	2.8542e-19	0	chr10-69835614-69837283	COL13A1	65766	distal
chr4-74659486-74660261	2.26251e-24	0.249421	0.131	0.062	3.13698e-19	0	chr4-74659486-74660261	BTC	48941	distal
chr6-164108504-164110105	2.45639e-24	0.208029	0.419	0.292	3.40578e-19	0	chr6-164108504-164110105		1	intergenic
chr8-64756355-64757467	2.49853e-24	0.243817	0.22	0.128	3.46421e-19	0	chr8-64756355-64757467	CYP7B1	69746	distal
chr19-33260306-33262095	2.52702e-24	0.218411	0.453	0.324	3.50371e-19	0	chr19-33260306-33262095	SLC7A10	18864	distal
chr1-212670983-212672147	2.70192e-24	0.21387	0.339	0.223	3.74622e-19	0	chr1-212670983-212672147	BATF3	62672	distal
chr17-63445251-63448094	2.70489e-24	0.213853	0.503	0.366	3.75033e-19	0	chr17-63445251-63448094	CYB561	35612	promoter
chr6-40543232-40544574	2.76762e-24	0.256823	0.28	0.179	3.83731e-19	0	chr6-40543232-40544574	LRFN2	70463	distal
chr17-19386331-19388298	2.85821e-24	0.214079	0.367	0.249	3.96291e-19	0	chr17-19386331-19388298	MFAP4	35612	promoter
chr5-178236367-178242250	2.97902e-24	0.199108	0.549	0.418	4.13042e-19	0	chr5-178236367-178242250	COL23A1;PHYKPL	37593	distal;distal
chr18-48896509-48897773	3.0484e-24	0.219199	0.396	0.276	4.2266e-19	0	chr18-48896509-48897773	SMAD7	74061	distal
chr1-2912437-2913324	3.26829e-24	0.209003	0.198	0.11	4.53148e-19	0	chr1-2912437-2913324	ACTRT2	1312	distal
chr16-55478481-55480965	3.27447e-24	0.257375	0.341	0.23	4.54005e-19	0	chr16-55478481-55480965	MMP2	35612	promoter
chr17-65115645-65116820	3.53649e-24	0.23781	0.248	0.151	4.90334e-19	0	chr17-65115645-65116820	RGS9	50884	distal
chr4-8224620-8225840	3.98168e-24	0.246094	0.322	0.213	5.52059e-19	0	chr4-8224620-8225840	SH3TC1	61071	distal
chr22-45902976-45904577	4.20821e-24	0.262491	0.265	0.166	5.83468e-19	0	chr22-45902976-45904577	WNT7B	79767	distal
chr3-15291663-15293574	4.54564e-24	0.223534	0.46	0.332	6.30254e-19	0	chr3-15291663-15293574	SH3BP5	68714	distal
chr7-72404808-72406200	4.5935e-24	0.26002	0.291	0.187	6.36888e-19	0	chr7-72404808-72406200	CALN1	77716	distal
chr11-65915174-65916281	4.88673e-24	0.254201	0.224	0.133	6.77546e-19	0	chr11-65915174-65916281	C11orf68	58130	distal
chr10-104473209-104473893	4.96266e-24	0.252421	0.177	0.097	6.88073e-19	0	chr10-104473209-104473893	CFAP58	87124	distal
chr4-2785450-2788823	5.10671e-24	0.252158	0.389	0.274	7.08046e-19	0	chr4-2785450-2788823	SH3BP2	21750	distal
chr8-143947795-143949282	5.19475e-24	0.239254	0.331	0.22	7.20252e-19	0	chr8-143947795-143949282	PLEC	52644	distal
chr3-136817994-136820763	6.29864e-24	0.216198	0.524	0.396	8.73306e-19	0	chr3-136817994-136820763	SLC35G2	35612	promoter
chr5-147481544-147485032	6.5723e-24	0.201832	0.449	0.32	9.1125e-19	0	chr5-147481544-147485032	DPYSL3	60930	distal
chr19-18020209-18024696	6.70705e-24	0.209552	0.561	0.427	9.29932e-19	0	chr19-18020209-18024696	ARRDC2	46579	distal
chr15-70473946-70475755	7.26591e-24	0.227818	0.414	0.296	1.00742e-18	0	chr15-70473946-70475755		1	intergenic
chr7-144818252-144819172	7.29968e-24	0.254554	0.21	0.122	1.0121e-18	0	chr7-144818252-144819172	TPK1	53887	distal
chr10-78236101-78237149	7.85956e-24	0.265753	0.254	0.157	1.08973e-18	0	chr10-78236101-78237149		1	intergenic
chr3-32813063-32815218	7.97728e-24	0.22117	0.289	0.185	1.10605e-18	0	chr3-32813063-32815218	TRIM71	16063	distal
chr8-124261365-124263353	8.0651e-24	0.209559	0.291	0.185	1.11823e-18	0	chr8-124261365-124263353	TMEM65	44494	distal
chr7-771104-771841	8.14822e-24	0.312757	0.144	0.073	1.12975e-18	0	chr7-771104-771841	DNAAF5	61737	distal
chr14-100716846-100718303	8.66432e-24	0.223121	0.445	0.319	1.20131e-18	0	chr14-100716846-100718303	DLK1	32980	distal
chr2-17122446-17123652	8.79611e-24	0.194063	0.355	0.238	1.21958e-18	0	chr2-17122446-17123652		1	intergenic
chr5-132292885-132295996	8.89797e-24	0.196876	0.669	0.543	1.2337e-18	0	chr5-132292885-132295996	SLC22A4	35612	promoter
chr3-50449979-50451287	9.60724e-24	0.262884	0.318	0.213	1.33204e-18	0	chr3-50449979-50451287	CACNA2D2	74280	distal
chr8-10710688-10711788	9.68081e-24	0.231334	0.294	0.188	1.34224e-18	0	chr8-10710688-10711788	SOX7	56149	distal
chr10-97541993-97543916	1.02955e-23	0.2238	0.261	0.162	1.42747e-18	0	chr10-97541993-97543916	ANKRD2;UBTD1	16341	distal;distal
chr13-31950053-31951740	1.03531e-23	0.20089	0.28	0.175	1.43546e-18	0	chr13-31950053-31951740	FRY	70185	distal
chr4-2411871-2414440	1.09445e-23	0.208241	0.679	0.546	1.51745e-18	0	chr4-2411871-2414440	ZFYVE28	69930	distal
chr11-62551481-62557456	1.10318e-23	0.167389	0.781	0.657	1.52956e-18	0	chr11-62551481-62557456	AHNAK	23318	distal
chr10-108469742-108470501	1.12806e-23	0.249879	0.188	0.105	1.56405e-18	0	chr10-108469742-108470501		1	intergenic
chr9-107635494-107639877	1.14095e-23	0.209942	0.427	0.302	1.58193e-18	0	chr9-107635494-107639877	KLF4	6362	distal
chr13-23377619-23380008	1.19531e-23	0.246882	0.316	0.209	1.6573e-18	0	chr13-23377619-23380008	SACS	12383	distal
chr10-29783224-29784925	1.2061e-23	0.272715	0.19	0.108	1.67225e-18	0	chr10-29783224-29784925	SVIL	23630	distal
chr3-186967388-186968237	1.28457e-23	0.251432	0.158	0.083	1.78105e-18	0	chr3-186967388-186968237	ST6GAL1	67658	distal
chr13-39810658-39811715	1.36749e-23	0.245822	0.286	0.184	1.89602e-18	0	chr13-39810658-39811715	COG6	52049	distal
chr1-8857301-8860045	1.43879e-23	0.231694	0.448	0.326	1.99488e-18	0	chr1-8857301-8860045	ENO1	56054	distal
chr3-106628208-106629016	1.44901e-23	0.228349	0.173	0.093	2.00905e-18	0	chr3-106628208-106629016		1	intergenic
chr5-96083219-96084301	1.52011e-23	0.284571	0.272	0.174	2.10763e-18	0	chr5-96083219-96084301	ELL2	3209	distal
chr15-66214000-66215193	1.64103e-23	0.24894	0.24	0.147	2.27529e-18	0	chr15-66214000-66215193	MEGF11	68466	distal
chr1-41802637-41804582	1.68103e-23	0.213839	0.405	0.285	2.33074e-18	0	chr1-41802637-41804582	HIVEP3	45368	distal
chr1-7127222-7128413	1.89244e-23	0.236668	0.273	0.173	2.62386e-18	0	chr1-7127222-7128413	CAMTA1	35612	distal
chr9-126719398-126721011	2.01889e-23	0.227264	0.324	0.217	2.79919e-18	0	chr9-126719398-126721011	ZBTB43	32747	distal
chr9-98247803-98249541	2.02373e-23	0.242492	0.305	0.199	2.80591e-18	0	chr9-98247803-98249541	TBC1D2	77249	distal
chr7-76291150-76292848	2.08514e-23	0.211432	0.454	0.334	2.89104e-18	0	chr7-76291150-76292848	HSPB1	35083	distal
chr12-52005296-52008268	2.09129e-23	0.205614	0.54	0.412	2.89957e-18	0	chr12-52005296-52008268	GRASP	35612	promoter
chr7-72403057-72404288	2.15197e-23	0.304048	0.232	0.14	2.98371e-18	0	chr7-72403057-72404288	CALN1	83354	distal
chr9-131635102-131635982	2.30157e-23	0.252494	0.202	0.116	3.19113e-18	0	chr9-131635102-131635982	RAPGEF1	81450	distal
chr12-52202483-52203822	2.35534e-23	0.247712	0.24	0.147	3.26567e-18	0	chr12-52202483-52203822	KRT80	799	distal
chr5-139657225-139662091	2.64494e-23	0.200712	0.642	0.518	3.66721e-18	0	chr5-139657225-139662091	CXXC5	83886	distal
chr6-157486456-157487301	2.71112e-23	0.239476	0.123	0.058	3.75897e-18	0	chr6-157486456-157487301	ZDHHC14	43722	distal
chr14-75144826-75145659	2.71143e-23	0.240547	0.187	0.105	3.7594e-18	0	chr14-75144826-75145659	NEK9;TMED10	9792	distal;distal
chr12-3896793-3898191	2.75327e-23	0.261013	0.211	0.125	3.81741e-18	0	chr12-3896793-3898191	PARP11	13798	distal
chr19-8493746-8494901	2.76224e-23	0.236953	0.309	0.204	3.82984e-18	0	chr19-8493746-8494901	PRAM1	83687	distal
chr12-89947330-89948710	2.76951e-23	0.256627	0.22	0.131	3.83992e-18	0	chr12-89947330-89948710		1	intergenic
chr4-6011056-6012163	3.00144e-23	0.270785	0.215	0.127	4.1615e-18	0	chr4-6011056-6012163	C4orf50	78288	distal
chr8-42265334-42268171	3.01946e-23	0.22088	0.375	0.261	4.18648e-18	0	chr8-42265334-42268171	IKBKB	17556	distal
chr7-50664045-50666077	3.08944e-23	0.197071	0.299	0.194	4.2835e-18	0	chr7-50664045-50666077	GRB10	68804	distal
chr16-11050775-11053211	3.2108e-23	0.248882	0.414	0.294	4.45177e-18	0	chr16-11050775-11053211	CLEC16A	43894	distal
chr2-172252960-172253877	3.3192e-23	0.254234	0.189	0.106	4.60207e-18	0	chr2-172252960-172253877	DLX2	6852	distal
chr5-139245948-139247638	3.35315e-23	0.220539	0.249	0.154	4.64914e-18	0	chr5-139245948-139247638	CTB-43P18.3	15171	distal
chr13-113552754-113553811	3.36205e-23	0.243825	0.281	0.179	4.66149e-18	0	chr13-113552754-113553811	TFDP1	17384	distal
chr7-30224433-30226770	3.42293e-23	0.193696	0.437	0.313	4.7459e-18	0	chr7-30224433-30226770	ZNRF2	26590	distal
chr1-223726241-223727404	3.58251e-23	0.243316	0.345	0.235	4.96715e-18	0	chr1-223726241-223727404	CAPN2	49712	distal
chr11-121464048-121465199	3.59867e-23	0.192436	0.458	0.332	4.98956e-18	0	chr11-121464048-121465199	SORL1	46212	distal
chr12-94266222-94268079	3.67636e-23	0.307001	0.208	0.124	5.09728e-18	0	chr12-94266222-94268079	PLXNC1	67731	distal
chr20-6863555-6864526	3.6989e-23	0.263282	0.217	0.129	5.12852e-18	0	chr20-6863555-6864526	BMP2	87017	distal
chr2-102103870-102105024	3.85107e-23	0.214401	0.334	0.224	5.33951e-18	0	chr2-102103870-102105024	IL1R1	35612	promoter
chr18-7370217-7371544	3.97464e-23	0.259486	0.234	0.142	5.51083e-18	0	chr18-7370217-7371544	LRRC30	49711	distal
chr9-76912444-76913126	4.05189e-23	0.215186	0.163	0.087	5.61794e-18	0	chr9-76912444-76913126	PRUNE2	28252	distal
chr11-45025715-45027060	4.2342e-23	0.164847	0.446	0.317	5.87072e-18	0	chr11-45025715-45027060	PRDM11	29495	distal
chr8-38666103-38667095	4.45004e-23	0.26008	0.193	0.11	6.16998e-18	0	chr8-38666103-38667095	TACC1	27585	distal
chr17-73203164-73204807	4.51861e-23	0.255682	0.275	0.178	6.26505e-18	0	chr17-73203164-73204807	COG1	42988	distal
chr1-25021959-25023460	4.58481e-23	0.17237	0.599	0.459	6.35684e-18	0	chr1-25021959-25023460	RUNX3	26424	distal
chr14-100639822-100641253	4.62124e-23	0.218796	0.503	0.38	6.40735e-18	0	chr14-100639822-100641253	BEGAIN	27786	distal
chr7-42080578-42081567	4.64773e-23	0.206003	0.286	0.182	6.44407e-18	0	chr7-42080578-42081567	GLI3	80615	distal
chr1-27624601-27626579	4.72142e-23	0.263082	0.28	0.182	6.54625e-18	0	chr1-27624601-27626579	FGR	35612	promoter
chr11-40329015-40329763	4.74492e-23	0.288634	0.134	0.066	6.57883e-18	0	chr11-40329015-40329763	LRRC4C	34355	distal
chr1-154791117-154792429	5.16376e-23	0.274224	0.305	0.203	7.15956e-18	0	chr1-154791117-154792429	KCNN3	79559	distal
chr22-23383494-23384948	5.28746e-23	0.287301	0.296	0.196	7.33106e-18	0	chr22-23383494-23384948	IGLL1	57083	distal
chr9-76325000-76326142	5.53865e-23	0.204418	0.319	0.21	7.67934e-18	0	chr9-76325000-76326142	PCSK5;RFK	42023	distal;distal
chr12-65891184-65893531	5.85963e-23	0.249618	0.302	0.199	8.12438e-18	0	chr12-65891184-65893531	HMGA2	79134	distal
chr15-31405177-31406028	5.94255e-23	0.222605	0.181	0.1	8.23935e-18	0	chr15-31405177-31406028	KLF13	78876	distal
chr9-21591441-21592286	6.72081e-23	0.211817	0.188	0.105	9.3184e-18	0	chr9-21591441-21592286	IFNE	1453	distal
chr8-102794451-102796026	7.01845e-23	0.23844	0.336	0.23	9.73108e-18	0	chr8-102794451-102796026	AZIN1	79777	distal
chr16-46658634-46659609	7.03917e-23	0.255052	0.234	0.144	9.7598e-18	0	chr16-46658634-46659609	VPS35	60269	distal
chr6-36827158-36828370	7.33699e-23	0.267224	0.277	0.179	1.01727e-17	0	chr6-36827158-36828370	CPNE5	45817	distal
chr16-57694195-57695590	7.60228e-23	0.211266	0.434	0.314	1.05406e-17	0	chr16-57694195-57695590	DRC7	35612	promoter
chr6-149031160-149033454	7.69219e-23	0.295954	0.227	0.139	1.06652e-17	0	chr6-149031160-149033454	UST	35612	distal
chr11-61961892-61964609	8.39361e-23	0.249058	0.354	0.246	1.16377e-17	0	chr11-61961892-61964609	BEST1;FTH1	40703	distal;distal
chr18-23191885-23193127	8.43727e-23	0.248013	0.253	0.159	1.16983e-17	0	chr18-23191885-23193127	CABLES1	67246	distal
chr1-179709489-179710596	9.36688e-23	0.266652	0.246	0.154	1.29872e-17	0	chr1-179709489-179710596	FAM163A	18109	distal
chr10-124144679-124145824	9.56421e-23	0.221557	0.244	0.151	1.32608e-17	0	chr10-124144679-124145824	CHST15	24766	distal
chr20-1322656-1323533	9.68029e-23	0.276633	0.182	0.103	1.34217e-17	0	chr20-1322656-1323533	RP11-314N13.10;SDCBP2	40537	distal;distal
chr14-93955002-93956251	9.74305e-23	0.247625	0.318	0.213	1.35087e-17	0	chr14-93955002-93956251	ASB2	45953	distal
chr1-183896274-183897261	9.97938e-23	0.213946	0.239	0.146	1.38364e-17	0	chr1-183896274-183897261	COLGALT2;RGL1	73185	distal;distal
chr11-116869761-116871729	1.05647e-22	0.208511	0.356	0.244	1.4648e-17	0	chr11-116869761-116871729	APOA1;SIK3	17781	distal;distal
chr17-74462459-74464475	1.09868e-22	0.214642	0.482	0.359	1.52332e-17	0	chr17-74462459-74464475	CD300A	11396	distal
chr1-60934896-60936502	1.12967e-22	0.24882	0.225	0.136	1.56628e-17	0	chr1-60934896-60936502	NFIA	80238	distal
chr2-96143659-96149308	1.13106e-22	0.160389	0.739	0.604	1.56822e-17	0	chr2-96143659-96149308	DUSP2	35612	promoter
chr9-136643948-136647618	1.13758e-22	0.20786	0.584	0.455	1.57725e-17	0	chr9-136643948-136647618	EGFL7	1935	distal
chr19-30214462-30215328	1.17011e-22	0.238906	0.238	0.145	1.62236e-17	0	chr19-30214462-30215328	ZNF536	7665	distal
chr12-111894355-111895344	1.17951e-22	0.268844	0.16	0.086	1.6354e-17	0	chr12-111894355-111895344	MAPKAPK5	74133	distal
chr9-36807895-36808971	1.18245e-22	0.230158	0.265	0.168	1.63947e-17	0	chr9-36807895-36808971		1	intergenic
chr14-84036534-84037580	1.2581e-22	0.243861	0.303	0.2	1.74436e-17	0	chr14-84036534-84037580		1	intergenic
chr1-37999019-38001974	1.28263e-22	0.227756	0.383	0.27	1.77836e-17	0	chr1-37999019-38001974	FHL3	66857	distal
chr20-41150379-41151540	1.30257e-22	0.265966	0.241	0.149	1.80601e-17	0	chr20-41150379-41151540	PLCG1	48453	distal
chr19-11268772-11269889	1.35336e-22	0.237912	0.198	0.114	1.87644e-17	0	chr19-11268772-11269889	DOCK6	28167	distal
chr8-65948165-65949583	1.36164e-22	0.214134	0.383	0.265	1.88791e-17	0	chr8-65948165-65949583	DNAJC5B	30238	distal
chr1-157771177-157772568	1.39915e-22	0.266033	0.249	0.158	1.93992e-17	0	chr1-157771177-157772568	FCRL2	18697	distal
chr10-17215957-17217305	1.42119e-22	0.17673	0.402	0.283	1.97048e-17	0	chr10-17215957-17217305	VIM	3011	distal
chr22-48566542-48568569	1.47587e-22	0.235187	0.401	0.288	2.04629e-17	0	chr22-48566542-48568569	FAM19A5	31418	distal
chr12-21773112-21775749	1.49824e-22	0.238479	0.336	0.227	2.0773e-17	0	chr12-21773112-21775749	KCNJ8	35612	promoter
chr6-18501082-18502326	1.52112e-22	0.240298	0.206	0.121	2.10903e-17	0	chr6-18501082-18502326	RNF144B	45328	distal
chr4-73704391-73705209	1.62596e-22	0.26597	0.188	0.108	2.25439e-17	0	chr4-73704391-73705209	CXCL8	19219	distal
chr10-110413799-110415296	1.63245e-22	0.16757	0.436	0.307	2.26339e-17	0	chr10-110413799-110415296	DUSP5	32475	distal
chr16-49529901-49531383	1.64098e-22	0.267837	0.377	0.267	2.27522e-17	0	chr16-49529901-49531383	ZNF423	44530	distal
chr10-110651369-110652318	1.78151e-22	0.254255	0.225	0.136	2.47006e-17	0	chr10-110651369-110652318	RBM20	80265	distal
chr2-237603303-237604428	1.82816e-22	0.213868	0.347	0.238	2.53474e-17	0	chr2-237603303-237604428	RAB17	3371	distal
chr12-120230821-120234002	1.86643e-22	0.235561	0.324	0.218	2.58781e-17	0	chr12-120230821-120234002	PXN	20934	distal
chr11-125069800-125071388	1.88325e-22	0.212771	0.339	0.231	2.61113e-17	0	chr11-125069800-125071388	SLC37A2	78678	distal
chr10-51878972-51879939	1.88444e-22	0.228606	0.191	0.109	2.61278e-17	0	chr10-51878972-51879939	CSTF2T;PRKG1	9985	distal;distal
chr22-46942154-46943662	1.89656e-22	0.23996	0.288	0.188	2.62958e-17	0	chr22-46942154-46943662	TBC1D22A	53804	distal
chr13-52809041-52810959	1.90601e-22	0.237774	0.282	0.183	2.64268e-17	0	chr13-52809041-52810959	PCDH8	68050	distal
chr2-148948421-148949578	1.94592e-22	0.214962	0.257	0.16	2.69802e-17	0	chr2-148948421-148949578	KIF5C	81306	distal
chr10-132588055-132589476	1.99104e-22	0.23343	0.352	0.244	2.76058e-17	0	chr10-132588055-132589476	INPP5A	73528	distal
chr3-149339619-149340608	2.16566e-22	0.258521	0.207	0.123	3.00268e-17	0	chr3-149339619-149340608	TM4SF18	26892	distal
chr17-27343887-27345878	2.18187e-22	0.260943	0.253	0.161	3.02516e-17	0	chr17-27343887-27345878	WSB1	73344	distal
chr9-105006550-105007866	2.18232e-22	0.198863	0.289	0.187	3.02579e-17	0	chr9-105006550-105007866	ABCA1	31620	distal
chr1-169890732-169891771	2.53164e-22	0.262319	0.23	0.142	3.51012e-17	0	chr1-169890732-169891771	SCYL3	10495	distal
chr3-132180149-132181091	2.61728e-22	0.272884	0.237	0.147	3.62886e-17	0	chr3-132180149-132181091	CPNE4	43520	distal
chr15-92095260-92096450	2.63967e-22	0.247785	0.251	0.158	3.6599e-17	0	chr15-92095260-92096450	SLCO3A1	35612	distal
chr20-50349024-50349831	2.6436e-22	0.219592	0.265	0.168	3.66535e-17	0	chr20-50349024-50349831	CEBPB	52502	distal
chr15-70140489-70143163	2.67451e-22	0.185249	0.387	0.271	3.70821e-17	0	chr15-70140489-70143163	TLE3	21873	distal
chr9-116992533-116993530	2.71095e-22	0.265818	0.216	0.131	3.75874e-17	0	chr9-116992533-116993530	ASTN2	35612	distal
chr17-31580566-31582777	2.74524e-22	0.211391	0.296	0.193	3.80628e-17	0	chr17-31580566-31582777	RAB11FIP4	86305	distal
chr15-73956264-73957692	2.78262e-22	0.258546	0.206	0.123	3.85811e-17	0	chr15-73956264-73957692	LOXL1	63837	distal
chr4-77586505-77587694	2.79323e-22	0.171385	0.421	0.296	3.87282e-17	0	chr4-77586505-77587694	CXCL13	81743	distal
chr9-124285776-124286873	2.83398e-22	0.252336	0.283	0.186	3.92931e-17	0	chr9-124285776-124286873	NEK6	24733	distal
chr1-15141571-15142712	2.96881e-22	0.250265	0.388	0.282	4.11625e-17	0	chr1-15141571-15142712	TMEM51	35298	distal
chr12-127559334-127560322	3.00768e-22	0.213212	0.26	0.164	4.17015e-17	0	chr12-127559334-127560322		1	intergenic
chr10-35563226-35565306	3.07239e-22	0.229744	0.321	0.215	4.25987e-17	0	chr10-35563226-35565306	CCNY;GJD4	37756	distal;distal
chr20-50338264-50340886	3.10693e-22	0.179283	0.504	0.374	4.30776e-17	0	chr20-50338264-50340886	CEBPB	51018	distal
chr12-13097282-13102782	3.11047e-22	0.166099	0.76	0.637	4.31267e-17	0	chr12-13097282-13102782	GSG1	84751	distal
chr1-3066109-3074750	3.11151e-22	0.236489	0.463	0.343	4.31411e-17	0	chr1-3066109-3074750	PRDM16	35612	promoter
chr13-99124617-99125574	3.11585e-22	0.229503	0.192	0.11	4.32013e-17	0	chr13-99124617-99125574	DOCK9	20286	distal
chr16-31265003-31266378	3.16798e-22	0.227925	0.256	0.16	4.39241e-17	0	chr16-31265003-31266378	ITGAM	73485	distal
chr22-49726722-49728912	3.20748e-22	0.233705	0.28	0.18	4.44717e-17	0	chr22-49726722-49728912	BRD1	87017	distal
chr9-134551861-134552788	3.36428e-22	0.236232	0.215	0.128	4.66458e-17	0	chr9-134551861-134552788	COL5A1	33653	distal
chr12-107327534-107330268	3.49113e-22	0.219223	0.422	0.306	4.84045e-17	0	chr12-107327534-107330268	BTBD11	84648	distal
chr6-137823641-137824941	3.50424e-22	0.210655	0.326	0.218	4.85863e-17	0	chr6-137823641-137824941	TNFAIP3	21845	distal
chr20-40506294-40507175	3.62219e-22	0.189557	0.256	0.159	5.02217e-17	0	chr20-40506294-40507175	MAFB	55539	distal
chr1-231989917-231990964	3.6671e-22	0.272595	0.203	0.119	5.08444e-17	0	chr1-231989917-231990964	DISC1	35612	distal
chr17-48596043-48599165	3.76832e-22	0.252973	0.355	0.25	5.22477e-17	0	chr17-48596043-48599165	HOXB5;HOXB6	12411	distal;distal
chr15-66617238-66618180	3.88163e-22	0.273787	0.229	0.142	5.38188e-17	0	chr15-66617238-66618180	LCTL	24818	distal
chr14-22824579-22825478	4.10208e-22	0.215205	0.217	0.13	5.68753e-17	0	chr14-22824579-22825478	MRPL52	22459	distal
chr2-96501295-96502188	4.14501e-22	0.275729	0.183	0.104	5.74706e-17	0	chr2-96501295-96502188	NEURL3	64872	distal
chr13-85693871-85694927	4.26949e-22	0.195381	0.284	0.182	5.91965e-17	0	chr13-85693871-85694927	SLITRK6	43544	distal
chr1-224497674-224499011	4.38254e-22	0.215038	0.255	0.161	6.07639e-17	0	chr1-224497674-224499011	WDR26	28204	distal
chr16-4660104-4665826	4.38882e-22	0.198563	0.594	0.469	6.08509e-17	0	chr16-4660104-4665826	MGRN1;NUDT16L1	37199	distal;distal
chr8-125512535-125513766	4.52511e-22	0.209794	0.337	0.229	6.27407e-17	0	chr8-125512535-125513766	TRIB1	82876	distal
chr8-29752103-29753171	4.95693e-22	0.214069	0.395	0.283	6.87279e-17	0	chr8-29752103-29753171		1	intergenic
chr2-209413042-209413859	4.96476e-22	0.242788	0.169	0.094	6.88364e-17	0	chr2-209413042-209413859	MAP2	324	distal
chr17-57387801-57388958	5.21572e-22	0.235844	0.32	0.218	7.23159e-17	0	chr17-57387801-57388958	MSI2	86430	distal
chr13-76455737-76456786	5.42163e-22	0.276574	0.161	0.088	7.51709e-17	0	chr13-76455737-76456786		1	intergenic
chr19-10423515-10426063	5.72065e-22	0.241126	0.489	0.373	7.93169e-17	0	chr19-10423515-10426063	PDE4A	63126	distal
chr9-127555530-127556673	5.87345e-22	0.23936	0.349	0.243	8.14354e-17	0	chr9-127555530-127556673	FAM129B	47257	distal
chr8-108023316-108024301	5.87802e-22	0.195104	0.224	0.135	8.14987e-17	0	chr8-108023316-108024301	RSPO2	76327	distal
chr20-10857153-10857964	6.0215e-22	0.247574	0.203	0.12	8.34881e-17	0	chr20-10857153-10857964	JAG1	10364	distal
chr20-44663831-44664897	6.18651e-22	0.234026	0.206	0.122	8.57759e-17	0	chr20-44663831-44664897	ADA	3176	distal
chr22-25400521-25401506	6.19496e-22	0.240798	0.271	0.175	8.58931e-17	0	chr22-25400521-25401506	LRP5L	68549	distal
chr8-29655383-29657069	6.33353e-22	0.231396	0.204	0.12	8.78144e-17	0	chr8-29655383-29657069		1	intergenic
chr3-31461652-31463363	6.58224e-22	0.176281	0.453	0.328	9.12627e-17	0	chr3-31461652-31463363	STT3B	29651	distal
chr17-1576716-1578265	6.90769e-22	0.230355	0.375	0.267	9.57751e-17	0	chr17-1576716-1578265	PITPNA;SLC43A2	5596	distal;distal
chr9-107712298-107713983	7.0658e-22	0.218086	0.195	0.113	9.79673e-17	0	chr9-107712298-107713983		1	intergenic
chr19-1213546-1214797	7.18081e-22	0.196397	0.446	0.324	9.95619e-17	0	chr19-1213546-1214797	STK11	80605	distal
chr22-16915622-16916319	7.34827e-22	0.236647	0.181	0.102	1.01884e-16	0	chr22-16915622-16916319	GAB4	86113	distal
chr15-93071973-93074183	7.38511e-22	0.239515	0.347	0.241	1.02394e-16	0	chr15-93071973-93074183	RGMA	35612	promoter
chr17-3001728-3004966	7.41684e-22	0.199413	0.526	0.398	1.02834e-16	0	chr17-3001728-3004966	OR1D5;RAP1GAP2	76665	distal;distal
chr15-75152953-75155208	7.75545e-22	0.221845	0.439	0.32	1.07529e-16	0	chr15-75152953-75155208	C15orf39	22343	distal
chr17-43578395-43579440	8.11335e-22	0.29504	0.188	0.11	1.12492e-16	0	chr17-43578395-43579440	ETV4	17849	distal
chr9-87622760-87623532	8.25354e-22	0.241605	0.207	0.123	1.14435e-16	0	chr9-87622760-87623532	CTSL;DAPK1	323	distal;distal
chr3-183285597-183286561	9.1015e-22	0.209079	0.291	0.19	1.26192e-16	0	chr3-183285597-183286561	B3GNT5;MCF2L2	57788	distal;distal
chr6-13453758-13455891	9.18702e-22	0.207525	0.445	0.326	1.27378e-16	0	chr6-13453758-13455891	GFOD1	64108	distal
chr3-10189074-10190152	9.50775e-22	0.21946	0.335	0.229	1.31825e-16	0	chr3-10189074-10190152	IRAK2	60396	distal
chr18-23257841-23261506	9.58659e-22	0.190336	0.537	0.414	1.32918e-16	0	chr18-23257841-23261506	CABLES1	43041	distal
chr11-16810031-16810775	9.75877e-22	0.229636	0.11	0.051	1.35305e-16	0	chr11-16810031-16810775	C11orf58;PLEKHA7	80762	distal;distal
chr5-138653493-138655166	9.79559e-22	0.218948	0.344	0.238	1.35816e-16	0	chr5-138653493-138655166	HSPA9	31562	distal
chr8-142675769-142676655	1.00547e-21	0.211591	0.186	0.106	1.39409e-16	0	chr8-142675769-142676655	PSCA	20298	distal
chr1-156096525-156097938	1.08943e-21	0.220811	0.446	0.329	1.51049e-16	0	chr1-156096525-156097938	LMNA	49779	distal
chr3-13110400-13111677	1.20516e-21	0.170722	0.36	0.248	1.67095e-16	0	chr3-13110400-13111677	IQSEC1	20007	distal
chr1-221032528-221033428	1.30054e-21	0.252353	0.22	0.135	1.8032e-16	0	chr1-221032528-221033428	HLX	51807	distal
chr15-38695509-38697131	1.3038e-21	0.203494	0.411	0.295	1.80772e-16	0	chr15-38695509-38697131	RP11-275I4.2	35612	promoter
chr21-25925603-25927421	1.30779e-21	0.254801	0.261	0.169	1.81326e-16	0	chr21-25925603-25927421	APP;ATP5J	36667	distal;distal
chr3-192892730-192893824	1.3155e-21	0.23301	0.281	0.185	1.82394e-16	0	chr3-192892730-192893824	MB21D2	60474	distal
chr15-91655535-91656379	1.34654e-21	0.230979	0.251	0.16	1.86697e-16	0	chr15-91655535-91656379	SLCO3A1	11690	distal
chr8-29772571-29775772	1.38791e-21	0.212493	0.404	0.289	1.92434e-16	0	chr8-29772571-29775772		1	intergenic
chr1-14761302-14762450	1.41688e-21	0.201977	0.259	0.165	1.96451e-16	0	chr1-14761302-14762450	KAZN	8168	distal
chr13-95478254-95481644	1.43631e-21	0.185577	0.518	0.392	1.99144e-16	0	chr13-95478254-95481644	CLDN10	71250	distal
chr16-27326539-27327695	1.44056e-21	0.245494	0.222	0.136	1.99734e-16	0	chr16-27326539-27327695	IL4R	3818	distal
chr8-17661261-17662484	1.45008e-21	0.158685	0.365	0.251	2.01053e-16	0	chr8-17661261-17662484	MTUS1	49875	distal
chr3-62208797-62209745	1.47123e-21	0.288172	0.147	0.078	2.03987e-16	0	chr3-62208797-62209745	C3orf14;PTPRG	1475	distal;distal
chr5-68433863-68434960	1.50736e-21	0.177855	0.375	0.262	2.08995e-16	0	chr5-68433863-68434960	PIK3R1	50090	distal
chr1-109615538-109617799	1.5075e-21	0.196211	0.364	0.253	2.09015e-16	0	chr1-109615538-109617799	AMPD2;GNAI3	12155	distal;distal
chr17-29638934-29641893	1.58502e-21	0.228471	0.43	0.318	2.19763e-16	0	chr17-29638934-29641893	CORO6;SSH2	8022	distal;distal
chr10-81708168-81709364	1.61949e-21	0.268216	0.135	0.069	2.24543e-16	0	chr10-81708168-81709364	NRG3	8653	distal
chr11-121572121-121573155	1.78654e-21	0.213354	0.238	0.148	2.47704e-16	0	chr11-121572121-121573155	SORL1	19524	distal
chr11-65487246-65488881	1.91245e-21	0.274305	0.31	0.211	2.65161e-16	0	chr11-65487246-65488881	SCYL1	19585	distal
chr6-41271727-41272494	1.91447e-21	0.193523	0.17	0.093	2.65441e-16	0	chr6-41271727-41272494	TREM1	50156	distal
chr2-8379463-8381082	1.94347e-21	0.257155	0.318	0.219	2.69462e-16	0	chr2-8379463-8381082		1	intergenic
chr10-95861290-95862014	1.94444e-21	0.241085	0.134	0.068	2.69597e-16	0	chr10-95861290-95862014	ENTPD1;RP11-248J23.7	42155	distal;distal
chr11-2898409-2899986	2.04185e-21	0.242401	0.253	0.162	2.83102e-16	0	chr11-2898409-2899986	SLC22A18;SLC22A18AS	39292	promoter;distal
chr1-202295402-202296232	2.18379e-21	0.250535	0.167	0.093	3.02782e-16	0	chr1-202295402-202296232	LGR6;UBE2T	41443	distal;distal
chr22-30314572-30315437	2.22907e-21	0.264036	0.152	0.082	3.09061e-16	0	chr22-30314572-30315437	TBC1D10A	29049	distal
chr1-67674102-67676171	2.23748e-21	0.246965	0.424	0.313	3.10226e-16	0	chr1-67674102-67676171	GADD45A	33637	distal
chr2-19473764-19474671	2.38416e-21	0.205315	0.257	0.162	3.30564e-16	0	chr2-19473764-19474671	OSR1	2343	distal
chr10-95832026-95832953	2.57936e-21	0.247502	0.204	0.123	3.57629e-16	0	chr10-95832026-95832953	ENTPD1;RP11-248J23.7	37184	distal;distal
chr1-53110192-53111189	2.69873e-21	0.244392	0.215	0.131	3.7418e-16	0	chr1-53110192-53111189	SLC1A7	64777	distal
chr9-134692914-134694337	2.71651e-21	0.249868	0.177	0.101	3.76645e-16	0	chr9-134692914-134694337	COL5A1	73898	distal
chr11-72735567-72737422	2.71902e-21	0.192527	0.48	0.358	3.76992e-16	0	chr11-72735567-72737422	ARAP1	4726	distal
chr2-25960618-25961638	2.71998e-21	0.23158	0.217	0.132	3.77126e-16	0	chr2-25960618-25961638	KIF3C	58179	distal
chr9-121151449-121152441	2.98638e-21	0.229454	0.154	0.083	4.14062e-16	0	chr9-121151449-121152441	CNTRL	24745	distal
chr2-24885244-24887672	3.07091e-21	0.204027	0.427	0.308	4.25782e-16	0	chr2-24885244-24887672	ADCY3	64847	distal
chr6-45821921-45822864	3.33354e-21	0.213256	0.197	0.116	4.62196e-16	0	chr6-45821921-45822864	CLIC5	56809	distal
chr9-72987600-72988545	3.44118e-21	0.225047	0.204	0.122	4.77119e-16	0	chr9-72987600-72988545	ALDH1A1	18903	distal
chr3-72099982-72102799	3.5727e-21	0.174355	0.547	0.415	4.95355e-16	0	chr3-72099982-72102799		1	intergenic
chr22-44595482-44596728	3.62561e-21	0.244828	0.258	0.166	5.02691e-16	0	chr22-44595482-44596728	PRR5	30202	distal
chr13-32880950-32881813	3.68194e-21	0.207272	0.114	0.054	5.10501e-16	0	chr13-32880950-32881813	KL	5053	distal
chr17-62892705-62893579	3.86833e-21	0.20507	0.217	0.13	5.36344e-16	0	chr17-62892705-62893579	2021-03-10	32825	distal
chr17-66633033-66633919	3.95028e-21	0.201051	0.197	0.115	5.47706e-16	0	chr17-66633033-66633919	PRKCA	35612	distal
chr10-79247300-79250778	4.01678e-21	0.180691	0.396	0.284	5.56927e-16	0	chr10-79247300-79250778	ZMIZ1	18960	distal
chr8-83139318-83140319	4.15032e-21	0.188982	0.346	0.235	5.75442e-16	0	chr8-83139318-83140319		1	intergenic
chr2-46547319-46548828	4.16079e-21	0.213547	0.359	0.252	5.76894e-16	0	chr2-46547319-46548828	RHOQ	71781	distal
chr22-30649153-30650935	4.16767e-21	0.227363	0.291	0.193	5.77847e-16	0	chr22-30649153-30650935	SLC35E4	47961	distal
chr12-121325706-121328204	4.29392e-21	0.256777	0.257	0.166	5.95352e-16	0	chr12-121325706-121328204	ANAPC5	65048	distal
chr3-56877910-56878724	4.32307e-21	0.249188	0.208	0.126	5.99393e-16	0	chr3-56877910-56878724	ARHGEF3	68089	distal
chr5-125484129-125485765	4.3802e-21	0.254973	0.232	0.145	6.07315e-16	0	chr5-125484129-125485765		1	intergenic
chr8-18957113-18958228	4.54942e-21	0.206615	0.296	0.197	6.30776e-16	0	chr8-18957113-18958228	PSD3	75540	distal
chr1-6058470-6059234	4.6993e-21	0.249864	0.18	0.104	6.51558e-16	0	chr1-6058470-6059234	KCNAB2	47157	distal
chr19-16283052-16284372	5.10091e-21	0.243467	0.296	0.2	7.07241e-16	0	chr19-16283052-16284372	KLF2	21176	distal
chr7-74025033-74030412	5.10789e-21	0.165501	0.605	0.477	7.08209e-16	0	chr7-74025033-74030412	ELN	35612	promoter
chr1-11690317-11693807	5.32685e-21	0.214112	0.321	0.219	7.38567e-16	0	chr1-11690317-11693807	DRAXIN;MAD2L2	39292	promoter;promoter
chr6-45445361-45446507	5.61854e-21	0.201163	0.289	0.192	7.7901e-16	0	chr6-45445361-45446507	RUNX2	59464	distal
chr16-17333910-17334630	5.64478e-21	0.252986	0.126	0.063	7.82648e-16	0	chr16-17333910-17334630	XYLT1	49248	distal
chr20-4160508-4162296	5.67619e-21	0.216462	0.363	0.256	7.87004e-16	0	chr20-4160508-4162296	SMOX	34593	distal
chr2-11696492-11698741	5.92144e-21	0.188398	0.557	0.432	8.21007e-16	0	chr2-11696492-11698741	LPIN1	56364	distal
chr1-92459408-92460722	5.94342e-21	0.198411	0.327	0.222	8.24055e-16	0	chr1-92459408-92460722	GFI1	59775	distal
chr8-102790584-102791745	5.98695e-21	0.222404	0.289	0.192	8.3009e-16	0	chr8-102790584-102791745	AZIN1	81089	distal
chr15-92068048-92070329	5.98752e-21	0.21294	0.305	0.206	8.3017e-16	0	chr15-92068048-92070329	SLCO3A1	35612	distal
chr1-24583947-24584867	6.00076e-21	0.216329	0.223	0.137	8.32005e-16	0	chr1-24583947-24584867	NCMAP	62671	distal
chr17-14604584-14605829	6.17641e-21	0.212513	0.383	0.273	8.5636e-16	0	chr17-14604584-14605829		1	intergenic
chr11-120952094-120953285	6.51384e-21	0.165857	0.377	0.263	9.03144e-16	0	chr11-120952094-120953285	GRIK4;TBCEL	38689	distal;distal
chr12-10672050-10674753	7.71329e-21	0.227517	0.43	0.317	1.06945e-15	0	chr12-10672050-10674753	STYK1	35612	promoter
chr1-94090678-94095164	8.29858e-21	0.153572	0.549	0.418	1.1506e-15	0	chr1-94090678-94095164	ABCA4	61524	distal
chr13-20943064-20946826	8.36044e-21	0.198008	0.518	0.403	1.15917e-15	0	chr13-20943064-20946826	XPO4	21104	distal
chr8-20515421-20516743	9.17436e-21	0.242549	0.296	0.198	1.27203e-15	0	chr8-20515421-20516743		1	intergenic
chr8-48699176-48700249	9.19569e-21	0.233237	0.177	0.101	1.27498e-15	0	chr8-48699176-48700249	EFCAB1	66703	distal
chr22-30262790-30264049	9.19809e-21	0.23205	0.372	0.267	1.27532e-15	0	chr22-30262790-30264049	OSM	54932	distal
chr7-2018272-2020617	9.30982e-21	0.191452	0.575	0.452	1.29081e-15	0	chr7-2018272-2020617	MAD1L1	35612	distal
chr18-8786189-8787337	9.39138e-21	0.200715	0.275	0.178	1.30212e-15	0	chr18-8786189-8787337	MTCL1	13815	distal
chr1-211468406-211469387	9.39462e-21	0.225324	0.319	0.217	1.30256e-15	0	chr1-211468406-211469387	RD3	59960	distal
chr8-65297466-65298693	9.7303e-21	0.206751	0.303	0.202	1.34911e-15	0	chr8-65297466-65298693		1	intergenic
chr17-1107820-1112275	1.01801e-20	0.206744	0.495	0.378	1.41147e-15	0	chr17-1107820-1112275	ABR	35612	promoter
chr3-169657606-169664627	1.02608e-20	0.183992	0.65	0.528	1.42266e-15	0	chr3-169657606-169664627	MECOM	35612	promoter
chr22-45336062-45337850	1.02739e-20	0.223799	0.375	0.268	1.42447e-15	0	chr22-45336062-45337850	FAM118A	61509	distal
chr14-105069792-105071231	1.07112e-20	0.211709	0.228	0.14	1.48511e-15	0	chr14-105069792-105071231	GPR132	22280	distal
chr9-99181332-99182346	1.08265e-20	0.204999	0.205	0.123	1.50109e-15	0	chr9-99181332-99182346	ALG2	68590	distal
chr10-129882802-129884309	1.09019e-20	0.231571	0.265	0.171	1.51154e-15	0	chr10-129882802-129884309	EBF3	83009	distal
chr2-68831459-68832988	1.11382e-20	0.222589	0.217	0.133	1.54431e-15	0	chr2-68831459-68832988	ARHGAP25	51025	distal
chr16-48535869-48537657	1.12107e-20	0.226813	0.338	0.234	1.55436e-15	0	chr16-48535869-48537657	N4BP1	81126	distal
chr1-154403193-154408716	1.14518e-20	0.173267	0.617	0.486	1.58779e-15	0	chr1-154403193-154408716	IL6R	35612	promoter
chr6-22062525-22063796	1.14745e-20	0.171925	0.488	0.362	1.59094e-15	0	chr6-22062525-22063796		1	intergenic
chrX-127399980-127400716	1.16586e-20	0.230872	0.126	0.063	1.61646e-15	0	chrX-127399980-127400716		1	intergenic
chr5-150550010-150550836	1.24873e-20	0.273082	0.145	0.078	1.73136e-15	0	chr5-150550010-150550836	NDST1	70013	distal
chr17-15444679-15445396	1.28338e-20	0.269784	0.146	0.079	1.77941e-15	0	chr17-15444679-15445396	CDRT4;TVP23C-CDRT4	59085	distal;distal
chr1-42551008-42551796	1.34279e-20	0.205917	0.221	0.136	1.86178e-15	0	chr1-42551008-42551796	CCDC30	52881	distal
chr15-75029007-75030561	1.35489e-20	0.204811	0.403	0.291	1.87856e-15	0	chr15-75029007-75030561	PPCDC	82045	distal
chr9-99184013-99185385	1.36338e-20	0.203972	0.381	0.273	1.89033e-15	0	chr9-99184013-99185385	ALG2	67092	distal
chr9-68559576-68561296	1.36468e-20	0.22631	0.316	0.217	1.89214e-15	0	chr9-68559576-68561296	TMEM252	10757	distal
chr20-17821692-17822574	1.38754e-20	0.255268	0.174	0.1	1.92383e-15	0	chr20-17821692-17822574	BANF2	46805	distal
chr11-127275412-127276268	1.48355e-20	0.231946	0.162	0.089	2.05695e-15	0	chr11-127275412-127276268		1	intergenic
chr1-53568299-53569125	1.56018e-20	0.285941	0.191	0.115	2.16319e-15	0	chr1-53568299-53569125	DMRTB1;GLIS1	44421	distal;distal
chr3-19930900-19932318	1.62219e-20	0.191191	0.316	0.215	2.24916e-15	0	chr3-19930900-19932318	EFHB	56028	distal
chr17-74612369-74613348	1.62324e-20	0.256947	0.181	0.106	2.25062e-15	0	chr17-74612369-74613348	CD300E	43427	distal
chr18-5542401-5544405	1.62678e-20	0.237221	0.286	0.191	2.25553e-15	0	chr18-5542401-5544405	EPB41L3	35612	promoter
chr17-74569057-74570400	1.71292e-20	0.242527	0.337	0.237	2.37497e-15	0	chr17-74569057-74570400	CD300LD	58861	distal
chr9-126496963-126501529	1.76011e-20	0.204566	0.495	0.378	2.4404e-15	0	chr9-126496963-126501529	LMX1B;MVB12B	2010	distal;distal
chr3-119637695-119639415	1.90117e-20	0.203389	0.317	0.218	2.63598e-15	0	chr3-119637695-119639415	POPDC2	58394	distal
chr9-82593182-82594218	1.92147e-20	0.202455	0.266	0.171	2.66411e-15	0	chr9-82593182-82594218		1	intergenic
chr14-42929740-42930722	1.92803e-20	0.193675	0.297	0.199	2.67322e-15	0	chr14-42929740-42930722		1	intergenic
chr7-2862823-2864323	1.93175e-20	0.224006	0.305	0.206	2.67836e-15	0	chr7-2862823-2864323	GNA12	10550	distal
chr9-106757368-106758242	2.18007e-20	0.221005	0.231	0.144	3.02267e-15	0	chr9-106757368-106758242	ZNF462	800	distal
chr18-46343398-46344998	2.19837e-20	0.163746	0.368	0.257	3.04804e-15	0	chr18-46343398-46344998	RNF165	86102	distal
chr16-88769480-88771666	2.23062e-20	0.203749	0.519	0.398	3.09276e-15	0	chr16-88769480-88771666	PIEZO1	49131	distal
chr1-220999973-221001207	2.26273e-20	0.247091	0.225	0.14	3.13727e-15	0	chr1-220999973-221001207	HLX	46600	distal
chr10-116847952-116850301	2.28624e-20	0.259716	0.331	0.233	3.16988e-15	0	chr10-116847952-116850301	ENO4;HSPA12A	39292	promoter;promoter
chr10-78742815-78745167	2.45454e-20	0.197333	0.33	0.229	3.40322e-15	0	chr10-78742815-78745167		1	intergenic
chr16-2592740-2594311	2.54954e-20	0.22665	0.338	0.237	3.53494e-15	0	chr16-2592740-2594311	PDPK1	75188	distal
chr3-99505737-99506446	2.6606e-20	0.204692	0.186	0.108	3.68892e-15	0	chr3-99505737-99506446	COL8A1	4717	distal
chr20-50385826-50388410	2.76689e-20	0.227688	0.31	0.212	3.8363e-15	0	chr20-50385826-50388410	PTPN1	3340	distal
chr12-84508137-84509420	2.84814e-20	0.222407	0.241	0.153	3.94895e-15	0	chr12-84508137-84509420		1	intergenic
chr15-31434402-31436732	2.90978e-20	0.164013	0.58	0.455	4.0344e-15	0	chr15-31434402-31436732	KLF13	86722	distal
chr1-150611116-150612378	2.92205e-20	0.19198	0.411	0.301	4.05143e-15	0	chr1-150611116-150612378	ENSA	53698	distal
chr15-93985357-93987511	3.05713e-20	0.200833	0.353	0.246	4.23872e-15	0	chr15-93985357-93987511		1	intergenic
chr1-229229335-229231236	3.10586e-20	0.232305	0.271	0.178	4.30627e-15	0	chr1-229229335-229231236	TMEM78	10448	distal
chr18-518463-519826	3.13642e-20	0.204766	0.369	0.263	4.34865e-15	0	chr18-518463-519826	COLEC12	9786	distal
chr9-135926553-135927521	3.15778e-20	0.228439	0.332	0.23	4.37827e-15	0	chr9-135926553-135927521	CAMSAP1	11330	distal
chr5-127820843-127822308	3.18229e-20	0.229632	0.198	0.12	4.41224e-15	0	chr5-127820843-127822308	CCDC192	46029	distal
chr20-37335693-37337873	3.18884e-20	0.18269	0.348	0.242	4.42132e-15	0	chr20-37335693-37337873	SRC	32529	distal
chr1-172946971-172947682	3.28865e-20	0.249022	0.138	0.073	4.55971e-15	0	chr1-172946971-172947682	TNFSF18	43304	distal
chr17-31051541-31052944	3.29867e-20	0.212008	0.215	0.132	4.57361e-15	0	chr17-31051541-31052944	NF1	21743	distal
chr5-149857209-149858270	3.33273e-20	0.24445	0.236	0.149	4.62083e-15	0	chr5-149857209-149858270	PDE6A;PPARGC1B	42361	distal;distal
chr2-65377395-65378343	3.49985e-20	0.204441	0.194	0.115	4.85255e-15	0	chr2-65377395-65378343	SPRED2	1197	distal
chr2-234444754-234445509	3.54874e-20	0.23652	0.149	0.082	4.92032e-15	0	chr2-234444754-234445509	ARL4C	73891	distal
chr7-73715429-73720195	3.63387e-20	0.171683	0.566	0.444	5.03836e-15	0	chr7-73715429-73720195	STX1A	35612	promoter
chr12-120126338-120127252	3.78153e-20	0.218802	0.145	0.078	5.24309e-15	0	chr12-120126338-120127252	GCN1;RAB35	39203	distal;distal
chr13-41788276-41789245	3.7945e-20	0.256962	0.295	0.201	5.26107e-15	0	chr13-41788276-41789245	VWA8	54266	distal
chr17-7841220-7845454	3.79513e-20	0.171444	0.722	0.606	5.26195e-15	0	chr17-7841220-7845454	KDM6B	47562	distal
chr1-205582093-205583342	3.81897e-20	0.194676	0.228	0.142	5.295e-15	0	chr1-205582093-205583342	MFSD4A	61088	distal
chr17-78329069-78330227	3.84655e-20	0.22819	0.2	0.12	5.33325e-15	0	chr17-78329069-78330227	SOCS3	63866	distal
chr22-46672477-46675418	3.92181e-20	0.171064	0.558	0.432	5.43759e-15	0	chr22-46672477-46675418	GRAMD4	35612	promoter
chr17-64344046-64344825	4.15993e-20	0.251066	0.128	0.066	5.76774e-15	0	chr17-64344046-64344825	PECAM1	71837	distal
chr3-61894772-61895713	4.30193e-20	0.185249	0.213	0.129	5.96463e-15	0	chr3-61894772-61895713	PTPRG	35612	distal
chr20-57671646-57673518	4.32558e-20	0.218552	0.332	0.231	5.99742e-15	0	chr20-57671646-57673518	PMEPA1	55654	distal
chr6-146892168-146893198	4.40922e-20	0.202989	0.213	0.129	6.11339e-15	0	chr6-146892168-146893198		1	intergenic
chr12-113070025-113070733	4.42491e-20	0.22702	0.196	0.117	6.13514e-15	0	chr12-113070025-113070733	DTX1	47119	distal
chr5-150081467-150083620	4.46031e-20	0.176944	0.499	0.377	6.18422e-15	0	chr5-150081467-150083620	CSF1R	62809	distal
chr15-90829571-90831163	4.46503e-20	0.236109	0.297	0.202	6.19076e-15	0	chr15-90829571-90831163	FURIN	20060	distal
chr17-78882356-78884595	4.5711e-20	0.227213	0.341	0.242	6.33783e-15	0	chr17-78882356-78884595	TIMP2	32394	distal
chr22-46748532-46750206	4.61423e-20	0.205998	0.365	0.26	6.39764e-15	0	chr22-46748532-46750206	CERK	446	distal
chr18-32256864-32259649	4.65791e-20	0.172641	0.341	0.234	6.45819e-15	0	chr18-32256864-32259649	MEP1B	79375	distal
chr10-124035413-124036664	4.91406e-20	0.207308	0.368	0.263	6.81334e-15	0	chr10-124035413-124036664	CHST15	75650	distal
chr9-127835542-127836682	4.96437e-20	0.245818	0.239	0.154	6.88309e-15	0	chr9-127835542-127836682	ENG	43619	distal
chr12-105500274-105501266	5.01878e-20	0.208703	0.168	0.095	6.95854e-15	0	chr12-105500274-105501266	C12orf75	53965	distal
chr1-151847967-151849312	5.05633e-20	0.278476	0.211	0.131	7.01061e-15	0	chr1-151847967-151849312	THEM5	70903	distal
chr4-165600727-165601779	5.13787e-20	0.200726	0.193	0.114	7.12366e-15	0	chr4-165600727-165601779		1	intergenic
chr6-13302414-13304345	5.22369e-20	0.15164	0.399	0.283	7.24265e-15	0	chr6-13302414-13304345	TBC1D7	60335	distal
chr3-58471062-58472045	5.28435e-20	0.189418	0.23	0.143	7.32675e-15	0	chr3-58471062-58472045	KCTD6	11967	distal
chr6-5670998-5673165	5.31425e-20	0.244198	0.265	0.176	7.3682e-15	0	chr6-5670998-5673165	FARS2	35612	distal
chr7-32075032-32076060	5.42288e-20	0.268542	0.188	0.112	7.51883e-15	0	chr7-32075032-32076060	PDE1C	19488	distal
chr8-50055557-50057404	5.431e-20	0.199717	0.346	0.242	7.53008e-15	0	chr8-50055557-50057404	SNTG1	1095	distal
chr9-8719561-8720619	5.60364e-20	0.211446	0.275	0.183	7.76944e-15	0	chr9-8719561-8720619	PTPRD	48672	distal
chr9-123687065-123687968	5.74791e-20	0.254685	0.167	0.096	7.96948e-15	0	chr9-123687065-123687968	DENND1A	453	distal
chr21-37357592-37359143	6.09317e-20	0.22588	0.399	0.292	8.44818e-15	0	chr21-37357592-37359143	DYRK1A	28957	distal
chr8-124246783-124248019	6.28945e-20	0.2394	0.2	0.121	8.72032e-15	0	chr8-124246783-124248019	TMEM65	47346	distal
chr8-20825606-20826615	6.33201e-20	0.23725	0.231	0.146	8.77934e-15	0	chr8-20825606-20826615		1	intergenic
chr3-38438227-38439174	6.36858e-20	0.22594	0.171	0.098	8.83003e-15	0	chr3-38438227-38439174	ACVR2B	6476	distal
chr10-103469984-103472533	6.39884e-20	0.169701	0.527	0.404	8.87199e-15	0	chr10-103469984-103472533	CALHM3	79451	distal
chr9-34986258-34987204	6.4741e-20	0.227051	0.23	0.145	8.97634e-15	0	chr9-34986258-34987204	DNAJB5	14335	distal
chr9-136881565-136883111	6.49074e-20	0.224219	0.336	0.236	8.99941e-15	0	chr9-136881565-136883111	TRAF2	18712	distal
chr2-60413104-60414492	6.55746e-20	0.199031	0.352	0.248	9.09192e-15	0	chr2-60413104-60414492	BCL11A	49287	distal
chr18-45083978-45085138	6.71244e-20	0.273638	0.151	0.084	9.30679e-15	0	chr18-45083978-45085138	SLC14A2	4187	distal
chr19-51245476-51246793	6.88609e-20	0.226303	0.359	0.256	9.54756e-15	0	chr19-51245476-51246793	SIGLECL1	1462	distal
chr3-186518834-186519872	7.0452e-20	0.198254	0.373	0.267	9.76817e-15	0	chr3-186518834-186519872	CRYGS	60654	distal
chr17-19448375-19449336	7.2887e-20	0.233395	0.187	0.111	1.01058e-14	0	chr17-19448375-19449336	RNF112	67817	distal
chr6-130602002-130603182	7.38939e-20	0.232295	0.224	0.141	1.02454e-14	0	chr6-130602002-130603182	TMEM200A	53364	distal
chr11-87350909-87354526	8.01162e-20	0.156829	0.572	0.447	1.11081e-14	0	chr11-87350909-87354526		1	intergenic
chr2-226649869-226650662	8.03902e-20	0.230822	0.145	0.079	1.11461e-14	0	chr2-226649869-226650662	IRS1	51242	distal
chr11-124896707-124899272	8.30409e-20	0.250544	0.263	0.173	1.15136e-14	0	chr11-124896707-124899272	ROBO4	35612	promoter
chr17-77127563-77128542	8.37945e-20	0.204731	0.303	0.206	1.16181e-14	0	chr17-77127563-77128542	SEC14L1	3649	distal
chr16-87895423-87896808	8.41166e-20	0.192556	0.357	0.25	1.16628e-14	0	chr16-87895423-87896808	CA5A;SLC7A5	37099	distal;distal
chr6-33131939-33132713	8.77182e-20	0.237489	0.187	0.111	1.21621e-14	0	chr6-33131939-33132713	HLA-DPA1	24803	distal
chr9-134887515-134888448	8.85217e-20	0.235419	0.21	0.129	1.22735e-14	0	chr9-134887515-134888448	FCN2	79444	distal
chr5-146722118-146722991	8.94234e-20	0.228718	0.191	0.114	1.23986e-14	0	chr5-146722118-146722991	PPP2R2B	52155	distal
chr7-141053440-141054267	9.15931e-20	0.246477	0.185	0.11	1.26994e-14	0	chr7-141053440-141054267	TMEM178B	11897	distal
chr13-22114323-22115485	9.29111e-20	0.189189	0.388	0.278	1.28821e-14	0	chr13-22114323-22115485		1	intergenic
chr14-97458419-97459598	9.37085e-20	0.264884	0.243	0.159	1.29927e-14	0	chr14-97458419-97459598		1	intergenic
chr6-31792731-31793417	9.50453e-20	0.257402	0.133	0.07	1.3178e-14	0	chr6-31792731-31793417	VARS	61146	distal
chr9-131731610-131734823	9.85177e-20	0.174646	0.572	0.449	1.36595e-14	0	chr9-131731610-131734823	RAPGEF1	62262	distal
chr10-49189853-49191185	9.99553e-20	0.20212	0.266	0.175	1.38588e-14	0	chr10-49189853-49191185	C10orf128	6325	distal
chr19-14374913-14376366	1.01448e-19	0.195124	0.423	0.314	1.40657e-14	0	chr19-14374913-14376366	ADGRE5	23770	distal
chr17-77083393-77087089	1.02031e-19	0.183466	0.434	0.32	1.41466e-14	0	chr17-77083393-77087089	SEC14L1	8664	distal
chr6-31585583-31588600	1.05098e-19	0.180375	0.535	0.416	1.45719e-14	0	chr6-31585583-31588600	LST1	35612	promoter
chr13-106372151-106374817	1.11184e-19	0.172818	0.307	0.209	1.54157e-14	0	chr13-106372151-106374817	EFNB2	52769	distal
chr20-64081969-64085275	1.14289e-19	0.203701	0.411	0.301	1.58461e-14	0	chr20-64081969-64085275	LKAAEAR1;OPRL1	39292	promoter;promoter
chr8-133967328-133968139	1.16234e-19	0.206423	0.156	0.087	1.61159e-14	0	chr8-133967328-133968139		1	intergenic
chr13-51364301-51365051	1.16691e-19	0.249601	0.185	0.11	1.61793e-14	0	chr13-51364301-51365051	INTS6;SERPINE3	57738	distal;distal
chr20-46509367-46510185	1.1673e-19	0.209873	0.176	0.102	1.61847e-14	0	chr20-46509367-46510185	ZNF334	35612	promoter
chr16-4944532-4945863	1.25166e-19	0.241058	0.215	0.133	1.73543e-14	0	chr16-4944532-4945863	PPL	30677	distal
chr2-85784849-85786048	1.28383e-19	0.195382	0.347	0.243	1.78004e-14	0	chr2-85784849-85786048	ATOH8	64505	distal
chr4-2713600-2714878	1.29791e-19	0.227436	0.225	0.142	1.79956e-14	0	chr4-2713600-2714878	FAM193A;TNIP2	41298	distal;distal
chr4-56653235-56658804	1.30626e-19	0.181684	0.493	0.375	1.81113e-14	0	chr4-56653235-56658804	HOPX	35612	promoter
chr20-17650096-17651442	1.33063e-19	0.195145	0.317	0.216	1.84492e-14	0	chr20-17650096-17651442	RRBP1	84495	distal
chr22-26239273-26240200	1.33922e-19	0.246279	0.181	0.107	1.85683e-14	0	chr22-26239273-26240200	SEZ6L	25070	distal
chr12-91876821-91877706	1.39153e-19	0.199104	0.251	0.161	1.92936e-14	0	chr12-91876821-91877706		1	intergenic
chr4-1055480-1056540	1.40708e-19	0.220148	0.323	0.227	1.95091e-14	0	chr4-1055480-1056540	FGFRL1	70532	distal
chr1-115061408-115063757	1.40772e-19	0.181717	0.489	0.372	1.9518e-14	0	chr1-115061408-115063757	TSPAN2	61359	distal
chr1-37476732-37478113	1.41994e-19	0.247205	0.226	0.144	1.96875e-14	0	chr1-37476732-37478113	ZC3H12A	58808	distal
chr6-129490118-129491675	1.44942e-19	0.194184	0.347	0.244	2.00962e-14	0	chr6-129490118-129491675	LAMA2	35612	distal
chr20-31522025-31524303	1.48537e-19	0.211705	0.277	0.184	2.05946e-14	0	chr20-31522025-31524303	HM13	81980	distal
chr4-168421320-168422466	1.55906e-19	0.181084	0.357	0.253	2.16163e-14	0	chr4-168421320-168422466	DDX60L	76461	distal
chr5-137604445-137605835	1.59013e-19	0.236427	0.188	0.112	2.20471e-14	0	chr5-137604445-137605835	KLHL3	42749	distal
chr8-80246456-80247970	1.73716e-19	0.266115	0.194	0.118	2.40857e-14	0	chr8-80246456-80247970	TPD52	30844	distal
chr1-34683881-34684870	1.73973e-19	0.204831	0.246	0.158	2.41213e-14	0	chr1-34683881-34684870	GJB5	29842	distal
chr14-99262157-99263183	1.77995e-19	0.259219	0.115	0.057	2.4679e-14	0	chr14-99262157-99263183	BCL11B	83250	distal
chr4-8261598-8262810	1.78995e-19	0.232836	0.265	0.175	2.48177e-14	0	chr4-8261598-8262810	HTRA3	29682	distal
chr6-64955075-64956120	1.81854e-19	0.216897	0.24	0.153	2.5214e-14	0	chr6-64955075-64956120	EYS	35612	distal
chr11-116563357-116564294	1.82458e-19	0.26737	0.188	0.113	2.52979e-14	0	chr11-116563357-116564294		1	intergenic
chr5-170571867-170573001	1.85758e-19	0.235404	0.178	0.105	2.57553e-14	0	chr5-170571867-170573001	KCNIP1	79526	distal
chr17-7130491-7133999	1.94619e-19	0.197739	0.363	0.26	2.69839e-14	0	chr17-7130491-7133999	ASGR2	7617	distal
chr6-170504271-170505323	1.95346e-19	0.267755	0.174	0.101	2.70847e-14	0	chr6-170504271-170505323	PSMB1	72651	distal
chr15-81182135-81184688	1.98183e-19	0.205745	0.299	0.203	2.74781e-14	0	chr15-81182135-81184688	IL16	3339	distal
chr4-8277982-8280513	1.98975e-19	0.196325	0.198	0.12	2.75879e-14	0	chr4-8277982-8280513	HTRA3	83674	distal
chr1-169341949-169342589	2.01923e-19	0.265434	0.131	0.07	2.79966e-14	0	chr1-169341949-169342589	NME7	61144	distal
chr2-222404188-222405081	2.12159e-19	0.249777	0.198	0.121	2.94158e-14	0	chr2-222404188-222405081	SGPP2	11418	distal
chr15-75104524-75105580	2.25647e-19	0.224902	0.297	0.202	3.1286e-14	0	chr15-75104524-75105580	PPCDC	77558	distal
chr6-84587820-84589177	2.35091e-19	0.200606	0.278	0.185	3.25953e-14	0	chr6-84587820-84589177	TBX18	54596	distal
chr10-114413027-114413925	2.39741e-19	0.207514	0.186	0.11	3.32401e-14	0	chr10-114413027-114413925	AFAP1L2	32517	distal
chr1-15112000-15112880	2.44024e-19	0.23524	0.209	0.129	3.38339e-14	0	chr1-15112000-15112880	KAZN;TMEM51	37737	distal;distal
chr4-89243280-89244128	2.47505e-19	0.219849	0.148	0.081	3.43166e-14	0	chr4-89243280-89244128	GPRIN3	80552	distal
chr16-31880063-31881092	2.49702e-19	0.225323	0.243	0.157	3.46211e-14	0	chr16-31880063-31881092	ZNF267	78009	distal
chr10-99609954-99612855	2.50302e-19	0.225528	0.241	0.157	3.47044e-14	0	chr10-99609954-99612855	SLC25A28	81828	distal
chr5-109999885-110001288	2.55561e-19	0.174972	0.232	0.146	3.54335e-14	0	chr5-109999885-110001288		1	intergenic
chr1-15075617-15076460	2.65446e-19	0.174599	0.196	0.117	3.68041e-14	0	chr1-15075617-15076460	KAZN;TMEM51	38819	distal;distal
chr2-43059079-43060107	2.65475e-19	0.231537	0.305	0.212	3.68082e-14	0	chr2-43059079-43060107	ZFP36L2	53590	distal
chr1-89125031-89127751	2.67087e-19	0.178186	0.393	0.284	3.70316e-14	0	chr1-89125031-89127751	GBP2	35612	promoter
chr17-44137800-44138721	2.78173e-19	0.219217	0.251	0.163	3.85687e-14	0	chr17-44137800-44138721	C17orf53	17800	distal
chr19-42201280-42202651	2.80703e-19	0.209082	0.324	0.225	3.89195e-14	0	chr19-42201280-42202651	DEDD2	51396	distal
chr22-19955148-19956258	2.83697e-19	0.185297	0.256	0.165	3.93347e-14	0	chr22-19955148-19956258	COMT	67452	distal
chr4-158589935-158591468	2.88185e-19	0.224797	0.254	0.167	3.99569e-14	0	chr4-158589935-158591468	RXFP1	79720	distal
chr8-20953285-20954489	2.88288e-19	0.200259	0.129	0.067	3.99712e-14	0	chr8-20953285-20954489		1	intergenic
chr15-98503487-98504752	2.9101e-19	0.195787	0.328	0.227	4.03485e-14	0	chr15-98503487-98504752	FAM169B	9640	distal
chr11-117743068-117745242	2.92738e-19	0.227392	0.211	0.131	4.05882e-14	0	chr11-117743068-117745242	DSCAML1	74171	distal
chr17-1607041-1608190	2.94372e-19	0.22338	0.204	0.125	4.08147e-14	0	chr17-1607041-1608190	SLC43A2	11552	distal
chr2-174059048-174060326	3.00511e-19	0.201108	0.42	0.308	4.16659e-14	0	chr2-174059048-174060326	SP3	34443	distal
chr2-230134273-230135561	3.01521e-19	0.165153	0.394	0.283	4.18059e-14	0	chr2-230134273-230135561	SLC16A14	28669	distal
chr16-819227-820185	3.03181e-19	0.247055	0.21	0.131	4.20361e-14	0	chr16-819227-820185	PRR25	49506	distal
chr5-36657323-36658354	3.14912e-19	0.19399	0.329	0.228	4.36625e-14	0	chr5-36657323-36658354	SLC1A3	73042	distal
chr5-172700321-172702363	3.34614e-19	0.203405	0.266	0.176	4.63942e-14	0	chr5-172700321-172702363	NEURL1B	76808	distal
chr2-102032910-102034949	3.4079e-19	0.204508	0.317	0.217	4.72505e-14	0	chr2-102032910-102034949	IL1R2	60515	distal
chr3-41116929-41118841	3.42888e-19	0.194719	0.373	0.271	4.75415e-14	0	chr3-41116929-41118841	CTNNB1	31112	distal
chr16-57815966-57817171	3.43455e-19	0.175908	0.372	0.263	4.762e-14	0	chr16-57815966-57817171	KIFC3	4399	distal
chr18-38690236-38691150	3.44007e-19	0.241901	0.167	0.097	4.76966e-14	0	chr18-38690236-38691150		1	intergenic
chr10-80528051-80531190	3.48275e-19	0.177332	0.374	0.266	4.82883e-14	0	chr10-80528051-80531190	SH2D4B;TSPAN14	29116	distal;distal
chr19-50328141-50329917	3.64221e-19	0.233061	0.378	0.278	5.04992e-14	0	chr19-50328141-50329917	KCNC3	35612	promoter
chr19-11323639-11325342	3.79665e-19	0.185908	0.425	0.315	5.26406e-14	0	chr19-11323639-11325342	RAB3D;TSPAN16	50389	distal;distal
chr4-2688801-2690551	3.81448e-19	0.187374	0.412	0.303	5.28878e-14	0	chr4-2688801-2690551	FAM193A	78245	distal
chr19-11203312-11206331	3.82118e-19	0.186541	0.403	0.295	5.29806e-14	0	chr19-11203312-11206331	DOCK6;KANK2	38384	distal;distal
chr5-148750335-148751397	3.87283e-19	0.289289	0.183	0.111	5.36969e-14	0	chr5-148750335-148751397	ADRB2	30649	distal
chr11-77151282-77153255	3.91451e-19	0.154853	0.411	0.295	5.42747e-14	0	chr11-77151282-77153255	MYO7A	59602	distal
chr1-157465907-157466624	3.93454e-19	0.198311	0.103	0.05	5.45524e-14	0	chr1-157465907-157466624	FCRL5	84621	distal
chr1-5551284-5552123	4.03777e-19	0.239261	0.197	0.12	5.59837e-14	0	chr1-5551284-5552123		1	intergenic
chr3-72768808-72769686	4.25815e-19	0.215696	0.163	0.093	5.90392e-14	0	chr3-72768808-72769686	SHQ1	82265	distal
chr2-44090264-44091248	4.29124e-19	0.190294	0.286	0.193	5.9498e-14	0	chr2-44090264-44091248	PPM1B	31466	distal
chr3-112097131-112097902	4.3229e-19	0.249035	0.159	0.091	5.99371e-14	0	chr3-112097131-112097902	C3orf52	44230	distal
chr7-603697-605337	4.48256e-19	0.201438	0.453	0.342	6.21507e-14	0	chr7-603697-605337	PDGFA;PRKAR1B	32803	distal;distal
chr8-143190867-143192174	4.55778e-19	0.208194	0.271	0.181	6.31936e-14	0	chr8-143190867-143192174	GPIHBP1	12521	distal
chr1-114340840-114343158	4.62312e-19	0.199488	0.378	0.274	6.40996e-14	0	chr1-114340840-114343158	TRIM33	53780	distal
chr2-79992735-79994514	4.70173e-19	0.197899	0.212	0.131	6.51894e-14	0	chr2-79992735-79994514	CTNNA2	35612	distal
chr4-40992376-40993633	4.87092e-19	0.175467	0.359	0.256	6.75353e-14	0	chr4-40992376-40993633	APBB2	5131	distal
chr6-88535120-88537055	4.92003e-19	0.265556	0.237	0.155	6.82162e-14	0	chr6-88535120-88537055		1	intergenic
chr9-116449785-116451295	5.08379e-19	0.231353	0.167	0.097	7.04868e-14	0	chr9-116449785-116451295	ASTN2	35612	distal
chr3-66480435-66482404	5.08696e-19	0.219974	0.266	0.178	7.05307e-14	0	chr3-66480435-66482404	LRIG1	55910	distal
chr19-53823730-53824850	5.14519e-19	0.196547	0.241	0.155	7.13381e-14	0	chr19-53823730-53824850	NLRP12	35612	promoter
chr2-152586002-152586949	5.21548e-19	0.219125	0.141	0.077	7.23127e-14	0	chr2-152586002-152586949	FMNL2	18130	distal
chr1-2845612-2846412	5.23932e-19	0.257089	0.179	0.107	7.26431e-14	0	chr1-2845612-2846412	TTC34	22411	distal
chr10-29658782-29659923	5.26495e-19	0.157743	0.294	0.196	7.29985e-14	0	chr10-29658782-29659923	SVIL	14041	distal
chr17-78591999-78593087	5.34132e-19	0.203488	0.332	0.232	7.40575e-14	0	chr17-78591999-78593087	DNAH17	6398	distal
chr2-96485439-96487048	5.37955e-19	0.18982	0.398	0.29	7.45874e-14	0	chr2-96485439-96487048	NEURL3	55638	distal
chr8-627896-631568	5.39636e-19	0.189531	0.363	0.258	7.48206e-14	0	chr8-627896-631568	ERICH1;TDRP	38956	distal;distal
chr4-159205417-159207359	5.5301e-19	0.183073	0.253	0.166	7.66748e-14	0	chr4-159205417-159207359	RAPGEF2	18543	distal
chr8-143856017-143857022	5.88947e-19	0.22425	0.256	0.17	8.16575e-14	0	chr8-143856017-143857022	NRBP2	6900	distal
chr3-129576230-129579255	5.93021e-19	0.144515	0.615	0.498	8.22224e-14	0	chr3-129576230-129579255	PLXND1	11035	distal
chr22-22928345-22929617	6.00894e-19	0.166368	0.362	0.254	8.33139e-14	0	chr22-22928345-22929617	IGLC7	76284	distal
chr15-69760311-69761584	6.14652e-19	0.204584	0.294	0.199	8.52215e-14	0	chr15-69760311-69761584		1	intergenic
chr19-35037833-35041768	6.40816e-19	0.201869	0.496	0.38	8.88492e-14	0	chr19-35037833-35041768	HPN;SCN1B	39292	promoter;distal
chr2-215900116-215901540	6.57216e-19	0.19395	0.22	0.138	9.1123e-14	0	chr2-215900116-215901540	MREG	45027	distal
chr20-62958771-62960297	7.20335e-19	0.230186	0.339	0.242	9.98744e-14	0	chr20-62958771-62960297	SLC17A9	77348	distal
chr1-84779582-84780699	7.31078e-19	0.181374	0.274	0.181	1.01364e-13	0	chr1-84779582-84780699	LPAR3	84533	distal
chr1-114113382-114114952	7.34472e-19	0.236101	0.274	0.185	1.01835e-13	0	chr1-114113382-114114952	SYT6	67955	distal
chr17-68234752-68235886	7.35858e-19	0.225369	0.189	0.114	1.02027e-13	0	chr17-68234752-68235886	AMZ2	2593	distal
chr7-101235050-101239618	7.44163e-19	0.198096	0.419	0.313	1.03178e-13	0	chr7-101235050-101239618	CLDN15;FIS1	39292	promoter;distal
chr3-72306834-72312694	7.60515e-19	0.149958	0.619	0.493	1.05445e-13	0	chr3-72306834-72312694	RYBP	48868	distal
chr19-33819482-33821470	7.82765e-19	0.20573	0.484	0.373	1.0853e-13	0	chr19-33819482-33821470	KCTD15	58341	distal
chr12-52013737-52017669	7.83504e-19	0.337052	0.184	0.113	1.08633e-13	0	chr12-52013737-52017669	GRASP	65209	distal
chr22-49965282-49969494	7.94558e-19	0.200479	0.337	0.236	1.10166e-13	0	chr22-49965282-49969494	PIM3	72522	distal
chr16-15672098-15673781	8.26748e-19	0.197616	0.453	0.343	1.14629e-13	0	chr16-15672098-15673781	NDE1	58853	distal
chr14-69543406-69544266	8.41103e-19	0.2044	0.184	0.11	1.16619e-13	0	chr14-69543406-69544266	CCDC177	64284	distal
chr20-32685419-32686591	8.41611e-19	0.224561	0.247	0.161	1.16689e-13	0	chr20-32685419-32686591	C20orf203;RP11-503P21.4	2284	distal;distal
chr7-138704940-138705798	8.47161e-19	0.270132	0.165	0.097	1.17459e-13	0	chr7-138704940-138705798	SVOPL	19462	distal
chr12-108907706-108908677	8.47237e-19	0.17279	0.291	0.196	1.17469e-13	0	chr12-108907706-108908677	DAO;SVOP	62574	distal;distal
chr19-13849105-13851861	8.51355e-19	0.198039	0.399	0.295	1.1804e-13	0	chr19-13849105-13851861	NANOS3	14813	distal
chr15-25795389-25796494	8.78414e-19	0.184775	0.256	0.167	1.21792e-13	0	chr15-25795389-25796494	ATP10A	79339	distal
chr6-156422826-156424583	8.88885e-19	0.243809	0.276	0.188	1.23244e-13	0	chr6-156422826-156424583		1	intergenic
chr7-20219275-20221619	8.98874e-19	0.141017	0.692	0.565	1.24629e-13	0	chr7-20219275-20221619	MACC1	10764	distal
chr16-66872659-66874855	9.26344e-19	0.182311	0.472	0.357	1.28438e-13	0	chr16-66872659-66874855	PDP2	25891	distal
chr16-55444140-55445264	9.39548e-19	0.254228	0.135	0.073	1.30268e-13	0	chr16-55444140-55445264	MMP2	18560	distal
chr1-54095417-54097302	9.56597e-19	0.228709	0.262	0.176	1.32632e-13	0	chr1-54095417-54097302	TCEANC2	29775	distal
chr1-223611637-223612604	9.73283e-19	0.238799	0.209	0.131	1.34946e-13	0	chr1-223611637-223612604	CAPN8	74641	distal
chr15-70486198-70488476	9.7392e-19	0.171848	0.439	0.323	1.35034e-13	0	chr15-70486198-70488476		1	intergenic
chr8-485469-487337	9.91705e-19	0.149407	0.439	0.321	1.375e-13	0	chr8-485469-487337	TDRP	76282	distal
chr12-112977904-112979697	1.00259e-18	0.193976	0.398	0.294	1.3901e-13	0	chr12-112977904-112979697	OAS2	35612	promoter
chr1-155165991-155168457	1.00416e-18	0.189789	0.524	0.407	1.39226e-13	0	chr1-155165991-155168457	KRTCAP2	72960	distal
chr17-63665240-63666328	1.03556e-18	0.192592	0.236	0.151	1.43581e-13	0	chr17-63665240-63666328	LIMD2;MAP3K3	65587	distal;distal
chr6-156154331-156155576	1.03671e-18	0.234091	0.245	0.16	1.4374e-13	0	chr6-156154331-156155576		1	intergenic
chr3-16515670-16517277	1.05818e-18	0.207199	0.265	0.177	1.46717e-13	0	chr3-16515670-16517277	RFTN1	11621	distal
chr8-100830379-100831159	1.06217e-18	0.198725	0.155	0.087	1.4727e-13	0	chr8-100830379-100831159	YWHAZ	43425	distal
chr3-31962536-31963433	1.06757e-18	0.191537	0.165	0.095	1.48019e-13	0	chr3-31962536-31963433	OSBPL10	55140	distal
chr1-239814140-239814922	1.08533e-18	0.21802	0.13	0.069	1.5048e-13	0	chr1-239814140-239814922	CHRM3	55522	distal
chr7-41794963-41795856	1.09512e-18	0.221001	0.108	0.053	1.51839e-13	0	chr7-41794963-41795856	INHBA	33683	distal
chr8-49064817-49066288	1.12607e-18	0.225306	0.32	0.224	1.56129e-13	0	chr8-49064817-49066288	C8orf22	27430	distal
chr19-3067735-3068745	1.12654e-18	0.232108	0.231	0.15	1.56195e-13	0	chr19-3067735-3068745	AES	23256	distal
chr19-17107671-17108578	1.13156e-18	0.225629	0.149	0.083	1.56891e-13	0	chr19-17107671-17108578	MYO9B	77181	distal
chr17-17402947-17404866	1.14884e-18	0.150151	0.548	0.423	1.59287e-13	0	chr17-17402947-17404866	MED9	30268	distal
chr8-109099376-109100416	1.15206e-18	0.193192	0.284	0.191	1.59733e-13	0	chr8-109099376-109100416	TRHR	46421	distal
chr9-70053479-70054741	1.16003e-18	0.217136	0.216	0.137	1.60838e-13	0	chr9-70053479-70054741	MAMDC2	87705	distal
chr20-31835385-31836790	1.20633e-18	0.18092	0.359	0.257	1.67258e-13	0	chr20-31835385-31836790	FOXS1	85271	distal
chr17-80856307-80857313	1.23289e-18	0.202936	0.223	0.141	1.70941e-13	0	chr17-80856307-80857313	CHMP6;RPTOR	5043	distal;distal
chr8-22715021-22716925	1.24928e-18	0.163648	0.45	0.338	1.73213e-13	0	chr8-22715021-22716925	EGR3;PEBP4	12916	distal;distal
chr5-134502880-134504232	1.31536e-18	0.191478	0.304	0.209	1.82374e-13	0	chr5-134502880-134504232	JADE2	12739	distal
chr10-4450688-4451975	1.32121e-18	0.192443	0.321	0.224	1.83186e-13	0	chr10-4450688-4451975		1	intergenic
chr1-18923348-18924855	1.34157e-18	0.171432	0.345	0.244	1.86008e-13	0	chr1-18923348-18924855	IFFO2;RP13-279N23.2	36884	distal;distal
chr7-112103116-112103754	1.365e-18	0.256329	0.148	0.084	1.89257e-13	0	chr7-112103116-112103754	DOCK4	35425	distal
chr8-143112409-143113386	1.36952e-18	0.220284	0.19	0.116	1.89884e-13	0	chr8-143112409-143113386	RP11-520P18.5	65094	distal
chr4-73603306-73604568	1.40145e-18	0.215991	0.239	0.157	1.94311e-13	0	chr4-73603306-73604568	RASSF6	52519	distal
chr11-68327969-68329112	1.48911e-18	0.22201	0.26	0.174	2.06465e-13	0	chr11-68327969-68329112	LRP5	51875	distal
chr10-78247852-78250901	1.50098e-18	0.181221	0.376	0.27	2.08111e-13	0	chr10-78247852-78250901		1	intergenic
chr16-57529433-57531217	1.52412e-18	0.197245	0.326	0.23	2.11319e-13	0	chr16-57529433-57531217	CCDC102A	74907	distal
chr2-149068643-149070260	1.52792e-18	0.166156	0.442	0.327	2.11846e-13	0	chr2-149068643-149070260	LYPD6B	30382	distal
chr10-113169758-113170794	1.5495e-18	0.192408	0.303	0.21	2.14839e-13	0	chr10-113169758-113170794		1	intergenic
chr1-17431254-17432740	1.5569e-18	0.170423	0.389	0.279	2.15865e-13	0	chr1-17431254-17432740	RCC2	76522	distal
chr9-16521737-16522641	1.57714e-18	0.228896	0.158	0.091	2.1867e-13	0	chr9-16521737-16522641	BNC2	55587	distal
chr5-150208814-150211936	1.57951e-18	0.202024	0.332	0.234	2.18999e-13	0	chr5-150208814-150211936	SLC6A7	56155	distal
chr15-64872776-64873666	1.59696e-18	0.213841	0.2	0.123	2.21419e-13	0	chr15-64872776-64873666	AC069368.3	64432	distal
chr10-31586408-31587682	1.62598e-18	0.188205	0.335	0.235	2.25442e-13	0	chr10-31586408-31587682		1	intergenic
chr9-34690790-34692062	1.62972e-18	0.214855	0.244	0.16	2.2596e-13	0	chr9-34690790-34692062	CCL19	35612	promoter
chr22-44658283-44659321	1.64271e-18	0.25345	0.115	0.059	2.27761e-13	0	chr22-44658283-44659321	PRR5	34233	distal
chr3-98778060-98780118	1.6652e-18	0.177015	0.315	0.217	2.3088e-13	0	chr3-98778060-98780118	ST3GAL6	51003	distal
chr1-111615680-111617157	1.71367e-18	0.178134	0.286	0.194	2.376e-13	0	chr1-111615680-111617157	RAP1A	15245	distal
chr11-120956772-120957807	1.75614e-18	0.208461	0.21	0.129	2.43489e-13	0	chr11-120956772-120957807	GRIK4;TBCEL	38587	distal;distal
chr21-46368534-46370534	1.80859e-18	0.20688	0.352	0.252	2.50761e-13	0	chr21-46368534-46370534	PCNT	71151	distal
chr14-103121041-103124609	1.84719e-18	0.155084	0.457	0.341	2.56113e-13	0	chr14-103121041-103124609	TNFAIP2	35612	promoter
chr7-94529762-94530791	1.91725e-18	0.192357	0.215	0.136	2.65827e-13	0	chr7-94529762-94530791	CASD1	57561	distal
chr15-37824621-37825581	1.95165e-18	0.166505	0.27	0.178	2.70597e-13	0	chr15-37824621-37825581	TMCO5A	1435	distal
chr2-191377079-191377729	1.96743e-18	0.180386	0.116	0.059	2.72784e-13	0	chr2-191377079-191377729	MYO1B	42641	distal
chrX-143632532-143636361	1.98199e-18	0.213632	0.282	0.192	2.74803e-13	0	chrX-143632532-143636361	SLITRK4	35612	promoter
chr22-38171720-38173662	1.9876e-18	0.191587	0.346	0.247	2.75581e-13	0	chr22-38171720-38173662	PLA2G6	83375	distal
chr9-97518371-97519715	2.06139e-18	0.232331	0.22	0.142	2.85812e-13	0	chr9-97518371-97519715	TMOD1	53693	distal
chr11-14713516-14714545	2.09701e-18	0.238269	0.19	0.116	2.90751e-13	0	chr11-14713516-14714545	PDE3B	80251	distal
chr3-4750196-4753063	2.17682e-18	0.194769	0.386	0.284	3.01816e-13	0	chr3-4750196-4753063	ITPR1	35612	distal
chr14-101730997-101731857	2.19522e-18	0.208638	0.188	0.113	3.04368e-13	0	chr14-101730997-101731857	PPP2R5C	16960	distal
chr12-111170293-111171188	2.1954e-18	0.205297	0.226	0.144	3.04393e-13	0	chr12-111170293-111171188	CUX2	49252	distal
chr4-4943564-4944680	2.20438e-18	0.173781	0.399	0.291	3.05637e-13	0	chr4-4943564-4944680	CYTL1	81755	distal
chr17-35022459-35023435	2.21833e-18	0.208588	0.243	0.159	3.07571e-13	0	chr17-35022459-35023435	RAD51L3-RFFL;RFFL	40372	distal;distal
chr14-101534865-101536167	2.23306e-18	0.200608	0.258	0.172	3.09614e-13	0	chr14-101534865-101536167	DIO3	14722	distal
chr14-76925887-76927446	2.23533e-18	0.204287	0.322	0.227	3.09929e-13	0	chr14-76925887-76927446	LRRC74A	87820	distal
chr9-128060851-128061914	2.28875e-18	0.236009	0.185	0.112	3.17335e-13	0	chr9-128060851-128061914	NAIF1	74991	distal
chr9-134765794-134767197	2.321e-18	0.23176	0.193	0.119	3.21807e-13	0	chr9-134765794-134767197	COL5A1;FCN2	35801	distal;distal
chr22-24133102-24134791	2.33177e-18	0.179731	0.374	0.269	3.23299e-13	0	chr22-24133102-24134791	CABIN1	12539	distal
chr3-40971030-40972345	2.34422e-18	0.22379	0.253	0.168	3.25026e-13	0	chr3-40971030-40972345		1	intergenic
chr22-46660330-46661509	2.36174e-18	0.270453	0.175	0.106	3.27456e-13	0	chr22-46660330-46661509	GRAMD4	4590	distal
chr20-56373701-56374497	2.38809e-18	0.194584	0.179	0.107	3.31108e-13	0	chr20-56373701-56374497	AURKA;FAM210B	40041	distal;distal
chr12-2608797-2609623	2.39842e-18	0.252341	0.153	0.088	3.32541e-13	0	chr12-2608797-2609623	CACNA1C	17798	distal
chr17-32274859-32277623	2.41461e-18	0.189284	0.274	0.183	3.34786e-13	0	chr17-32274859-32277623	RHBDL3	80519	distal
chr15-37370717-37371501	2.43177e-18	0.251715	0.182	0.111	3.37164e-13	0	chr15-37370717-37371501		1	intergenic
chr1-72366178-72366955	2.61726e-18	0.202499	0.163	0.094	3.62883e-13	0	chr1-72366178-72366955	NEGR1	32650	distal
chr13-84654866-84656463	2.62102e-18	0.174656	0.37	0.268	3.63405e-13	0	chr13-84654866-84656463		1	intergenic
chr2-25915899-25918093	2.66801e-18	0.1747	0.396	0.29	3.69919e-13	0	chr2-25915899-25918093	ASXL2	20042	distal
chr12-112797559-112798790	2.72221e-18	0.179954	0.342	0.242	3.77434e-13	0	chr12-112797559-112798790	RPH3A	74871	distal
chr2-9680815-9682112	2.74443e-18	0.238135	0.283	0.195	3.80516e-13	0	chr2-9680815-9682112	YWHAQ	24377	distal
chr10-3902239-3903165	2.8514e-18	0.219846	0.136	0.074	3.95347e-13	0	chr10-3902239-3903165	KLF6	2604	distal
chr18-25298226-25300301	2.87751e-18	0.171161	0.34	0.24	3.98967e-13	0	chr18-25298226-25300301	ZNF521	74170	distal
chr17-1039027-1040736	2.90846e-18	0.213758	0.264	0.177	4.03258e-13	0	chr17-1039027-1040736	ABR	30217	distal
chr20-3092373-3095155	2.91936e-18	0.181581	0.538	0.423	4.0477e-13	0	chr20-3092373-3095155	AVP	31230	distal
chr2-40961680-40962650	3.05376e-18	0.246271	0.157	0.091	4.23404e-13	0	chr2-40961680-40962650		1	intergenic
chr7-2527660-2531390	3.07969e-18	0.165573	0.636	0.518	4.26999e-13	0	chr7-2527660-2531390	LFNG	64012	distal
chr2-26001711-26003480	3.12711e-18	0.221767	0.222	0.142	4.33574e-13	0	chr2-26001711-26003480	KIF3C	10989	distal
chr10-6274962-6275876	3.13048e-18	0.173648	0.254	0.166	4.3404e-13	0	chr10-6274962-6275876	PFKFB3	80963	distal
chr15-84914559-84915838	3.17354e-18	0.175612	0.251	0.163	4.40012e-13	0	chr15-84914559-84915838	SLC28A1	63889	distal
chr15-93047373-93050646	3.17774e-18	0.170039	0.49	0.373	4.40594e-13	0	chr15-93047373-93050646	RGMA	59282	distal
chr8-104222829-104224276	3.33215e-18	0.187521	0.262	0.174	4.62003e-13	0	chr8-104222829-104224276	RIMS2	35612	promoter
chr9-127965306-127969037	3.36219e-18	0.195927	0.25	0.164	4.66167e-13	0	chr9-127965306-127969037	FAM102A	45527	distal
chr4-116531582-116532592	3.38827e-18	0.248084	0.268	0.183	4.69784e-13	0	chr4-116531582-116532592		1	intergenic
chr3-117036158-117037134	3.55821e-18	0.181462	0.224	0.142	4.93346e-13	0	chr3-117036158-117037134		1	intergenic
chr5-173864276-173865366	3.61773e-18	0.195575	0.209	0.131	5.01599e-13	0	chr5-173864276-173865366	CPEB4	13569	distal
chr22-36658759-36660602	3.62864e-18	0.171448	0.355	0.253	5.03111e-13	0	chr22-36658759-36660602	CACNG2	70494	distal
chr10-73906441-73909744	3.63422e-18	0.168092	0.387	0.283	5.03885e-13	0	chr10-73906441-73909744	PLAU	5222	distal
chr14-75044222-75045301	3.7663e-18	0.235484	0.199	0.125	5.22197e-13	0	chr14-75044222-75045301	MLH3	70924	distal
chr1-22750064-22750856	3.87682e-18	0.234746	0.163	0.095	5.37521e-13	0	chr1-22750064-22750856	EPHB2	14314	distal
chr11-76629282-76630884	3.95881e-18	0.238313	0.245	0.163	5.48889e-13	0	chr11-76629282-76630884	LRRC32	68742	distal
chr10-127736029-127738160	3.96731e-18	0.238177	0.28	0.192	5.50067e-13	0	chr10-127736029-127738160	FOXI2	35612	promoter
chr1-205440303-205441896	3.97592e-18	0.14783	0.406	0.296	5.51261e-13	0	chr1-205440303-205441896	LEMD1	83223	distal
chr7-381449-382415	4.01569e-18	0.240554	0.146	0.082	5.56776e-13	0	chr7-381449-382415	WI2-2373I1.1	85999	distal
chr19-15317606-15319100	4.01621e-18	0.20492	0.31	0.217	5.56847e-13	0	chr19-15317606-15319100	BRD4	48938	distal
chr12-11718752-11720386	4.08897e-18	0.180445	0.261	0.173	5.66936e-13	0	chr12-11718752-11720386	ETV6	80001	distal
chr14-101721753-101722847	4.10453e-18	0.215078	0.253	0.167	5.69093e-13	0	chr14-101721753-101722847	PPP2R5C	20637	distal
chr12-25653586-25654489	4.12422e-18	0.229107	0.193	0.119	5.71823e-13	0	chr12-25653586-25654489	IFLTD1	24535	distal
chr22-38941073-38942226	4.22383e-18	0.265331	0.189	0.118	5.85634e-13	0	chr22-38941073-38942226	APOBEC3A	856	distal
chr11-35800541-35801964	4.34034e-18	0.21572	0.33	0.236	6.01788e-13	0	chr11-35800541-35801964	TRIM44	49488	distal
chr2-74831784-74832696	4.36335e-18	0.167773	0.253	0.165	6.04978e-13	0	chr2-74831784-74832696	HK2	4264	distal
chr20-62650876-62652789	4.38859e-18	0.198665	0.443	0.341	6.08478e-13	0	chr20-62650876-62652789	SLCO4A1	19393	distal
chr12-89162361-89164389	4.47742e-18	0.168473	0.36	0.257	6.20794e-13	0	chr12-89162361-89164389	DUSP6	56096	distal
chr8-134684823-134686278	4.58542e-18	0.18433	0.411	0.306	6.35768e-13	0	chr8-134684823-134686278	ZFAT	43193	distal
chr6-13141059-13141908	4.77188e-18	0.20575	0.19	0.116	6.61622e-13	0	chr6-13141059-13141908	PHACTR1	4563	distal
chr19-43699317-43701893	4.80703e-18	0.175291	0.423	0.314	6.66495e-13	0	chr19-43699317-43701893	IRGC	5845	distal
chr1-235917161-235917945	4.88031e-18	0.201853	0.215	0.137	6.76655e-13	0	chr1-235917161-235917945	LYST	24512	distal
chr15-49815734-49816631	4.91923e-18	0.213676	0.183	0.111	6.82052e-13	0	chr15-49815734-49816631	DTWD1	57015	distal
chr7-135917558-135918413	4.97606e-18	0.237762	0.196	0.122	6.89931e-13	0	chr7-135917558-135918413	LUZP6	85781	distal
chr22-36364752-36365612	5.04726e-18	0.20183	0.201	0.125	6.99802e-13	0	chr22-36364752-36365612	MYH9	35612	promoter
chr16-2689875-2690969	5.1055e-18	0.202237	0.153	0.088	7.07878e-13	0	chr16-2689875-2690969	KCTD5	81349	distal
chr5-180134939-180135787	5.23529e-18	0.22078	0.15	0.086	7.25873e-13	0	chr5-180134939-180135787	RASGEF1C	87681	distal
chr22-27632470-27633766	5.24387e-18	0.201997	0.308	0.216	7.27063e-13	0	chr22-27632470-27633766	MN1	53742	distal
chr7-36726897-36727736	5.51498e-18	0.218698	0.175	0.105	7.64653e-13	0	chr7-36726897-36727736	AOAH	13878	distal
chr10-43666255-43667850	5.59591e-18	0.176933	0.295	0.201	7.75874e-13	0	chr10-43666255-43667850	ZNF32	9463	distal
chr5-65825559-65826697	5.95558e-18	0.190555	0.268	0.18	8.25741e-13	0	chr5-65825559-65826697	ERBIN;NLN	35581	distal;distal
chr2-37389974-37391130	6.21844e-18	0.170171	0.227	0.144	8.62187e-13	0	chr2-37389974-37391130	QPCT	71583	distal
chr3-10875611-10877288	6.25404e-18	0.198865	0.189	0.115	8.67122e-13	0	chr3-10875611-10877288	SLC6A11	76943	distal
chr17-19752706-19754185	6.46029e-18	0.234265	0.256	0.173	8.95719e-13	0	chr17-19752706-19754185	ALDH3A1	22022	distal
chr2-239944781-239946016	6.58061e-18	0.201888	0.274	0.187	9.12402e-13	0	chr2-239944781-239946016	NDUFA10	82960	distal
chrX-45710042-45710886	6.88073e-18	0.215668	0.136	0.075	9.54014e-13	0	chrX-45710042-45710886		1	intergenic
chr11-70803857-70804891	6.97127e-18	0.243061	0.126	0.068	9.66567e-13	0	chr11-70803857-70804891	SHANK2	5905	distal
chr20-63802866-63804490	7.04989e-18	0.201472	0.342	0.245	9.77468e-13	0	chr20-63802866-63804490	ZBTB46	2971	distal
chr11-128677797-128679482	7.20652e-18	0.202585	0.358	0.261	9.99184e-13	0	chr11-128677797-128679482	FLI1	29932	distal
chr14-61355710-61356424	7.35167e-18	0.207321	0.145	0.081	1.01931e-12	0	chr14-61355710-61356424	PRKCH	65693	distal
chr10-128062087-128065502	7.36089e-18	0.137185	0.589	0.465	1.02059e-12	0	chr10-128062087-128065502	PTPRE	50678	distal
chr7-55552352-55554346	7.40937e-18	0.20658	0.275	0.187	1.02731e-12	0	chr7-55552352-55554346	VOPP1	35612	promoter
chr11-70576605-70577450	7.46705e-18	0.229603	0.122	0.064	1.03531e-12	0	chr11-70576605-70577450	SHANK2	84251	distal
chr10-79264939-79267355	7.53033e-18	0.20519	0.271	0.183	1.04408e-12	0	chr10-79264939-79267355	ZMIZ1	10127	distal
chr10-104246596-104248253	7.56337e-18	0.203631	0.311	0.217	1.04866e-12	0	chr10-104246596-104248253	GSTO1	27122	distal
chr2-129811688-129813845	7.84195e-18	0.204073	0.368	0.268	1.08729e-12	0	chr2-129811688-129813845	RAB6C	8634	distal
chr2-230877381-230878856	7.94162e-18	0.154885	0.446	0.334	1.10111e-12	0	chr2-230877381-230878856	ITM2C	35612	promoter
chr2-109238250-109240233	7.96374e-18	0.20521	0.317	0.223	1.10417e-12	0	chr2-109238250-109240233	SH3RF3	44423	distal
chr12-117133706-117134714	8.04522e-18	0.198942	0.225	0.144	1.11547e-12	0	chr12-117133706-117134714	TESC	18783	distal
chr8-104329571-104330712	8.25333e-18	0.151823	0.496	0.378	1.14432e-12	0	chr8-104329571-104330712	DCSTAMP	33988	distal
chr3-130857248-130858345	8.26967e-18	0.207097	0.199	0.124	1.14659e-12	0	chr3-130857248-130858345	ATP2C1	79267	distal
chr18-78406997-78407844	8.27103e-18	0.196818	0.103	0.051	1.14678e-12	0	chr18-78406997-78407844		1	intergenic
chr22-37079317-37080354	8.31712e-18	0.198904	0.224	0.143	1.15317e-12	0	chr22-37079317-37080354	TMPRSS6	59818	distal
chr8-89886998-89888411	8.48997e-18	0.189699	0.201	0.126	1.17713e-12	0	chr8-89886998-89888411	OSGIN2	5037	distal
chr13-46338778-46339710	8.78074e-18	0.180693	0.177	0.105	1.21745e-12	0	chr13-46338778-46339710	KIAA0226L	72440	distal
chr8-29884472-29886314	8.93524e-18	0.229473	0.207	0.132	1.23887e-12	0	chr8-29884472-29886314	SARAF	57261	distal
chr2-12169019-12170348	9.07562e-18	0.230224	0.167	0.099	1.25833e-12	0	chr2-12169019-12170348		1	intergenic
chr4-10954487-10955487	9.12834e-18	0.143702	0.268	0.177	1.26564e-12	0	chr4-10954487-10955487		1	intergenic
chr6-134177510-134178941	9.22852e-18	0.182148	0.282	0.192	1.27953e-12	0	chr6-134177510-134178941	SGK1	35612	promoter
chr1-44806861-44811001	9.32296e-18	0.173998	0.588	0.471	1.29263e-12	0	chr1-44806861-44811001	BTBD19	35612	promoter
chr3-44045467-44046510	9.4232e-18	0.18647	0.282	0.193	1.30653e-12	0	chr3-44045467-44046510	TOPAZ1	11519	distal
chr9-136527748-136535481	9.43032e-18	0.146652	0.603	0.477	1.30751e-12	0	chr9-136527748-136535481	NOTCH1	43256	distal
chr17-20072527-20075140	9.53404e-18	0.19246	0.463	0.356	1.32189e-12	0	chr17-20072527-20075140	SPECC1	2871	distal
chr12-107400792-107401560	9.73558e-18	0.208685	0.136	0.075	1.34984e-12	0	chr12-107400792-107401560	BTBD11	83622	distal
chr16-57688605-57690560	9.83205e-18	0.143229	0.562	0.444	1.36321e-12	0	chr16-57688605-57690560	ADGRG3;DRC7	37861	distal;distal
chr12-95428277-95429090	9.95268e-18	0.225585	0.174	0.105	1.37994e-12	0	chr12-95428277-95429090	METAP2	22733	distal
chr17-27367046-27368580	1.02368e-17	0.238784	0.255	0.172	1.41934e-12	0	chr17-27367046-27368580	WSB1	81236	distal
chr7-86980911-86981640	1.02789e-17	0.193857	0.102	0.05	1.42517e-12	0	chr7-86980911-86981640	KIAA1324L	6877	distal
chr2-90076179-90076945	1.06051e-17	0.224563	0.138	0.077	1.47039e-12	0	chr2-90076179-90076945	IGKV1D-17	26407	distal
chr1-6968762-6969705	1.09577e-17	0.256962	0.189	0.118	1.51929e-12	0	chr1-6968762-6969705	CAMTA1	55668	distal
chr2-239769144-239769997	1.14149e-17	0.227292	0.145	0.082	1.58267e-12	0	chr2-239769144-239769997		1	intergenic
chr5-40378188-40379271	1.14495e-17	0.206114	0.197	0.122	1.58747e-12	0	chr5-40378188-40379271		1	intergenic
chr12-6744762-6746545	1.16199e-17	0.178747	0.335	0.238	1.6111e-12	0	chr12-6744762-6746545	MLF2	78381	distal
chr2-147630261-147631464	1.17149e-17	0.221944	0.22	0.142	1.62428e-12	0	chr2-147630261-147631464		1	intergenic
chr7-111137614-111138845	1.17194e-17	0.217707	0.279	0.193	1.62489e-12	0	chr7-111137614-111138845	IMMP2L;LRRN3	41476	distal;distal
chr10-129870681-129872053	1.17654e-17	0.189377	0.341	0.243	1.63128e-12	0	chr10-129870681-129872053	EBF3	86110	distal
chr20-45405470-45409306	1.20575e-17	0.224778	0.342	0.249	1.67177e-12	0	chr20-45405470-45409306	DBNDD2;SYS1-DBNDD2	39292	promoter;distal
chr17-350301-351478	1.24369e-17	0.212398	0.267	0.181	1.72437e-12	0	chr17-350301-351478	RPH3AL	48696	distal
chr9-122217598-122222113	1.24391e-17	0.165489	0.5	0.386	1.72468e-12	0	chr9-122217598-122222113	LHX6	35612	promoter
chr2-177143287-177143890	1.24822e-17	0.223614	0.116	0.061	1.73066e-12	0	chr2-177143287-177143890	HNRNPA3	29480	distal
chr8-58841939-58842814	1.27283e-17	0.193913	0.222	0.143	1.76478e-12	0	chr8-58841939-58842814	NSMAF;TOX	10253	distal;distal
chr19-35346327-35348188	1.27691e-17	0.206243	0.28	0.192	1.77044e-12	0	chr19-35346327-35348188	CD22;FFAR1	37484	distal;distal
chr3-10191728-10195719	1.28003e-17	0.183705	0.378	0.278	1.77476e-12	0	chr3-10191728-10195719	IRAK2	62092	distal
chr16-75477898-75478754	1.28876e-17	0.18193	0.197	0.121	1.78687e-12	0	chr16-75477898-75478754	CHST6;TMEM170A	35935	distal;distal
chr15-74383648-74385740	1.29435e-17	0.204053	0.251	0.167	1.79461e-12	0	chr15-74383648-74385740	CYP11A1	7882	distal
chr17-3910839-3912127	1.31e-17	0.179127	0.392	0.29	1.81632e-12	0	chr17-3910839-3912127	P2RX1	70850	distal
chr1-169604501-169605520	1.31825e-17	0.180854	0.354	0.253	1.82775e-12	0	chr1-169604501-169605520	F5;SELP	9962	distal;distal
chr17-57892363-57893723	1.32098e-17	0.203433	0.39	0.289	1.83154e-12	0	chr17-57892363-57893723	CUEDC1	35612	promoter
chr2-241853505-241855509	1.33482e-17	0.208591	0.237	0.155	1.85073e-12	0	chr2-241853505-241855509	PDCD1	66194	distal
chr5-151671113-151671959	1.339e-17	0.202411	0.144	0.08	1.85653e-12	0	chr5-151671113-151671959	SPARC	51655	distal
chr9-659738-660961	1.42609e-17	0.211258	0.138	0.077	1.97727e-12	0	chr9-659738-660961	KANK1	23120	distal
chr3-157436240-157438495	1.4323e-17	0.181326	0.404	0.3	1.98588e-12	0	chr3-157436240-157438495	PTX3;VEPH1	39292	promoter;distal
chr3-197878054-197879044	1.43453e-17	0.187879	0.21	0.132	1.98897e-12	0	chr3-197878054-197879044	IQCG;LRCH3	80611	distal;distal
chr17-2824463-2826637	1.44546e-17	0.178286	0.356	0.256	2.00412e-12	0	chr17-2824463-2826637	RAP1GAP2	62762	distal
chr15-45181773-45183486	1.45853e-17	0.186745	0.298	0.207	2.02225e-12	0	chr15-45181773-45183486	SHF	26354	promoter
chr20-41002964-41004215	1.46239e-17	0.188724	0.294	0.201	2.0276e-12	0	chr20-41002964-41004215	TOP1	14452	distal
chr17-43772824-43773972	1.46346e-17	0.200299	0.362	0.267	2.02908e-12	0	chr17-43772824-43773972	DUSP3	73513	distal
chr3-155703871-155704706	1.47819e-17	0.172795	0.143	0.08	2.04951e-12	0	chr3-155703871-155704706	PLCH1	35612	promoter
chr15-58331234-58333060	1.51985e-17	0.171276	0.366	0.265	2.10727e-12	0	chr15-58331234-58333060	ALDH1A2	25047	distal
chr11-118088320-118089240	1.54261e-17	0.19518	0.261	0.175	2.13883e-12	0	chr11-118088320-118089240	RP11-652L8.2;TMPRSS4	13060	promoter;distal
chr1-6347864-6349411	1.54982e-17	0.217676	0.296	0.207	2.14883e-12	0	chr1-6347864-6349411	ACOT7	87787	distal
chr11-44954741-44955754	1.64519e-17	0.198303	0.23	0.149	2.28105e-12	0	chr11-44954741-44955754	TP53I11	18825	distal
chr17-10050282-10051283	1.65065e-17	0.193327	0.24	0.158	2.28863e-12	0	chr17-10050282-10051283	GAS7	5148	distal
chr2-232418455-232421580	1.65448e-17	0.202046	0.387	0.288	2.29394e-12	0	chr2-232418455-232421580	ALPPL2	45787	distal
chr10-29734572-29737513	1.74672e-17	0.175322	0.534	0.423	2.42182e-12	0	chr10-29734572-29737513	SVIL	35612	promoter
chr1-65001085-65003733	1.77795e-17	0.179129	0.449	0.342	2.46512e-12	0	chr1-65001085-65003733	JAK1	18920	distal
chr10-79239095-79245641	1.78774e-17	0.165585	0.533	0.421	2.4787e-12	0	chr10-79239095-79245641	ZMIZ1	67959	distal
chr9-121557601-121559704	1.79333e-17	0.17886	0.348	0.249	2.48645e-12	0	chr9-121557601-121559704	DAB2IP	30677	distal
chr17-352538-353673	1.80726e-17	0.238844	0.2	0.126	2.50576e-12	0	chr17-352538-353673	RPH3AL	35612	promoter
chr10-21493655-21497762	1.8688e-17	0.165801	0.628	0.513	2.59108e-12	0	chr10-21493655-21497762	CASC10	35612	promoter
chr15-72236967-72238165	1.93264e-17	0.214496	0.226	0.148	2.6796e-12	0	chr15-72236967-72238165	PKM	24867	distal
chr9-5843589-5845438	1.94197e-17	0.170658	0.384	0.281	2.69254e-12	0	chr9-5843589-5845438	ERMP1	777	distal
chr1-44826085-44827752	2.01744e-17	0.194632	0.301	0.209	2.79718e-12	0	chr1-44826085-44827752	PTCH2	51632	distal
chr1-59292424-59293278	2.03444e-17	0.174154	0.248	0.164	2.82075e-12	0	chr1-59292424-59293278	FGGY	19902	distal
chr11-69166254-69167346	2.0476e-17	0.203887	0.243	0.16	2.839e-12	0	chr11-69166254-69167346	RP11-554A11.10	44211	distal
chr18-45466796-45467949	2.0598e-17	0.212784	0.196	0.123	2.85592e-12	0	chr18-45466796-45467949	SLC14A2	6488	distal
chr2-26766726-26769958	2.06162e-17	0.167028	0.454	0.346	2.85844e-12	0	chr2-26766726-26769958	SLC35F6	60512	distal
chr1-231108535-231109611	2.06512e-17	0.224552	0.16	0.094	2.86329e-12	0	chr1-231108535-231109611	TRIM67	25195	distal
chr11-1757460-1761230	2.07271e-17	0.168109	0.382	0.28	2.87381e-12	0	chr11-1757460-1761230	CTSD;RP11-295K3.1	61961	distal;distal
chr9-100376840-100377554	2.08737e-17	0.209623	0.189	0.117	2.89415e-12	0	chr9-100376840-100377554	TEX10	14091	distal
chr3-45537601-45538808	2.08972e-17	0.189985	0.155	0.09	2.89739e-12	0	chr3-45537601-45538808	LARS2;LIMD1	38324	distal;distal
chr9-22050576-22051503	2.10692e-17	0.188794	0.239	0.157	2.92125e-12	0	chr9-22050576-22051503	CDKN2B	21457	distal
chr12-76019998-76021491	2.12981e-17	0.195921	0.323	0.228	2.95298e-12	0	chr12-76019998-76021491	PHLDA1	42879	distal
chr7-29336816-29338373	2.18051e-17	0.194685	0.363	0.265	3.02327e-12	0	chr7-29336816-29338373	CHN2;RP5-1189D6.2	5870	distal;distal
chr9-3136577-3137884	2.18321e-17	0.157798	0.254	0.167	3.02703e-12	0	chr9-3136577-3137884		1	intergenic
chr2-10035738-10037086	2.24236e-17	0.202636	0.42	0.318	3.10903e-12	0	chr2-10035738-10037086	KLF11	28534	distal
chr17-64808243-64809078	2.26001e-17	0.205915	0.198	0.124	3.1335e-12	0	chr17-64808243-64809078	LRRC37A3	75161	distal
chr1-184792332-184793209	2.27371e-17	0.164112	0.196	0.121	3.15249e-12	0	chr1-184792332-184793209	EDEM3;FAM129A	20058	distal;distal
chr19-3154750-3156463	2.28565e-17	0.219328	0.307	0.217	3.16905e-12	0	chr19-3154750-3156463	GNA15	55951	distal
chr1-54253430-54254812	2.31755e-17	0.190081	0.253	0.169	3.21328e-12	0	chr1-54253430-54254812	MRPL37;SSBP3	74688	distal;distal
chr6-166439330-166440539	2.3431e-17	0.207412	0.25	0.167	3.24871e-12	0	chr6-166439330-166440539	MPC1;RPS6KA2	26251	distal;distal
chr9-136075509-136076842	2.34473e-17	0.169354	0.357	0.258	3.25097e-12	0	chr9-136075509-136076842	NACC2	55814	distal
chr8-61759815-61760773	2.36251e-17	0.183112	0.138	0.076	3.27562e-12	0	chr8-61759815-61760773	ASPH	22847	distal
chr14-52800938-52801919	2.36467e-17	0.17402	0.236	0.153	3.27861e-12	0	chr14-52800938-52801919	GNPNAT1	34449	distal
chr6-35081128-35082172	2.38136e-17	0.205289	0.187	0.115	3.30175e-12	0	chr6-35081128-35082172	ANKS1A;TCP11	41805	distal;distal
chr1-3392918-3394483	2.3955e-17	0.258239	0.185	0.115	3.32136e-12	0	chr1-3392918-3394483	ARHGEF16;PRDM16	27264	distal;distal
chr22-49933377-49937860	2.39839e-17	0.146911	0.547	0.432	3.32537e-12	0	chr22-49933377-49937860	CRELD2	50869	distal
chr1-41955300-41955928	2.47408e-17	0.198682	0.101	0.05	3.43032e-12	0	chr1-41955300-41955928	HIVEP3	19731	distal
chr3-16311533-16312785	2.49176e-17	0.163998	0.368	0.265	3.45482e-12	0	chr3-16311533-16312785	OXNAD1	71843	distal
chr2-157452953-157454293	2.49814e-17	0.190215	0.334	0.241	3.46367e-12	0	chr2-157452953-157454293	CYTIP	33480	distal
chr4-36115132-36115956	2.54288e-17	0.189748	0.165	0.098	3.5257e-12	0	chr4-36115132-36115956	ARAP2	71640	distal
chr14-76772543-76774248	2.56485e-17	0.228132	0.248	0.166	3.55617e-12	0	chr14-76772543-76774248	VASH1	20113	distal
chr13-28488541-28490802	2.59504e-17	0.204598	0.214	0.138	3.59802e-12	0	chr13-28488541-28490802	FLT1	70397	distal
chr17-64441820-64443218	2.66665e-17	0.222695	0.328	0.238	3.69731e-12	0	chr17-64441820-64443218	MILR1	26765	distal
chr14-105201279-105206199	2.75376e-17	0.133873	0.487	0.374	3.81809e-12	0	chr14-105201279-105206199	NUDT14	11903	distal
chr1-36320103-36324897	2.80476e-17	0.171551	0.518	0.403	3.8888e-12	0	chr1-36320103-36324897	EVA1B;SH3D21	39292	promoter;distal
chr17-10062715-10064324	2.85714e-17	0.191734	0.216	0.138	3.96142e-12	0	chr17-10062715-10064324	GAS7	15095	distal
chr4-22787697-22788670	2.88358e-17	0.198457	0.168	0.1	3.99809e-12	0	chr4-22787697-22788670		1	intergenic
chr10-43120346-43122068	2.91019e-17	0.154962	0.499	0.387	4.03499e-12	0	chr10-43120346-43122068	CSGALNACT2;RET	8457	distal;distal
chr15-67106635-67110668	2.9728e-17	0.199758	0.302	0.212	4.12179e-12	0	chr15-67106635-67110668	SMAD3	83276	distal
chr10-69337016-69338110	3.07004e-17	0.169609	0.241	0.158	4.25662e-12	0	chr10-69337016-69338110	HK1	55491	distal
chr15-94606906-94607813	3.07786e-17	0.199435	0.248	0.166	4.26746e-12	0	chr15-94606906-94607813		1	intergenic
chr4-35900032-35901341	3.13401e-17	0.162903	0.314	0.219	4.34531e-12	0	chr4-35900032-35901341		1	intergenic
chr15-52483586-52484469	3.13751e-17	0.222363	0.148	0.085	4.35015e-12	0	chr15-52483586-52484469	MYO5A	71134	distal
chr15-76993931-76995880	3.15429e-17	0.198965	0.32	0.227	4.37342e-12	0	chr15-76993931-76995880	PSTPIP1	35612	promoter
chr11-44611137-44613534	3.18292e-17	0.203227	0.301	0.211	4.41312e-12	0	chr11-44611137-44613534	CD82	71635	distal
chr16-89764187-89765663	3.40174e-17	0.202304	0.284	0.197	4.71651e-12	0	chr16-89764187-89765663	FANCA;ZNF276	41336	distal;distal
chr10-28984261-28984969	3.40721e-17	0.212703	0.174	0.106	4.7241e-12	0	chr10-28984261-28984969		1	intergenic
chr14-75541864-75543600	3.42285e-17	0.162203	0.403	0.299	4.74578e-12	0	chr14-75541864-75543600	BATF	56848	distal
chr1-230103270-230105425	3.57489e-17	0.20393	0.308	0.217	4.95659e-12	0	chr1-230103270-230105425	GALNT2	67248	distal
chr6-83467320-83468422	3.62898e-17	0.158475	0.356	0.256	5.03158e-12	0	chr6-83467320-83468422	ME1	19607	distal
chr4-8226981-8229684	3.65574e-17	0.176108	0.373	0.275	5.06868e-12	0	chr4-8226981-8229684	SH3TC1	62536	distal
chr3-130081164-130082343	3.72558e-17	0.234072	0.243	0.163	5.16551e-12	0	chr3-130081164-130082343	ALG1L2	35612	promoter
chr15-66613248-66615781	3.80548e-17	0.184795	0.325	0.232	5.27629e-12	0	chr15-66613248-66615781	LCTL	23579	distal
chr11-10776991-10778342	3.88058e-17	0.186099	0.175	0.106	5.38043e-12	0	chr11-10776991-10778342	CTR9	61546	distal
chr17-48483128-48485396	3.8988e-17	0.184232	0.364	0.266	5.40569e-12	0	chr17-48483128-48485396	HOXB1	71628	distal
chr13-114148056-114149115	3.91383e-17	0.179888	0.41	0.305	5.42652e-12	0	chr13-114148056-114149115	RASA3	7359	distal
chr8-27389418-27390435	4.00965e-17	0.202827	0.16	0.095	5.55938e-12	0	chr8-27389418-27390435	PTK2B	29841	distal
chr3-160180157-160181360	4.03219e-17	0.19119	0.3	0.21	5.59063e-12	0	chr3-160180157-160181360	C3orf80	22490	distal
chr4-185513162-185514205	4.11779e-17	0.218991	0.191	0.119	5.70931e-12	0	chr4-185513162-185514205	PDLIM3	58479	distal
chr17-7349627-7352727	4.12695e-17	0.199061	0.356	0.26	5.72202e-12	0	chr17-7349627-7352727	ACAP1;KCTD11	39292	distal;promoter
chr14-54650269-54650922	4.14647e-17	0.23194	0.103	0.052	5.74908e-12	0	chr14-54650269-54650922	SAMD4A	83821	distal
chr10-133257339-133260110	4.15469e-17	0.13715	0.612	0.488	5.76047e-12	0	chr10-133257339-133260110	ADAM8	53700	distal
chr16-49440125-49443173	4.19067e-17	0.193946	0.342	0.247	5.81037e-12	0	chr16-49440125-49443173	C16orf78	79210	distal
chr17-61251839-61252896	4.19521e-17	0.180639	0.317	0.226	5.81666e-12	0	chr17-61251839-61252896	BCAS3;TBX2	36217	distal;distal
chr1-157403015-157404881	4.23821e-17	0.171927	0.393	0.291	5.87628e-12	0	chr1-157403015-157404881	FCRL5	51024	distal
chr9-91395063-91396274	4.23969e-17	0.175928	0.148	0.085	5.87833e-12	0	chr9-91395063-91396274	NFIL3	62518	distal
chr21-38755476-38756472	4.31856e-17	0.198416	0.253	0.17	5.98768e-12	0	chr21-38755476-38756472	ETS2	24075	distal
chr7-36174564-36176588	4.40846e-17	0.201558	0.297	0.209	6.11233e-12	0	chr7-36174564-36176588	EEPD1	58473	distal
chr19-14379639-14386014	4.43119e-17	0.161929	0.547	0.438	6.14385e-12	0	chr19-14379639-14386014	ADGRE5	35612	promoter
chrX-9745401-9747006	4.4604e-17	0.19691	0.16	0.094	6.18435e-12	0	chrX-9745401-9747006	GPR143	56434	distal
chr3-119700405-119701030	4.47905e-17	0.180702	0.107	0.054	6.21021e-12	0	chr3-119700405-119701030	MAATS1	11849	distal
chr17-66903190-66903769	4.552e-17	0.168685	0.109	0.056	6.31134e-12	0	chr17-66903190-66903769	CACNG5	61494	distal
chr17-6554837-6557088	4.59701e-17	0.22714	0.24	0.16	6.37375e-12	0	chr17-6554837-6557088	PITPNM3	35612	promoter
chr8-113432079-113438851	4.6159e-17	0.168817	0.421	0.316	6.39995e-12	0	chr8-113432079-113438851	CSMD3	35612	promoter
chr21-36428879-36431736	4.62574e-17	0.149525	0.597	0.482	6.41359e-12	0	chr21-36428879-36431736	CLDN14	66560	distal
chr11-587788-588606	4.70847e-17	0.214818	0.148	0.085	6.52829e-12	0	chr11-587788-588606	PHRF1	45144	distal
chr1-19647322-19648248	4.74218e-17	0.269702	0.169	0.103	6.57504e-12	0	chr1-19647322-19648248	MINOS1-NBL1;NBL1	39292	distal;promoter
chr17-18965301-18970003	4.81891e-17	0.201272	0.322	0.231	6.68142e-12	0	chr17-18965301-18970003	FAM83G;SLC5A10	39881	distal;distal
chr14-42883973-42884724	4.88899e-17	0.232348	0.166	0.1	6.77859e-12	0	chr14-42883973-42884724		1	intergenic
chr7-71987305-71989094	4.9048e-17	0.192484	0.291	0.202	6.80051e-12	0	chr7-71987305-71989094	CALN1	9728	distal
chr7-157502592-157503832	4.92736e-17	0.194405	0.209	0.134	6.83178e-12	0	chr7-157502592-157503832	DNAJB6	50499	distal
chr18-55353191-55355654	4.97633e-17	0.158275	0.374	0.272	6.89969e-12	0	chr18-55353191-55355654	TCF4	2596	distal
chr12-104518817-104520995	5.01716e-17	0.165955	0.397	0.292	6.95629e-12	0	chr12-104518817-104520995	CHST11	77745	distal
chr6-36911644-36913289	5.03813e-17	0.18632	0.366	0.269	6.98537e-12	0	chr6-36911644-36913289	C6orf89	61404	distal
chr20-19757236-19760208	5.05993e-17	0.179781	0.473	0.366	7.01559e-12	0	chr20-19757236-19760208	RIN2	3984	distal
chr12-119153341-119154519	5.07507e-17	0.228635	0.216	0.14	7.03658e-12	0	chr12-119153341-119154519	HSPB8;SRRM4	14218	distal;distal
chr3-121994763-121995994	5.08038e-17	0.216872	0.245	0.165	7.04395e-12	0	chr3-121994763-121995994	ILDR1	61627	distal
chr13-27293750-27294656	5.23286e-17	0.202672	0.139	0.078	7.25536e-12	0	chr13-27293750-27294656	RASL11A	59900	distal
chr6-111759362-111762657	5.30325e-17	0.199116	0.298	0.209	7.35295e-12	0	chr6-111759362-111762657	FYN	13718	promoter
chr11-2811791-2814044	5.38543e-17	0.178631	0.335	0.241	7.4669e-12	0	chr11-2811791-2814044	KCNQ1	66320	distal
chr9-134286269-134288432	5.43098e-17	0.167327	0.36	0.26	7.53005e-12	0	chr9-134286269-134288432	RXRA	20350	distal
chr19-55620265-55620935	5.43735e-17	0.195043	0.133	0.074	7.53889e-12	0	chr19-55620265-55620935	ZNF784	67376	distal
chr19-17847397-17849254	5.44651e-17	0.159183	0.375	0.275	7.55158e-12	0	chr19-17847397-17849254	JAK3	35612	promoter
chr3-4474047-4475500	5.50926e-17	0.178931	0.309	0.215	7.63858e-12	0	chr3-4474047-4475500	SUMF1	29255	distal
chr7-31811512-31812596	5.5604e-17	0.187723	0.217	0.14	7.7095e-12	0	chr7-31811512-31812596	PDE1C;PPP1R17	39797	distal;distal
chr18-3498712-3500284	5.59312e-17	0.196552	0.386	0.287	7.75486e-12	0	chr18-3498712-3500284	DLGAP1;TGIF1	41362	distal;distal
chr11-6635182-6636101	5.74179e-17	0.174786	0.167	0.099	7.96099e-12	0	chr11-6635182-6636101	DCHS1;TPP1	36330	distal;distal
chr8-788467-790194	5.75881e-17	0.192734	0.273	0.188	7.98458e-12	0	chr8-788467-790194	DLGAP2	17861	distal
chr19-1247874-1253980	5.79912e-17	0.135897	0.781	0.662	8.04048e-12	0	chr19-1247874-1253980	MIDN	35612	promoter
chr19-44746994-44749600	5.80139e-17	0.177443	0.451	0.346	8.04363e-12	0	chr19-44746994-44749600	BCL3	35612	promoter
chr5-99129635-99130743	5.91352e-17	0.203899	0.239	0.159	8.1991e-12	0	chr5-99129635-99130743		1	intergenic
chr16-57590789-57593519	6.0251e-17	0.151115	0.492	0.379	8.3538e-12	0	chr16-57590789-57593519	ADGRG1	15321	distal
chr5-150789298-150790929	6.13648e-17	0.182838	0.335	0.242	8.50823e-12	0	chr5-150789298-150790929	SMIM3	45294	distal
chr11-65500234-65509831	6.21523e-17	0.135168	0.712	0.599	8.61741e-12	0	chr11-65500234-65509831	SCYL1	7129	distal
chr2-229415904-229416889	6.32796e-17	0.207301	0.157	0.092	8.77371e-12	0	chr2-229415904-229416889	DNER;PID1	36190	distal;distal
chr19-42469360-42470401	6.42603e-17	0.154538	0.16	0.093	8.90969e-12	0	chr19-42469360-42470401	CXCL17	15268	distal
chr5-82991406-82992284	6.45968e-17	0.190119	0.158	0.093	8.95634e-12	0	chr5-82991406-82992284	TMEM167A	84463	distal
chr2-235555189-235556134	6.54293e-17	0.197936	0.205	0.13	9.07177e-12	0	chr2-235555189-235556134	AGAP1	77491	distal
chr17-40313512-40316306	6.54848e-17	0.155982	0.332	0.235	9.07947e-12	0	chr17-40313512-40316306	RARA	11702	distal
chr1-227934519-227935539	6.63412e-17	0.221852	0.199	0.125	9.1982e-12	0	chr1-227934519-227935539	WNT9A	47162	distal
chr10-62852849-62854345	6.71997e-17	0.186817	0.232	0.152	9.31723e-12	0	chr10-62852849-62854345	EGR2	18549	distal
chr18-76740216-76740865	6.86976e-17	0.208207	0.141	0.08	9.52493e-12	0	chr18-76740216-76740865	ZNF236	32322	distal
chr1-25030552-25032867	6.95956e-17	0.204841	0.279	0.193	9.64942e-12	0	chr1-25030552-25032867	RUNX3	28746	distal
chr13-98973671-98974924	6.96711e-17	0.174978	0.359	0.261	9.6599e-12	0	chr13-98973671-98974924	DOCK9	64337	distal
chr5-179475094-179475848	7.24587e-17	0.201334	0.141	0.08	1.00464e-11	0	chr5-179475094-179475848	RUFY1	30829	distal
chr12-110860682-110861472	7.24797e-17	0.24402	0.148	0.086	1.00493e-11	0	chr12-110860682-110861472	CCDC63	49300	distal
chr8-140574202-140575912	7.3558e-17	0.162619	0.364	0.264	1.01988e-11	0	chr8-140574202-140575912	AGO2	77022	distal
chr5-91279593-91281872	7.50866e-17	0.178238	0.467	0.365	1.04108e-11	0	chr5-91279593-91281872	ARRDC3	42943	distal
chr6-11731788-11732920	7.58189e-17	0.133581	0.405	0.295	1.05123e-11	0	chr6-11731788-11732920	ADTRP	71768	distal
chr1-5660064-5660759	7.58541e-17	0.229392	0.119	0.064	1.05172e-11	0	chr1-5660064-5660759		1	intergenic
chr11-122186247-122187010	7.72809e-17	0.229058	0.126	0.07	1.0715e-11	0	chr11-122186247-122187010	BLID	29807	distal
chr10-20003463-20004706	7.81087e-17	0.189907	0.309	0.217	1.08298e-11	0	chr10-20003463-20004706	PLXDC2	56148	distal
chr5-143117865-143119969	7.82448e-17	0.172663	0.245	0.163	1.08486e-11	0	chr5-143117865-143119969	ARHGAP26	35612	distal
chr21-37100005-37101142	7.93985e-17	0.190149	0.21	0.135	1.10086e-11	0	chr21-37100005-37101142	TTC3	50223	distal
chrX-49039532-49040525	7.97409e-17	0.200246	0.265	0.181	1.10561e-11	0	chrX-49039532-49040525	TFE3	63730	distal
chr9-121285564-121290046	7.98136e-17	0.166181	0.461	0.353	1.10662e-11	0	chr9-121285564-121290046	GSN	35612	promoter
chr6-18185869-18187158	8.0339e-17	0.182761	0.239	0.158	1.1139e-11	0	chr6-18185869-18187158	KDM1B	64193	distal
chr2-45024784-45025552	8.1071e-17	0.209651	0.132	0.074	1.12405e-11	0	chr2-45024784-45025552	SIX2	7248	distal
chr16-68781708-68782987	8.36304e-17	0.18412	0.294	0.204	1.15954e-11	0	chr16-68781708-68782987	CDH1	71126	distal
chr12-124431813-124433162	8.45554e-17	0.200037	0.224	0.146	1.17236e-11	0	chr12-124431813-124433162	NCOR2	34299	distal
chr22-32649201-32650181	8.54716e-17	0.180429	0.26	0.175	1.18506e-11	0	chr22-32649201-32650181	SYN3	1201	distal
chr9-94847163-94848174	8.55139e-17	0.229831	0.169	0.103	1.18565e-11	0	chr9-94847163-94848174	C9orf3	85065	distal
chr2-134712110-134714548	8.55774e-17	0.207882	0.27	0.186	1.18653e-11	0	chr2-134712110-134714548	TMEM163	71196	distal
chr9-90808506-90809536	8.64794e-17	0.19259	0.198	0.125	1.19904e-11	0	chr9-90808506-90809536	SYK	79037	distal
chr1-35096923-35097912	8.7028e-17	0.206157	0.219	0.143	1.20664e-11	0	chr1-35096923-35097912	ZMYM1	54734	distal
chr17-40105913-40108829	8.73491e-17	0.227741	0.358	0.266	1.2111e-11	0	chr17-40105913-40108829	NR1D1	25020	distal
chr19-48501290-48502918	8.90183e-17	0.213201	0.313	0.224	1.23424e-11	0	chr19-48501290-48502918	LMTK3	85395	distal
chr14-76782626-76783543	9.10414e-17	0.183777	0.131	0.072	1.26229e-11	0	chr14-76782626-76783543	VASH1	71905	distal
chr20-2177944-2179265	9.13353e-17	0.209733	0.31	0.223	1.26636e-11	0	chr20-2177944-2179265	STK35	82171	distal
chr1-37478615-37480847	9.55268e-17	0.200945	0.322	0.231	1.32448e-11	0	chr1-37478615-37480847	ZC3H12A	69441	distal
chr2-19891607-19892457	9.62004e-17	0.180552	0.201	0.127	1.33382e-11	0	chr2-19891607-19892457	TTC32	86825	distal
chr1-9317502-9318490	9.63717e-17	0.191491	0.155	0.09	1.33619e-11	0	chr1-9317502-9318490	SPSB1	60681	distal
chr14-86071825-86072865	9.66298e-17	0.206355	0.235	0.156	1.33977e-11	0	chr14-86071825-86072865		1	intergenic
chr2-177008478-177009241	9.75378e-17	0.194604	0.115	0.06	1.35236e-11	0	chr2-177008478-177009241		1	intergenic
chr1-36349205-36351937	9.93346e-17	0.176791	0.379	0.282	1.37727e-11	0	chr1-36349205-36351937	STK40	86627	distal
chr1-2239623-2241192	1.00925e-16	0.21567	0.176	0.108	1.39932e-11	0	chr1-2239623-2241192	SKI	44487	distal
chr1-31535757-31536626	1.02881e-16	0.240669	0.217	0.143	1.42645e-11	0	chr1-31535757-31536626	TINAGL1	20961	distal
chr1-39191504-39194092	1.03115e-16	0.158027	0.358	0.259	1.42969e-11	0	chr1-39191504-39194092	MACF1	253	distal
chr3-50241296-50243758	1.03991e-16	0.185456	0.382	0.284	1.44183e-11	0	chr3-50241296-50243758	GNAI2	17578	distal
chr1-204357330-204362182	1.04688e-16	0.169674	0.429	0.324	1.4515e-11	0	chr1-204357330-204362182	PLEKHA6	35612	promoter
chr15-67120112-67122007	1.05319e-16	0.186091	0.396	0.296	1.46024e-11	0	chr15-67120112-67122007	SMAD3	19926	distal
chr16-27318277-27319320	1.06071e-16	0.183307	0.22	0.143	1.47068e-11	0	chr16-27318277-27319320	IL4R	70751	distal
chr3-37060903-37061687	1.07605e-16	0.223954	0.129	0.071	1.49195e-11	0	chr3-37060903-37061687	LRRFIP2;MLH1	41995	distal;distal
chr7-102284324-102290170	1.07682e-16	0.167374	0.512	0.403	1.49301e-11	0	chr7-102284324-102290170	SH2B2	35612	promoter
chr7-6533816-6534826	1.09387e-16	0.200629	0.177	0.108	1.51665e-11	0	chr7-6533816-6534826	GRID2IP	58074	distal
chr10-48633407-48635343	1.09438e-16	0.164112	0.402	0.299	1.51735e-11	0	chr10-48633407-48635343	ARHGAP22	54387	distal
chr4-56870668-56872071	1.09828e-16	0.218131	0.271	0.186	1.52277e-11	0	chr4-56870668-56872071	REST	19423	distal
chr1-203320222-203321797	1.10106e-16	0.124158	0.511	0.39	1.52662e-11	0	chr1-203320222-203321797	BTG2	50920	distal
chr11-40099278-40101271	1.10132e-16	0.222856	0.235	0.156	1.52698e-11	0	chr11-40099278-40101271	LRRC4C	56709	distal
chr14-70881768-70883645	1.11925e-16	0.165071	0.186	0.115	1.55184e-11	0	chr14-70881768-70883645	PCNX1	14019	distal
chr5-160164874-160166229	1.12167e-16	0.17542	0.322	0.228	1.5552e-11	0	chr5-160164874-160166229	FABP6	12588	distal
chr8-140541766-140544188	1.13138e-16	0.201308	0.271	0.187	1.56866e-11	0	chr8-140541766-140544188	AGO2;CHRAC1	40896	distal;distal
chr1-161067705-161070594	1.13513e-16	0.138535	0.578	0.462	1.57385e-11	0	chr1-161067705-161070594	ARHGAP30	35612	promoter
chr6-43723587-43726233	1.14599e-16	0.163438	0.548	0.438	1.58892e-11	0	chr6-43723587-43726233	MRPS18A	19419	distal
chr7-30158869-30160784	1.19002e-16	0.175027	0.365	0.267	1.64996e-11	0	chr7-30158869-30160784	MTURN	48344	distal
chr19-54207334-54211646	1.20407e-16	0.136079	0.798	0.68	1.66944e-11	0	chr19-54207334-54211646	RPS9	77724	distal
chr13-48505153-48506737	1.20862e-16	0.195396	0.359	0.264	1.67575e-11	0	chr13-48505153-48506737	RCBTB2	61858	distal
chr11-59945503-59946294	1.20872e-16	0.220971	0.155	0.091	1.6759e-11	0	chr11-59945503-59946294	RP11-736I10.9	80568	distal
chr2-237613776-237614708	1.21868e-16	0.210732	0.196	0.124	1.6897e-11	0	chr2-237613776-237614708	LRRFIP1	4293	distal
chr19-13985228-13988060	1.23284e-16	0.156215	0.505	0.394	1.70933e-11	0	chr19-13985228-13988060	RFX1	55567	distal
chr12-131603629-131605118	1.28547e-16	0.196972	0.239	0.16	1.78231e-11	0	chr12-131603629-131605118	SFSWAP	985	distal
chr1-108644617-108647621	1.28571e-16	0.148478	0.591	0.475	1.78263e-11	0	chr1-108644617-108647621	FAM102B;HENMT1	39909	distal;distal
chr2-215888463-215889187	1.29977e-16	0.221621	0.136	0.078	1.80213e-11	0	chr2-215888463-215889187	MREG	47299	distal
chr6-33692256-33695729	1.30194e-16	0.160174	0.444	0.338	1.80514e-11	0	chr6-33692256-33695729	ITPR3;UQCC2	40147	distal;distal
chr10-100370370-100371676	1.30573e-16	0.134543	0.382	0.275	1.81039e-11	0	chr10-100370370-100371676	SCD	59784	distal
chr9-129457990-129461378	1.32385e-16	0.140085	0.648	0.527	1.83552e-11	0	chr9-129457990-129461378	NTMT1	6568	distal
chr17-56786505-56787710	1.32792e-16	0.18246	0.365	0.267	1.84117e-11	0	chr17-56786505-56787710	C17orf67	71891	distal
chr7-2941051-2941821	1.39228e-16	0.188564	0.134	0.075	1.9304e-11	0	chr7-2941051-2941821	CARD11;GNA12	39232	distal;distal
chr19-50427710-50428954	1.41565e-16	0.208164	0.252	0.171	1.9628e-11	0	chr19-50427710-50428954	CTD-2545M3.6;MYBPC2;SPIB	37724	distal;distal;distal
chr2-232741030-232741925	1.42844e-16	0.209675	0.176	0.108	1.98053e-11	0	chr2-232741030-232741925	GIGYF2;KCNJ13	40855	distal;distal
chr9-132372232-132373363	1.46265e-16	0.181878	0.318	0.228	2.02796e-11	0	chr9-132372232-132373363	SETX	9319	distal
chr1-15965740-15966757	1.50199e-16	0.234822	0.199	0.128	2.08251e-11	0	chr1-15965740-15966757	ZBTB17	86459	distal
chr10-35194865-35196701	1.50535e-16	0.170504	0.468	0.365	2.08716e-11	0	chr10-35194865-35196701	CREM	35612	promoter
chr14-51905501-51906283	1.51502e-16	0.205661	0.133	0.075	2.10057e-11	0	chr14-51905501-51906283	GNG2	29388	distal
chr18-23825637-23826713	1.60038e-16	0.1985	0.226	0.149	2.21893e-11	0	chr18-23825637-23826713	LAMA3	23200	distal
chr4-110032275-110034528	1.62786e-16	0.161877	0.323	0.229	2.25702e-11	0	chr4-110032275-110034528	EGF	46319	distal
chr2-231554001-231555531	1.6559e-16	0.188245	0.242	0.162	2.29591e-11	0	chr2-231554001-231555531	NMUR1	13887	distal
chr20-3080499-3085674	1.67582e-16	0.204395	0.368	0.272	2.32353e-11	0	chr20-3080499-3085674	AVP	35612	promoter
chr2-43056806-43057691	1.68243e-16	0.193038	0.143	0.082	2.33268e-11	0	chr2-43056806-43057691	ZFP36L2	53898	distal
chr15-45454383-45455557	1.71283e-16	0.196801	0.303	0.214	2.37483e-11	0	chr15-45454383-45455557	C15orf48	60119	distal
chr20-24930142-24932432	1.71378e-16	0.211893	0.184	0.115	2.37616e-11	0	chr20-24930142-24932432	CST7	8875	distal
chr12-107515129-107516128	1.72353e-16	0.170016	0.204	0.129	2.38967e-11	0	chr12-107515129-107516128	BTBD11	28485	distal
chr10-18144485-18146046	1.74265e-16	0.185307	0.206	0.132	2.41619e-11	0	chr10-18144485-18146046	CACNB2	66845	distal
chr7-44638039-44639909	1.74732e-16	0.135939	0.302	0.211	2.42266e-11	0	chr7-44638039-44639909	OGDH	64782	distal
chr3-119570050-119570952	1.75508e-16	0.21055	0.179	0.111	2.43342e-11	0	chr3-119570050-119570952	ADPRH	32591	distal
chr8-140495789-140497042	1.76966e-16	0.17762	0.349	0.254	2.45363e-11	0	chr8-140495789-140497042	CHRAC1	6008	distal
chr11-118226018-118227121	1.77644e-16	0.240327	0.21	0.138	2.46304e-11	0	chr11-118226018-118227121	AMICA1;MPZL3	34278	promoter;distal
chr5-76855223-76857239	1.77776e-16	0.166368	0.372	0.272	2.46486e-11	0	chr5-76855223-76857239	S100Z	73948	distal
chr17-49695248-49697036	1.8103e-16	0.180499	0.329	0.236	2.50998e-11	0	chr17-49695248-49697036	SLC35B1	44937	distal
chr20-660290-662299	1.81231e-16	0.157031	0.425	0.32	2.51276e-11	0	chr20-660290-662299	RP5-850E9.3;SCRT2;SRXN1	39399	distal;distal;distal
chr9-120555574-120557591	1.84199e-16	0.193421	0.285	0.2	2.55392e-11	0	chr9-120555574-120557591	CDK5RAP2	59321	distal
chr1-38113977-38114981	1.87597e-16	0.206873	0.214	0.139	2.60104e-11	0	chr1-38113977-38114981	POU3F1	29138	distal
chr6-34242934-34245029	1.87604e-16	0.19569	0.236	0.157	2.60114e-11	0	chr6-34242934-34245029	C6orf1;HMGA1	68981	distal;distal
chr1-234102343-234103455	1.91244e-16	0.222168	0.191	0.121	2.6516e-11	0	chr1-234102343-234103455	SLC35F3	1716	distal
chr16-74396474-74398609	1.92019e-16	0.228182	0.228	0.152	2.66234e-11	0	chr16-74396474-74398609	NPIPB15	56001	distal
chr6-113881208-113882159	1.93287e-16	0.202389	0.182	0.113	2.67992e-11	0	chr6-113881208-113882159	MARCKS	60161	distal
chr8-120861113-120862601	1.93634e-16	0.178526	0.29	0.203	2.68474e-11	0	chr8-120861113-120862601	SNTB1	23753	distal
chr15-75776779-75777497	1.94588e-16	0.222703	0.118	0.064	2.69796e-11	0	chr15-75776779-75777497	ODF3L1	74520	distal
chr19-4108555-4109731	1.99128e-16	0.174988	0.365	0.267	2.76091e-11	0	chr19-4108555-4109731	MAP2K2	50466	distal
chr20-1324424-1326318	1.99288e-16	0.186368	0.424	0.324	2.76313e-11	0	chr20-1324424-1326318	RP11-314N13.10;SDCBP2	39292	distal;promoter
chr16-89031678-89032708	2.00106e-16	0.179558	0.299	0.21	2.77447e-11	0	chr16-89031678-89032708	CBFA2T3	25739	distal
chr6-155170987-155171961	2.0361e-16	0.181609	0.136	0.076	2.82305e-11	0	chr6-155170987-155171961	TIAM2	58850	distal
chr12-125346167-125346884	2.05284e-16	0.174205	0.155	0.091	2.84626e-11	0	chr12-125346167-125346884	TMEM132B	57113	distal
chr10-87054305-87055508	2.06962e-16	0.20146	0.177	0.11	2.86953e-11	0	chr10-87054305-87055508	FAM25A;GLUD1	66202	distal;distal
chr19-2627040-2628125	2.10911e-16	0.149599	0.249	0.167	2.92428e-11	0	chr19-2627040-2628125	GNG7	81689	distal
chr11-128328902-128329830	2.12304e-16	0.215742	0.191	0.121	2.9436e-11	0	chr11-128328902-128329830	ETS1	56764	distal
chr9-118521170-118522987	2.15064e-16	0.164694	0.303	0.213	2.98187e-11	0	chr9-118521170-118522987		1	intergenic
chrX-67543778-67547016	2.16458e-16	0.151651	0.267	0.182	3.00118e-11	0	chrX-67543778-67547016	AR	35612	promoter
chr2-175575332-175576518	2.18015e-16	0.172139	0.216	0.14	3.02277e-11	0	chr2-175575332-175576518		1	intergenic
chr19-43663873-43664678	2.20626e-16	0.203239	0.212	0.139	3.05898e-11	0	chr19-43663873-43664678	PLAUR	75253	distal
chr1-211513684-211516121	2.21981e-16	0.146126	0.609	0.494	3.07777e-11	0	chr1-211513684-211516121	RD3	12382	distal
chr7-146948548-146949474	2.26067e-16	0.170221	0.16	0.094	3.13442e-11	0	chr7-146948548-146949474	CNTNAP2	35612	distal
chr17-48561049-48562702	2.266e-16	0.192829	0.222	0.145	3.14181e-11	0	chr17-48561049-48562702	HOXB3	30072	distal
chr2-46469918-46470846	2.30181e-16	0.230997	0.195	0.124	3.19146e-11	0	chr2-46469918-46470846	TMEM247	33312	distal
chr8-104428287-104428979	2.32638e-16	0.20197	0.121	0.065	3.22552e-11	0	chr8-104428287-104428979	DPYS	68247	distal
chr13-24708021-24710162	2.33288e-16	0.134825	0.457	0.346	3.23454e-11	0	chr13-24708021-24710162	ATP12A	62444	distal
chr17-3764678-3766089	2.35415e-16	0.223365	0.343	0.253	3.26403e-11	0	chr17-3764678-3766089	ITGAE	66783	distal
chr10-98322907-98323842	2.42917e-16	0.197255	0.234	0.157	3.36805e-11	0	chr10-98322907-98323842	LOXL4	25794	distal
chr2-128638065-128639179	2.46505e-16	0.200513	0.26	0.179	3.4178e-11	0	chr2-128638065-128639179		1	intergenic
chr10-126049547-126050472	2.48948e-16	0.22687	0.151	0.089	3.45167e-11	0	chr10-126049547-126050472	ADAM12;FANK1	42163	distal;distal
chr3-22450703-22451762	2.53278e-16	0.211965	0.232	0.155	3.5117e-11	0	chr3-22450703-22451762		1	intergenic
chr9-70563205-70564590	2.53893e-16	0.170083	0.305	0.216	3.52022e-11	0	chr9-70563205-70564590	KLF9;TRPM3	6691	distal;distal
chr1-47582869-47583837	2.53947e-16	0.215437	0.188	0.118	3.52098e-11	0	chr1-47582869-47583837	FOXD2	50918	distal
chr17-8055759-8056877	2.54336e-16	0.207198	0.286	0.202	3.52637e-11	0	chr17-8055759-8056877	ALOX15B	53525	distal
chr6-41560192-41562109	2.70154e-16	0.197519	0.362	0.27	3.74568e-11	0	chr6-41560192-41562109	FOXP4	19663	distal
chr21-41598642-41599596	2.71529e-16	0.184841	0.204	0.129	3.76475e-11	0	chr21-41598642-41599596	TMPRSS2	33926	distal
chr12-13536205-13536963	2.73801e-16	0.200914	0.156	0.092	3.79625e-11	0	chr12-13536205-13536963		1	intergenic
chr4-120650-122336	2.7483e-16	0.138965	0.411	0.307	3.81052e-11	0	chr4-120650-122336	ZNF718	12746	distal
chr21-28410040-28410893	2.80313e-16	0.161596	0.196	0.124	3.88654e-11	0	chr21-28410040-28410893		1	intergenic
chr7-75564862-75565885	2.87812e-16	0.210234	0.158	0.094	3.99051e-11	0	chr7-75564862-75565885	HIP1	71740	distal
chr16-24151055-24151977	2.88113e-16	0.238565	0.184	0.117	3.99469e-11	0	chr16-24151055-24151977	CACNG3;PRKCB	592	distal;distal
chr6-119442450-119443501	2.91897e-16	0.158304	0.312	0.221	4.04715e-11	0	chr6-119442450-119443501	MAN1A1	34321	distal
chr3-9715079-9716456	3.00493e-16	0.191044	0.314	0.225	4.16634e-11	0	chr3-9715079-9716456	CPNE9	45122	distal
chr11-95697643-95700859	3.02403e-16	0.222252	0.277	0.195	4.19281e-11	0	chr11-95697643-95700859	FAM76B	85362	distal
chr12-65656575-65657411	3.05587e-16	0.174012	0.171	0.103	4.23697e-11	0	chr12-65656575-65657411	HMGA2	8743	distal
chr2-160665988-160667213	3.10241e-16	0.172841	0.232	0.154	4.3015e-11	0	chr2-160665988-160667213	RBMS1	9291	distal
chr16-75137905-75139091	3.13138e-16	0.182033	0.13	0.073	4.34166e-11	0	chr16-75137905-75139091	ZFP1	34569	distal
chr16-57474909-57480129	3.15131e-16	0.14702	0.574	0.46	4.36929e-11	0	chr16-57474909-57480129	DOK4	35612	promoter
chr6-37704949-37706315	3.15523e-16	0.24008	0.255	0.178	4.37473e-11	0	chr6-37704949-37706315	MDGA1	29692	distal
chr8-105524309-105525039	3.15713e-16	0.19213	0.132	0.075	4.37736e-11	0	chr8-105524309-105525039	ZFPM2	20458	distal
chr4-172050083-172051749	3.18968e-16	0.254412	0.129	0.073	4.4225e-11	0	chr4-172050083-172051749	GALNTL6	29691	promoter
chr1-116514728-116516198	3.23211e-16	0.176418	0.395	0.295	4.48133e-11	0	chr1-116514728-116516198	CD58	75288	distal
chr10-102611852-102614055	3.36343e-16	0.214288	0.307	0.219	4.6634e-11	0	chr10-102611852-102614055	SUFU;TRIM8	37223	distal;distal
chr1-2554609-2557480	3.37172e-16	0.14393	0.626	0.514	4.67489e-11	0	chr1-2554609-2557480	TNFRSF14	35612	promoter
chr4-25085551-25086245	3.38888e-16	0.182041	0.124	0.068	4.69868e-11	0	chr4-25085551-25086245	LGI2	25802	distal
chr3-188971977-188973642	3.39113e-16	0.182227	0.233	0.154	4.7018e-11	0	chr3-188971977-188973642	TPRG1	60769	distal
chr11-36177539-36178448	3.40029e-16	0.24095	0.135	0.078	4.71451e-11	0	chr11-36177539-36178448	COMMD9;LDLRAD3	44813	distal;distal
chr19-16327408-16329568	3.41867e-16	0.172853	0.42	0.319	4.73999e-11	0	chr19-16327408-16329568	KLF2	61348	distal
chr19-35294930-35296982	3.45359e-16	0.171235	0.391	0.293	4.7884e-11	0	chr19-35294930-35296982	MAG	62589	distal
chr17-1462919-1463885	3.50019e-16	0.199803	0.251	0.171	4.85302e-11	0	chr17-1462919-1463885	CRK	28997	distal
chr12-111180759-111181797	3.52417e-16	0.192142	0.181	0.113	4.88626e-11	0	chr12-111180759-111181797	CUX2	50899	distal
chr20-44728802-44729378	3.58516e-16	0.168931	0.119	0.064	4.97082e-11	0	chr20-44728802-44729378	WISP2	49138	distal
chr2-241009429-241010914	3.59878e-16	0.20463	0.225	0.15	4.98971e-11	0	chr2-241009429-241010914	SNED1	43837	distal
chr10-29841693-29842678	3.71389e-16	0.174896	0.199	0.126	5.14931e-11	0	chr10-29841693-29842678	SVIL	970	distal
chr20-17634263-17636135	3.73198e-16	0.161987	0.344	0.246	5.1744e-11	0	chr20-17634263-17636135	RRBP1	1492	distal
chr8-82948660-82949516	3.81808e-16	0.197621	0.132	0.075	5.29377e-11	0	chr8-82948660-82949516		1	intergenic
chrX-74450903-74451675	3.82156e-16	0.137932	0.132	0.074	5.29859e-11	0	chrX-74450903-74451675	SLC16A2	63637	distal
chr4-41537913-41538532	3.83888e-16	0.206247	0.115	0.062	5.32261e-11	0	chr4-41537913-41538532	LIMCH1	35612	promoter
chr22-36155744-36157586	3.88463e-16	0.201967	0.273	0.189	5.38604e-11	0	chr22-36155744-36157586	APOL3	65893	distal
chr22-44179960-44183407	3.89239e-16	0.15296	0.559	0.444	5.39679e-11	0	chr22-44179960-44183407	PARVG	35612	promoter
chr7-149865199-149867454	3.8931e-16	0.222507	0.267	0.187	5.39778e-11	0	chr7-149865199-149867454	ATP6V0E2;ZNF862	25914	distal;distal
chr1-160837185-160839195	3.89999e-16	0.163316	0.429	0.329	5.40734e-11	0	chr1-160837185-160839195	CD244	59947	distal
chr11-128506856-128508187	3.91151e-16	0.198956	0.292	0.208	5.4233e-11	0	chr11-128506856-128508187	ETS1	49884	distal
chr16-85927411-85929085	3.94324e-16	0.166176	0.301	0.21	5.4673e-11	0	chr16-85927411-85929085	IRF8	48824	distal
chr17-17035518-17037222	3.94997e-16	0.15682	0.375	0.277	5.47663e-11	0	chr17-17035518-17037222	MPRIP	25975	distal
chr2-146873931-146874827	4.02821e-16	0.235285	0.119	0.066	5.58511e-11	0	chr2-146873931-146874827		1	intergenic
chr3-112395144-112396315	4.10974e-16	0.183115	0.258	0.177	5.69815e-11	0	chr3-112395144-112396315	CD200	77799	distal
chr19-54523177-54524008	4.11483e-16	0.214508	0.131	0.074	5.70521e-11	0	chr19-54523177-54524008	KIR3DX1	33376	distal
chr19-38018973-38021710	4.16059e-16	0.176126	0.337	0.244	5.76865e-11	0	chr19-38018973-38021710	SIPA1L3	44957	distal
chr8-121638924-121642855	4.21132e-16	0.161066	0.437	0.332	5.839e-11	0	chr8-121638924-121642855	HAS2	35612	promoter
chr17-76515000-76516217	4.21366e-16	0.209713	0.254	0.174	5.84223e-11	0	chr17-76515000-76516217	RHBDF2	4728	distal
chr3-115469549-115470223	4.40269e-16	0.234208	0.101	0.052	6.10433e-11	0	chr3-115469549-115470223	GAP43	7199	distal
chr12-82685584-82688610	4.48409e-16	0.144578	0.634	0.516	6.2172e-11	0	chr12-82685584-82688610	TMTC2	35612	promoter
chr3-141940009-141942087	4.49811e-16	0.187443	0.273	0.19	6.23663e-11	0	chr3-141940009-141942087	TFDP2	76542	distal
chr20-3106559-3107922	4.513e-16	0.240698	0.174	0.108	6.25727e-11	0	chr20-3106559-3107922	AVP;UBOX5	12975	distal;distal
chr13-27401073-27401769	4.55413e-16	0.193264	0.153	0.091	6.31431e-11	0	chr13-27401073-27401769	GTF3A	13491	distal
chr4-8204873-8207724	4.59629e-16	0.204135	0.367	0.275	6.37276e-11	0	chr4-8204873-8207724	SH3TC1	75380	distal
chr10-127117098-127118553	4.64114e-16	0.168014	0.191	0.12	6.43494e-11	0	chr10-127117098-127118553	DOCK1;FAM196A	41794	distal;distal
chr10-75294146-75296512	4.64353e-16	0.187451	0.458	0.356	6.43825e-11	0	chr10-75294146-75296512	COMTD1	26753	distal
chr22-44676291-44677801	4.66629e-16	0.187311	0.428	0.333	6.46982e-11	0	chr22-44676291-44677801	PRR5	35612	promoter
chr2-160076587-160077689	4.72523e-16	0.147419	0.309	0.217	6.55153e-11	0	chr2-160076587-160077689	PLA2R1	5678	distal
chr14-53515131-53516049	4.73241e-16	0.235182	0.144	0.084	6.56148e-11	0	chr14-53515131-53516049		1	intergenic
chr17-35521117-35522282	4.78293e-16	0.173144	0.246	0.166	6.63153e-11	0	chr17-35521117-35522282	SLFN12L	52169	distal
chr10-101059893-101064401	4.81202e-16	0.143733	0.672	0.56	6.67187e-11	0	chr10-101059893-101064401	KAZALD1	35612	promoter
chr10-30529112-30530372	4.82635e-16	0.157409	0.44	0.334	6.69173e-11	0	chr10-30529112-30530372	MAP3K8	85759	distal
chr22-46287711-46289080	4.83187e-16	0.220056	0.229	0.153	6.69939e-11	0	chr22-46287711-46289080	GTSE1;TTC38	31256	distal;distal
chr5-168073235-168074914	4.85432e-16	0.193243	0.245	0.167	6.73051e-11	0	chr5-168073235-168074914	TENM2	35612	distal
chr11-122743561-122744658	4.86301e-16	0.140328	0.381	0.281	6.74257e-11	0	chr11-122743561-122744658	UBASH3B	85167	distal
chr15-73650629-73651308	4.91874e-16	0.198358	0.116	0.063	6.81983e-11	0	chr15-73650629-73651308	NPTN	8537	distal
chr3-190485793-190486873	4.93639e-16	0.159085	0.29	0.203	6.84431e-11	0	chr3-190485793-190486873	IL1RAP	15677	distal
chr17-2178710-2180134	4.94384e-16	0.21568	0.162	0.099	6.85464e-11	0	chr17-2178710-2180134	SMG6	76081	distal
chr17-56592380-56595277	4.96317e-16	0.173135	0.486	0.38	6.88143e-11	0	chr17-56592380-56595277	NOG	35612	promoter
chr14-56412268-56414504	4.98196e-16	0.201652	0.238	0.16	6.90749e-11	0	chr14-56412268-56414504	TMEM260	8573	distal
chr19-13846069-13848406	5.00084e-16	0.159465	0.674	0.559	6.93367e-11	0	chr19-13846069-13848406	NANOS3	16473	distal
chr11-129949802-129952006	5.0369e-16	0.149429	0.468	0.361	6.98366e-11	0	chr11-129949802-129952006	PRDM10	12963	distal
chr9-113444467-113445255	5.1039e-16	0.175148	0.167	0.101	7.07655e-11	0	chr9-113444467-113445255	RGS3	35612	promoter
chr21-41783197-41784496	5.11893e-16	0.154103	0.343	0.25	7.09739e-11	0	chr21-41783197-41784496	RIPK4	8083	distal
chr10-58157244-58158057	5.22142e-16	0.206802	0.175	0.108	7.23949e-11	0	chr10-58157244-58158057	IPMK	44602	distal
chr19-33037134-33038156	5.25548e-16	0.201057	0.188	0.119	7.28673e-11	0	chr19-33037134-33038156	RHPN2	62000	distal
chr10-119313275-119314508	5.28293e-16	0.181734	0.263	0.18	7.32478e-11	0	chr10-119313275-119314508	GRK5	43785	distal
chr1-897047-899065	5.31027e-16	0.217342	0.2	0.129	7.36268e-11	0	chr1-897047-899065	SAMD11	15446	distal
chr3-18511886-18512602	5.33329e-16	0.167777	0.151	0.089	7.39461e-11	0	chr3-18511886-18512602	SATB1	29084	distal
chr7-151271657-151275041	5.34739e-16	0.19482	0.349	0.256	7.41415e-11	0	chr7-151271657-151275041	SMARCD3	53939	distal
chr7-76155804-76156605	5.37994e-16	0.181843	0.16	0.096	7.45928e-11	0	chr7-76155804-76156605	SRRM3	22885	distal
chr19-3140639-3143005	5.52898e-16	0.232855	0.233	0.157	7.66594e-11	0	chr19-3140639-3143005	GNA15	71175	distal
chr15-74545739-74546953	5.59561e-16	0.148639	0.466	0.356	7.75832e-11	0	chr15-74545739-74546953	ARID3B	71559	distal
chr1-167697584-167698381	5.62522e-16	0.227808	0.134	0.077	7.79937e-11	0	chr1-167697584-167698381	MPZL1;RCSD1	13919	distal;distal
chr1-221839668-221841928	5.93832e-16	0.141015	0.311	0.22	8.23348e-11	0	chr1-221839668-221841928	DUSP10	35188	distal
chr11-45163939-45164892	5.94821e-16	0.189096	0.262	0.18	8.24719e-11	0	chr11-45163939-45164892	PRDM11	53514	distal
chr19-54387550-54390098	5.95492e-16	0.14528	0.441	0.335	8.25649e-11	0	chr19-54387550-54390098	LAIR1	9063	distal
chr22-41217247-41218321	5.97389e-16	0.177264	0.331	0.24	8.2828e-11	0	chr22-41217247-41218321	L3MBTL2	46581	distal
chr8-95862430-95863394	5.98649e-16	0.180147	0.192	0.121	8.30027e-11	0	chr8-95862430-95863394		1	intergenic
chr2-235501273-235502262	5.99008e-16	0.18825	0.11	0.058	8.30524e-11	0	chr2-235501273-235502262	AGAP1	80854	distal
chr21-33379785-33381182	6.14947e-16	0.175497	0.3	0.213	8.52624e-11	0	chr21-33379785-33381182	IFNGR2	12909	distal
chr20-43284267-43285617	6.19189e-16	0.200985	0.168	0.103	8.58506e-11	0	chr20-43284267-43285617	PTPRT	34621	distal
chrX-109839871-109841139	6.26788e-16	0.167366	0.216	0.141	8.69042e-11	0	chrX-109839871-109841139	ACSL4	1062	distal
chr22-37533611-37534717	6.28767e-16	0.187545	0.279	0.195	8.71786e-11	0	chr22-37533611-37534717	CARD10	5797	distal
chr19-40579787-40580649	6.48601e-16	0.184367	0.263	0.182	8.99286e-11	0	chr19-40579787-40580649	SHKBP1	63577	distal
chr6-74066383-74067015	6.49947e-16	0.203016	0.104	0.054	9.01152e-11	0	chr6-74066383-74067015		1	intergenic
chr4-22921609-22922688	6.52334e-16	0.157029	0.26	0.176	9.04461e-11	0	chr4-22921609-22922688		1	intergenic
chr9-71683682-71686104	6.60249e-16	0.221562	0.246	0.17	9.15436e-11	0	chr9-71683682-71686104	TMEM2	56276	distal
chr10-49079868-49080655	6.62007e-16	0.216666	0.152	0.091	9.17873e-11	0	chr10-49079868-49080655	VSTM4	66629	distal
chr20-62951842-62956101	6.87929e-16	0.14875	0.652	0.53	9.53813e-11	0	chr20-62951842-62956101	SLC17A9	35612	promoter
chr4-41369345-41370416	6.91498e-16	0.165558	0.346	0.253	9.58762e-11	0	chr4-41369345-41370416	LIMCH1	84495	distal
chr22-19643296-19644726	6.98499e-16	0.200431	0.254	0.174	9.68469e-11	0	chr22-19643296-19644726	2021-09-05	29725	distal
chr19-15702096-15703531	7.01882e-16	0.145689	0.387	0.286	9.7316e-11	0	chr19-15702096-15703531	OR10H2	14394	distal
chr11-4057633-4058823	7.0348e-16	0.129286	0.421	0.315	9.75375e-11	0	chr11-4057633-4058823	STIM1	35612	promoter
chr3-87996887-87998317	7.15187e-16	0.186756	0.28	0.197	9.91606e-11	0	chr3-87996887-87998317	HTR1F	77779	distal
chr5-53027591-53028443	7.21953e-16	0.183424	0.107	0.056	1.00099e-10	0	chr5-53027591-53028443	ITGA2	68339	distal
chr6-149454063-149455160	7.24304e-16	0.244884	0.147	0.088	1.00425e-10	0	chr6-149454063-149455160	ZC3H12D	62755	distal
chr1-119711588-119713672	7.25038e-16	0.161659	0.37	0.276	1.00526e-10	0	chr1-119711588-119713672	PHGDH	35612	promoter
chr1-6138034-6138958	7.38572e-16	0.197318	0.15	0.089	1.02403e-10	0	chr1-6138034-6138958	CHD5	69698	distal
chr3-172152278-172154014	7.40847e-16	0.160905	0.229	0.151	1.02718e-10	0	chr3-172152278-172154014	FNDC3B	43730	distal
chr19-18303326-18305793	7.48936e-16	0.154519	0.53	0.421	1.0384e-10	0	chr19-18303326-18305793	LSM4	54395	distal
chr19-41323052-41329393	7.59222e-16	0.153683	0.69	0.584	1.05266e-10	0	chr19-41323052-41329393	CCDC97	48008	distal
chrX-39578065-39579070	7.60437e-16	0.18052	0.238	0.16	1.05435e-10	0	chrX-39578065-39579070		1	intergenic
chr20-2706253-2707330	7.66825e-16	0.175018	0.146	0.085	1.0632e-10	0	chr20-2706253-2707330	EBF4	47696	distal
chr3-32400607-32403372	7.71952e-16	0.157227	0.507	0.403	1.07031e-10	0	chr3-32400607-32403372	CMTM7	85451	distal
chr11-12814509-12816277	7.74957e-16	0.247804	0.175	0.11	1.07448e-10	0	chr11-12814509-12816277	TEAD1	73552	distal
chr1-156145657-156149046	7.7876e-16	0.150982	0.459	0.353	1.07975e-10	0	chr1-156145657-156149046	SEMA4A	35149	promoter
chr5-263143-264087	7.95762e-16	0.225629	0.141	0.082	1.10332e-10	0	chr5-263143-264087	PDCD6	30972	distal
chr18-46622938-46624122	8.03608e-16	0.198053	0.184	0.116	1.1142e-10	0	chr18-46622938-46624122	LOXHD1	65629	distal
chr9-79701566-79702351	8.04277e-16	0.215651	0.184	0.116	1.11513e-10	0	chr9-79701566-79702351	TLE4	48037	distal
chr17-57867589-57869459	8.0569e-16	0.11914	0.558	0.437	1.11709e-10	0	chr17-57867589-57869459	CUEDC1;MRPS23	36514	distal;distal
chr8-33327504-33328171	8.10332e-16	0.184776	0.121	0.066	1.12352e-10	0	chr8-33327504-33328171	FUT10	48803	distal
chr1-111733068-111734399	8.11699e-16	0.189381	0.175	0.109	1.12542e-10	0	chr1-111733068-111734399	FAM212B;RP4-773A18.10	73300	distal;distal
chr19-16887223-16889854	8.12181e-16	0.185762	0.37	0.275	1.12609e-10	0	chr19-16887223-16889854	F2RL3	35612	promoter
chr7-74002341-74003983	8.21115e-16	0.189282	0.229	0.153	1.13848e-10	0	chr7-74002341-74003983	ELN	14037	distal
chr3-98730146-98731023	8.21138e-16	0.173749	0.292	0.206	1.13851e-10	0	chr3-98730146-98731023	ST3GAL6	3232	distal
chr5-17118308-17119469	8.23988e-16	0.118901	0.393	0.288	1.14246e-10	0	chr5-17118308-17119469	BASP1	35160	distal
chr14-76976546-76978750	8.32851e-16	0.163106	0.347	0.254	1.15475e-10	0	chr14-76976546-76978750	IRF2BPL	73425	distal
chr16-53093646-53094893	8.36336e-16	0.164071	0.322	0.233	1.15958e-10	0	chr16-53093646-53094893	CHD9	19518	distal
chr8-20971894-20973366	8.55516e-16	0.198272	0.155	0.093	1.18617e-10	0	chr8-20971894-20973366		1	intergenic
chr8-22702993-22706040	8.60351e-16	0.144044	0.561	0.448	1.19288e-10	0	chr8-22702993-22706040	EGR3	35078	distal
chr5-91468765-91470350	8.677e-16	0.144362	0.222	0.145	1.20307e-10	0	chr5-91468765-91470350	ARRDC3	32999	distal
chr20-47316817-47320365	8.75786e-16	0.188192	0.363	0.271	1.21428e-10	0	chr20-47316817-47320365	ZMYND8	66850	distal
chr9-99601413-99602262	8.80855e-16	0.234476	0.105	0.055	1.22131e-10	0	chr9-99601413-99602262		1	intergenic
chr11-116601647-116602392	8.90915e-16	0.193588	0.118	0.065	1.23525e-10	0	chr11-116601647-116602392	BUD13	54109	distal
chr1-29195822-29196515	8.97669e-16	0.189767	0.189	0.119	1.24462e-10	0	chr1-29195822-29196515	MECR;SRSF4	36122	distal;distal
chr4-10664149-10664944	9.16117e-16	0.191191	0.155	0.093	1.2702e-10	0	chr4-10664149-10664944	CLNK	31108	distal
chr22-44728536-44730532	9.22738e-16	0.191447	0.374	0.281	1.27938e-10	0	chr22-44728536-44730532	ARHGAP8;PRR5;PRR5-ARHGAP8	13073	distal;distal;distal
chr16-68332122-68333249	9.23261e-16	0.182526	0.268	0.186	1.2801e-10	0	chr16-68332122-68333249	PRMT7	53024	distal
chr1-18926220-18928669	9.2384e-16	0.16358	0.456	0.353	1.2809e-10	0	chr1-18926220-18928669	IFFO2;RP13-279N23.2	38193	distal;distal
chr2-152611489-152613642	9.32007e-16	0.147463	0.375	0.277	1.29223e-10	0	chr2-152611489-152613642	FMNL2	27109	distal
chr6-149015588-149016701	9.3776e-16	0.184278	0.189	0.12	1.3002e-10	0	chr6-149015588-149016701	UST	35612	distal
chr8-140048495-140050581	9.50407e-16	0.136467	0.224	0.147	1.31774e-10	0	chr8-140048495-140050581	TRAPPC9	35612	distal
chr21-44685881-44686708	9.63981e-16	0.165617	0.124	0.069	1.33656e-10	0	chr21-44685881-44686708	KRTAP12-1;TSPEAR	19962	distal;distal
chr10-88075872-88077212	9.67288e-16	0.230479	0.137	0.08	1.34114e-10	0	chr10-88075872-88077212		1	intergenic
chr20-609474-612750	9.67485e-16	0.175249	0.378	0.281	1.34142e-10	0	chr20-609474-612750	TCF15	35612	promoter
chr7-151850634-151852340	9.78749e-16	0.192342	0.319	0.231	1.35704e-10	0	chr7-151850634-151852340	PRKAG2	60785	distal
chr9-129607123-129608275	1.01725e-15	0.209789	0.224	0.15	1.41042e-10	0	chr9-129607123-129608275	NTMT1	27528	promoter
chr3-177410489-177411602	1.02093e-15	0.185908	0.235	0.159	1.41552e-10	0	chr3-177410489-177411602		1	intergenic
chr18-702705-703759	1.02921e-15	0.140646	0.25	0.167	1.427e-10	0	chr18-702705-703759	ENOSF1	85158	distal
chr1-32991825-32993565	1.05438e-15	0.157726	0.462	0.359	1.4619e-10	0	chr1-32991825-32993565	RNF19B	15664	distal
chr6-133707313-133707974	1.07602e-15	0.196806	0.214	0.141	1.49191e-10	0	chr6-133707313-133707974	TCF21	10151	distal
chr1-94601981-94603169	1.09734e-15	0.138637	0.259	0.174	1.52146e-10	0	chr1-94601981-94603169	F3	27330	distal
chr19-55421130-55421859	1.10979e-15	0.229941	0.165	0.102	1.53873e-10	0	chr19-55421130-55421859	UBE2S	4933	distal
chr17-78879359-78880401	1.13739e-15	0.205092	0.206	0.135	1.57699e-10	0	chr17-78879359-78880401	TIMP2	25089	distal
chr20-43955060-43956077	1.1378e-15	0.198979	0.245	0.166	1.57756e-10	0	chr20-43955060-43956077	C20orf100	86524	distal
chr22-41780739-41782852	1.15406e-15	0.174376	0.381	0.285	1.6001e-10	0	chr22-41780739-41782852	CCDC134;MEI1	9876	distal;distal
chr1-40130811-40131601	1.15938e-15	0.222379	0.127	0.072	1.60749e-10	0	chr1-40130811-40131601	RLF	16894	distal
chr3-193970110-193971896	1.16762e-15	0.189827	0.204	0.132	1.6189e-10	0	chr3-193970110-193971896	HES1	8468	distal
chr4-119113067-119113794	1.17898e-15	0.151265	0.119	0.065	1.63465e-10	0	chr4-119113067-119113794	MYOZ2	13052	distal
chr22-20576152-20577049	1.18617e-15	0.204948	0.138	0.08	1.64463e-10	0	chr22-20576152-20577049	MED15	79884	distal
chr2-166792643-166793382	1.23346e-15	0.189119	0.162	0.099	1.7102e-10	0	chr2-166792643-166793382	XIRP2	34760	distal
chr19-35901694-35905520	1.25746e-15	0.16775	0.529	0.429	1.74347e-10	0	chr19-35901694-35905520	HCST;NFKBID;TYROBP	39420	promoter;promoter;distal
chr3-174216769-174217611	1.25924e-15	0.204841	0.135	0.078	1.74594e-10	0	chr3-174216769-174217611	NLGN1	26638	distal
chr16-9127422-9128508	1.27198e-15	0.166413	0.213	0.139	1.76361e-10	0	chr16-9127422-9128508	C16orf72	67105	distal
chr2-29527903-29529743	1.27795e-15	0.184219	0.286	0.201	1.77188e-10	0	chr2-29527903-29529743	ALK	56237	distal
chr15-37765648-37766776	1.30325e-15	0.22321	0.201	0.132	1.80695e-10	0	chr15-37765648-37766776	TMCO5A	8860	distal
chr6-142300660-142302898	1.30614e-15	0.156363	0.387	0.287	1.81096e-10	0	chr6-142300660-142302898	ADGRG6	35612	promoter
chr22-49838539-49839721	1.31955e-15	0.171038	0.326	0.235	1.82955e-10	0	chr22-49838539-49839721	BRD1	1635	distal
chr1-214557853-214558796	1.3249e-15	0.174763	0.138	0.079	1.83697e-10	0	chr1-214557853-214558796	PTPN14	28921	distal
chr3-64684836-64687027	1.33328e-15	0.251354	0.262	0.183	1.84859e-10	0	chr3-64684836-64687027	ADAMTS9	78858	distal
chr9-89177960-89180883	1.3339e-15	0.180816	0.295	0.208	1.84945e-10	0	chr9-89177960-89180883	SHC3	35612	promoter
chr15-39468220-39468938	1.3414e-15	0.207109	0.145	0.086	1.85985e-10	0	chr15-39468220-39468938	THBS1	1907	distal
chr2-111698563-111699700	1.34693e-15	0.146345	0.334	0.242	1.86752e-10	0	chr2-111698563-111699700	ANAPC1	55428	distal
chr2-233413482-233414030	1.34874e-15	0.210261	0.102	0.053	1.87002e-10	0	chr2-233413482-233414030	DGKD	61125	distal
chr13-44331794-44333142	1.3532e-15	0.186904	0.193	0.124	1.87621e-10	0	chr13-44331794-44333142	SERP2	21274	distal
chr2-136172703-136173663	1.35656e-15	0.19632	0.189	0.121	1.88088e-10	0	chr2-136172703-136173663	CXCR4	25758	distal
chr6-35503270-35504203	1.36687e-15	0.197205	0.189	0.12	1.89517e-10	0	chr6-35503270-35504203	TEAD3;TULP1	27809	distal;distal
chr3-50604762-50605744	1.37502e-15	0.156551	0.26	0.177	1.90646e-10	0	chr3-50604762-50605744	CISH	77215	distal
chr5-139707825-139712417	1.38328e-15	0.138841	0.599	0.479	1.91792e-10	0	chr5-139707825-139712417	CXXC5	76757	distal
chr4-40621394-40622604	1.39035e-15	0.192536	0.245	0.167	1.92772e-10	0	chr4-40621394-40622604	RBM47	81144	distal
chr1-41861929-41863408	1.39164e-15	0.192211	0.267	0.186	1.92951e-10	0	chr1-41861929-41863408	HIVEP3	75388	distal
chr12-40691933-40693671	1.39223e-15	0.216927	0.235	0.16	1.93032e-10	0	chr12-40691933-40693671	CNTN1	35612	promoter
chr12-93113283-93114161	1.40134e-15	0.210845	0.124	0.069	1.94296e-10	0	chr12-93113283-93114161	EEA1	10443	distal
chr7-138898076-138899034	1.42102e-15	0.169444	0.16	0.097	1.97024e-10	0	chr7-138898076-138899034	KIAA1549	83726	distal
chr12-12008028-12011725	1.43039e-15	0.156348	0.568	0.457	1.98323e-10	0	chr12-12008028-12011725	BCL2L14	20341	distal
chr4-40576596-40578008	1.45045e-15	0.198409	0.305	0.221	2.01105e-10	0	chr4-40576596-40578008	RBM47	74174	distal
chr17-11598053-11599242	1.4836e-15	0.217063	0.235	0.16	2.05701e-10	0	chr17-11598053-11599242	DNAH9	35612	promoter
chr21-45294272-45295203	1.48691e-15	0.213112	0.119	0.066	2.06161e-10	0	chr21-45294272-45295203	POFUT2	28297	distal
chr18-41389661-41390681	1.49057e-15	0.20607	0.127	0.072	2.06667e-10	0	chr18-41389661-41390681		1	intergenic
chr5-399344-401205	1.52e-15	0.184692	0.292	0.208	2.10747e-10	0	chr5-399344-401205	AHRR	11670	distal
chrX-46626454-46627164	1.54368e-15	0.17593	0.166	0.102	2.14031e-10	0	chrX-46626454-46627164	CHST7;SLC9A7	74480	distal;distal
chr2-7898883-7901050	1.54842e-15	0.131144	0.248	0.167	2.14689e-10	0	chr2-7898883-7901050		1	intergenic
chr17-18916661-18917656	1.5664e-15	0.182499	0.232	0.154	2.17181e-10	0	chr17-18916661-18917656	PRPSAP2;SLC5A10	37438	distal;distal
chr2-157413101-157414414	1.57334e-15	0.162889	0.232	0.156	2.18143e-10	0	chr2-157413101-157414414	CYTIP	63794	distal
chr17-75311796-75313018	1.57924e-15	0.174121	0.272	0.189	2.18962e-10	0	chr17-75311796-75313018	SLC25A19	13246	distal
chr9-70418149-70422236	1.58387e-15	0.129693	0.812	0.699	2.19603e-10	0	chr9-70418149-70422236	KLF9	19202	distal
chr1-206921524-206923812	1.59689e-15	0.135011	0.394	0.291	2.21408e-10	0	chr1-206921524-206923812	FCMR	35612	promoter
chr15-75107538-75111579	1.60508e-15	0.155892	0.592	0.481	2.22544e-10	0	chr15-75107538-75111579	PPCDC	78560	distal
chr14-34004772-34005411	1.61224e-15	0.218748	0.106	0.056	2.23538e-10	0	chr14-34004772-34005411	EGLN3	25529	distal
chr15-80159761-80161378	1.62886e-15	0.163279	0.317	0.228	2.25841e-10	0	chr15-80159761-80161378	FAH	79926	distal
chr9-16030372-16031196	1.63231e-15	0.198953	0.214	0.141	2.26319e-10	0	chr9-16030372-16031196		1	intergenic
chr1-62271715-62272761	1.64341e-15	0.184108	0.261	0.181	2.27858e-10	0	chr1-62271715-62272761	KANK4	63955	promoter
chr15-45637121-45638528	1.6601e-15	0.1651	0.299	0.213	2.30172e-10	0	chr15-45637121-45638528	RP11-96O20.4;SQRDL	40625	distal;distal
chr4-3879369-3881031	1.69605e-15	0.194423	0.289	0.206	2.35157e-10	0	chr4-3879369-3881031	ADRA2C	45184	distal
chr7-82595386-82596377	1.71284e-15	0.193931	0.226	0.151	2.37485e-10	0	chr7-82595386-82596377	CACNA2D1	7040	distal
chr11-94757109-94757950	1.7153e-15	0.18641	0.207	0.135	2.37826e-10	0	chr11-94757109-94757950	AMOTL1	651	distal
chr4-114147067-114148257	1.73048e-15	0.170619	0.224	0.149	2.39931e-10	0	chr4-114147067-114148257	ARSJ	8808	distal
chr9-71822180-71823278	1.75653e-15	0.184468	0.18	0.113	2.43544e-10	0	chr9-71822180-71823278	TMEM2	25423	distal
chr12-127899887-127900868	1.76391e-15	0.250875	0.137	0.08	2.44566e-10	0	chr12-127899887-127900868		1	intergenic
chr7-137960929-137962225	1.78977e-15	0.184116	0.237	0.16	2.48151e-10	0	chr7-137960929-137962225	CREB3L2	15620	distal
chr6-33839004-33840810	1.82668e-15	0.216494	0.256	0.179	2.53269e-10	0	chr6-33839004-33840810	MLN	19088	distal
chr9-95094738-95095566	1.83671e-15	0.19994	0.122	0.068	2.54659e-10	0	chr9-95094738-95095566		1	intergenic
chr13-106490704-106492466	1.8521e-15	0.195707	0.202	0.131	2.56793e-10	0	chr13-106490704-106492466	EFNB2	70350	distal
chr4-7827947-7829110	1.88239e-15	0.178338	0.221	0.146	2.60994e-10	0	chr4-7827947-7829110	AFAP1	70503	distal
chr13-26557034-26558758	1.89478e-15	0.211562	0.351	0.262	2.62711e-10	0	chr13-26557034-26558758	WASF3	35612	promoter
chr8-67951497-67953669	1.89658e-15	0.152098	0.308	0.22	2.6296e-10	0	chr8-67951497-67953669	PREX2	35612	promoter
chr8-108670115-108672380	1.91415e-15	0.214949	0.305	0.223	2.65397e-10	0	chr8-108670115-108672380	TMEM74	45613	distal
chr11-120067748-120068738	1.91839e-15	0.16477	0.229	0.152	2.65985e-10	0	chr11-120067748-120068738	TRIM29	76057	distal
chr1-155110699-155111657	1.92023e-15	0.198942	0.15	0.089	2.6624e-10	0	chr1-155110699-155111657	EFNA1	7762	distal
chr4-94995424-94997165	1.92578e-15	0.180702	0.345	0.254	2.67009e-10	0	chr4-94995424-94997165	BMPR1B	25753	distal
chr3-196019429-196020173	1.92839e-15	0.217471	0.122	0.069	2.67371e-10	0	chr3-196019429-196020173	TFRC	77778	distal
chr9-85289639-85291800	1.95491e-15	0.125175	0.356	0.258	2.71048e-10	0	chr9-85289639-85291800		1	intergenic
chr21-20510876-20512167	1.99412e-15	0.233805	0.175	0.11	2.76484e-10	0	chr21-20510876-20512167		1	intergenic
chr5-91169924-91170946	2.01848e-15	0.207991	0.187	0.12	2.79863e-10	0	chr5-91169924-91170946		1	intergenic
chr2-207619540-207620402	2.01919e-15	0.187897	0.272	0.19	2.7996e-10	0	chr2-207619540-207620402	METTL21A	69062	distal
chr6-149895314-149897526	2.03808e-15	0.177526	0.243	0.166	2.8258e-10	0	chr6-149895314-149897526	RAET1E	35612	promoter
chr17-65154509-65155654	2.07147e-15	0.154004	0.3	0.212	2.87209e-10	0	chr17-65154509-65155654	RGS9	54076	distal
chr16-69530502-69531309	2.08809e-15	0.188954	0.204	0.133	2.89514e-10	0	chr16-69530502-69531309	NFAT5	18950	distal
chr16-12228158-12229221	2.0988e-15	0.149225	0.277	0.194	2.90998e-10	0	chr16-12228158-12229221	SNX29	35612	distal
chr19-14542456-14543470	2.12641e-15	0.200409	0.242	0.165	2.94827e-10	0	chr19-14542456-14543470	TECR	48060	distal
chr10-120432904-120433708	2.13063e-15	0.154222	0.134	0.076	2.95412e-10	0	chr10-120432904-120433708	PLPP4	13742	distal
chr7-33789812-33790861	2.17122e-15	0.211732	0.158	0.096	3.01039e-10	0	chr7-33789812-33790861	BMPER	2190	distal
chr19-4976017-4976996	2.17707e-15	0.179972	0.305	0.217	3.0185e-10	0	chr19-4976017-4976996	KDM4B	79987	distal
chr21-35931962-35933904	2.18911e-15	0.159678	0.405	0.308	3.0352e-10	0	chr21-35931962-35933904	SETD4	47627	distal
chr6-157613965-157616139	2.18933e-15	0.19995	0.272	0.193	3.03551e-10	0	chr6-157613965-157616139	ZDHHC14	35612	distal
chr8-61733419-61735711	2.19947e-15	0.149907	0.273	0.189	3.04957e-10	0	chr8-61733419-61735711	ASPH	10819	distal
chr7-106894916-106895872	2.20977e-15	0.15955	0.263	0.181	3.06385e-10	0	chr7-106894916-106895872	PIK3CG	63631	distal
chrX-1164168-1166545	2.21221e-15	0.186448	0.317	0.233	3.06723e-10	0	chrX-1164168-1166545	CRLF2	71851	distal
chr7-148535010-148535832	2.23719e-15	0.179759	0.208	0.136	3.10187e-10	0	chr7-148535010-148535832	C7orf33	25814	distal
chr10-96983946-96985535	2.28294e-15	0.129268	0.53	0.415	3.1653e-10	0	chr10-96983946-96985535	LCOR	61945	distal
chr1-21933268-21934360	2.30168e-15	0.203496	0.15	0.089	3.19127e-10	0	chr1-21933268-21934360	HSPG2	63600	distal
chr4-182806100-182810106	2.30742e-15	0.140895	0.534	0.43	3.19924e-10	0	chr4-182806100-182810106	DCTD	44113	distal
chr9-129487229-129489609	2.37116e-15	0.146279	0.492	0.386	3.28762e-10	0	chr9-129487229-129489609	NTMT1	2943	distal
chr3-56980615-56981463	2.39114e-15	0.184474	0.211	0.139	3.31531e-10	0	chr3-56980615-56981463	ARHGEF3	28390	distal
chr15-81292487-81294821	2.41987e-15	0.149578	0.381	0.284	3.35515e-10	0	chr15-81292487-81294821	IL16	12470	distal
chrX-149513446-149514840	2.43144e-15	0.164539	0.304	0.217	3.37119e-10	0	chrX-149513446-149514840	AF011889.5;IDS	38927	distal;distal
chr2-144382524-144383945	2.44148e-15	0.173476	0.289	0.204	3.38512e-10	0	chr2-144382524-144383945	ZEB2	72207	distal
chr11-63510893-63511670	2.45509e-15	0.16665	0.162	0.099	3.40398e-10	0	chr11-63510893-63511670	LGALS12	63419	distal
chr10-86169727-86171460	2.51537e-15	0.162478	0.256	0.174	3.48756e-10	0	chr10-86169727-86171460	GRID1	57055	distal
chr18-45806130-45807641	2.59275e-15	0.190222	0.272	0.191	3.59485e-10	0	chr18-45806130-45807641	SIGLEC15	9922	distal
chr7-48286751-48287692	2.59395e-15	0.182012	0.13	0.074	3.59651e-10	0	chr7-48286751-48287692	ABCA13	45623	distal
chr1-165630114-165632892	2.61097e-15	0.145716	0.549	0.443	3.62011e-10	0	chr1-165630114-165632892	MGST3	35612	promoter
chr3-39249392-39250929	2.61872e-15	0.190072	0.274	0.193	3.63086e-10	0	chr3-39249392-39250929	CX3CR1	63438	distal
chr3-78273047-78274014	2.62725e-15	0.193752	0.19	0.122	3.64268e-10	0	chr3-78273047-78274014		1	intergenic
chr4-144894262-144895172	2.63019e-15	0.201398	0.177	0.111	3.64676e-10	0	chr4-144894262-144895172		1	intergenic
chr20-50541088-50542326	2.68073e-15	0.15406	0.314	0.224	3.71684e-10	0	chr20-50541088-50542326	PTPN1	64377	distal
chr17-32323238-32324546	2.70841e-15	0.219267	0.184	0.118	3.75522e-10	0	chr17-32323238-32324546	C17orf75;RHBDL3	54871	distal;distal
chr4-109548397-109549190	2.74303e-15	0.182522	0.123	0.069	3.80322e-10	0	chr4-109548397-109549190	CCDC109B	1606	distal
chr13-21668701-21677061	2.77415e-15	0.149778	0.641	0.523	3.84635e-10	0	chr13-21668701-21677061	FGF9	35612	promoter
chr2-109213290-109215153	2.80253e-15	0.159948	0.436	0.336	3.8857e-10	0	chr2-109213290-109215153	SH3RF3	84172	distal
chr5-96146455-96147241	2.82139e-15	0.198606	0.194	0.125	3.91186e-10	0	chr5-96146455-96147241	ELL2	10484	distal
chr22-44449099-44450047	2.82143e-15	0.179458	0.136	0.078	3.91191e-10	0	chr22-44449099-44450047	LDOC1L	72744	distal
chr19-4347404-4348074	2.85499e-15	0.198252	0.103	0.054	3.95844e-10	0	chr19-4347404-4348074	MPND	68432	distal
chr11-94667100-94667849	2.88582e-15	0.233658	0.101	0.053	4.00119e-10	0	chr11-94667100-94667849	PIWIL4	73164	distal
chr21-37546624-37549132	2.94726e-15	0.208804	0.327	0.243	4.08638e-10	0	chr21-37546624-37549132	DYRK1A	47614	distal
chr11-75174322-75175411	2.9752e-15	0.145437	0.223	0.147	4.12511e-10	0	chr11-75174322-75175411	SLCO2B1	50705	distal
chr3-160027354-160028489	2.99059e-15	0.172022	0.253	0.174	4.14645e-10	0	chr3-160027354-160028489	IL12A	68406	distal
chr5-82676538-82677327	2.99255e-15	0.18978	0.158	0.096	4.14917e-10	0	chr5-82676538-82677327		1	intergenic
chr9-69180375-69182236	3.0231e-15	0.193665	0.253	0.176	4.19153e-10	0	chr9-69180375-69182236	RP11-16N10.2;TJP2	41849	distal;distal
chr22-44291359-44292445	3.07784e-15	0.198542	0.104	0.055	4.26743e-10	0	chr22-44291359-44292445	KIAA1644	57863	distal
chr11-47233862-47235442	3.14846e-15	0.149339	0.198	0.127	4.36534e-10	0	chr11-47233862-47235442	DDB2;NR1H3	36002	distal;distal
chr21-25638632-25640755	3.26313e-15	0.165129	0.4	0.301	4.52433e-10	0	chr21-25638632-25640755	JAM2	35612	promoter
chr7-117072516-117073500	3.28213e-15	0.187191	0.276	0.195	4.55067e-10	0	chr7-117072516-117073500	ST7	74322	distal
chr19-55041419-55042655	3.30113e-15	0.214818	0.215	0.144	4.57702e-10	0	chr19-55041419-55042655	GP6	17670	distal
chr7-25073135-25074042	3.32828e-15	0.197107	0.14	0.082	4.61466e-10	0	chr7-25073135-25074042	CYCS	73928	distal
chr9-134292738-134294703	3.4069e-15	0.19482	0.316	0.231	4.72367e-10	0	chr9-134292738-134294703	RXRA	17812	distal
chr11-64130717-64132323	3.4131e-15	0.207675	0.158	0.096	4.73227e-10	0	chr11-64130717-64132323	FLRT1;MACROD1	62487	distal;distal
chr1-23954856-23955840	3.47408e-15	0.186057	0.181	0.115	4.81682e-10	0	chr1-23954856-23955840	PNRC2	20916	distal
chr4-6257138-6257892	3.59494e-15	0.154461	0.16	0.097	4.98438e-10	0	chr4-6257138-6257892	WFS1	2987	distal
chr6-52603179-52603972	3.59962e-15	0.18083	0.103	0.054	4.99087e-10	0	chr6-52603179-52603972	TRAM2	15246	distal
chr3-13094954-13096071	3.63182e-15	0.181974	0.24	0.164	5.03552e-10	0	chr3-13094954-13096071	IQSEC1	12976	distal
chr1-108130666-108131419	3.64644e-15	0.17578	0.147	0.087	5.05579e-10	0	chr1-108130666-108131419	SLC25A24	77601	distal
chr17-57135740-57136697	3.65091e-15	0.201484	0.155	0.094	5.06198e-10	0	chr17-57135740-57136697	AKAP1	68689	distal
chr4-28116203-28117157	3.66365e-15	0.231192	0.204	0.135	5.07965e-10	0	chr4-28116203-28117157		1	intergenic
chr19-53979701-53981072	3.67204e-15	0.242272	0.207	0.138	5.09129e-10	0	chr19-53979701-53981072	CACNG6;CACNG8	1908	distal;distal
chr1-27872060-27874207	3.67514e-15	0.191506	0.422	0.326	5.09558e-10	0	chr1-27872060-27874207	THEMIS2	35612	promoter
chr8-58800689-58802605	3.70537e-15	0.147993	0.265	0.182	5.1375e-10	0	chr8-58800689-58802605	NSMAF	5819	distal
chr8-24386238-24388204	3.71434e-15	0.180859	0.246	0.169	5.14994e-10	0	chr8-24386238-24388204	ADAMDEC1	54932	distal
chr5-142356503-142358409	3.71781e-15	0.152486	0.397	0.3	5.15474e-10	0	chr5-142356503-142358409	SPRY4	17625	distal
chr6-159981146-159984315	3.76226e-15	0.167133	0.387	0.292	5.21637e-10	0	chr6-159981146-159984315	IGF2R	46586	distal
chr3-13352418-13354572	3.77156e-15	0.14425	0.258	0.178	5.22926e-10	0	chr3-13352418-13354572	NUP210	79018	distal
chr22-24402043-24403168	3.77365e-15	0.182111	0.17	0.106	5.23217e-10	0	chr22-24402043-24403168	ADORA2A;SPECC1L;SPECC1L-ADORA2A	12188	distal;distal;distal
chr5-124599062-124600235	3.78932e-15	0.189343	0.237	0.162	5.2539e-10	0	chr5-124599062-124600235	ZNF608	50541	distal
chr12-96102865-96103759	3.82351e-15	0.172946	0.211	0.139	5.3013e-10	0	chr12-96102865-96103759	LTA4H	27104	distal
chr16-28110078-28111151	3.85553e-15	0.196304	0.263	0.184	5.34569e-10	0	chr16-28110078-28111151	GSG1L;XPO6	23350	distal;distal
chr1-172933738-172934624	3.97845e-15	0.185215	0.167	0.104	5.51612e-10	0	chr1-172933738-172934624	TNFSF18	45821	distal
chr10-75399563-75405650	3.99666e-15	0.139573	0.563	0.452	5.54137e-10	0	chr10-75399563-75405650	ZNF503	35612	promoter
chr18-36372744-36373718	4.04993e-15	0.211741	0.183	0.117	5.61523e-10	0	chr18-36372744-36373718	FHOD3	81780	distal
chr2-113216912-113218257	4.09264e-15	0.146171	0.291	0.205	5.67445e-10	0	chr2-113216912-113218257	PAX8	59956	distal
chr17-55263408-55266667	4.10822e-15	0.197616	0.403	0.31	5.69605e-10	0	chr17-55263408-55266667	HLF	35612	promoter
chr18-7272175-7274021	4.385e-15	0.207995	0.232	0.157	6.0798e-10	0	chr18-7272175-7274021	LRRC30	69642	distal
chr7-81111553-81112547	4.41489e-15	0.145912	0.268	0.186	6.12124e-10	0	chr7-81111553-81112547	SEMA3C	10953	distal
chr11-8258215-8259875	4.41748e-15	0.142213	0.248	0.169	6.12484e-10	0	chr11-8258215-8259875	LMO1	69082	distal
chr8-21508811-21510041	4.41792e-15	0.168056	0.38	0.287	6.12544e-10	0	chr8-21508811-21510041		1	intergenic
chr10-8088334-8089153	4.43807e-15	0.201689	0.181	0.115	6.15338e-10	0	chr10-8088334-8089153	GATA3	65952	distal
chr6-30752151-30753091	4.4408e-15	0.195457	0.189	0.122	6.15717e-10	0	chr6-30752151-30753091	IER3	31126	distal
chr3-194312526-194314134	4.44459e-15	0.174463	0.163	0.1	6.16243e-10	0	chr3-194312526-194314134	CPN2	67818	distal
chr8-141400907-141404707	4.4487e-15	0.121078	0.517	0.405	6.16812e-10	0	chr8-141400907-141404707	PTP4A3	85457	distal
chr14-67413742-67414850	4.46778e-15	0.187558	0.23	0.155	6.19458e-10	0	chr14-67413742-67414850	PLEK2	7340	distal
chr21-42524112-42525595	4.48434e-15	0.1886	0.362	0.272	6.21753e-10	0	chr21-42524112-42525595	SLC37A1	43036	distal
chrX-10003494-10004353	4.48903e-15	0.210311	0.149	0.09	6.22404e-10	0	chrX-10003494-10004353	WWC3	1892	distal
chr10-71756321-71758076	4.50455e-15	0.139752	0.253	0.173	6.24556e-10	0	chr10-71756321-71758076	CDH23;VSIR	40092	distal;distal
chr22-16600744-16603997	4.55376e-15	0.145002	0.438	0.337	6.31379e-10	0	chr22-16600744-16603997	CCT8L2	31812	distal
chr22-46293305-46294248	4.60749e-15	0.169277	0.196	0.126	6.38829e-10	0	chr22-46293305-46294248	GTSE1;TTC38	14607	distal;distal
chr4-174604000-174604757	4.62479e-15	0.153545	0.151	0.09	6.41227e-10	0	chr4-174604000-174604757	HPGD	32144	distal
chr5-151068285-151069532	4.65846e-15	0.131487	0.335	0.242	6.45896e-10	0	chr5-151068285-151069532	TNIP1	17826	distal
chr7-102064208-102065387	4.68971e-15	0.190394	0.317	0.231	6.50228e-10	0	chr7-102064208-102065387	CUX1	35612	distal
chr12-123223064-123223848	4.6924e-15	0.210314	0.188	0.121	6.50601e-10	0	chr12-123223064-123223848	MPHOSPH9	79103	distal
chr1-224204520-224206077	4.83964e-15	0.151478	0.373	0.278	6.71016e-10	0	chr1-224204520-224206077	DEGS1	58442	distal
chrX-65601072-65602212	4.88939e-15	0.197356	0.203	0.134	6.77914e-10	0	chrX-65601072-65602212	MSN	28724	distal
chr3-81650691-81651909	5.08915e-15	0.255513	0.184	0.119	7.05611e-10	0	chr3-81650691-81651909	GBE1	86098	distal
chr5-10420454-10423492	5.1794e-15	0.136034	0.338	0.245	7.18124e-10	0	chr5-10420454-10423492	MARCH6;ROPN1L	36564	distal;distal
chr6-38443174-38444391	5.18281e-15	0.149532	0.284	0.201	7.18597e-10	0	chr6-38443174-38444391	BTBD9	51363	distal
chr18-55337520-55340197	5.26042e-15	0.122425	0.326	0.235	7.29358e-10	0	chr18-55337520-55340197	TCF4	46177	distal
chr6-31094098-31095240	5.2677e-15	0.161926	0.345	0.254	7.30366e-10	0	chr6-31094098-31095240	C6orf15	54451	distal
chr4-61877472-61878741	5.27004e-15	0.189406	0.213	0.142	7.30691e-10	0	chr4-61877472-61878741	ADGRL3	35612	distal
chr13-44236602-44238220	5.34134e-15	0.165241	0.327	0.237	7.40577e-10	0	chr13-44236602-44238220	SMIM2	30974	distal
chr15-73923655-73924998	5.35086e-15	0.205914	0.167	0.104	7.41897e-10	0	chr15-73923655-73924998	LOXL1	6394	distal
chr9-134267330-134269253	5.41734e-15	0.169207	0.239	0.161	7.51114e-10	0	chr9-134267330-134269253	RXRA	26528	distal
chr15-68787556-68788646	5.43973e-15	0.148676	0.21	0.137	7.54219e-10	0	chr15-68787556-68788646	ANP32A	65243	distal
chr7-66847795-66848919	5.452e-15	0.161902	0.257	0.178	7.5592e-10	0	chr7-66847795-66848919	TMEM248	30315	distal
chr1-37454761-37455691	5.52464e-15	0.191092	0.294	0.21	7.65991e-10	0	chr1-37454761-37455691	ZC3H12A	10896	distal
chr10-132384919-132388373	5.5339e-15	0.175867	0.337	0.248	7.67276e-10	0	chr10-132384919-132388373	PWWP2B	33447	distal
chr20-19934603-19938315	5.5514e-15	0.146789	0.42	0.321	7.69702e-10	0	chr20-19934603-19938315	RIN2	71417	distal
chr12-124456619-124458364	5.56971e-15	0.197758	0.332	0.245	7.7224e-10	0	chr12-124456619-124458364	NCOR2	18711	distal
chr12-116593971-116595021	5.75255e-15	0.181252	0.3	0.216	7.97591e-10	0	chr12-116593971-116595021	MAP1LC3B2	66510	distal
chr6-85464030-85465271	5.84604e-15	0.183322	0.205	0.135	8.10553e-10	0	chr6-85464030-85465271	NT5E	49766	distal
chr14-105925968-105930345	5.88096e-15	0.21866	0.303	0.22	8.15395e-10	0	chr14-105925968-105930345	IGHD1-1	28480	distal
chr20-41329267-41330188	5.94605e-15	0.166911	0.236	0.16	8.2442e-10	0	chr20-41329267-41330188	LPIN3	1180	distal
chr13-99312077-99313099	6.00231e-15	0.150511	0.238	0.16	8.3222e-10	0	chr13-99312077-99313099	GPR183;UBAC2	23409	distal;distal
chr11-69415763-69417873	6.03194e-15	0.204481	0.205	0.135	8.36329e-10	0	chr11-69415763-69417873	MYEOV	46783	distal
chr8-23074054-23075288	6.05345e-15	0.167619	0.228	0.153	8.39311e-10	0	chr8-23074054-23075288	TNFRSF10B	24049	distal
chr16-31032410-31034713	6.11616e-15	0.165591	0.566	0.463	8.48006e-10	0	chr16-31032410-31034713	STX4	35612	promoter
chr15-61226785-61229712	6.15989e-15	0.216571	0.181	0.116	8.54068e-10	0	chr15-61226785-61229712	RORA	35612	promoter
chr1-61450317-61451486	6.18062e-15	0.198498	0.179	0.114	8.56942e-10	0	chr1-61450317-61451486	NFIA	71916	distal
chr3-151169256-151172109	6.26625e-15	0.134014	0.447	0.346	8.68815e-10	0	chr3-151169256-151172109	GPR171;MED12L	62340	distal;distal
chr3-52497825-52499472	6.28336e-15	0.144921	0.439	0.339	8.71187e-10	0	chr3-52497825-52499472	STAB1	60844	distal
chr4-100515554-100518706	6.29843e-15	0.184628	0.203	0.134	8.73277e-10	0	chr4-100515554-100518706	EMCN	35612	promoter
chr14-50854000-50855960	6.39183e-15	0.183474	0.296	0.214	8.86227e-10	0	chr14-50854000-50855960	ABHD12B	8200	distal
chr22-39462312-39463232	6.39597e-15	0.247497	0.141	0.085	8.86801e-10	0	chr22-39462312-39463232	MGAT3	73319	distal
chr6-44233043-44235134	6.46354e-15	0.189788	0.221	0.148	8.9617e-10	0	chr6-44233043-44235134	SLC29A1	76805	distal
chr7-71900262-71901213	6.48825e-15	0.136767	0.235	0.158	8.99596e-10	0	chr7-71900262-71901213	CALN1	33800	distal
chr6-144033983-144034865	6.51022e-15	0.201535	0.157	0.097	9.02642e-10	0	chr6-144033983-144034865	PLAGL1	14894	distal
chr2-66573463-66579571	6.51778e-15	0.155586	0.635	0.527	9.0369e-10	0	chr2-66573463-66579571	MEIS1	48901	distal
chr13-51793307-51794740	6.58425e-15	0.131832	0.516	0.405	9.12906e-10	0	chr13-51793307-51794740	DHRS12;RP11-147H23.3	86530	distal;distal
chr6-89375246-89376270	6.58567e-15	0.118279	0.403	0.303	9.13103e-10	0	chr6-89375246-89376270	RRAGD;UBE2J1	36894	distal;distal
chr10-28247854-28248913	6.58695e-15	0.175189	0.202	0.133	9.1328e-10	0	chr10-28247854-28248913	MPP7	64680	distal
chr22-47632556-47633363	6.60465e-15	0.203417	0.112	0.061	9.15735e-10	0	chr22-47632556-47633363		1	intergenic
chr18-44700460-44701267	6.64906e-15	0.202833	0.186	0.121	9.21892e-10	0	chr18-44700460-44701267	SETBP1	30017	promoter
chr18-58534826-58537060	6.65912e-15	0.172113	0.306	0.221	9.23287e-10	0	chr18-58534826-58537060	ALPK2	86135	distal
chr9-136901633-136902959	6.72366e-15	0.238215	0.189	0.124	9.32236e-10	0	chr9-136901633-136902959	TRAF2	51532	distal
chr12-123042859-123044447	6.79718e-15	0.133153	0.461	0.358	9.42429e-10	0	chr12-123042859-123044447	PITPNM2	32393	distal
chr13-88585533-88586405	6.81281e-15	0.216909	0.151	0.092	9.44596e-10	0	chr13-88585533-88586405		1	intergenic
chr16-23826167-23827445	7.06475e-15	0.191754	0.189	0.123	9.79527e-10	0	chr16-23826167-23827445	PRKCB	32941	distal
chr13-57629143-57635231	7.12125e-15	0.184029	0.425	0.329	9.87361e-10	0	chr13-57629143-57635231	PCDH17	35612	promoter
chr1-156456183-156458536	7.16841e-15	0.138779	0.6	0.488	9.939e-10	0	chr1-156456183-156458536	MEF2D	60852	distal
chr10-99685118-99686158	7.34582e-15	0.168899	0.313	0.226	1.0185e-09	0	chr10-99685118-99686158	ENTPD7	61303	distal
chr8-122134579-122135267	7.37046e-15	0.15635	0.144	0.085	1.02191e-09	0	chr8-122134579-122135267		1	intergenic
chr14-75276709-75284650	7.39428e-15	0.141829	0.778	0.677	1.02522e-09	0	chr14-75276709-75284650	FOS	35612	promoter
chr2-128279088-128281527	7.41846e-15	0.125642	0.464	0.358	1.02857e-09	0	chr2-128279088-128281527	HS6ST1	67749	distal
chr16-73396211-73397348	7.43072e-15	0.14871	0.459	0.356	1.03027e-09	0	chr16-73396211-73397348	ZFHX3	35612	distal
chr16-11640011-11641799	7.48729e-15	0.196024	0.22	0.149	1.03811e-09	0	chr16-11640011-11641799	LITAF	1285	distal
chr19-11319116-11322798	7.52373e-15	0.169115	0.275	0.195	1.04316e-09	0	chr19-11319116-11322798	RAB3D;TSPAN16	53871	distal;distal
chr3-5431520-5432334	7.56317e-15	0.153991	0.162	0.099	1.04863e-09	0	chr3-5431520-5432334		1	intergenic
chr12-64943474-64944338	7.59855e-15	0.18703	0.159	0.098	1.05354e-09	0	chr12-64943474-64944338	TBC1D30	46290	distal
chr1-150159174-150161390	7.65792e-15	0.132372	0.426	0.324	1.06177e-09	0	chr1-150159174-150161390	PLEKHO1	86149	distal
chr12-110661067-110662292	7.76506e-15	0.176361	0.341	0.251	1.07663e-09	0	chr12-110661067-110662292	HVCN1	58259	distal
chr11-93536339-93538409	8.35882e-15	0.193186	0.182	0.117	1.15895e-09	0	chr11-93536339-93538409	SMCO4	35612	promoter
chr20-64111702-64112796	8.37795e-15	0.192375	0.198	0.129	1.1616e-09	0	chr20-64111702-64112796	NPBWR2	22895	distal
chr5-160505545-160507817	8.38449e-15	0.135831	0.376	0.28	1.16251e-09	0	chr5-160505545-160507817	PTTG1	84090	distal
chr1-36481557-36483515	8.43577e-15	0.163468	0.285	0.202	1.16962e-09	0	chr1-36481557-36483515	CSF3R	35612	promoter
chr1-2049317-2051668	8.49734e-15	0.179427	0.326	0.241	1.17816e-09	0	chr1-2049317-2051668	PRKCZ	12951	distal
chr13-28099390-28102299	8.52917e-15	0.154024	0.516	0.408	1.18257e-09	0	chr13-28099390-28102299	FLT3	35612	promoter
chr1-2973136-2974377	8.57153e-15	0.243706	0.179	0.116	1.18844e-09	0	chr1-2973136-2974377	ACTRT2	23527	distal
chr16-20910343-20911322	8.59067e-15	0.180613	0.115	0.064	1.1911e-09	0	chr16-20910343-20911322	LYRM1	86258	distal
chr14-100617058-100619155	8.59713e-15	0.166889	0.222	0.149	1.19199e-09	0	chr14-100617058-100619155	BEGAIN	20691	distal
chr1-175514125-175515313	8.60455e-15	0.152563	0.241	0.164	1.19302e-09	0	chr1-175514125-175515313	TNR	35612	distal
chr5-58490014-58491924	8.60526e-15	0.174358	0.301	0.219	1.19312e-09	0	chr5-58490014-58491924	GAPT	35612	promoter
chr11-70314056-70316340	8.62795e-15	0.15821	0.193	0.125	1.19627e-09	0	chr11-70314056-70316340	PPFIA1	70674	distal
chr1-58618108-58621782	8.62816e-15	0.172781	0.283	0.202	1.19629e-09	0	chr1-58618108-58621782	TACSTD2	21131	distal
chr1-113191489-113192856	8.80939e-15	0.148089	0.189	0.12	1.22142e-09	0	chr1-113191489-113192856	LRIG2	46180	distal
chr14-64653895-64655157	8.91372e-15	0.144946	0.247	0.168	1.23589e-09	0	chr14-64653895-64655157	PLEKHG3	24229	distal
chr9-134473945-134475916	8.98617e-15	0.121467	0.357	0.262	1.24593e-09	0	chr9-134473945-134475916	RXRA	50990	distal
chr1-175573148-175574048	9.12021e-15	0.195577	0.129	0.075	1.26452e-09	0	chr1-175573148-175574048	TNR	53966	distal
chr15-41894261-41895633	9.12696e-15	0.16134	0.399	0.304	1.26545e-09	0	chr15-41894261-41895633	SPTBN5	10548	promoter
chr1-202835146-202837501	9.27363e-15	0.168243	0.253	0.175	1.28579e-09	0	chr1-202835146-202837501	KDM5B	14952	distal
chr9-75889530-75893022	9.31939e-15	0.145542	0.54	0.438	1.29213e-09	0	chr9-75889530-75893022	PCSK5	35612	promoter
chr13-33284161-33286641	9.50906e-15	0.220313	0.218	0.147	1.31843e-09	0	chr13-33284161-33286641	STARD13	35612	promoter
chr11-122253477-122254368	9.53921e-15	0.152979	0.15	0.09	1.32261e-09	0	chr11-122253477-122254368	BLID	5379	distal
chr14-64220072-64222058	9.57189e-15	0.154858	0.406	0.309	1.32714e-09	0	chr14-64220072-64222058	ESR2;SYNE2	41164	distal;distal
chr17-35895554-35896791	9.59715e-15	0.165051	0.291	0.207	1.33064e-09	0	chr17-35895554-35896791	CCL5	6579	distal
chr2-15817998-15819595	9.68906e-15	0.208106	0.215	0.145	1.34339e-09	0	chr2-15817998-15819595	MYCN	3186	distal
chr9-88533796-88536094	9.71547e-15	0.238748	0.273	0.196	1.34705e-09	0	chr9-88533796-88536094	NXNL2	35612	promoter
chr8-123921700-123923166	9.76288e-15	0.170129	0.412	0.32	1.35362e-09	0	chr8-123921700-123923166	FER1L6	80260	distal
chr17-50266237-50268079	9.78814e-15	0.170066	0.273	0.193	1.35713e-09	0	chr17-50266237-50268079	TMEM92	18382	distal
chr2-42127339-42129860	9.81943e-15	0.155372	0.252	0.175	1.36146e-09	0	chr2-42127339-42129860	EML4	20828	distal
chr7-28684237-28686877	9.86267e-15	0.138949	0.401	0.308	1.36746e-09	0	chr7-28684237-28686877	CREB5	35612	promoter
chr8-104338954-104340563	9.92766e-15	0.225326	0.171	0.109	1.37647e-09	0	chr8-104338954-104340563	DCSTAMP	35612	promoter
chr13-31987387-31988252	9.94123e-15	0.176774	0.167	0.103	1.37835e-09	0	chr13-31987387-31988252	FRY	69876	distal
chr16-27400497-27402986	1.0035e-14	0.130755	0.507	0.398	1.39135e-09	0	chr16-27400497-27402986	IL21R	35612	promoter
chr1-26286809-26291163	1.00498e-14	0.114624	0.647	0.537	1.39341e-09	0	chr1-26286809-26291163	SH3BGRL3;UBXN11	79389	distal;distal
chr17-78255806-78259385	1.02114e-14	0.187627	0.367	0.276	1.41581e-09	0	chr17-78255806-78259385	TMEM235	60123	distal
chr10-13453776-13454539	1.03345e-14	0.234109	0.193	0.127	1.43288e-09	0	chr10-13453776-13454539	BEND7	72818	distal
chr2-104660685-104661554	1.04832e-14	0.186225	0.182	0.117	1.45349e-09	0	chr2-104660685-104661554	POU3F3	11382	distal
chr19-18088550-18089780	1.05595e-14	0.180825	0.226	0.154	1.46408e-09	0	chr19-18088550-18089780	IL12RB1	7395	distal
chr1-10964858-10966635	1.07948e-14	0.206279	0.281	0.201	1.4967e-09	0	chr1-10964858-10966635	C1orf127	51914	distal
chr10-42932579-42935443	1.09783e-14	0.159127	0.435	0.334	1.52214e-09	0	chr10-42932579-42935443	RET	5896	distal
chr10-63711819-63713061	1.11658e-14	0.231351	0.171	0.109	1.54813e-09	0	chr10-63711819-63713061	REEP3	56543	distal
chr7-4808886-4810101	1.12909e-14	0.22766	0.227	0.157	1.56548e-09	0	chr7-4808886-4810101	AP5Z1;RADIL	65805	distal;distal
chr7-5461857-5463554	1.13088e-14	0.215585	0.269	0.193	1.56796e-09	0	chr7-5461857-5463554	TNRC18	19677	distal
chr19-5121661-5123240	1.13186e-14	0.168494	0.203	0.134	1.56932e-09	0	chr19-5121661-5123240	KDM4B	43726	distal
chr8-128556550-128557317	1.13574e-14	0.205767	0.189	0.123	1.57471e-09	0	chr8-128556550-128557317		1	intergenic
chr6-52328124-52329135	1.13634e-14	0.18721	0.112	0.062	1.57554e-09	0	chr6-52328124-52329135	EFHC1	18272	distal
chr15-66145377-66146234	1.15807e-14	0.174132	0.148	0.089	1.60566e-09	0	chr15-66145377-66146234	MEGF11	9042	distal
chr8-143935998-143937116	1.15896e-14	0.163598	0.362	0.27	1.60689e-09	0	chr8-143935998-143937116	PLEC	60751	distal
chr12-25690989-25692675	1.16764e-14	0.228008	0.129	0.076	1.61893e-09	0	chr12-25690989-25692675	IFLTD1	21924	distal
chr8-48788553-48789381	1.17585e-14	0.173427	0.127	0.073	1.63032e-09	0	chr8-48788553-48789381	EFCAB1	25412	distal
chr17-45220984-45229981	1.18014e-14	0.126154	0.8	0.696	1.63627e-09	0	chr17-45220984-45229981	FMNL1	35612	promoter
chr2-16006016-16006799	1.18688e-14	0.183508	0.119	0.067	1.64561e-09	0	chr2-16006016-16006799	MYCN	78931	distal
chr22-17733785-17735067	1.20972e-14	0.185702	0.253	0.178	1.67728e-09	0	chr22-17733785-17735067	BID	68652	distal
chr13-51902481-51903432	1.23252e-14	0.160447	0.208	0.137	1.70888e-09	0	chr13-51902481-51903432	CCDC70	69376	distal
chr20-56418161-56419680	1.23581e-14	0.182741	0.263	0.186	1.71345e-09	0	chr20-56418161-56419680	CASS4	76794	distal
chr4-36385713-36386715	1.24628e-14	0.159478	0.205	0.135	1.72797e-09	0	chr4-36385713-36386715	DTHD1	42979	distal
chr4-170124204-170125157	1.26987e-14	0.147274	0.212	0.141	1.76068e-09	0	chr4-170124204-170125157	AADAT	18614	distal
chr9-82763563-82765000	1.29537e-14	0.145943	0.396	0.299	1.79603e-09	0	chr9-82763563-82765000		1	intergenic
chr19-32691355-32693876	1.34e-14	0.156166	0.445	0.346	1.85791e-09	0	chr19-32691355-32693876	NUDT19	35612	promoter
chr2-237482428-237483739	1.34979e-14	0.225187	0.146	0.089	1.87148e-09	0	chr2-237482428-237483739	MLPH	15467	distal
chr12-51831496-51833579	1.35586e-14	0.171973	0.281	0.2	1.87989e-09	0	chr12-51831496-51833579	FIGNL2	35612	promoter
chr1-54604105-54605292	1.3641e-14	0.159955	0.301	0.216	1.89132e-09	0	chr1-54604105-54605292	ACOT11;FAM151A	40335	distal;distal
chr1-89274164-89275019	1.37963e-14	0.1857	0.125	0.072	1.91285e-09	0	chr1-89274164-89275019	GBP5	18288	distal
chr14-89668708-89669806	1.3912e-14	0.158025	0.287	0.205	1.9289e-09	0	chr14-89668708-89669806	FOXN3	24300	distal
chr8-763659-764463	1.39599e-14	0.167131	0.144	0.087	1.93554e-09	0	chr8-763659-764463	DLGAP2	61588	distal
chr7-4823260-4824114	1.40267e-14	0.173578	0.148	0.089	1.9448e-09	0	chr7-4823260-4824114	PAPOLB;RADIL	68150	distal;distal
chr2-174778218-174779137	1.40306e-14	0.162168	0.259	0.18	1.94535e-09	0	chr2-174778218-174779137	CHRNA1	85192	distal
chr2-5981274-5982194	1.40379e-14	0.200738	0.139	0.083	1.94636e-09	0	chr2-5981274-5982194		1	intergenic
chr12-89862639-89864440	1.4163e-14	0.186061	0.236	0.162	1.96371e-09	0	chr12-89862639-89864440	ATP2B1	7281	distal
chr1-228668728-228669609	1.43322e-14	0.153542	0.18	0.114	1.98717e-09	0	chr1-228668728-228669609	RHOU	28728	distal
chr4-15867979-15868859	1.43775e-14	0.16421	0.205	0.134	1.99344e-09	0	chr4-15867979-15868859	FGFBP1	80320	distal
chr20-15895420-15896217	1.4418e-14	0.217816	0.145	0.088	1.99905e-09	0	chr20-15895420-15896217	MACROD2	65497	distal
chr1-3221888-3223045	1.44419e-14	0.169515	0.314	0.23	2.00236e-09	0	chr1-3221888-3223045	PRDM16	51737	distal
chr6-12653071-12654154	1.45609e-14	0.152817	0.35	0.261	2.01888e-09	0	chr6-12653071-12654154	PHACTR1	27998	distal
chr1-17304052-17305252	1.45979e-14	0.181481	0.139	0.082	2.024e-09	0	chr1-17304052-17305252	PADI4	16741	distal
chr3-12681706-12682746	1.48837e-14	0.168488	0.17	0.107	2.06362e-09	0	chr3-12681706-12682746	RAF1	9541	distal
chr3-183298602-183299489	1.49632e-14	0.175724	0.175	0.111	2.07465e-09	0	chr3-183298602-183299489	B3GNT5;MCF2L2	65828	distal;distal
chr17-7552387-7553448	1.51131e-14	0.165811	0.255	0.178	2.09544e-09	0	chr17-7552387-7553448	TNFSF12;TNFSF12-TNFSF13	41003	distal;distal
chr16-67546741-67549001	1.52496e-14	0.101444	0.515	0.398	2.11436e-09	0	chr16-67546741-67549001	FAM65A	86369	distal
chr11-33929730-33931380	1.52602e-14	0.153318	0.375	0.284	2.11583e-09	0	chr11-33929730-33931380	LMO2	20066	distal
chr17-64174609-64175555	1.53014e-14	0.171358	0.147	0.088	2.12154e-09	0	chr17-64174609-64175555	ERN1;TEX2	22374	distal;distal
chr5-160798910-160799777	1.55362e-14	0.166355	0.156	0.096	2.15409e-09	0	chr5-160798910-160799777	ATP10B	74393	distal
chr4-150722727-150723668	1.59297e-14	0.174264	0.156	0.096	2.20866e-09	0	chr4-150722727-150723668	LRBA;MAB21L2	39979	distal;distal
chr15-33154352-33155345	1.59345e-14	0.209441	0.151	0.092	2.20931e-09	0	chr15-33154352-33155345	FMN1	35612	promoter
chr5-151085395-151087683	1.59397e-14	0.186663	0.29	0.209	2.21004e-09	0	chr5-151085395-151087683	TNIP1	35612	promoter
chr7-80923133-80924658	1.63087e-14	0.190441	0.196	0.129	2.2612e-09	0	chr7-80923133-80924658	SEMA3C	31444	promoter
chr4-142446593-142447699	1.6482e-14	0.203586	0.181	0.117	2.28523e-09	0	chr4-142446593-142447699	INPP4B	51411	distal
chr17-37089577-37090774	1.6485e-14	0.157107	0.272	0.191	2.28565e-09	0	chr17-37089577-37090774	AATF;ACACA	49987	distal;distal
chr11-57791503-57793534	1.65721e-14	0.138206	0.408	0.309	2.29772e-09	0	chr11-57791503-57793534	CTNND1;RP11-691N7.6;TMX2-CTNND1	63772	distal;distal;distal
chr13-114064903-114069183	1.66301e-14	0.122518	0.512	0.406	2.30577e-09	0	chr13-114064903-114069183	RASA3	78281	distal
chr4-38131376-38132825	1.66473e-14	0.154742	0.259	0.179	2.30815e-09	0	chr4-38131376-38132825	PTTG2;TBC1D1	54147	distal;distal
chr22-27777875-27779356	1.6725e-14	0.178848	0.204	0.134	2.31893e-09	0	chr22-27777875-27779356	MN1	59033	distal
chr20-50270277-50272545	1.6774e-14	0.187703	0.218	0.147	2.32572e-09	0	chr20-50270277-50272545	CEBPB	83012	distal
chr15-20193008-20194146	1.68094e-14	0.229149	0.198	0.131	2.33062e-09	0	chr15-20193008-20194146	IGHD1OR15-1A	10226	distal
chr8-21182093-21182835	1.68168e-14	0.165406	0.115	0.064	2.33164e-09	0	chr8-21182093-21182835		1	intergenic
chr17-33968000-33969322	1.69803e-14	0.152111	0.378	0.284	2.35432e-09	0	chr17-33968000-33969322	ASIC2	56239	distal
chr17-80997041-80997942	1.70861e-14	0.181841	0.136	0.08	2.36899e-09	0	chr17-80997041-80997942	CHMP6	74235	distal
chr10-33365387-33366495	1.71588e-14	0.1284	0.191	0.122	2.37906e-09	0	chr10-33365387-33366495	NRP1	16603	distal
chr7-149770946-149777527	1.73689e-14	0.118617	0.585	0.479	2.4082e-09	0	chr7-149770946-149777527	SSPO;ZNF467	39292	promoter;promoter
chr10-101030540-101033395	1.77634e-14	0.132709	0.67	0.562	2.46289e-09	0	chr10-101030540-101033395	PDZD7;SFXN3	39292	promoter;promoter
chr7-152512263-152513422	1.8163e-14	0.150486	0.256	0.177	2.5183e-09	0	chr7-152512263-152513422	KMT2C	31184	distal
chr2-199738571-199740446	1.82977e-14	0.161575	0.214	0.143	2.53697e-09	0	chr2-199738571-199740446	FTCDNL1	44714	distal
chr8-121724011-121725214	1.85046e-14	0.119507	0.268	0.186	2.56567e-09	0	chr8-121724011-121725214	HAS2	32491	distal
chr19-54247536-54248678	1.85283e-14	0.226951	0.175	0.113	2.56896e-09	0	chr19-54247536-54248678	LILRA6	23641	distal
chr12-89309018-89310256	1.86748e-14	0.205994	0.106	0.058	2.58926e-09	0	chr12-89309018-89310256	DUSP6	69566	distal
chr2-64212201-64214912	1.87739e-14	0.162051	0.295	0.212	2.603e-09	0	chr2-64212201-64214912	PELI1	29270	distal
chr3-75667729-75672946	1.89371e-14	0.14835	0.507	0.402	2.62563e-09	0	chr3-75667729-75672946	FRG2C	66201	distal
chr5-111530086-111530929	1.93426e-14	0.195265	0.226	0.155	2.68186e-09	0	chr5-111530086-111530929	STARD4	9558	distal
chr15-62879635-62880698	1.957e-14	0.179625	0.146	0.087	2.71338e-09	0	chr15-62879635-62880698	TLN2	46684	distal
chr17-31679837-31680617	1.99604e-14	0.203365	0.138	0.082	2.7675e-09	0	chr17-31679837-31680617	COPRS	55111	distal
chr6-43796727-43797415	2.00029e-14	0.187355	0.125	0.072	2.77341e-09	0	chr6-43796727-43797415	VEGFA	60749	distal
chr9-134455427-134457107	2.00212e-14	0.151231	0.463	0.361	2.77593e-09	0	chr9-134455427-134457107	RXRA	48040	distal
chr1-1686083-1686831	2.05892e-14	0.208073	0.116	0.066	2.85469e-09	0	chr1-1686083-1686831	SLC35E2B	76501	distal
chr9-136304745-136307328	2.09051e-14	0.166422	0.315	0.23	2.8985e-09	0	chr9-136304745-136307328	CCDC187	35612	promoter
chr12-14169097-14169802	2.10377e-14	0.180727	0.12	0.068	2.91688e-09	0	chr12-14169097-14169802	GRIN2B	10906	distal
chr1-100596870-100598108	2.10406e-14	0.170123	0.161	0.1	2.91729e-09	0	chr1-100596870-100598108	GPR88	76698	distal
chr7-155763482-155764941	2.12257e-14	0.137164	0.348	0.256	2.94294e-09	0	chr7-155763482-155764941	RBM33	53904	distal
chr12-117127813-117128801	2.18915e-14	0.186537	0.217	0.145	3.03526e-09	0	chr12-117127813-117128801	TESC	16226	distal
chr15-65258425-65259419	2.20934e-14	0.209849	0.122	0.071	3.06325e-09	0	chr15-65258425-65259419	PARP16	62432	distal
chr14-67622578-67623610	2.25287e-14	0.195986	0.157	0.097	3.12361e-09	0	chr14-67622578-67623610	ARG2	62649	distal
chr1-204465542-204466662	2.28032e-14	0.165511	0.232	0.159	3.16167e-09	0	chr1-204465542-204466662	PIK3C2B	60054	distal
chr8-116120232-116121294	2.34569e-14	0.177399	0.209	0.139	3.25229e-09	0	chr8-116120232-116121294		1	intergenic
chr1-53310866-53312104	2.35408e-14	0.180552	0.226	0.153	3.26393e-09	0	chr1-53310866-53312104	LRP8	51779	distal
chr6-33860662-33862032	2.38886e-14	0.198356	0.198	0.131	3.31216e-09	0	chr6-33860662-33862032	MLN	26344	distal
chr11-122856308-122857333	2.40159e-14	0.142703	0.326	0.238	3.3298e-09	0	chr11-122856308-122857333	CRTAM	24343	distal
chr4-184792379-184793905	2.40214e-14	0.156269	0.348	0.261	3.33057e-09	0	chr4-184792379-184793905	ACSL1	46277	distal
chr14-105375498-105376433	2.41823e-14	0.178638	0.184	0.118	3.35288e-09	0	chr14-105375498-105376433	PACS2;TEX22	36874	distal;distal
chr10-102785557-102786505	2.43271e-14	0.210412	0.153	0.095	3.37296e-09	0	chr10-102785557-102786505	WBP1L	86420	distal
chr6-163984195-163985360	2.43646e-14	0.167442	0.274	0.195	3.37815e-09	0	chr6-163984195-163985360		1	intergenic
chr10-103644823-103645892	2.47604e-14	0.200653	0.209	0.14	3.43303e-09	0	chr10-103644823-103645892	NEURL1;SH3PXD2A	51482	distal;distal
chr13-20666965-20669666	2.49823e-14	0.178441	0.165	0.104	3.4638e-09	0	chr13-20666965-20669666	IFT88;IL17D	37489	distal;distal
chr6-80638527-80639175	2.51318e-14	0.182775	0.118	0.067	3.48452e-09	0	chr6-80638527-80639175		1	intergenic
chr14-50043920-50045749	2.52053e-14	0.171587	0.274	0.195	3.49471e-09	0	chr14-50043920-50045749	VCPKMT	80599	distal
chr7-98641274-98643977	2.52671e-14	0.0851212	0.566	0.443	3.50328e-09	0	chr7-98641274-98643977	NPTX2	60255	distal
chr11-62637510-62638394	2.52771e-14	0.16901	0.164	0.102	3.50467e-09	0	chr11-62637510-62638394	GANAB	83711	distal
chr11-76339023-76339808	2.55099e-14	0.178237	0.164	0.103	3.53695e-09	0	chr11-76339023-76339808	THAP12	69687	distal
chr3-140128075-140129022	2.60227e-14	0.185827	0.182	0.118	3.60805e-09	0	chr3-140128075-140129022	CLSTN2	56825	distal
chr9-126522853-126524292	2.60957e-14	0.16706	0.191	0.124	3.61818e-09	0	chr9-126522853-126524292	LMX1B	33870	distal
chr9-93113222-93116737	2.62196e-14	0.144014	0.289	0.206	3.63534e-09	0	chr9-93113222-93116737	CARD19	54039	distal
chr12-111757080-111758650	2.62601e-14	0.153651	0.421	0.328	3.64096e-09	0	chr12-111757080-111758650	ACAD10;RP11-162P23.2	40952	distal;distal
chr7-128390662-128391693	2.62734e-14	0.18047	0.138	0.082	3.64281e-09	0	chr7-128390662-128391693	IMPDH1	50262	distal
chr3-101936344-101937263	2.63922e-14	0.156118	0.259	0.18	3.65928e-09	0	chr3-101936344-101937263	NFKBIZ	84903	distal
chr6-167090135-167093291	2.64831e-14	0.158265	0.341	0.253	3.67188e-09	0	chr6-167090135-167093291	CCR6	10564	distal
chr4-86330294-86331569	2.69734e-14	0.195609	0.11	0.061	3.73986e-09	0	chr4-86330294-86331569	MAPK10	20039	distal
chr3-9179876-9181398	2.70038e-14	0.152698	0.249	0.172	3.74408e-09	0	chr3-9179876-9181398	SRGAP3	25846	distal
chr15-33788627-33789470	2.71536e-14	0.20413	0.113	0.063	3.76484e-09	0	chr15-33788627-33789470	CHRM5;RYR3	9991	distal;distal
chr19-45442597-45444931	2.72325e-14	0.142109	0.407	0.31	3.77579e-09	0	chr19-45442597-45444931	ERCC1	10275	distal
chr11-69296027-69300529	2.73379e-14	0.103496	0.711	0.591	3.79039e-09	0	chr11-69296027-69300529	MYEOV	56118	distal
chr8-17630181-17631130	2.74787e-14	0.158051	0.22	0.149	3.80993e-09	0	chr8-17630181-17631130	MTUS1;PDGFRL	71567	distal;distal
chr2-96407105-96408146	2.76304e-14	0.200156	0.244	0.17	3.83095e-09	0	chr2-96407105-96408146	NCAPH	80740	distal
chr1-58104594-58105638	2.76316e-14	0.191478	0.241	0.167	3.83112e-09	0	chr1-58104594-58105638		1	intergenic
chr2-25278718-25279915	2.77747e-14	0.155953	0.27	0.191	3.85096e-09	0	chr2-25278718-25279915	DNMT3A	15314	distal
chr3-23739379-23741065	2.8317e-14	0.182785	0.187	0.122	3.92615e-09	0	chr3-23739379-23741065	UBE2E1	28573	distal
chr1-77059819-77060605	2.84107e-14	0.174256	0.153	0.094	3.93915e-09	0	chr1-77059819-77060605	PIGK;ST6GALNAC5	52568	distal;distal
chr17-57437745-57441839	2.89162e-14	0.152711	0.511	0.41	4.00924e-09	0	chr17-57437745-57441839	MSI2	50350	distal
chr22-44663705-44665469	2.9676e-14	0.179932	0.311	0.227	4.11458e-09	0	chr22-44663705-44665469	PRR5	17320	distal
chr3-188438790-188439828	2.97866e-14	0.186288	0.255	0.18	4.12991e-09	0	chr3-188438790-188439828	LPP	35612	distal
chr9-101704875-101706818	3.0086e-14	0.182203	0.315	0.23	4.17142e-09	0	chr9-101704875-101706818	GRIN3A	64981	distal
chr11-116849134-116850157	3.03991e-14	0.161318	0.236	0.162	4.21483e-09	0	chr11-116849134-116850157	APOA1;SIK3	1856	distal;distal
chr12-124713106-124714354	3.11198e-14	0.192422	0.242	0.17	4.31476e-09	0	chr12-124713106-124714354	SCARB1	43321	distal
chr2-224428786-224430016	3.12327e-14	0.164313	0.271	0.191	4.33041e-09	0	chr2-224428786-224430016	FAM124B	15463	distal
chr6-136647131-136648101	3.13637e-14	0.177477	0.214	0.144	4.34858e-09	0	chr6-136647131-136648101	MAP3K5;MAP7	39224	distal;distal
chr20-17916132-17917304	3.1387e-14	0.246735	0.186	0.123	4.35181e-09	0	chr20-17916132-17917304	SNX5	74009	distal
chr1-23896301-23898179	3.1391e-14	0.207451	0.284	0.207	4.35236e-09	0	chr1-23896301-23898179	CNR2	51620	distal
chr15-60251528-60252231	3.14094e-14	0.167058	0.106	0.058	4.35491e-09	0	chr15-60251528-60252231	ANXA2	50772	distal
chr22-25417613-25422003	3.14332e-14	0.155391	0.405	0.311	4.35822e-09	0	chr22-25417613-25422003	LRP5L	3416	distal
chr2-74439207-74442662	3.21752e-14	0.135677	0.486	0.384	4.46109e-09	0	chr2-74439207-74442662	RTKN	35612	promoter
chr3-46447110-46447930	3.27203e-14	0.15682	0.137	0.081	4.53666e-09	0	chr3-46447110-46447930	LTF	52389	distal
chr2-227458948-227460914	3.30475e-14	0.129464	0.323	0.234	4.58203e-09	0	chr2-227458948-227460914	AGFG1	1935	distal
chr22-49656841-49658850	3.32133e-14	0.157802	0.45	0.356	4.60503e-09	0	chr22-49656841-49658850	BRD1	53511	distal
chr9-122821199-122822355	3.32892e-14	0.173022	0.257	0.18	4.61554e-09	0	chr9-122821199-122822355	PDCL	78056	distal
chr13-44404294-44407435	3.33328e-14	0.198934	0.252	0.178	4.62159e-09	0	chr13-44404294-44407435	TSC22D1	63620	distal
chr20-45842007-45842789	3.33752e-14	0.159346	0.135	0.08	4.62748e-09	0	chr20-45842007-45842789	ACOT8;SNX21	42248	distal;distal
chr8-10152138-10152939	3.35381e-14	0.154366	0.133	0.078	4.65006e-09	0	chr8-10152138-10152939	MSRA	75894	distal
chr8-72004157-72005769	3.36566e-14	0.145675	0.329	0.242	4.66648e-09	0	chr8-72004157-72005769	TRPA1	80307	distal
chr19-13162340-13165390	3.41015e-14	0.132911	0.529	0.421	4.72817e-09	0	chr19-13162340-13165390	IER2	43387	distal
chr17-6831030-6832437	3.43991e-14	0.203692	0.284	0.208	4.76943e-09	0	chr17-6831030-6832437	TEKT1	35612	promoter
chr5-120387971-120389009	3.45476e-14	0.154683	0.228	0.155	4.79003e-09	0	chr5-120387971-120389009	PRR16	30959	distal
chr10-99403577-99404296	3.49526e-14	0.167865	0.122	0.069	4.84618e-09	0	chr10-99403577-99404296	GOT1	61735	distal
chr7-142560466-142561399	3.50156e-14	0.173091	0.162	0.101	4.85491e-09	0	chr7-142560466-142561399	TRBV12-3	70967	promoter
chr10-784445-785567	3.51072e-14	0.176424	0.215	0.144	4.86761e-09	0	chr10-784445-785567	DIP2C	34704	distal
chr18-48771480-48772535	3.52967e-14	0.194815	0.23	0.158	4.89388e-09	0	chr18-48771480-48772535	CTIF;SMAD7	40292	distal;distal
chr10-28431911-28433648	3.57077e-14	0.226555	0.194	0.13	4.95088e-09	0	chr10-28431911-28433648	WAC	35396	distal
chr1-156897101-156899017	3.58528e-14	0.14006	0.382	0.288	4.97099e-09	0	chr1-156897101-156899017	PEAR1	66041	distal
chr6-31614214-31616528	3.59816e-14	0.163351	0.402	0.309	4.98885e-09	0	chr6-31614214-31616528	AIF1	35612	promoter
chr15-92599392-92600107	3.62475e-14	0.170999	0.126	0.073	5.02572e-09	0	chr15-92599392-92600107	FAM174B	68749	distal
chr2-20477879-20478618	3.62533e-14	0.173859	0.117	0.066	5.02652e-09	0	chr2-20477879-20478618	RHOB	64417	distal
chr19-934725-935634	3.63874e-14	0.191908	0.201	0.135	5.04511e-09	0	chr19-934725-935634	ARID3A	84919	distal
chr5-134435687-134438486	3.64273e-14	0.138198	0.433	0.332	5.05064e-09	0	chr5-134435687-134438486	CDKN2AIPNL	14030	distal
chr16-68256974-68258797	3.65807e-14	0.111483	0.447	0.344	5.07191e-09	0	chr16-68256974-68258797	PLA2G15;SLC7A6	38368	distal;distal
chr7-122885494-122887876	3.6757e-14	0.174916	0.322	0.239	5.09636e-09	0	chr7-122885494-122887876	CADPS2	35612	promoter
chr19-41426465-41428742	3.70897e-14	0.18093	0.352	0.266	5.14249e-09	0	chr19-41426465-41428742	B3GNT8	35612	promoter
chr4-169079641-169081376	3.71267e-14	0.16717	0.33	0.244	5.14762e-09	0	chr4-169079641-169081376	CBR4	29642	distal
chr16-24034837-24035847	3.75134e-14	0.139551	0.292	0.207	5.20123e-09	0	chr16-24034837-24035847	PRKCB	57466	distal
chr14-93759519-93760601	3.87178e-14	0.167772	0.273	0.194	5.36822e-09	0	chr14-93759519-93760601	PRIMA1	62265	distal
chr11-117477025-117478146	3.87431e-14	0.190544	0.158	0.098	5.37173e-09	0	chr11-117477025-117478146	CEP164;DSCAML1	51253	distal;distal
chr4-2281209-2282735	3.97524e-14	0.110541	0.518	0.408	5.51167e-09	0	chr4-2281209-2282735	ZFYVE28	73359	distal
chr4-101102393-101104470	3.9914e-14	0.13768	0.362	0.268	5.53408e-09	0	chr4-101102393-101104470	PPP3CA	35612	distal
chr2-112692059-112693415	4.04299e-14	0.161886	0.227	0.155	5.6056e-09	0	chr2-112692059-112693415	NT5DC4	16101	distal
chr4-74444519-74445960	4.05034e-14	0.156693	0.437	0.34	5.6158e-09	0	chr4-74444519-74445960	AREG	35612	promoter
chr11-61954099-61956257	4.06187e-14	0.200685	0.29	0.21	5.63178e-09	0	chr11-61954099-61956257	BEST1	35612	promoter
chr14-93085324-93087134	4.08784e-14	0.199378	0.198	0.132	5.6678e-09	0	chr14-93085324-93087134	ITPK1	62851	distal
chr6-130513321-130515124	4.13255e-14	0.140424	0.397	0.304	5.72978e-09	0	chr6-130513321-130515124	TMEM200A	82136	distal
chr3-45645928-45647893	4.13693e-14	0.187421	0.238	0.164	5.73585e-09	0	chr3-45645928-45647893	LIMD1;SACM1L	37819	distal;distal
chr9-82247056-82248063	4.16931e-14	0.144194	0.261	0.183	5.78075e-09	0	chr9-82247056-82248063		1	intergenic
chr7-44633220-44636528	4.2333e-14	0.154997	0.328	0.241	5.86947e-09	0	chr7-44633220-44636528	OGDH	61916	distal
chr7-17725454-17726476	4.27997e-14	0.191986	0.138	0.084	5.93418e-09	0	chr7-17725454-17726476		1	intergenic
chr22-33919212-33922818	4.32098e-14	0.153076	0.437	0.34	5.99104e-09	0	chr22-33919212-33922818	LARGE	35612	promoter
chr13-106507598-106508489	4.3566e-14	0.179652	0.22	0.15	6.04043e-09	0	chr13-106507598-106508489	EFNB2	61943	distal
chr13-112928487-112930215	4.39539e-14	0.167515	0.232	0.158	6.0942e-09	0	chr13-112928487-112930215	MCF2L	61733	distal
chr1-151897915-151899112	4.44183e-14	0.243835	0.126	0.075	6.1586e-09	0	chr1-151897915-151899112	THEM4	43712	distal
chrX-134621654-134622832	4.4696e-14	0.17741	0.232	0.16	6.1971e-09	0	chrX-134621654-134622832	PLAC1	67035	distal
chr19-15466700-15467695	4.49561e-14	0.174998	0.192	0.127	6.23316e-09	0	chr19-15466700-15467695	RASAL3	12672	distal
chr22-27580025-27580978	4.51948e-14	0.140777	0.279	0.199	6.26626e-09	0	chr22-27580025-27580978		1	intergenic
chr2-37648251-37649122	4.57431e-14	0.191052	0.162	0.102	6.34228e-09	0	chr2-37648251-37649122	CDC42EP3	59660	distal
chr19-1180273-1181059	4.57702e-14	0.163301	0.158	0.098	6.34604e-09	0	chr19-1180273-1181059	SBNO2	27252	distal
chr14-24426900-24428041	4.57865e-14	0.158988	0.195	0.127	6.3483e-09	0	chr14-24426900-24428041	CBLN3;KHNYN	35941	distal;distal
chr1-118216806-118217998	4.58193e-14	0.186436	0.171	0.108	6.35284e-09	0	chr1-118216806-118217998	SPAG17	17683	distal
chr2-217798709-217799802	4.619e-14	0.150815	0.333	0.246	6.40424e-09	0	chr2-217798709-217799802	DIRC3;TNS1	21814	distal;distal
chr19-44691773-44692699	4.72091e-14	0.1715	0.195	0.127	6.54555e-09	0	chr19-44691773-44692699	CEACAM16	28482	distal
chr10-113241145-113242314	4.72884e-14	0.122965	0.208	0.137	6.55654e-09	0	chr10-113241145-113242314		1	intergenic
chr19-2167347-2169624	4.77723e-14	0.158611	0.384	0.291	6.62363e-09	0	chr19-2167347-2169624	DOT1L	65108	distal
chr14-66717397-66718346	4.82096e-14	0.194463	0.259	0.184	6.68426e-09	0	chr14-66717397-66718346	GPHN	35612	distal
chr10-43140158-43141158	4.92199e-14	0.186272	0.197	0.131	6.82434e-09	0	chr10-43140158-43141158	CSGALNACT2	53691	distal
chr2-42967538-42969779	4.92464e-14	0.173706	0.329	0.245	6.82802e-09	0	chr2-42967538-42969779	HAAO	9556	distal
chr2-52428868-52429758	4.93408e-14	0.237046	0.116	0.067	6.84111e-09	0	chr2-52428868-52429758		1	intergenic
chr1-227431564-227432513	4.93777e-14	0.20268	0.19	0.125	6.84621e-09	0	chr1-227431564-227432513	CDC42BPA	2036	distal
chr22-37632646-37635183	4.95109e-14	0.143865	0.485	0.383	6.86468e-09	0	chr22-37632646-37635183	GGA1;SH3BP1	37888	distal;distal
chr22-37303518-37304724	4.99125e-14	0.134959	0.163	0.101	6.92037e-09	0	chr22-37303518-37304724	CYTH4	58298	distal
chr11-67211828-67213871	5.04701e-14	0.164703	0.246	0.171	6.99768e-09	0	chr11-67211828-67213871	KDM2A	15202	distal
chr3-14809981-14812954	5.07281e-14	0.177045	0.332	0.247	7.03345e-09	0	chr3-14809981-14812954	FGD5	27305	distal
chr7-17304852-17305592	5.12935e-14	0.144897	0.161	0.1	7.11184e-09	0	chr7-17304852-17305592	AHR;RP11-507K12.1	41717	distal;distal
chr1-238476536-238477590	5.15094e-14	0.157462	0.281	0.201	7.14178e-09	0	chr1-238476536-238477590		1	intergenic
chr15-68666127-68667186	5.18252e-14	0.159559	0.178	0.114	7.18556e-09	0	chr15-68666127-68667186	CORO2B	66269	distal
chr4-56803096-56805844	5.18682e-14	0.130363	0.44	0.341	7.19153e-09	0	chr4-56803096-56805844	SPINK2	52529	distal
chr17-4898818-4904017	5.22558e-14	0.149674	0.579	0.471	7.24527e-09	0	chr17-4898818-4904017	C17orf107;CHRNE	39292	promoter;promoter
chr7-41881278-41883071	5.33434e-14	0.115658	0.491	0.387	7.39607e-09	0	chr7-41881278-41883071	INHBA	9597	distal
chr12-6335256-6338763	5.36685e-14	0.148751	0.543	0.441	7.44113e-09	0	chr12-6335256-6338763	TNFRSF1A	64451	distal
chr10-94402097-94404224	5.4001e-14	0.168326	0.31	0.23	7.48724e-09	0	chr10-94402097-94404224	TBC1D12	35612	promoter
chr8-142699398-142700661	5.44091e-14	0.155348	0.205	0.136	7.54382e-09	0	chr8-142699398-142700661	LY6K	35612	promoter
chr1-171855186-171855883	5.45753e-14	0.241418	0.102	0.056	7.56687e-09	0	chr1-171855186-171855883	DNM3	49302	distal
chr8-100623282-100624248	5.48878e-14	0.169809	0.126	0.073	7.6102e-09	0	chr8-100623282-100624248	SNX31	24096	distal
chr8-29370948-29371841	5.50376e-14	0.148878	0.254	0.176	7.63096e-09	0	chr8-29370948-29371841	DUSP4	12100	distal
chr22-25388591-25389574	5.5341e-14	0.166847	0.169	0.107	7.67303e-09	0	chr22-25388591-25389574	LRP5L	29837	distal
chr5-42715462-42716306	5.53969e-14	0.209126	0.109	0.061	7.68078e-09	0	chr5-42715462-42716306	CCDC152;GHR	21193	distal;distal
chr9-27093193-27095107	5.60793e-14	0.155615	0.278	0.197	7.77539e-09	0	chr9-27093193-27095107	TEK	5758	distal
chr10-102407992-102411762	5.614e-14	0.159789	0.349	0.262	7.78381e-09	0	chr10-102407992-102411762	PSD	81478	distal
chr9-131577262-131580060	5.62696e-14	0.152769	0.331	0.244	7.80178e-09	0	chr9-131577262-131580060	RAPGEF1;RP11-40A7.2	40945	distal;distal
chr11-71116070-71116962	5.75881e-14	0.154758	0.174	0.11	7.98459e-09	0	chr11-71116070-71116962	SHANK2	44219	distal
chr14-100899034-100901540	5.76029e-14	0.198245	0.327	0.242	7.98664e-09	0	chr14-100899034-100901540	RTL1	5927	distal
chr2-217901813-217907320	5.77137e-14	0.141435	0.527	0.423	8.002e-09	0	chr2-217901813-217907320	TNS1	35612	promoter
chr15-85618536-85620494	5.81551e-14	0.17695	0.242	0.169	8.0632e-09	0	chr15-85618536-85620494	AKAP13	35612	promoter
chr10-119301122-119301967	5.81739e-14	0.152839	0.169	0.107	8.06581e-09	0	chr10-119301122-119301967	GRK5	86520	distal
chr17-50199582-50201725	5.83237e-14	0.166504	0.375	0.285	8.08659e-09	0	chr17-50199582-50201725	COL1A1	35612	promoter
chr19-50333213-50334274	5.89723e-14	0.197527	0.208	0.141	8.1765e-09	0	chr19-50333213-50334274	KCNC3	35612	promoter
chr4-40121217-40122133	5.90074e-14	0.202855	0.192	0.128	8.18138e-09	0	chr4-40121217-40122133	N4BP2	78596	distal
chr1-47592586-47593997	5.9131e-14	0.16975	0.275	0.197	8.19852e-09	0	chr1-47592586-47593997	FOXD2	52269	distal
chr3-186528676-186529845	5.91977e-14	0.119061	0.35	0.257	8.20776e-09	0	chr3-186528676-186529845	CRYGS	50813	distal
chr13-44768009-44769693	5.9317e-14	0.180695	0.262	0.186	8.2243e-09	0	chr13-44768009-44769693	TSC22D1	11171	distal
chr5-177430820-177432306	5.93607e-14	0.144081	0.296	0.213	8.23036e-09	0	chr5-177430820-177432306	GRK6	69062	distal
chr4-54687555-54689013	5.95263e-14	0.132311	0.313	0.228	8.25332e-09	0	chr4-54687555-54689013	KIT	63746	distal
chr1-9397823-9398769	5.99165e-14	0.200411	0.142	0.086	8.30743e-09	0	chr1-9397823-9398769	SPSB1	70108	distal
chr11-2772496-2773237	6.02247e-14	0.162615	0.147	0.089	8.35016e-09	0	chr11-2772496-2773237	KCNQ1	22246	distal
chr3-18369161-18370364	6.02769e-14	0.183896	0.189	0.124	8.35739e-09	0	chr3-18369161-18370364	SATB1	72226	distal
chr18-39365725-39367359	6.06708e-14	0.219611	0.206	0.14	8.41201e-09	0	chr18-39365725-39367359		1	intergenic
chrY-19232063-19233108	6.07079e-14	0.137085	0.243	0.166	8.41715e-09	0	chrY-19232063-19233108		1	intergenic
chr8-144011738-144013017	6.12006e-14	0.208315	0.227	0.157	8.48546e-09	0	chr8-144011738-144013017	SPATC1	35612	promoter
chr20-23601962-23603625	6.17421e-14	0.152324	0.236	0.161	8.56054e-09	0	chr20-23601962-23603625	CST9	59287	distal
chr2-66480763-66481828	6.17708e-14	0.192153	0.31	0.23	8.56451e-09	0	chr2-66480763-66481828	MEIS1	69815	distal
chr3-170033283-170034012	6.22381e-14	0.182898	0.15	0.092	8.62931e-09	0	chr3-170033283-170034012	GPR160	20717	distal
chr2-65017051-65018877	6.24679e-14	0.143435	0.329	0.244	8.66118e-09	0	chr2-65017051-65018877	SLC1A4	62561	distal
chr7-41815148-41816796	6.26344e-14	0.16508	0.328	0.245	8.68426e-09	0	chr7-41815148-41816796	INHBA	1489	distal
chr3-149448083-149449091	6.26883e-14	0.177367	0.2	0.133	8.69174e-09	0	chr3-149448083-149449091	TM4SF4	14584	distal
chr7-73734552-73735471	6.344e-14	0.163536	0.337	0.252	8.79595e-09	0	chr7-73734552-73735471	ABHD11	65948	distal
chr18-37720572-37722510	6.46462e-14	0.15702	0.171	0.108	8.9632e-09	0	chr18-37720572-37722510	CELF4	7368	distal
chr19-18414277-18421087	6.47877e-14	0.139708	0.621	0.515	8.98281e-09	0	chr19-18414277-18421087	SSBP4	35612	promoter
chr16-9123750-9124383	6.51749e-14	0.156818	0.145	0.088	9.03651e-09	0	chr16-9123750-9124383	C16orf72	65170	distal
chr16-2500806-2502185	6.63019e-14	0.194863	0.33	0.249	9.19276e-09	0	chr16-2500806-2502185	RP11-20I23.1;TBC1D24	72542	distal;distal
chr8-100258200-100259386	6.74869e-14	0.167431	0.309	0.226	9.35706e-09	0	chr8-100258200-100259386	RNF19A	70915	distal
chr9-77864154-77865879	6.79136e-14	0.146215	0.253	0.177	9.41622e-09	0	chr9-77864154-77865879	GNAQ	53463	distal
chr7-134669538-134670517	6.82586e-14	0.120768	0.255	0.177	9.46406e-09	0	chr7-134669538-134670517	BPGM	59417	distal
chr2-1989833-1991334	6.89198e-14	0.177566	0.346	0.261	9.55572e-09	0	chr2-1989833-1991334	MYT1L	6500	distal
chr2-108652205-108653103	6.93178e-14	0.145546	0.21	0.139	9.61091e-09	0	chr2-108652205-108653103	LIMS1	9164	distal
chr19-18364522-18365483	6.95623e-14	0.193366	0.136	0.082	9.64482e-09	0	chr19-18364522-18365483	GDF15;PGPEP1	12335	distal;distal
chr12-108837817-108840358	7.03937e-14	0.185281	0.389	0.301	9.76009e-09	0	chr12-108837817-108840358	SSH1	438	distal
chr15-60969497-60970270	7.05081e-14	0.225751	0.112	0.063	9.77595e-09	0	chr15-60969497-60970270	RORA	35612	distal
chr5-133147157-133148783	7.05237e-14	0.179311	0.23	0.159	9.77811e-09	0	chr5-133147157-133148783	HSPA4	86811	distal
chr19-40278996-40281014	7.15884e-14	0.221112	0.241	0.17	9.92574e-09	0	chr19-40278996-40281014	AKT2	70646	distal
chr10-119784523-119786799	7.17992e-14	0.187183	0.298	0.218	9.95495e-09	0	chr10-119784523-119786799	INPP5F	17829	distal
chr17-32288335-32289323	7.18492e-14	0.203686	0.232	0.16	9.96189e-09	0	chr17-32288335-32289323	RHBDL3	57942	distal
chr16-75108641-75113669	7.2274e-14	0.149717	0.618	0.517	1.00208e-08	0	chr16-75108641-75113669	LDHD;ZNRF1	64522	distal;distal
chr15-25761749-25762564	7.27222e-14	0.163759	0.153	0.094	1.00829e-08	0	chr15-25761749-25762564	ATP10A	42757	distal
chr1-43881208-43882026	7.29317e-14	0.189125	0.151	0.094	1.0112e-08	0	chr1-43881208-43882026	ARTN;RP11-7O11.7;ST3GAL3	24825	distal;distal;distal
chr17-80254477-80255319	7.32881e-14	0.187067	0.162	0.102	1.01614e-08	0	chr17-80254477-80255319	RNF213	25995	distal
chr20-38298575-38299382	7.35929e-14	0.182154	0.158	0.099	1.02037e-08	0	chr20-38298575-38299382	BPI	23626	distal
chr12-90252909-90254369	7.3837e-14	0.141262	0.423	0.324	1.02375e-08	0	chr12-90252909-90254369		1	intergenic
chr4-79528096-79528894	7.384e-14	0.178515	0.153	0.095	1.02379e-08	0	chr4-79528096-79528894	GK2	3029	distal
chr14-21087260-21088188	7.51149e-14	0.175441	0.274	0.196	1.04147e-08	0	chr14-21087260-21088188	ARHGEF40;ZNF219	39562	distal;distal
chr14-105857154-105866784	7.59336e-14	0.114672	0.528	0.416	1.05282e-08	0	chr14-105857154-105866784	IGHD7-27;IGHJ1;IGHJ2;IGHJ3;IGHJ4;IGHJ5;IGHJ6	39432	promoter;promoter;promoter;promoter;promoter;promoter;promoter
chr19-35907746-35910127	7.74095e-14	0.120817	0.45	0.347	1.07328e-08	0	chr19-35907746-35910127	TYROBP	35612	promoter
chr8-21743981-21744778	7.77951e-14	0.155329	0.114	0.064	1.07863e-08	0	chr8-21743981-21744778	GFRA2	70691	distal
chr1-94831354-94832317	7.81543e-14	0.162819	0.241	0.168	1.08361e-08	0	chr1-94831354-94832317	SLC44A3	44069	distal
chr5-138456967-138460332	7.87353e-14	0.159131	0.401	0.309	1.09166e-08	0	chr5-138456967-138460332	EGR1	24913	distal
chr21-46253382-46254738	7.90752e-14	0.203579	0.273	0.198	1.09638e-08	0	chr21-46253382-46254738	LSS;MCM3AP	14432	distal;distal
chr21-45981004-45983348	7.91574e-14	0.17256	0.262	0.186	1.09752e-08	0	chr21-45981004-45983348	COL6A1	35612	promoter
chr19-47074522-47075873	7.96409e-14	0.181563	0.198	0.132	1.10422e-08	0	chr19-47074522-47075873	TMEM160;ZC3H4	15057	distal;distal
chr7-1510267-1511999	7.99984e-14	0.146569	0.417	0.323	1.10918e-08	0	chr7-1510267-1511999	INTS1	27014	distal
chr15-94205284-94207344	8.04413e-14	0.150657	0.378	0.286	1.11532e-08	0	chr15-94205284-94207344	MCTP2	14248	distal
chr3-58535700-58537572	8.05551e-14	0.182856	0.191	0.126	1.1169e-08	0	chr3-58535700-58537572	ACOX2	35612	promoter
chr4-38055441-38056347	8.13071e-14	0.166201	0.121	0.07	1.12732e-08	0	chr4-38055441-38056347	PTTG2;TBC1D1	86832	distal;distal
chr18-7566069-7569162	8.15723e-14	0.122425	0.594	0.485	1.131e-08	0	chr18-7566069-7569162	PTPRM	35612	promoter
chr7-18689360-18690041	8.17844e-14	0.209706	0.112	0.064	1.13394e-08	0	chr7-18689360-18690041	HDAC9	55302	distal
chr1-246961720-246962586	8.20119e-14	0.166693	0.167	0.106	1.13709e-08	0	chr1-246961720-246962586	AHCTF1;ZNF695	17113	distal;distal
chr1-156251135-156252469	8.23681e-14	0.210656	0.189	0.125	1.14203e-08	0	chr1-156251135-156252469	PAQR6;SMG5	17066	distal;distal
chr12-117124830-117126790	8.2596e-14	0.174197	0.142	0.086	1.14519e-08	0	chr12-117124830-117126790	TESC	14801	distal
chr7-49702826-49704306	8.41309e-14	0.241536	0.18	0.119	1.16648e-08	0	chr7-49702826-49704306	VWC2	29637	distal
chr12-107308809-107309646	8.44314e-14	0.184446	0.181	0.119	1.17064e-08	0	chr12-107308809-107309646	BTBD11	33401	distal
chr12-108734120-108734925	8.5347e-14	0.150225	0.198	0.131	1.18334e-08	0	chr12-108734120-108734925	CORO1C	14758	distal
chr19-56163659-56164621	8.53985e-14	0.142645	0.243	0.168	1.18405e-08	0	chr19-56163659-56164621	GALP	2172	distal
chr2-218891959-218894700	8.64034e-14	0.131496	0.462	0.362	1.19798e-08	0	chr2-218891959-218894700	WNT10A	45759	distal
chr9-72526915-72528243	8.81838e-14	0.13648	0.285	0.204	1.22267e-08	0	chr9-72526915-72528243	TMC1	73912	distal
chr10-29318030-29319294	8.92467e-14	0.198197	0.238	0.167	1.23741e-08	0	chr10-29318030-29319294	LYZL1	63361	distal
chr19-8702017-8703102	8.94942e-14	0.175194	0.289	0.21	1.24084e-08	0	chr19-8702017-8703102	ACTL9	17846	distal
chr13-28422704-28423789	8.95136e-14	0.166006	0.25	0.175	1.24111e-08	0	chr13-28422704-28423789	FLT1	80742	distal
chr1-86233262-86233986	9.12588e-14	0.151977	0.138	0.082	1.2653e-08	0	chr1-86233262-86233986	COL24A1	31231	distal
chr9-113592947-113595115	9.14231e-14	0.199109	0.267	0.192	1.26758e-08	0	chr9-113592947-113595115	RGS3	35612	promoter
chr15-81023286-81024941	9.14679e-14	0.169462	0.218	0.149	1.2682e-08	0	chr15-81023286-81024941	MESDC1	59181	distal
chr12-108850627-108851429	9.1955e-14	0.158524	0.21	0.141	1.27496e-08	0	chr12-108850627-108851429	SSH1	77678	distal
chr16-27430092-27433532	9.3144e-14	0.130236	0.516	0.412	1.29144e-08	0	chr16-27430092-27433532	IL21R	63057	distal
chr5-88824813-88829853	9.43924e-14	0.109073	0.53	0.426	1.30875e-08	0	chr5-88824813-88829853	MEF2C	35612	promoter
chr1-8647014-8648247	9.46319e-14	0.22224	0.169	0.11	1.31207e-08	0	chr1-8647014-8648247	RERE	83460	distal
chr3-146506377-146507147	9.55541e-14	0.213676	0.129	0.077	1.32486e-08	0	chr3-146506377-146507147	PLSCR2	642	distal
chr4-128386706-128387515	9.63021e-14	0.180856	0.11	0.061	1.33523e-08	0	chr4-128386706-128387515	PGRMC2	35247	distal
chr20-35171608-35172763	9.64545e-14	0.153014	0.224	0.153	1.33734e-08	0	chr20-35171608-35172763	PROCR	35612	promoter
chr1-97630700-97632424	9.71037e-14	0.19751	0.141	0.086	1.34634e-08	0	chr1-97630700-97632424	DPYD	35612	distal
chr8-22129533-22134228	9.78123e-14	0.168429	0.369	0.282	1.35617e-08	0	chr8-22129533-22134228	HR	35612	promoter
chr20-11795835-11796563	9.87722e-14	0.181121	0.102	0.056	1.36948e-08	0	chr20-11795835-11796563	BTBD3	34596	distal
chr19-35448365-35449511	9.99035e-14	0.173983	0.193	0.128	1.38516e-08	0	chr19-35448365-35449511	FFAR2	78786	promoter
chr14-101120104-101121891	1.01057e-13	0.128556	0.436	0.337	1.40115e-08	0	chr14-101120104-101121891		1	intergenic
chr7-117134739-117135593	1.01229e-13	0.194701	0.148	0.092	1.40354e-08	0	chr7-117134739-117135593	ST7	45466	distal
chr1-7549030-7550166	1.02604e-13	0.178542	0.213	0.145	1.42261e-08	0	chr1-7549030-7550166	CAMTA1	11463	distal
chr5-150397163-150403332	1.02609e-13	0.210349	0.334	0.251	1.42267e-08	0	chr5-150397163-150403332	CD74;TCOF1	86667	distal;distal
chr1-150548502-150553120	1.03038e-13	0.142075	0.513	0.411	1.42862e-08	0	chr1-150548502-150553120	ADAMTSL4	35612	promoter
chr20-1810743-1811811	1.03287e-13	0.156431	0.198	0.132	1.43208e-08	0	chr20-1810743-1811811	SIRPA	32439	distal
chr19-50657703-50659719	1.04414e-13	0.137382	0.566	0.456	1.4477e-08	0	chr19-50657703-50659719	C19orf81	83803	distal
chr12-47812470-47814609	1.04597e-13	0.133182	0.517	0.416	1.45024e-08	0	chr12-47812470-47814609	HDAC7	74143	distal
chr14-35331612-35334871	1.05228e-13	0.138532	0.359	0.268	1.45899e-08	0	chr14-35331612-35334871	PSMA6	68753	distal
chr8-120912796-120913632	1.06395e-13	0.166481	0.143	0.087	1.47517e-08	0	chr8-120912796-120913632	SNTB1	35535	distal
chr15-52093141-52094309	1.06664e-13	0.220856	0.141	0.087	1.4789e-08	0	chr15-52093141-52094309	BCL2L10	55831	distal
chr1-109161825-109163037	1.07163e-13	0.159733	0.265	0.188	1.48581e-08	0	chr1-109161825-109163037	KIAA1324	72512	distal
chr3-171676498-171677287	1.09123e-13	0.176873	0.112	0.063	1.51299e-08	0	chr3-171676498-171677287	PLD1	77387	distal
chr16-31112861-31114069	1.09976e-13	0.18615	0.186	0.123	1.52482e-08	0	chr16-31112861-31114069	KAT8	8921	distal
chr19-51687785-51691423	1.11203e-13	0.202724	0.293	0.214	1.54183e-08	0	chr19-51687785-51691423	SPACA6	12362	distal
chr6-26484984-26486088	1.1161e-13	0.243057	0.165	0.107	1.54747e-08	0	chr6-26484984-26486088	BTN1A1	7006	distal
[truncated: 67,987 more rows]
