# Supplementary material for: Hematopoiesis under telomere attrition at the single-cell resolution
Source: Nat Commun. 2021 Nov 25;12:6850. doi: 10.1038/s41467-021-27206-7 (PMC8617077; doi:10.1038/s41467-021-27206-7)
Supplement: Supplementary file 16 — Dataset 14 [file 41467_2021_27206_MOESM16_ESM.xlsx]

## Sheet: Suppl. Table 14
Supplementary Dataset 14: TFs whose binding sites were differentially enriched in the open chromatin regions of TERT-mutant cells in cluster 3 from Fig. 5c as compared to those enriched in the open chromatin regions of HD cells.
	p_val	avg_logFC	pct.1	pct.2	p_val_adj
MEIS3	6.5644e-41	0.0254312	1	1	3.80079e-38
IRF2	5.9834e-37	-0.0588586	1	1	3.46439e-34
Smad4	1.84398e-36	0.0233337	1	1	1.06766e-33
IRF7	3.10528e-36	-0.0629103	1	1	1.79796e-33
STAT1::STAT2	2.03763e-32	-0.0362094	1	1	1.17979e-29
MEIS1	4.7173e-31	0.0136459	1	1	2.73132e-28
Klf1	9.84203e-28	0.0400341	1	1	5.69854e-25
IRF3	1.02826e-25	-0.0349444	1	1	5.95364e-23
FOSL2	8.48495e-25	0.0841127	1	1	4.91279e-22
MGA	3.65634e-24	0.0251705	1	1	2.11702e-21
TBX15	3.65634e-24	0.0251705	1	1	2.11702e-21
TBX1	3.65634e-24	0.0251705	1	1	2.11702e-21
TBX4	3.65634e-24	0.0251705	1	1	2.11702e-21
NFYB	2.10563e-23	0.0446397	1	1	1.21916e-20
JUNB	2.61018e-23	0.0773381	1	1	1.51129e-20
Myod1	2.40427e-22	0.0295657	1	1	1.39207e-19
FOS	5.84035e-22	0.0914922	1	1	3.38156e-19
VDR	7.55219e-22	0.0138571	1	1	4.37272e-19
MEF2D	2.94366e-21	0.0222647	1	1	1.70438e-18
JDP2	4.49616e-21	0.0818646	1	1	2.60328e-18
JUND	4.7966e-21	0.11084	1	1	2.77723e-18
FOSL1::JUND	6.24495e-20	0.0746289	1	1	3.61582e-17
PDX1	6.67524e-19	-0.0165349	1	1	3.86496e-16
CDX1	7.46531e-19	-0.0254269	1	1	4.32241e-16
HIC2	8.61537e-19	0.0203387	1	1	4.9883e-16
Hoxd8	9.42602e-19	-0.0175633	1	1	5.45766e-16
FOSL1::JUN	3.37967e-18	0.0784627	1	1	1.95683e-15
FOS::JUN	3.51578e-18	0.0758717	1	1	2.03564e-15
FOSB::JUNB	3.51578e-18	0.0758717	1	1	2.03564e-15
FOSL2::JUNB	3.51578e-18	0.0758717	1	1	2.03564e-15
ESR2	1.73017e-17	0.0337607	1	1	1.00177e-14
VAX1	2.2562e-17	-0.0173243	1	1	1.30634e-14
VAX2	6.75088e-17	-0.0174103	1	1	3.90876e-14
Znf423	8.16338e-17	0.0250705	1	1	4.7266e-14
Arid5a	2.04562e-16	-0.0232172	1	1	1.18442e-13
Dlx2	2.23211e-16	-0.0141904	1	1	1.29239e-13
HNF1A	3.46751e-16	-0.0260292	1	1	2.00769e-13
FOSL2::JUN	3.59839e-16	0.0784571	1	1	2.08347e-13
ID4	4.28751e-16	0.0302916	1	1	2.48247e-13
VSX1	5.12368e-16	-0.0169668	1	1	2.96661e-13
TBX5	1.07126e-15	0.0163955	1	1	6.20261e-13
RREB1	1.52498e-15	0.00952443	1	1	8.82966e-13
FOSL2::JUND	1.60484e-15	0.0883267	1	1	9.29201e-13
NFE2	1.92428e-15	0.0973498	1	1	1.11416e-12
NR4A2	3.47497e-15	0.0187255	1	1	2.01201e-12
HLF	8.61188e-15	-0.0455403	1	1	4.98628e-12
JUN(var.2)	1.30836e-14	0.0521306	1	1	7.57541e-12
FOS::JUND	2.83831e-14	0.0702282	1	1	1.64338e-11
JUN::JUNB	3.03208e-14	0.0656273	1	1	1.75557e-11
Hmx3	3.41559e-14	-0.0171136	1	1	1.97762e-11
Phox2b	5.36954e-14	-0.0301187	1	1	3.10897e-11
POU4F3	5.52304e-14	-0.0190473	1	1	3.19784e-11
FOSL1	6.44834e-14	0.0554011	1	1	3.73359e-11
Nr1h3::Rxra	8.48332e-14	0.0248532	1	1	4.91184e-11
PROP1	1.35493e-13	-0.0267289	1	1	7.84505e-11
Dlx1	2.18755e-13	-0.0226015	1	1	1.26659e-10
POU3F3	2.31492e-13	-0.0227237	1	1	1.34034e-10
ASCL1	2.69829e-13	0.0201063	1	1	1.56231e-10
LBX1	3.21167e-13	-0.0215513	1	1	1.85956e-10
NEUROD1	3.30412e-13	0.0416545	1	1	1.91309e-10
Lhx3	5.09626e-13	-0.0198992	1	1	2.95074e-10
FOS::JUNB	5.45622e-13	0.0690227	1	1	3.15915e-10
SMAD3	5.86207e-13	0.0988606	1	1	3.39414e-10
DLX6	7.92005e-13	-0.0139002	1	1	4.58571e-10
CDX2	9.24579e-13	-0.0257803	1	1	5.35331e-10
Dlx3	1.0481e-12	-0.0124102	1	1	6.06847e-10
MAFG::NFE2L1	1.35188e-12	0.00897257	1	1	7.82738e-10
PHOX2A	1.40124e-12	-0.0261671	1	1	8.11317e-10
Arnt	2.83123e-12	0.00833824	1	1	1.63928e-09
Myog	3.70811e-12	0.0211309	1	1	2.147e-09
HOXA10	4.09906e-12	-0.0193769	1	1	2.37335e-09
KLF9	4.29886e-12	0.0181726	1	1	2.48904e-09
Hmx2	5.38672e-12	-0.0161776	1	1	3.11891e-09
FOSL1::JUNB	6.28876e-12	0.0463915	1	1	3.64119e-09
NFIL3	6.32632e-12	-0.0374422	1	1	3.66294e-09
Ascl2	6.4432e-12	0.0248763	1	1	3.73061e-09
TGIF2	6.93585e-12	0.082361	1	1	4.01586e-09
Alx1	7.31742e-12	-0.0211087	1	1	4.23679e-09
EVX2	8.0947e-12	-0.0260916	1	1	4.68683e-09
HOXD13	8.13179e-12	-0.0264253	1	1	4.70831e-09
SNAI2	8.45022e-12	0.0180175	1	1	4.89268e-09
MEIS2	9.973e-12	0.0189314	1	1	5.77437e-09
HOXB3	1.01256e-11	-0.0219055	1	1	5.86275e-09
Lhx4	1.23716e-11	-0.0143236	1	1	7.16318e-09
Dlx4	1.38079e-11	-0.0118017	1	1	7.99478e-09
Dmbx1	1.47284e-11	-0.0264071	1	1	8.52775e-09
NKX6-1	1.49086e-11	-0.0133782	1	1	8.6321e-09
HMBOX1	1.79978e-11	-0.0397719	1	1	1.04207e-08
GSX2	1.99341e-11	-0.0178108	1	1	1.15418e-08
TBX19	2.3815e-11	-0.0427625	1	1	1.37889e-08
TEF	2.78812e-11	-0.0491845	1	1	1.61432e-08
LMX1A	2.957e-11	-0.0153713	1	1	1.7121e-08
Lhx8	3.39588e-11	-0.0165328	1	1	1.96622e-08
REST	3.84148e-11	0.0187362	1	1	2.22422e-08
RUNX1	3.95642e-11	0.0312638	1	1	2.29077e-08
KLF4	4.79232e-11	0.0225705	1	1	2.77475e-08
Pax2	5.71554e-11	0.00811698	1	1	3.3093e-08
PBX3	8.3432e-11	0.0260188	1	1	4.83071e-08
BCL6B	9.40447e-11	-0.0410785	1	1	5.44519e-08
Nkx2-5	1.36968e-10	-0.00793437	1	1	7.93047e-08
NFATC2	2.24443e-10	-0.00728879	1	1	1.29953e-07
IRF4	2.26829e-10	-0.0700384	1	1	1.31334e-07
SOX21	2.36832e-10	-0.0275373	1	1	1.37126e-07
Hoxc9	2.47759e-10	-0.0536817	1	1	1.43452e-07
DBP	3.11268e-10	-0.0434921	1	1	1.80224e-07
IRF9	3.68812e-10	-0.044893	1	1	2.13542e-07
TWIST1	4.54656e-10	0.0379773	1	1	2.63246e-07
PRDM1	6.66939e-10	-0.0455623	1	1	3.86158e-07
EVX1	7.25263e-10	-0.0270487	1	1	4.19927e-07
POU3F1	8.52611e-10	-0.0208282	1	1	4.93662e-07
FOXB1	1.07514e-09	-0.0208458	1	1	6.22504e-07
Shox2	1.26716e-09	-0.0119717	1	1	7.33684e-07
Pou2f3	1.39051e-09	-0.0172535	1	1	8.05107e-07
Sox5	1.8639e-09	-0.00679606	1	1	1.0792e-06
ZNF354C	2.06907e-09	0.00777999	1	1	1.19799e-06
Esrrg	2.6874e-09	0.0305398	1	1	1.55601e-06
Hoxd9	3.02862e-09	-0.0163272	1	1	1.75357e-06
MAFF	3.09288e-09	-0.0267611	1	1	1.79078e-06
MNX1	3.2694e-09	-0.0185972	1	1	1.89298e-06
LMX1B	3.51808e-09	-0.0117813	1	1	2.03697e-06
NFIC	3.7674e-09	0.0239572	1	1	2.18133e-06
Nr2e1	3.84456e-09	-0.0223676	1	1	2.226e-06
DUXA	4.35019e-09	-0.0238884	1	1	2.51876e-06
Hoxd3	4.63328e-09	-0.0190234	1	1	2.68267e-06
MZF1	5.78678e-09	0.00764051	1	1	3.35054e-06
PKNOX2	6.55024e-09	0.068984	1	1	3.79259e-06
SMAD2::SMAD3::SMAD4	6.74783e-09	0.0401462	1	1	3.90699e-06
CEBPA	6.83207e-09	-0.0401032	1	1	3.95577e-06
Rhox11	8.1415e-09	-0.0291561	1	1	4.71393e-06
ISL2	8.17428e-09	-0.00991972	1	1	4.73291e-06
Arx	8.44721e-09	-0.0214867	1	1	4.89093e-06
Atf3	1.04202e-08	0.0249768	1	1	6.03331e-06
REL	1.26514e-08	0.0287129	1	1	7.32513e-06
MAF::NFE2	1.31141e-08	-0.0405182	1	1	7.59308e-06
POU4F1	1.63012e-08	-0.0160821	1	1	9.4384e-06
POU1F1	2.41249e-08	-0.0156016	1	1	1.39683e-05
POU4F2	3.14771e-08	-0.0169259	1	1	1.82253e-05
IRF1	3.65315e-08	-0.00546875	1	1	2.11517e-05
NKX6-2	6.34095e-08	-0.0085951	1	1	3.67141e-05
HOXB2	8.97492e-08	-0.0166698	1	1	5.19648e-05
Sox11	9.19665e-08	-0.0252113	1	1	5.32486e-05
GSX1	9.51199e-08	-0.0176065	1	1	5.50744e-05
ZNF740	1.1008e-07	0.0142241	1	1	6.37363e-05
LIN54	1.23286e-07	-0.0114566	1	1	7.13828e-05
Atf1	1.30485e-07	0.0229911	1	1	7.55508e-05
SHOX	1.45958e-07	-0.00923629	1	1	8.45099e-05
Prrx2	1.45958e-07	-0.00923629	1	1	8.45099e-05
LHX9	1.45958e-07	-0.00923629	1	1	8.45099e-05
PRRX1	1.45958e-07	-0.00923629	1	1	8.45099e-05
RAX2	1.45958e-07	-0.00923629	1	1	8.45099e-05
UNCX	1.45958e-07	-0.00923629	1	1	8.45099e-05
BHLHE23	1.56197e-07	-0.039616	1	1	9.0438e-05
Nr5a2	1.5928e-07	0.024118	1	1	9.22229e-05
PKNOX1	1.63955e-07	0.0760443	1	1	9.49299e-05
ISX	2.18687e-07	-0.00919697	1	1	0.00012662
Alx4	2.8554e-07	-0.0193306	1	1	0.000165327
DMRT3	2.95972e-07	-0.039	1	1	0.000171368
mix-a	3.16047e-07	-0.0169969	1	1	0.000182991
NFIC::TLX1	3.26974e-07	0.043051	1	1	0.000189318
EN1	3.78589e-07	-0.0105585	1	1	0.000219203
CREB1	3.90197e-07	0.0342099	1	1	0.000225924
MAX::MYC	3.95469e-07	0.0500395	1	1	0.000228976
SOX4	3.9952e-07	-0.0319165	1	1	0.000231322
FOSB::JUNB(var.2)	4.38141e-07	0.0402348	1	1	0.000253684
VSX2	4.39954e-07	-0.0137672	1	1	0.000254734
NFIA	4.45789e-07	0.018194	1	1	0.000258112
LBX2	5.16234e-07	-0.0153579	1	1	0.0002989
Arid3b	5.30784e-07	-0.0135186	1	1	0.000307324
NKX3-2	6.24312e-07	-0.0204598	1	1	0.000361477
Nkx3-1	6.24312e-07	-0.0204598	1	1	0.000361477
NR2F1	6.69701e-07	0.0285653	1	1	0.000387757
Pou5f1::Sox2	7.50654e-07	-0.0172469	1	1	0.000434629
HOXA5	8.55991e-07	-0.00994703	1	1	0.000495619
ZEB1	9.34878e-07	0.0153314	1	1	0.000541294
RUNX2	9.57357e-07	-0.0328324	1	1	0.00055431
PLAG1	1.01006e-06	0.00971954	1	1	0.000584825
Hic1	1.03595e-06	0.0174751	1	1	0.000599816
FOXP1	1.1534e-06	-0.0207328	1	1	0.00066782
ONECUT1	1.67623e-06	-0.0113443	1	1	0.000970536
IRF5	1.71855e-06	-0.0537495	1	1	0.000995038
PBX1	1.73398e-06	-0.0397701	1	1	0.00100398
GMEB2	2.08484e-06	-0.0331524	1	1	0.00120712
Hoxb5	2.36021e-06	-0.0180458	1	1	0.00136656
FOSL1::JUN(var.2)	2.38475e-06	0.0623929	1	1	0.00138077
Barhl1	2.6096e-06	-0.0179624	1	1	0.00151096
HEY2	2.93323e-06	0.0302522	1	1	0.00169834
Stat5a::Stat5b	3.25142e-06	-0.0206538	1	1	0.00188257
RARA(var.2)	3.8087e-06	0.038227	1	1	0.00220524
MEOX2	5.66137e-06	-0.021258	1	1	0.00327793
NFATC1	6.36523e-06	-0.0175029	1	1	0.00368547
HEY1	7.47924e-06	0.0291644	1	1	0.00433048
IRF8	7.75022e-06	-0.0438431	1	1	0.00448738
ARNT::HIF1A	7.93867e-06	0.0106693	1	1	0.00459649
SRY	7.9663e-06	-0.0177643	1	1	0.00461249
HOXA13	9.1248e-06	-0.014766	1	1	0.00528326
HNF1B	9.87948e-06	-0.0236854	1	1	0.00572022
VENTX	1.02188e-05	-0.0192473	1	1	0.00591668
BARX1	1.1205e-05	-0.00817855	1	1	0.0064877
MNT	1.36971e-05	0.0219086	1	1	0.0079306
LEF1	1.42622e-05	-0.0183802	1	1	0.0082578
ONECUT3	1.7574e-05	-0.00757847	1	1	0.0101754
TCF7L1	1.76504e-05	-0.0234153	1	1	0.0102196
NFAT5	1.77099e-05	-0.0152324	1	1	0.010254
OTX2	1.91898e-05	-0.00946747	1	1	0.0111109
TBP	2.03187e-05	-0.0170743	1	1	0.0117645
SIX1	2.66863e-05	-0.0456526	1	1	0.0154514
HOXC10	2.97591e-05	-0.0240482	1	1	0.0172305
EGR3	3.51161e-05	-0.0100535	1	1	0.0203322
HOXA2	3.74824e-05	-0.0233945	1	1	0.0217023
NFIX	3.77168e-05	-0.0129978	1	1	0.021838
Ahr::Arnt	4.03206e-05	0.00398307	1	1	0.0233456
HOXC11	4.09792e-05	-0.064833	1	1	0.023727
Hoxa11	4.31837e-05	-0.0353542	1	1	0.0250034
Pparg::Rxra	4.53742e-05	0.0124595	1	1	0.0262716
BATF::JUN	5.45453e-05	0.0325393	1	1	0.0315817
Crem	5.67437e-05	0.0313828	1	1	0.0328546
Nr2f6(var.2)	6.49954e-05	0.0303622	1	1	0.0376323
GLIS3	8.74191e-05	0.0240257	1	1	0.0506156
RELA	8.92282e-05	0.0281376	1	1	0.0516631
Id2	0.000100449	0.00780758	1	1	0.0581603
POU2F1	0.000105616	-0.0128683	1	1	0.0611514
Creb3l2	0.000106797	0.0142329	1	1	0.0618356
Arntl	0.000108547	-0.02548	1	1	0.0628485
FOXC1	0.000117659	-0.00820233	1	1	0.0681245
Gmeb1	0.000118556	-0.0109502	1	1	0.0686441
Tcf12	0.000123923	0.0153535	1	1	0.0717513
PAX1	0.000129969	0.047249	1	1	0.0752521
ZBTB7C	0.000130526	-0.0159605	1	1	0.0755744
Mecom	0.000144637	-0.0122499	1	1	0.083745
NFATC3	0.000154373	-0.0176083	1	1	0.0893821
ESX1	0.000174001	-0.0145288	1	1	0.100746
HINFP	0.000184231	-0.016138	1	1	0.106669
MIXL1	0.000186984	-0.0129037	1	1	0.108264
TGIF1	0.000188823	0.0535674	1	1	0.109328
Hmx1	0.000191417	-0.0130315	1	1	0.11083
FOSL1::JUND(var.2)	0.00019419	0.021763	1	1	0.112436
Mlxip	0.000200163	0.00763675	1	1	0.115895
FOSL2::JUND(var.2)	0.000223048	0.0253206	1	1	0.129145
EGR1	0.000232529	-0.0152045	1	1	0.134634
SREBF1	0.000240636	0.0180892	1	1	0.139328
SPDEF	0.000241599	0.0642515	1	1	0.139886
Sox1	0.000243215	-0.0186635	1	1	0.140821
Stat6	0.000251601	-0.0118488	1	1	0.145677
NR4A2::RXRA	0.000261288	0.0248861	1	1	0.151286
Sox3	0.000312492	-0.0114764	1	1	0.180933
Foxa2	0.00031335	-0.0174691	1	1	0.181429
GATA5	0.000327391	0.0115592	1	1	0.189559
GATA3	0.000327391	0.0115592	1	1	0.189559
NHLH1	0.000330755	0.0122525	1	1	0.191507
SPIC	0.000408617	-0.0163259	1	1	0.23659
FIGLA	0.000436265	0.0211844	1	1	0.252597
MSC	0.000481452	0.0361649	1	1	0.278761
BARHL2	0.000496104	-0.0165401	1	1	0.287244
Arid3a	0.000708325	-0.00243255	1	1	0.41012
NOTO	0.000725485	-0.013023	1	1	0.420056
SOX10	0.000813964	-0.0123698	1	1	0.471285
GRHL2	0.000845308	-0.0140803	1	1	0.489433
ATF7	0.000858953	0.0344817	1	1	0.497334
Nobox	0.000892844	-0.00666835	1	1	0.516957
JUNB(var.2)	0.000918145	0.0205581	1	1	0.531606
JUN::JUNB(var.2)	0.000940352	0.0298934	1	1	0.544464
HESX1	0.000980227	-0.0122485	1	1	0.567551
TAL1::TCF3	0.00106245	0.0228224	1	1	0.615159
Rarg(var.2)	0.00113566	0.0253672	1	1	0.657548
MAFG	0.00117629	-0.0151859	1	1	0.681072
Creb5	0.00122804	0.0334105	1	1	0.711036
HNF4G	0.00127234	0.0145537	1	1	0.736682
Foxq1	0.0013351	-0.0135432	1	1	0.773022
FOSL2::JUNB(var.2)	0.00153691	0.0331302	1	1	0.889871
ONECUT2	0.00153787	-0.00618202	1	1	0.890424
NR3C2	0.0015577	-0.0218132	1	1	0.901909
EGR4	0.00156581	-0.00826591	1	1	0.906604
SOX15	0.00177526	-0.0117676	1	1	1
PPARG	0.00182471	0.0194875	1	1	1
Bcl6	0.00193272	-0.0126996	1	1	1
GBX2	0.0019651	-0.0108031	1	1	1
ALX3	0.00240994	-0.0116275	1	1	1
Sox2	0.00276161	0.00344154	1	1	1
MAFK	0.00284075	-0.0178809	1	1	1
ZBTB33	0.00315033	-0.0162162	1	1	1
EOMES	0.00341389	-0.0201551	1	1	1
CLOCK	0.00342937	-0.0349987	1	1	1
TCF7L2	0.00349787	-0.0124874	1	1	1
ZNF263	0.00358691	0.00294429	1	1	1
SREBF2	0.00404169	0.0200697	1	1	1
MTF1	0.00424446	0.0286374	1	1	1
TBR1	0.00426095	-0.0253043	1	1	1
FOSL2::JUN(var.2)	0.00429812	0.0293909	1	1	1
NR2C2	0.00431553	0.00784946	1	1	1
Nr2f6	0.00440116	0.0169487	1	1	1
Rxra	0.00506203	0.018394	1	1	1
HLTF	0.00507283	0.00653891	1	1	1
Tcf7	0.00633609	-0.0161374	1	1	1
Ddit3::Cebpa	0.00693524	-0.0278586	1	1	1
NFKB2	0.00735035	0.0141535	1	1	1
TFCP2	0.00780345	-0.0311596	1	1	1
ZNF282	0.00817131	0.0183071	1	1	1
Rarg	0.00817169	0.0195104	1	1	1
TEAD1	0.00819033	-0.0157361	1	1	1
BACH2	0.00826868	-0.0173218	1	1	1
PAX7	0.00899096	-0.0375668	1	1	1
E2F3	0.00982325	-0.0205841	1	1	1
Npas2	0.0104684	0.0244987	1	1	1
CUX1	0.0104698	-0.0211014	1	1	1
MEF2C	0.0107213	0.00366512	1	1	1
GRHL1	0.0113882	-0.0203134	1	1	1
RAX	0.0114997	-0.00971854	1	1	1
Stat4	0.0117977	-0.00767655	1	1	1
BATF3	0.0118153	0.0281177	1	1	1
CEBPB	0.011913	-0.0362794	1	1	1
CEBPE	0.011913	-0.0362794	1	1	1
FOXK2	0.0123381	-0.0103565	1	1	1
PITX3	0.0125691	-0.00771401	1	1	1
CEBPD	0.0129132	-0.0360132	1	1	1
E2F6	0.0141785	-0.00632894	1	1	1
RARA	0.0150743	0.0210215	1	1	1
GSC	0.0151322	-0.0179447	1	1	1
CEBPG	0.0152884	-0.038709	1	1	1
NKX2-3	0.015561	-0.0117736	1	1	1
TFAP2A(var.2)	0.0157264	-0.00652782	1	1	1
ZNF384	0.0158159	0.00269661	1	1	1
TBX21	0.0161579	-0.0229509	1	1	1
SPI1	0.0164488	-0.0142568	1	1	1
RARA::RXRG	0.0170183	0.00724553	1	1	1
NKX2-8	0.0180033	-0.00793451	1	1	1
Bhlha15	0.018183	0.00976795	1	1	1
Esrra	0.0188296	0.0361539	1	1	1
RHOXF1	0.0189263	0.00285338	1	1	1
JDP2(var.2)	0.0189784	0.0259083	1	1	1
HSF4	0.0192834	0.0122657	1	1	1
RBPJ	0.0195789	0.0058863	1	1	1
CUX2	0.0216212	-0.0194922	1	1	1
ETV3	0.0223622	0.0156413	1	1	1
POU5F1	0.0223897	0.0110846	1	1	1
RXRG	0.022463	0.0147038	1	1	1
NR3C1	0.0224741	-0.0176995	1	1	1
HSF2	0.0225158	0.0131107	1	1	1
POU3F4	0.0233002	-0.00825787	1	1	1
POU5F1B	0.0233002	-0.00825787	1	1	1
EMX1	0.0240164	-0.0101558	1	1	1
Rarb(var.2)	0.0241784	0.0209975	1	1	1
SOX8	0.0248074	-0.0138883	1	1	1
Gfi1	0.0253543	-0.010681	1	1	1
ETV5	0.0255789	0.015431	1	1	1
RORA(var.2)	0.0256799	-0.0162398	1	1	1
RXRB	0.0264605	0.0139189	1	1	1
INSM1	0.0270668	0.00702304	1	1	1
MZF1(var.2)	0.0274312	0.00450126	1	1	1
Sox6	0.0274897	0.010421	1	1	1
Rarb	0.0283286	0.0166098	1	1	1
Foxj3	0.0287125	-0.00314745	1	1	1
FOXL1	0.0287308	0.00269148	1	1	1
CENPB	0.030994	-0.0209376	1	1	1
GCM1	0.0327017	0.0429812	1	1	1
RFX4	0.0339361	0.0132253	1	1	1
EGR2	0.0356156	-0.0103214	1	1	1
ZNF24	0.0361774	0.00681883	1	1	1
HOXB13	0.0375907	-0.0144511	1	1	1
ELK4	0.0391251	0.00699886	1	1	1
ETV6	0.0392526	0.0132269	1	1	1
TBX2	0.040519	-0.0277699	1	1	1
NR4A1	0.0411829	-0.00905486	1	1	1
EMX2	0.0420196	-0.0111157	1	1	1
ELK3	0.0458059	0.0135397	1	1	1
ERF	0.0458059	0.0135397	1	1	1
ETV1	0.0458059	0.0135397	1	1	1
ETV4	0.0458059	0.0135397	1	1	1
FEV	0.0458059	0.0135397	1	1	1
ELK1	0.0458059	0.0135397	1	1	1
POU3F2	0.0478197	-0.00681451	1	1	1
TEAD4	0.0488295	-0.0113679	1	1	1
GSC2	0.05458	-0.0161359	1	1	1
PAX9	0.0565397	0.0236177	1	1	1
TFDP1	0.056721	-0.00527734	1	1	1
DUX4	0.0576676	-0.00986839	1	1	1
ZNF143	0.0592833	-0.0126942	1	1	1
MYF6	0.0598404	0.0143793	1	1	1
FOXP2	0.0608229	-0.00687321	1	1	1
ESR1	0.0613607	0.011916	1	1	1
ZIC1	0.0652735	0.00427601	1	1	1
E2F4	0.0666273	-0.00502493	1	1	1
ELF3	0.0672215	0.0187459	1	1	1
SIX2	0.0672948	-0.00967612	1	1	1
PAX5	0.0673869	-0.0132464	1	1	1
FOXK1	0.0740033	-0.00756092	1	1	1
Rfx1	0.0746567	0.0101336	1	1	1
THAP1	0.0762096	0.00497679	1	1	1
Dux	0.0825093	0.00231316	1	1	1
NRF1	0.0851305	-0.00938121	1	1	1
FOXA1	0.0865384	-0.0041795	1	1	1
FOXD2	0.0871	0.00228541	1	1	1
FOXP3	0.0871	0.00228541	1	1	1
STAT1	0.0889839	-0.00957345	1	1	1
MAX	0.092622	0.00958553	1	1	1
GATA2	0.0944929	0.0111726	1	1	1
HSF1	0.0959542	0.00949802	1	1	1
KLF14	0.0973353	-0.00540964	1	1	1
ZIC3	0.0996017	-0.00486305	1	1	1
SP3	0.1027	-0.00407961	1	1	1
SCRT2	0.104971	0.0175972	1	1	1
Hand1::Tcf3	0.10791	-0.0114131	1	1	1
SOX13	0.108073	0.00819218	1	1	1
NFKB1	0.111402	0.00934959	1	1	1
TFAP2B(var.3)	0.112421	0.00358614	1	1	1
RELB	0.11667	0.00956191	1	1	1
GBX1	0.12256	-0.00769374	1	1	1
POU6F2	0.124962	-0.0109908	1	1	1
E2F8	0.125618	-0.0165384	1	1	1
KLF16	0.127027	-0.00407842	1	1	1
USF1	0.129604	-0.0127796	1	1	1
FOSB::JUN	0.131013	0.0274311	1	1	1
RFX3	0.132402	0.0103475	1	1	1
ETS1	0.132663	0.00989009	1	1	1
USF2	0.136211	-0.00604122	1	1	1
PAX4	0.139744	-0.00574346	1	1	1
TEAD3	0.14329	-0.00224624	1	1	1
MLX	0.143526	0.0114773	1	1	1
MLXIPL	0.143526	0.0114773	1	1	1
SREBF2(var.2)	0.143526	0.0114773	1	1	1
Srebf1(var.2)	0.143526	0.0114773	1	1	1
RARA::RXRA	0.146105	0.00732878	1	1	1
TP53	0.147889	0.0159588	1	1	1
EN2	0.148722	-0.00909067	1	1	1
Nr2e3	0.149613	0.00297866	1	1	1
FLI1	0.15202	0.0101348	1	1	1
Foxd3	0.161113	-0.00181258	1	1	1
KLF13	0.162051	0.0042026	1	1	1
GLIS2	0.164093	-0.00700447	1	1	1
ZBED1	0.165053	0.0408708	1	0.993	1
TFE3	0.165751	-0.00494611	1	1	1
RORB	0.170119	0.0121345	1	1	1
MYC	0.172027	0.00527622	1	1	1
GLI2	0.175306	0.00949901	1	1	1
SCRT1	0.17821	-0.0104087	1	1	1
ZNF410	0.183639	-0.0102739	1	1	1
Gfi1b	0.186181	0.0091343	1	1	1
TFEC	0.187722	0.0070953	1	1	1
Tcf21	0.189558	0.0164151	1	1	1
POU2F2	0.194386	-0.00270924	1	1	1
PPARA::RXRA	0.194912	-0.00561485	1	1	1
ERG	0.196493	0.0093908	1	1	1
EWSR1-FLI1	0.197539	0.00419735	1	1	1
SP8	0.198427	-0.00370299	1	1	1
FOXC2	0.203406	-0.002459	1	1	1
NR2F2	0.206457	-0.0105849	1	1	1
MYBL2	0.208567	-0.0245828	1	1	1
Zfx	0.209144	0.000755737	1	1	1
ELF1	0.216122	-0.013883	1	1	1
TFAP2A(var.3)	0.223748	0.00326603	1	1	1
Tcfl5	0.223889	-0.00436607	1	1	1
MEF2A	0.229319	-0.00297581	1	1	1
BSX	0.233473	-0.00217076	1	1	1
NR1H4	0.243073	0.016604	1	1	1
T	0.253731	-0.0208979	1	1	1
PBX2	0.257164	0.0133586	1	1	1
EHF	0.260978	0.0116983	1	1	1
ATF4	0.266963	0.0151455	1	1	1
E2F2	0.268206	0.00807498	1	1	1
ELF5	0.268895	-0.00730884	1	1	1
POU6F1	0.280465	-0.00589556	1	1	1
RFX2	0.281131	0.00818689	1	1	1
NR1A4::RXRA	0.282349	0.00760785	1	1	1
CREB3L1	0.288895	0.00895536	1	1	1
GATA1::TAL1	0.289765	0.0108475	1	1	1
Crx	0.296143	-0.00422738	1	1	1
RFX5	0.299335	0.00834957	1	1	1
TBX20	0.301447	0.0144799	1	1	1
BHLHE22	0.309516	-0.00941049	1	1	1
Six3	0.313629	-0.00679274	1	1	1
Bach1::Mafk	0.320707	0.0101427	1	1	1
YY2	0.323539	0.028417	1	1	1
SP4	0.325662	-0.00378709	1	1	1
TFEB	0.327959	0.00206808	1	1	1
TFAP2C(var.3)	0.334424	0.00279728	1	1	1
Sox17	0.342595	0.00185367	1	1	1
BHLHE40	0.349925	0.00579058	1	1	1
Nkx2-5(var.2)	0.358019	-0.0121672	1	1	1
NEUROG2	0.359037	-0.00703231	1	1	1
Gata4	0.364921	0.00767421	1	1	1
Hes1	0.376517	-0.00306744	1	1	1
HES5	0.378482	0.0059918	1	1	1
MYB	0.379624	0.00383519	1	1	1
Pitx1	0.382762	-0.00182751	1	1	1
MYCN	0.38537	0.00726887	1	1	1
Hoxa9	0.392124	0.00563299	1	1	1
NEUROD2	0.392335	-0.00415873	1	1	1
HOXD12	0.399114	-0.0101223	1	1	1
Pax6	0.405123	-0.00383584	1	1	1
TP63	0.410186	-0.00481818	1	1	1
SOX9	0.420277	-0.00191651	1	1	1
TP73	0.437928	-0.00521359	1	1	1
TCF3	0.444163	0.00538179	1	1	1
GCM2	0.445586	0.0136344	1	1	1
FOS::JUN(var.2)	0.452624	0.00319215	1	1	1
ELF4	0.455961	-0.00625854	1	1	1
E2F1	0.466141	0.00316608	0.996	0.996	1
CTCFL	0.474795	0.000572521	1	1	1
Gata1	0.478366	0.00374471	1	1	1
LHX2	0.483123	0.00761211	1	1	1
OTX1	0.494042	-0.00471355	1	1	1
Neurog1	0.499005	-0.00429838	1	1	1
ZBTB7B	0.518572	-0.00544267	1	1	1
Hnf4a	0.526392	0.0053089	1	1	1
Gabpa	0.527639	-0.00176218	1	1	1
GATA6	0.531201	-0.0042132	1	1	1
MITF	0.533248	-0.00554869	1	1	1
MXI1	0.53877	0.00228194	1	1	1
TFAP4	0.53897	-0.00824633	1	1	1
ESRRB	0.539313	0.0111423	1	1	1
PAX3	0.554618	-0.00376204	1	1	1
HIF1A	0.557008	-0.00557417	1	1	1
GLIS1	0.561592	-0.00514047	1	1	1
EBF1	0.564978	0.00597213	1	1	1
TFAP2C	0.585266	-0.00234949	1	1	1
SP1	0.600162	-0.000665986	1	1	1
ZBTB7A	0.604622	0.000560885	1	1	1
PROX1	0.612572	0.00659179	1	1	1
TFAP2A	0.616491	-0.00144412	1	1	1
KLF5	0.622898	-0.00020334	1	1	1
FOXO3	0.629835	-0.00108994	1	1	1
NR1H2::RXRA	0.631325	-0.00449571	1	1	1
YY1	0.631641	0.000175039	1	1	1
Foxo1	0.634263	-0.00309795	1	1	1
MEOX1	0.634699	-0.0032741	1	1	1
SRF	0.637443	-0.000643612	1	1	1
HES7	0.644641	0.00319277	1	1	1
Mafb	0.652689	-0.00306011	1	1	1
Hes2	0.672385	0.00325119	1	1	1
TEAD2	0.673201	0.00208229	1	1	1
TFAP2B(var.2)	0.673756	0.000474838	1	1	1
ETV2	0.683347	0.0132314	1	1	1
TFAP2C(var.2)	0.687137	-0.00148719	1	1	1
ZSCAN4	0.690663	-0.0014641	1	1	1
SPIB	0.690902	0.00175765	1	1	1
HOXC13	0.695758	0.00663145	1	1	1
HOXD11	0.707354	0.0118892	1	1	1
CREB3	0.717602	-0.00448378	1	1	1
MSX1	0.719105	-0.000465587	1	1	1
MSX2	0.719105	-0.000465587	1	1	1
Msx3	0.719105	-0.000465587	1	1	1
ZBTB18	0.723418	0.00377237	1	1	1
Nfe2l2	0.739359	-0.00135305	1	1	1
XBP1	0.74662	0.000858956	1	1	1
E2F7	0.762685	-0.00467312	1	1	1
JUND(var.2)	0.77377	0.00187718	1	1	1
Klf12	0.775822	-0.00378273	1	1	1
HOXC12	0.785313	-0.00765074	1	1	1
TCF4	0.78742	0.00132608	1	1	1
Spz1	0.795621	0.00766745	1	1	1
FOXD1	0.804042	0.00026119	1	1	1
Atoh1	0.837693	0.00379531	1	1	1
OLIG2	0.865745	-0.00041144	1	1	1
OLIG1	0.865745	-0.00041144	1	1	1
RUNX3	0.866742	0.00112795	1	1	1
RORC	0.871668	0.00360841	1	1	1
STAT3	0.888778	-8.47672e-05	1	1	1
RORA	0.892865	0.00535272	1	1	1
MYBL1	0.903395	0.00117089	0.977	0.98	1
FOXH1	0.910977	0.00110246	1	1	1
JUN	0.913583	-0.0015325	1	1	1
TFAP2B	0.920693	-0.000286034	1	1	1
NRL	0.928068	0.000987985	1	1	1
FOXG1	0.936652	0.0012252	1	1	1
Foxj2	0.936652	0.0012252	1	1	1
Twist2	0.938083	0.00118567	1	1	1
NFYA	0.941557	-0.00254623	1	1	1
FOXI1	0.944834	4.028e-05	1	1	1
FOXO4	0.944834	4.028e-05	1	1	1
FOXO6	0.944834	4.028e-05	1	1	1
SP2	0.945027	-0.000686435	1	1	1
BHLHE41	0.945117	-0.00122777	1	1	1
CTCF	0.959382	0.00106108	1	1	1
LHX6	0.959665	-0.000793442	1	1	1
FOXF2	0.968541	-0.000523603	1	1	1
OLIG3	0.970945	-0.00115649	1	1	1
ZIC4	0.980119	-0.00130381	1	1	1
RXRA::VDR	0.983587	-0.000159071	1	1	1
MEF2B	0.990251	0.000450698	1	1	1
Ar	0.993918	-0.00335476	1	1	1
