# Supplementary material for: Hematopoiesis under telomere attrition at the single-cell resolution
Source: Nat Commun. 2021 Nov 25;12:6850. doi: 10.1038/s41467-021-27206-7 (PMC8617077; doi:10.1038/s41467-021-27206-7)
Supplement: Supplementary file 17 — Dataset 15 [file 41467_2021_27206_MOESM17_ESM.xlsx]

## Sheet: Suppl. Table 15
Supplementary Dataset 15: Distal elements significantly upregulated in open chromatin peaks of TERTmut cells in cluster 3 from Fig. 5c as compared to those of HD.
	p_val	avg_logFC	pct.1	pct.2	p_val_adj	anno	distance	type
chr22-50034263-50035767	8.99242e-43	-1.39812	0.031	0.524	1.2468e-37	TTLL8	56320	distal
chr1-84245281-84246725	1.84357e-31	-1.09744	0.038	0.45	2.55611e-26	SAMD13	24935	distal
chr4-9151603-9154249	2.63786e-58	-0.907622	0.715	0.961	3.65739e-53	FAM90A26	8157	distal
chr7-12555763-12556780	5.77921e-18	-0.847543	0.004	0.246	8.01288e-13	SCIN	5602	distal
chr17-59287405-59288228	2.47785e-19	-0.832285	0	0.256	3.43554e-14	YPEL2	22277	distal
chr8-9248695-9249587	3.78112e-20	-0.81984	0.004	0.274	5.24253e-15	PPP1R3B	35117	distal
chr1-247639061-247640044	2.26647e-21	-0.814726	0.069	0.392	3.14245e-16	OR13G1	65682	distal
chr2-201901525-201902284	6.22754e-18	-0.808831	0.077	0.364	8.63448e-13	CDK15	86807	distal
chr11-67804498-67806641	1.11064e-26	-0.80524	0.385	0.731	1.5399e-21	ALDH3B2	3564	distal
chr17-19110967-19112483	4.30785e-16	-0.769048	0.062	0.316	5.97284e-11	GRAPL	6828	distal
chr14-34547584-34548941	1.47182e-12	-0.766392	0.038	0.233	2.04068e-07	EAPP	31694	distal
chr6-109303688-109306272	2.62366e-18	-0.746862	0.215	0.532	3.63771e-13	CD164	81914	distal
chr14-106741031-106741929	5.24995e-19	-0.74628	0	0.252	7.27906e-14	IGHV1-69-2	19029	distal
chr10-51918503-51919715	5.34753e-18	-0.72547	0.138	0.447	7.41435e-13	PRKG1	35612	distal
chr2-21228234-21229035	6.15516e-14	-0.682428	0.027	0.239	8.53413e-09	TDRD15	85864	distal
chr14-106727861-106729151	7.91398e-15	-0.675541	0	0.199	1.09727e-09	IGHV2-70D	20157	distal
chr2-119355442-119356438	1.15759e-14	-0.663607	0.058	0.297	1.60501e-09	C2orf76	43137	distal
chr10-116609160-116610137	7.40345e-12	-0.64314	0.065	0.269	1.02649e-06	PNLIPRP1	55334	distal
chr9-124831552-124833202	3.41971e-12	-0.634193	0.108	0.331	4.74143e-07	WDR38	12051	distal
chr3-193773353-193774816	4.53276e-14	-0.629778	0.081	0.323	6.28467e-09	OPA1	55305	distal
chr11-75427960-75428871	4.89545e-14	-0.622708	0.108	0.364	6.78754e-09	KLHL35	48539	distal
chr1-184296231-184297499	1.05581e-10	-0.621873	0.096	0.295	1.46388e-05	C1orf21	33758	distal
chr21-35924681-35926042	1.16977e-12	-0.607806	0.058	0.276	1.62189e-07	SETD4	48911	distal
chr19-20051535-20053019	1.75021e-14	-0.601526	0.281	0.565	2.42667e-09	ZNF682	3093	distal
chr4-40264971-40266020	9.95582e-13	-0.600131	0.023	0.215	1.38038e-07	RHOH	79748	distal
chr1-61435143-61436707	4.90674e-11	-0.594964	0.073	0.266	6.80319e-06	NFIA	64576	distal
chr12-68450810-68452254	6.99135e-14	-0.593032	0.1	0.349	9.69351e-09	MDM1	2809	distal
chr15-37772658-37773520	4.86279e-12	-0.589535	0.023	0.203	6.74225e-07	TMCO5A	8108	distal
chr2-15817998-15819595	3.70456e-11	-0.589152	0.131	0.347	5.13637e-06	MYCN	3186	distal
chr16-12458243-12460123	1.25741e-13	-0.585541	0.177	0.446	1.7434e-08	SNX29	35612	distal
chr7-159197007-159198328	2.44336e-12	-0.585082	0.115	0.351	3.38772e-07	VIPR2	25070	distal
chr13-43344463-43347164	2.71443e-11	-0.583868	0.135	0.353	3.76356e-06	ENOX1	35612	distal
chr4-9000261-9001870	1.46584e-13	-0.581484	0.173	0.438	2.03239e-08	HMX1	4258	distal
chr7-158710554-158711273	3.55098e-12	-0.57436	0	0.164	4.92343e-07	NCAPG2	26512	distal
chr21-17785955-17787624	5.85874e-14	-0.574247	0.019	0.224	8.12314e-09	C21orf91	64981	distal
chr19-39858430-39859001	7.63099e-13	-0.572884	0.012	0.197	1.05804e-07	FBL	3080	distal
chr15-33449003-33450950	4.40422e-11	-0.56256	0.088	0.295	6.10645e-06	RYR3	49526	distal
chr5-153752708-153753431	2.77706e-10	-0.56206	0.054	0.231	3.8504e-05	GRIA1	35612	distal
chr9-5499587-5501832	7.22394e-11	-0.561101	0.265	0.498	1.0016e-05	PDCD1LG2	33347	distal
chr13-51065738-51067784	3.5386e-12	-0.560823	0.127	0.369	4.90627e-07	RP11-547C18.3	70708	distal
chr14-34554176-34555419	8.8618e-09	-0.555184	0.058	0.218	0.00122869	EAPP	6247	distal
chr19-50147360-50148666	1.62986e-13	-0.550205	0.219	0.497	2.2598e-08	IZUMO2	50695	distal
chr8-90467495-90468159	6.81878e-11	-0.549372	0.027	0.198	9.45424e-06	TMEM64	55033	distal
chr4-141332424-141334801	2.19814e-13	-0.548747	0.104	0.357	3.04773e-08	ZNF330	44914	distal
chr16-10080091-10080849	1.11848e-10	-0.548677	0.015	0.173	1.55077e-05	GRIN2A	42859	distal
chr13-106752520-106753667	5.18215e-10	-0.548435	0.038	0.205	7.18505e-05	ARGLU1	10481	distal
chr1-236349163-236350058	1.61714e-11	-0.547833	0.046	0.24	2.24216e-06	EDARADD	85846	distal
chr16-12767665-12768529	4.7639e-12	-0.545677	0.038	0.233	6.60515e-07	CPPED1	66865	distal
chr8-142575636-142576316	2.64229e-10	-0.545164	0.019	0.173	3.66353e-05	ARC	68287	distal
chr7-66099472-66100625	2.86907e-09	-0.543576	0.077	0.249	0.000397797	AC068533.7	45972	distal
chr12-25775768-25776577	3.86686e-09	-0.542348	0.069	0.236	0.00053614	IFLTD1	4099	distal
chr2-154350609-154351365	3.34241e-09	-0.540278	0.019	0.158	0.000463425	GALNT13	35612	distal
chr22-20154771-20155849	4.11484e-10	-0.536275	0.038	0.206	5.70523e-05	CCDC188	19919	distal
chr1-245806965-245808783	1.57944e-09	-0.53348	0.073	0.246	0.000218989	SMYD3	35612	distal
chr16-12757988-12760248	3.46143e-11	-0.531941	0.073	0.282	4.79928e-06	CPPED1	70789	distal
chr19-44553507-44554323	9.40828e-12	-0.530851	0.008	0.173	1.30446e-06	CEACAM20	13997	distal
chr17-79732823-79733597	6.39372e-10	-0.529167	0.012	0.155	8.8649e-05	ENPP7	56546	distal
chr3-152217928-152221779	5.18562e-09	-0.528759	0.177	0.366	0.000718986	MBNL1	23244	distal
chr4-183455326-183456942	2.87678e-12	-0.528541	0.142	0.398	3.98866e-07	CDKN2AIP	43912	distal
chr4-184866378-184867687	3.82275e-11	-0.527299	0.058	0.25	5.30024e-06	ACSL1	20853	distal
chr4-40550772-40551835	2.87365e-10	-0.524177	0.123	0.326	3.98431e-05	RBM47	19015	distal
chr2-222358744-222359489	3.13169e-10	-0.524094	0.031	0.194	4.34209e-05	PAX3	27210	distal
chr21-17688776-17689924	4.44121e-09	-0.523453	0.092	0.27	0.000615773	BTG3	31094	distal
chr7-44768027-44770324	5.1744e-11	-0.522338	0.054	0.245	7.17431e-06	ZMIZ2	46102	distal
chr13-46865966-46866798	4.32e-11	-0.521496	0.065	0.263	5.98968e-06	HTR2A	63527	distal
chr7-72292538-72293789	2.16135e-11	-0.520422	0.185	0.422	2.99672e-06	CALN1	70607	distal
chr1-31714255-31716100	3.08114e-09	-0.519744	0.196	0.399	0.0004272	COL16A1	35500	distal
chr8-103077647-103079480	2.80442e-13	-0.517153	0.165	0.437	3.88832e-08	ATP6V1C1	75954	distal
chr17-73566979-73567872	4.12184e-12	-0.513907	0.054	0.256	5.71493e-07	SDK2	82140	distal
chr7-72403057-72404288	1.32148e-10	-0.510342	0.146	0.362	1.83224e-05	CALN1	83354	distal
chr14-106745225-106745829	3.55098e-12	-0.509643	0	0.164	4.92343e-07	IGHV1-69-2	31289	distal
chr11-65487246-65488881	8.66271e-11	-0.509317	0.204	0.446	1.20108e-05	SCYL1	19585	distal
chr1-192147972-192148770	8.95361e-12	-0.508518	0.046	0.245	1.24142e-06	RGS18	35074	distal
chr1-16513190-16515035	1.35279e-13	-0.507115	0.288	0.57	1.87564e-08	NECAP2	81092	distal
chr3-38313627-38314842	6.80748e-09	-0.505918	0.015	0.147	0.000943857	SLC22A14	82323	distal
chr2-88737207-88738017	9.44595e-09	-0.505795	0.092	0.265	0.00130968	RPIA	71652	distal
chr15-83462732-83463712	3.34358e-09	-0.503767	0.073	0.248	0.000463587	SH3GL3	51647	distal
chr20-62561135-62562545	9.00956e-10	-0.499998	0.05	0.219	0.000124918	SLCO4A1	31925	distal
chr8-80377142-80378115	5.30971e-09	-0.499365	0.042	0.196	0.000736192	ZBTB10	1205	distal
chr2-172509827-172510760	7.79147e-10	-0.498896	0.019	0.166	0.000108029	PDK1	22858	distal
chr6-10403639-10404968	2.94424e-10	-0.498357	0.223	0.458	4.08218e-05	TFAP2A	81586	distal
chr12-6294463-6296775	1.86998e-08	-0.497824	0.146	0.33	0.00259272	PLEKHG6	5290	distal
chr6-37221732-37223118	3.22606e-10	-0.497198	0.315	0.551	4.47294e-05	TMEM217	66448	distal
chr20-26009521-26010985	8.46954e-10	-0.496685	0.112	0.308	0.00011743	FAM182B	6429	distal
chr11-40099278-40101271	1.08105e-09	-0.492892	0.173	0.395	0.000149887	LRRC4C	56709	distal
chr2-2056884-2057897	5.30463e-09	-0.490461	0.104	0.291	0.000735487	MYT1L	35612	distal
chr4-177393099-177393700	3.97615e-11	-0.490254	0.008	0.164	5.51294e-06	AGA	72976	distal
chr6-90609486-90611800	1.383e-08	-0.48696	0.146	0.332	0.00191753	MAP3K7	13305	distal
chr9-6079981-6080909	5.47712e-08	-0.484312	0.135	0.313	0.00759402	RANBP6	28441	distal
chr17-36188837-36189399	4.11425e-11	-0.483352	0.008	0.164	5.70441e-06	CCL3L3	81415	distal
chr6-16947374-16948064	7.96865e-10	-0.482993	0.038	0.203	0.000110485	STMND1	7331	distal
chr14-92539677-92541118	2.93355e-08	-0.482287	0.073	0.232	0.00406737	RIN3	61467	distal
chr12-3284549-3285960	6.00721e-10	-0.482081	0.023	0.179	8.32899e-05	TSPAN9	84013	distal
chr5-52548-54444	5.64809e-08	-0.481482	0.173	0.361	0.00783108	PLEKHG4B	20169	distal
chr5-143124410-143125345	4.22894e-09	-0.481431	0.112	0.3	0.000586342	ARHGAP26	35612	distal
chr3-37556472-37557604	2.12366e-09	-0.480632	0.108	0.297	0.000294445	ITGA9	43524	distal
chr14-100603282-100603971	9.14522e-10	-0.480435	0.004	0.138	0.000126798	BEGAIN	14790	distal
chr20-49724522-49725446	1.32392e-09	-0.478796	0.131	0.332	0.000183562	B4GALT5	1055	distal
chr8-96312436-96313560	9.63574e-09	-0.477885	0.038	0.186	0.00133599	PTDSS1	54348	distal
chr14-34077724-34078704	1.70943e-08	-0.477862	0.069	0.229	0.00237012	EGLN3	4020	distal
chr7-155239403-155240167	1.48515e-10	-0.477344	0.008	0.156	2.05916e-05	INSIG1	26612	distal
chr2-222404188-222405081	1.1518e-09	-0.476203	0.115	0.314	0.000159697	SGPP2	11418	distal
chr14-47226335-47228003	1.9234e-10	-0.473565	0.177	0.402	2.66679e-05	MDGA2	45587	distal
chr12-131681952-131682910	1.4506e-10	-0.47321	0.062	0.254	2.01126e-05	SFSWAP	16150	distal
chr9-122405247-122406754	6.37052e-08	-0.473078	0.05	0.19	0.00883273	PTGS1	63913	distal
chr3-123521169-123523764	6.47166e-10	-0.471887	0.127	0.335	8.97296e-05	HACD2	77610	distal
chr6-83442578-83443379	3.25519e-09	-0.471792	0.135	0.331	0.000451332	ME1	2335	distal
chr1-230753552-230754376	2.73423e-09	-0.470682	0.023	0.167	0.000379101	CAPN9	77596	distal
chr10-127797815-127798799	3.26838e-08	-0.469603	0.073	0.229	0.0045316	FOXI2	77322	distal
chr19-45211375-45212555	2.26486e-08	-0.469142	0.046	0.192	0.00314023	EXOC3L2	56834	distal
chr13-49529891-49531116	1.23901e-08	-0.468765	0.138	0.326	0.00171789	PHF11	65558	distal
chr5-68255074-68256205	1.64074e-08	-0.468363	0.077	0.237	0.00227489	PIK3R1	17930	distal
chr15-98067110-98067985	8.73136e-10	-0.468294	0.015	0.162	0.00012106	ARRDC4	43936	distal
chr5-115634154-115635122	1.42731e-09	-0.468068	0.077	0.259	0.000197897	TMED7	31912	distal
chr13-99565544-99567191	2.47768e-08	-0.466972	0.05	0.197	0.0034353	CLYBL	20823	distal
chr8-131816139-131817025	4.0474e-08	-0.46357	0.031	0.163	0.00561172	EFR3A	33298	distal
chr16-27520879-27521680	1.11255e-06	-0.463409	0.069	0.199	0.154255	GTF3C1	62901	distal
chr2-169664752-169665906	1.28507e-07	-0.463244	0.123	0.291	0.0178175	CCDC173	63075	distal
chr11-35110760-35112217	7.70543e-08	-0.462957	0.104	0.27	0.0106836	CD44	15437	distal
chr18-35713379-35714070	4.37957e-09	-0.462677	0.081	0.257	0.000607227	GALNT1	76718	distal
chr19-17488304-17489569	9.32822e-12	-0.460892	0.165	0.416	1.29336e-06	SLC27A1	55081	distal
chr1-58903146-58904433	1.23177e-07	-0.460426	0.212	0.404	0.0170785	JUN	2874	distal
chr9-78479342-78479939	5.71863e-10	-0.460354	0.019	0.172	7.92888e-05	PSAT1	55560	distal
chr19-49499792-49501755	7.11261e-09	-0.46033	0.246	0.455	0.000986164	RPS11	65871	distal
chr13-107450533-107451691	9.22826e-08	-0.458626	0.073	0.226	0.012795	FAM155A	35612	distal
chr4-151031628-151033018	1.18544e-09	-0.458546	0.219	0.447	0.000164362	LRBA	8129	distal
chr10-75904171-75905236	8.33007e-09	-0.458223	0.1	0.278	0.00115496	C10orf11	46745	distal
chr2-51103103-51103992	1.12872e-08	-0.45707	0.035	0.179	0.00156497	NRXN1	29936	distal
chr4-55893528-55894241	3.09723e-09	-0.45597	0.015	0.154	0.000429431	EXOC1	69067	distal
chr4-16531905-16532979	2.83964e-09	-0.455822	0.069	0.244	0.000393717	LDB2	35612	distal
chr3-4222257-4223432	2.34025e-09	-0.455628	0.062	0.233	0.000324476	SETMAR	31921	distal
chr10-69061137-69062382	1.81922e-09	-0.455618	0.169	0.39	0.000252236	SRGN	14984	distal
chr13-43390587-43391609	1.00424e-08	-0.455595	0.046	0.198	0.00139238	ENOX1	35612	distal
chr7-50167044-50168177	2.0206e-08	-0.455524	0.065	0.222	0.00280157	C7orf72	80657	distal
chr4-76208215-76208993	1.81206e-09	-0.455024	0.054	0.222	0.000251242	SCARB2	71804	distal
chr7-149743380-149744419	1.62029e-08	-0.454836	0.1	0.276	0.00224654	KRBA1	60093	distal
chrX-111040696-111041642	8.45687e-08	-0.454834	0.073	0.228	0.0117255	PAK3	25811	distal
chr7-18289690-18293030	4.65908e-06	-0.452789	0.181	0.323	0.645981	HDAC9	35612	distal
chr6-81766020-81767576	7.19867e-09	-0.45237	0.231	0.447	0.000998096	FAM46A	4776	distal
chr8-48713146-48713920	4.47338e-08	-0.45001	0.05	0.194	0.00620234	EFCAB1	58487	distal
chr2-240705133-240706545	2.45331e-07	-0.449759	0.035	0.156	0.0340151	AQP12A	48688	distal
chr1-29282872-29283868	4.25805e-09	-0.449405	0.069	0.241	0.000590379	PTPRU	71913	distal
chr12-120290393-120293870	1.31266e-12	-0.448974	0.65	0.811	1.82001e-07	SIRT4	32856	distal
chr1-115084682-115086626	2.1778e-09	-0.447507	0.173	0.387	0.000301952	TSPAN2	62994	distal
chr18-45415934-45416623	1.65121e-08	-0.447202	0.081	0.246	0.0022894	SLC14A2	11759	distal
chr1-120849718-120851558	1.96726e-08	-0.446331	0.315	0.519	0.00272761	NBPF26	67125	distal
chr13-71964424-71965155	6.24797e-10	-0.446198	0.027	0.183	8.66281e-05	DACH1	35134	distal
chrX-129930926-129933278	4.10444e-11	-0.446189	0.315	0.567	5.6908e-06	UTP14A	60754	distal
chr20-19840131-19840841	2.56686e-08	-0.445977	0.054	0.205	0.00355896	RIN2	23041	distal
chr12-52867349-52868258	1.74063e-08	-0.443617	0.096	0.265	0.00241339	KRT78	10401	distal
chr1-210516352-210517298	8.01622e-08	-0.443061	0.054	0.198	0.0111145	HHAT	82289	distal
chr3-177337683-177339547	8.03779e-08	-0.443045	0.1	0.261	0.0111444	TBL1XR1	5752	distal
chr1-119674758-119676853	1.38669e-08	-0.442982	0.115	0.302	0.00192265	PHGDH	61769	distal
chr1-39959893-39961289	6.38239e-09	-0.442421	0.2	0.413	0.000884919	MFSD2A	72398	distal
chr7-22082524-22084040	1.47496e-09	-0.442069	0.296	0.529	0.000204504	RAPGEF5	44572	distal
chr17-50660361-50662524	2.10824e-09	-0.441196	0.115	0.313	0.000292307	ABCC3	61234	distal
chr13-30445301-30446567	3.55794e-07	-0.440967	0.142	0.304	0.0493309	RP11-223E19.1	54441	distal
chr8-22915965-22918955	1.19842e-09	-0.438022	0.238	0.475	0.000166161	PEBP4	85550	distal
chr18-76787237-76788358	9.70446e-07	-0.437604	0.038	0.155	0.134552	ZNF236	18791	distal
chr7-5608411-5610362	1.18108e-06	-0.437163	0.119	0.265	0.163757	FSCN1	52181	distal
chr4-36310225-36311488	4.77489e-09	-0.436821	0.088	0.266	0.000662039	DTHD1	61670	distal
chr6-15088682-15090505	2.1198e-07	-0.433686	0.077	0.223	0.029391	JARID2	7518	distal
chr2-102304636-102305939	7.17477e-08	-0.432907	0.104	0.27	0.00994782	IL1RL1	26036	distal
chr6-125802455-125803652	2.51882e-08	-0.432829	0.104	0.276	0.00349235	NCOA7	45554	distal
chr8-100335648-100337343	6.93984e-09	-0.431666	0.035	0.183	0.000962208	RNF19A	14787	distal
chr7-23205590-23207426	4.8795e-07	-0.430975	0.1	0.25	0.0676543	NUPL2	43993	distal
chr5-10961921-10962886	2.13931e-08	-0.430853	0.035	0.175	0.00296615	CTNND2	51991	distal
chr17-350301-351478	4.89509e-08	-0.43079	0.227	0.42	0.00678704	RPH3AL	48696	distal
chr1-178054915-178056646	1.63123e-08	-0.430595	0.073	0.24	0.0022617	RASAL2	20085	distal
chr8-101374141-101377172	3.48386e-08	-0.430116	0.188	0.381	0.00483037	GRHL2	2363	distal
chr3-169322843-169325133	2.24352e-08	-0.430009	0.131	0.313	0.00311064	MECOM	9574	distal
chr2-3779616-3781283	9.15214e-09	-0.429423	0.077	0.246	0.00126894	DCDC2C	82088	distal
chr8-140343082-140345289	5.18773e-06	-0.428987	0.135	0.276	0.719279	TRAPPC9	45107	distal
chr19-7714644-7715273	9.25875e-09	-0.428006	0.027	0.167	0.00128373	FCER2	3804	distal
chr5-147658275-147659160	2.62315e-08	-0.427983	0.042	0.188	0.00363699	JAKMIP2	47125	distal
chr11-47591325-47592951	5.53779e-08	-0.427909	0.112	0.276	0.00767815	C1QTNF4	54130	distal
chr2-236536647-236539129	2.55035e-09	-0.427482	0.112	0.305	0.000353606	IQCA1	16595	distal
chr12-93740696-93743620	1.28793e-09	-0.426981	0.346	0.57	0.000178571	CRADD	78129	distal
chr4-125389811-125390698	3.15907e-07	-0.424756	0.046	0.175	0.0438004	FAT4	18041	distal
chr7-76291150-76292848	1.99591e-08	-0.424641	0.385	0.596	0.00276733	HSPB1	35083	distal
chr3-138479276-138480020	1.35694e-07	-0.424418	0.081	0.232	0.018814	ESYT3	71251	distal
chr6-123840922-123842158	4.55211e-08	-0.423582	0.123	0.3	0.0063115	NKAIN2	67626	distal
chr6-111630935-111631528	7.94746e-08	-0.423352	0.008	0.119	0.0110191	TRAF3IP2	14480	distal
chr17-6900932-6901851	1.25203e-07	-0.422373	0.058	0.199	0.0173594	TEKT1	29595	distal
chr7-42887655-42889697	2.15582e-07	-0.422331	0.265	0.454	0.0298904	C7orf25	59083	distal
chr15-81098642-81099586	2.57364e-07	-0.421995	0.123	0.284	0.0356836	CFAP161	18953	distal
chr20-25750381-25751768	2.36364e-08	-0.421552	0.146	0.339	0.00327719	FAM182B	59974	distal
chr8-79783342-79784697	8.14869e-10	-0.421138	0.208	0.433	0.000112982	HEY1	7396	distal
chr3-129592022-129595207	3.26544e-08	-0.421071	0.204	0.409	0.00452754	PLXND1	45782	distal
chr7-47634855-47636214	2.05943e-06	-0.420944	0.038	0.15	0.28554	TNS3	25258	distal
chr8-94303500-94304226	1.45367e-07	-0.420907	0.058	0.198	0.0201551	GEM	21436	distal
chr18-11089701-11090864	4.42678e-07	-0.420803	0.073	0.213	0.0613773	PIEZO2	76354	distal
chr13-28408092-28409384	3.28812e-09	-0.420423	0.196	0.422	0.000455897	FLT1	27765	distal
chr10-24920961-24921899	5.03417e-09	-0.420408	0.15	0.361	0.000697988	PRTFDC1	64353	distal
chr9-130785315-130786848	3.60769e-07	-0.419984	0.154	0.327	0.0500206	ABL1	23879	distal
chr7-107027162-107028271	5.25941e-07	-0.419485	0.065	0.199	0.0729217	PRKAR2B	8408	distal
chr1-7640895-7642073	4.72104e-08	-0.419436	0.027	0.156	0.00654573	CAMTA1	474	distal
chr15-65295411-65298346	9.31819e-08	-0.418951	0.488	0.664	0.0129197	PARP16	32997	distal
chr1-157398812-157400988	1.00637e-07	-0.418947	0.162	0.342	0.0139533	FCRL5	51571	distal
chr9-76490340-76491783	1.51331e-06	-0.41863	0.077	0.209	0.20982	GCNT1	64597	distal
chr8-142738446-142740332	4.63647e-08	-0.418409	0.296	0.501	0.00642846	SLURP1	58130	distal
chr15-20193008-20194146	1.21052e-07	-0.417449	0.158	0.339	0.0167838	IGHD1OR15-1A	10226	distal
chr12-11595021-11595592	2.81251e-09	-0.417287	0.012	0.147	0.000389955	ETV6	25677	distal
chr8-102773965-102774947	1.12518e-06	-0.415859	0.042	0.159	0.156006	AZIN1	85481	distal
chr11-110068489-110069981	1.0446e-06	-0.415779	0.223	0.394	0.144834	ZC3H12C	13818	distal
chr10-84308500-84309710	1.04386e-06	-0.414758	0.119	0.27	0.144732	CCSER2	10883	distal
chr6-6723261-6726428	1.70496e-08	-0.413399	0.281	0.494	0.00236392	LY86	48978	distal
chr3-88031334-88035011	3.61828e-07	-0.413355	0.223	0.413	0.0501675	CGGBP1	59156	distal
chr4-159047343-159048406	4.65312e-07	-0.413354	0.065	0.201	0.0645156	C4orf45	3295	distal
chr1-227786819-227789380	1.44953e-09	-0.413202	0.431	0.674	0.000200977	PRSS38	15268	distal
chr11-62501403-62503467	1.35591e-06	-0.412378	0.077	0.209	0.187996	AHNAK	65473	distal
chr8-42951157-42951784	1.63053e-07	-0.411822	0.012	0.12	0.0226073	HOOK3	75046	distal
chr13-112980365-112981184	2.6861e-07	-0.411784	0.05	0.181	0.0372427	MCF2L	43738	distal
chr22-39331923-39333193	1.28591e-07	-0.411477	0.088	0.243	0.0178292	RPL3	3278	distal
chr7-36036978-36038014	1.57428e-09	-0.411169	0.119	0.321	0.000218274	EEPD1	2345	distal
chr4-110514970-110516831	9.82351e-09	-0.41111	0.131	0.323	0.00136203	ENPEP	68634	distal
chr8-102662247-102663417	4.822e-09	-0.411027	0.104	0.289	0.00066857	KLF10	28227	distal
chr12-132543437-132544532	2.15395e-09	-0.410164	0.058	0.228	0.000298646	FBRSL1	67422	distal
chr5-31844856-31845874	3.92621e-07	-0.40995	0.054	0.184	0.0544369	PDZD2	35612	distal
chr4-143920269-143922698	5.14315e-09	-0.409858	0.119	0.31	0.000713098	GYPE	6520	distal
chr18-28203884-28204755	3.16006e-08	-0.409692	0.073	0.232	0.00438143	CDH2	15330	distal
chr1-148352930-148354757	3.89899e-07	-0.409646	0.058	0.193	0.0540595	PPIAL4G	48053	distal
chr19-18090863-18091869	1.82091e-08	-0.409498	0.135	0.322	0.00252469	IL12RB1	20514	distal
chr10-95963111-95964422	2.70091e-06	-0.40874	0.065	0.189	0.374481	CC2D2B	19388	distal
chr17-10118701-10121242	1.01243e-06	-0.408345	0.104	0.249	0.140374	GAS7	21550	distal
chr10-88385293-88390383	2.1478e-10	-0.408136	0.404	0.641	2.97792e-05	RNLS	56818	distal
chr18-47999382-48000451	1.95859e-06	-0.407845	0.162	0.318	0.271558	SMAD2	29374	distal
chr5-9362908-9363722	9.84673e-08	-0.407755	0.054	0.197	0.0136525	SEMA5A	55577	distal
chr4-190110779-190113308	6.35938e-08	-0.407683	0.235	0.438	0.00881729	DUX4	27412	distal
chr17-2395163-2397660	1.32918e-08	-0.407131	0.265	0.486	0.0018429	MNT	66429	distal
chr12-78977259-78978571	8.70908e-08	-0.406372	0.073	0.228	0.0120751	SYT1	29100	distal
chr1-231020041-231020815	1.4538e-07	-0.406304	0.019	0.134	0.0201569	FAM89A	56982	distal
chr12-19575619-19577265	2.61933e-08	-0.406282	0.1	0.274	0.00363171	AEBP2	49041	distal
chr2-128439226-128443560	1.50831e-08	-0.406154	0.212	0.419	0.00209128	HS6ST1	3143	distal
chr17-10791893-10792769	1.58914e-08	-0.40607	0.127	0.31	0.00220334	LINC00675	45249	distal
chr2-168912463-168913395	1.45212e-08	-0.406015	0.035	0.179	0.00201337	G6PC2	44888	distal
chr11-121722380-121723539	2.19213e-07	-0.405716	0.073	0.218	0.0303939	SORL1	48535	distal
chr17-3386110-3386747	3.89966e-07	-0.405635	0.012	0.115	0.0540688	OR1R1P	55409	distal
chr4-142446593-142447699	1.61853e-07	-0.405605	0.119	0.287	0.0224409	INPP4B	51411	distal
chr6-139279381-139280330	1.4264e-07	-0.405204	0.05	0.188	0.0197771	TXLNB	46153	distal
chr18-10269000-10270676	1.12426e-07	-0.405154	0.046	0.184	0.0155879	APCDD1	10442	distal
chr17-39002361-39003761	9.47913e-07	-0.405063	0.123	0.278	0.131428	FBXO47	19076	distal
chr16-8641318-8642668	4.80831e-07	-0.404679	0.031	0.147	0.0666673	METTL22	57156	distal
chr3-159929130-159930227	4.07113e-07	-0.403648	0.2	0.379	0.0564462	IL12A	26867	distal
chr6-90215962-90217061	3.55539e-07	-0.403618	0.073	0.215	0.0492954	BACH2	83055	distal
chr18-55119269-55119818	5.68371e-07	-0.403419	0.019	0.128	0.0788046	CCDC68	7950	distal
chr16-1244803-1246083	3.64786e-06	-0.403327	0.112	0.253	0.505775	TPSAB1	69516	distal
chr6-131368050-131369140	5.63924e-07	-0.403132	0.104	0.256	0.078188	AKAP7	46066	distal
chr1-84433221-84435610	3.23523e-08	-0.40301	0.142	0.331	0.00448564	DNASE2B	60909	distal
chr15-82679973-82681175	6.30016e-07	-0.402909	0.146	0.312	0.0873518	AP3B2	56119	distal
chr12-68380603-68382381	1.93581e-08	-0.402362	0.181	0.381	0.002684	MDM1	23884	distal
chr3-122646200-122646993	2.24872e-09	-0.402268	0	0.125	0.000311785	PARP15	64293	distal
chr17-73591073-73593562	2.32405e-07	-0.402147	0.142	0.314	0.032223	SDK2	73647	distal
chr12-11601137-11602703	1.00808e-06	-0.402119	0.065	0.196	0.13977	ETV6	23544	distal
chr5-151298005-151298548	1.45809e-08	-0.40198	0.004	0.121	0.00202164	SLC36A3	73237	distal
chr9-95018266-95019303	2.73788e-08	-0.401765	0.196	0.408	0.00379607	C9orf3	35612	distal
chr16-23826167-23827445	1.44013e-06	-0.401538	0.119	0.27	0.199674	PRKCB	32941	distal
chr6-32393370-32394260	2.88162e-08	-0.401518	0.112	0.289	0.00399537	BTNL2	48007	distal
chr11-111387203-111387777	6.81665e-08	-0.401148	0.038	0.175	0.00945129	POU2AF1	30922	distal
chr21-41368722-41370285	2.14934e-08	-0.401091	0.146	0.327	0.00298006	MX2	79676	distal
chr10-103240214-103242170	6.32295e-06	-0.400901	0.181	0.332	0.876677	RPEL1	19953	distal
chr17-46266083-46268371	1.04103e-08	-0.400276	0.377	0.6	0.00144339	LRRC37A	14331	distal
chrX-41009888-41010972	2.03057e-07	-0.400265	0.138	0.306	0.0281538	USP9X	30815	distal
chr6-13677982-13679243	2.24618e-07	-0.39991	0.119	0.282	0.0311433	RANBP9	65289	distal
chr14-59563455-59564926	8.74406e-06	-0.399752	0.046	0.151	1	CCDC175	46217	distal
chr1-114113382-114114952	7.38515e-06	-0.399605	0.227	0.383	1	SYT6	67955	distal
chr14-105090057-105094297	3.50728e-07	-0.399222	0.338	0.528	0.0486285	GPR132	14456	distal
chr10-132442145-132445745	2.96138e-07	-0.399134	0.427	0.615	0.0410595	PWWP2B	71392	distal
chr1-11907442-11910398	1.41363e-10	-0.399115	0.708	0.844	1.96e-05	KIAA2013	52730	distal
chr4-155658336-155659590	8.43369e-07	-0.398476	0.046	0.168	0.116933	GUCY1A3	30062	distal
chr16-73166242-73167224	1.68048e-06	-0.398111	0.035	0.145	0.232999	ZFHX3	1069	distal
chr16-56860148-56861686	3.42357e-07	-0.398017	0.119	0.279	0.0474677	SLC12A3	19178	distal
chr19-39237500-39238336	6.68001e-08	-0.397802	0.062	0.21	0.00926184	IFNL3	79333	distal
chr1-148383180-148384059	1.80643e-07	-0.397772	0.015	0.128	0.0250461	PPIAL4G	87838	distal
chrX-42739181-42740100	3.09625e-08	-0.397405	0.031	0.166	0.00429294	PPP1R2P9	68282	distal
chr2-46097650-46098278	5.64313e-08	-0.397298	0.031	0.162	0.0078242	PRKCE	87213	distal
chr17-8172292-8174261	4.28548e-09	-0.396965	0.442	0.661	0.000594182	TMEM107	57955	distal
chr17-45583077-45586589	2.42159e-07	-0.396932	0.523	0.683	0.0335753	RP11-105N13.4	18580	distal
chr11-122983655-122985124	4.39711e-06	-0.396633	0.092	0.226	0.609659	BSX	11357	distal
chr2-201879904-201881337	1.20453e-06	-0.396284	0.073	0.206	0.167009	CDK15	81335	distal
chr15-33323390-33324066	3.58677e-07	-0.396217	0.05	0.18	0.0497306	RYR3	47138	distal
chr1-16226825-16228995	1.1699e-06	-0.395934	0.088	0.229	0.162207	RSG1	83571	distal
chr11-66594939-66596177	2.03628e-07	-0.395795	0.138	0.309	0.028233	CCS	54017	distal
chr4-54818646-54819954	1.21232e-07	-0.395422	0.2	0.394	0.0168088	KIT	52818	distal
chr1-100626939-100629218	2.88466e-07	-0.395267	0.108	0.269	0.0399958	GPR88	85384	distal
chr19-38506777-38507766	4.27722e-08	-0.395128	0.196	0.399	0.00593037	RYR1	81245	distal
chr11-128653318-128654483	4.332e-07	-0.394883	0.142	0.308	0.0600632	FLI1	17889	distal
chr12-104546320-104547794	3.46699e-08	-0.394878	0.088	0.257	0.00480698	CHST11	85503	distal
chr6-21602728-21604738	2.61014e-07	-0.394603	0.138	0.309	0.0361897	SOX4	87834	distal
chr12-64943474-64944338	5.63265e-08	-0.394555	0.062	0.21	0.00780967	TBC1D30	46290	distal
chr1-184152229-184153529	1.33348e-07	-0.394537	0.123	0.293	0.0184887	TSEN15	42723	distal
chr16-57025815-57026678	3.4568e-08	-0.394231	0.062	0.219	0.00479285	NLRC5	73870	distal
chr2-130390299-130392362	1.87196e-06	-0.393927	0.238	0.417	0.259547	PTPN18	66341	distal
chr20-63842112-63848621	6.64656e-09	-0.393898	0.323	0.562	0.000921545	ZBTB46	1391	distal
chr9-72947998-72949648	8.41122e-06	-0.392906	0.073	0.189	1	ALDH1A1	66236	distal
chr10-62082435-62084101	4.01038e-06	-0.392349	0.138	0.284	0.55604	ARID5B	65783	distal
chr8-48652765-48653533	4.56909e-07	-0.391964	0.046	0.175	0.0633504	EFCAB1	83580	distal
chr17-6936346-6937024	3.70216e-07	-0.391656	0.023	0.138	0.0513305	ALOX12	27022	distal
chr8-141414614-141419589	2.6065e-08	-0.391443	0.285	0.498	0.00361391	PTP4A3	10036	distal
chr11-1896546-1897637	1.20269e-06	-0.391296	0.2	0.372	0.166753	PRR33	23334	distal
chr7-22586803-22588686	6.70067e-07	-0.391114	0.1	0.248	0.0929048	STEAP1B	33165	distal
chr1-65163014-65163870	4.11527e-07	-0.390926	0.085	0.231	0.0570583	AK4	51101	distal
chr20-1523972-1524494	8.29828e-08	-0.390648	0.008	0.117	0.0115056	SIRPB2	18083	distal
chr6-158060295-158061012	1.44127e-06	-0.390118	0.05	0.171	0.199832	SYNJ2	34033	distal
chr8-11345406-11348895	1.96474e-06	-0.390099	0.119	0.269	0.272412	SLC35G5	50682	distal
chr1-173190285-173191467	9.62143e-07	-0.389695	0.081	0.219	0.133401	TNFSF4	50022	distal
chr1-76503467-76505276	5.42042e-07	-0.389571	0.127	0.288	0.0751541	ST6GALNAC3	56446	distal
chr8-119633119-119633736	5.52879e-09	-0.389403	0.004	0.128	0.000766566	ENPP2	73606	distal
chr11-2190512-2191638	1.0383e-07	-0.389013	0.1	0.261	0.0143961	TH	10683	distal
chr1-245260060-245260975	1.39672e-07	-0.388853	0.05	0.188	0.0193656	KIF26B	43661	distal
chr6-147283332-147284056	4.93697e-08	-0.388779	0.038	0.177	0.00684511	STXBP5	82822	distal
chr12-41220963-41222319	8.3164e-08	-0.388738	0.104	0.274	0.0115307	PDZRN4	65410	distal
chr6-33027779-33030295	1.55744e-07	-0.388723	0.292	0.495	0.021594	HLA-DOA	10205	distal
chr3-194255108-194256303	6.73113e-09	-0.38855	0.231	0.462	0.000933272	CPN2	86835	distal
chr4-105541167-105542703	1.10454e-06	-0.388279	0.127	0.282	0.153144	ARHGEF38	35466	distal
chr9-123027461-123028814	1.73867e-06	-0.387727	0.108	0.253	0.241067	RABGAP1	23908	distal
chr3-121957552-121958222	1.20585e-06	-0.387381	0.05	0.169	0.167191	SLC15A2	78176	distal
chr13-46859429-46859933	1.47778e-09	-0.38723	0	0.128	0.000204894	HTR2A	67271	distal
chr19-10979838-10980630	7.57392e-06	-0.386984	0.046	0.151	1	SMARCA4	19184	distal
chr5-50364322-50366278	2.50368e-07	-0.38662	0.108	0.266	0.0347135	EMB	77969	distal
chr1-169338305-169339124	1.50708e-06	-0.386413	0.077	0.21	0.208956	NME7	63263	distal
chr8-121545404-121546325	3.61317e-06	-0.386227	0.042	0.153	0.500966	HAS2	86846	distal
chr5-135372023-135374275	1.69011e-07	-0.385799	0.269	0.462	0.0234334	H2AFY	60874	distal
chr10-46050853-46051566	9.66816e-09	-0.385615	0	0.116	0.00134049	MSMB	23091	distal
chr8-7041844-7042940	1.57435e-06	-0.385384	0.115	0.263	0.218284	DEFA5	49524	distal
chr15-88896879-88898002	1.0211e-06	-0.384976	0.127	0.284	0.141576	HAPLN3	3863	distal
chr12-48296370-48297457	1.74318e-06	-0.38475	0.154	0.316	0.241692	H1FNT	17654	distal
chr7-18387258-18388880	1.39626e-07	-0.384214	0.05	0.189	0.0193591	HDAC9	1108	distal
chr10-11757361-11758539	8.64352e-06	-0.384118	0.146	0.286	1	ECHDC3	51366	distal
chr2-164794002-164795231	7.13383e-07	-0.384027	0.058	0.184	0.0989105	COBLL1	71888	distal
chr4-184097115-184097777	2.53057e-07	-0.38391	0.023	0.14	0.0350864	ENPP6	46532	distal
chr18-55477050-55478625	8.4344e-07	-0.383752	0.188	0.36	0.116943	TCF4	65194	distal
chr2-106744719-106746128	2.81179e-07	-0.383537	0.123	0.292	0.0389855	ST6GAL2	49950	distal
chr15-54386970-54387486	1.7357e-07	-0.383344	0.012	0.12	0.0240655	UNC13C	35612	distal
chr21-15243275-15244026	6.83838e-08	-0.382773	0.035	0.169	0.00948142	NRIP1	9877	distal
chr4-163737849-163738280	1.78848e-09	-0.382689	0.008	0.143	0.000247973	2021-03-01	45743	distal
chr3-149277172-149278190	3.64735e-06	-0.382579	0.127	0.271	0.505706	CP	25906	distal
chr1-62759211-62759932	3.36465e-08	-0.382415	0.027	0.158	0.00466509	ATG4C	14255	distal
chr5-67215399-67216528	1.08589e-07	-0.381691	0.165	0.342	0.0150559	CD180	10651	distal
chr3-64684836-64687027	5.47514e-07	-0.381329	0.242	0.428	0.0759128	ADAMTS9	78858	distal
chr5-153741642-153742682	1.43888e-06	-0.380471	0.073	0.205	0.1995	GRIA1	35612	distal
chr21-37357592-37359143	1.07933e-08	-0.380348	0.35	0.574	0.00149649	DYRK1A	28957	distal
chr2-172329423-172330667	1.79064e-08	-0.380193	0.108	0.291	0.00248272	ITGA6	35050	distal
chr5-16726320-16727187	1.8639e-06	-0.38014	0.081	0.214	0.25843	MYO10	45067	distal
chr3-151538727-151539552	4.99932e-07	-0.379558	0.023	0.134	0.0693156	IGSF10	31961	distal
chr2-23319843-23320900	9.86873e-07	-0.3791	0.088	0.231	0.13683	KLHL29	28426	distal
chr3-27590256-27591932	5.92183e-06	-0.379	0.042	0.149	0.821062	SLC4A7	959	distal
chr11-10327132-10328642	2.93645e-06	-0.378447	0.081	0.21	0.407139	ADM	58769	distal
chr11-96267143-96268251	1.59752e-07	-0.378193	0.046	0.184	0.0221496	MAML2	81787	distal
chr7-20437776-20439973	2.77891e-08	-0.377849	0.038	0.18	0.00385296	ITGB8	43988	distal
chr12-56987326-56988931	1.34419e-06	-0.376985	0.146	0.302	0.186372	GPR182	25915	distal
chr7-51376045-51377022	3.4424e-06	-0.376914	0.15	0.306	0.477288	COBL	27075	distal
chr12-68405544-68406738	1.44129e-08	-0.376528	0.077	0.248	0.00199835	MDM1	30497	distal
chr11-133927341-133929164	1.47485e-06	-0.376307	0.181	0.348	0.204487	IGSF9B	62520	distal
chr4-9122824-9123979	5.19179e-07	-0.376163	0.054	0.184	0.0719842	FAM90A26	23301	distal
chr13-29935140-29936515	4.5973e-06	-0.376146	0.077	0.199	0.637416	UBL3	32840	distal
chr4-155680902-155682392	2.6665e-08	-0.375811	0.088	0.261	0.0036971	GUCY1A3	48607	distal
chr12-118202980-118203663	3.06003e-08	-0.375793	0.019	0.147	0.00424273	TAOK3	3709	distal
chr3-141368076-141368729	5.83712e-08	-0.375526	0.019	0.142	0.00809316	ZBTB38	11110	distal
chr1-211589843-211590703	1.07192e-06	-0.375256	0.081	0.218	0.148622	SLC30A1	1753	distal
chr9-73241652-73242409	5.44834e-07	-0.375249	0.019	0.125	0.0755413	ANXA1	84183	distal
chr10-79744802-79745301	3.41708e-09	-0.375183	0	0.123	0.000473778	NUTM2B	69857	distal
chr12-124754832-124757073	8.16661e-07	-0.375048	0.188	0.36	0.11323	SCARB1	77338	distal
chr4-6500610-6501177	8.86913e-08	-0.374841	0.012	0.125	0.0122971	PPP2R2C	16145	distal
chr11-45184936-45185826	3.00282e-06	-0.374797	0.065	0.19	0.416342	PRDM11	68002	distal
chr20-53654854-53655599	3.76052e-08	-0.374767	0.038	0.175	0.00521396	ZNF217	27562	distal
chr7-41869366-41870946	2.18245e-07	-0.374622	0.108	0.27	0.0302597	INHBA	8384	distal
chr6-25024978-25028081	5.92298e-08	-0.374553	0.127	0.305	0.00821221	RIPOR2	49762	distal
chr15-92014079-92015063	6.96527e-06	-0.374126	0.131	0.271	0.965734	SLCO3A1	52758	distal
chr20-15446269-15446864	3.00284e-08	-0.373729	0.008	0.125	0.00416344	MACROD2	35612	distal
chr5-137598225-137598964	2.90718e-06	-0.373514	0.038	0.147	0.40308	SPOCK1	35403	distal
chr3-195135453-195136657	9.01029e-06	-0.373294	0.1	0.226	1	XXYLT1	4796	distal
chr14-58752556-58753543	5.71224e-08	-0.372988	0.069	0.222	0.00792003	DACT1	45327	distal
chr19-49207876-49208710	8.22485e-07	-0.372472	0.058	0.188	0.114038	TRPM4	73472	distal
chr6-161830693-161831642	5.40295e-06	-0.371992	0.104	0.237	0.749119	PARK2	35612	distal
chr20-53621201-53624438	9.90378e-08	-0.371953	0.238	0.441	0.0137316	ZNF217	15772	distal
chr17-63983216-63987552	9.75309e-07	-0.371868	0.3	0.493	0.135227	SCN4A	488	distal
chr6-6545947-6547656	4.83067e-06	-0.371322	0.227	0.387	0.669773	LY86	21181	distal
chr8-59300570-59302094	5.76775e-06	-0.370474	0.115	0.252	0.799698	TOX	10168	distal
chr19-15466700-15467695	1.40454e-07	-0.369716	0.135	0.313	0.0194739	RASAL3	12672	distal
chr6-2942566-2944779	7.42254e-07	-0.369487	0.215	0.394	0.102914	SERPINB6	54463	distal
chr11-35800541-35801964	1.19784e-07	-0.369006	0.25	0.452	0.016608	TRIM44	49488	distal
chr13-49550886-49551976	9.07374e-07	-0.368467	0.108	0.258	0.125807	RCBTB1	51856	distal
chr17-55236222-55239418	2.21547e-07	-0.368289	0.3	0.52	0.0307176	HLF	14906	distal
chr16-49484095-49484988	4.19035e-06	-0.368117	0.088	0.22	0.580993	C16orf78	44689	distal
chr22-42437350-42438329	3.97525e-06	-0.367816	0.142	0.292	0.551168	NFAM1	24299	distal
chr16-49607877-49609272	1.613e-08	-0.367785	0.108	0.293	0.00223642	ZNF423	64881	distal
chr5-50647605-50648375	2.48289e-07	-0.367296	0.023	0.14	0.0344253	PARP8	9586	distal
chr1-36622658-36623825	7.66466e-07	-0.367133	0.112	0.261	0.10627	CSF3R	5634	distal
chr1-16895207-16897537	1.04222e-06	-0.367076	0.458	0.66	0.144504	CROCC	14359	distal
chr7-76293486-76295318	1.64595e-08	-0.367051	0.177	0.391	0.0022821	HSPB1	30298	distal
chr21-14481856-14482697	1.50012e-06	-0.3665	0.088	0.229	0.207991	SAMSN1	78357	distal
chr17-77387638-77390516	7.95571e-07	-0.366338	0.277	0.469	0.110306	2021-09-09	45673	distal
chr6-3162041-3163691	1.46533e-08	-0.36627	0.254	0.468	0.00203168	TUBB2A	22842	distal
chr11-62104983-62105826	1.45924e-06	-0.366108	0.038	0.154	0.202323	INCENP	10182	distal
chr3-195954269-195955740	3.57389e-06	-0.366077	0.108	0.248	0.49552	TNK2	22590	distal
chr10-86376919-86377820	3.2895e-06	-0.365884	0.123	0.272	0.45609	GRID1	732	distal
chr6-27791199-27793353	2.00595e-06	-0.36563	0.242	0.417	0.278125	HIST1H2BL	50774	distal
chr2-26026514-26027305	1.43732e-06	-0.36537	0.138	0.292	0.199285	RAB10	29340	distal
chr2-42926614-42932517	1.59995e-08	-0.364839	0.4	0.615	0.00221833	HAAO	4993	distal
chr16-14501442-14502350	5.61947e-07	-0.364512	0.058	0.19	0.077914	PARN	47891	distal
chr1-211382379-211383594	5.65452e-07	-0.364466	0.165	0.343	0.0783999	TRAF5	67224	distal
chr8-103278999-103280172	5.40267e-06	-0.364427	0.073	0.193	0.749081	FZD6	10307	distal
chr2-164562467-164563373	9.43091e-08	-0.364395	0.046	0.188	0.013076	GRB14	76613	distal
chr16-12643921-12644520	8.7088e-06	-0.364206	0.038	0.14	1	CPPED1	52633	distal
chr1-248862638-248863944	6.35451e-07	-0.364187	0.254	0.451	0.0881052	ZNF692	19325	distal
chr14-54881054-54882546	4.58409e-06	-0.364123	0.162	0.314	0.635584	GCH1	57767	distal
chr5-173920638-173921826	5.08661e-07	-0.36394	0.019	0.128	0.0705259	CPEB4	62502	distal
chr20-37377284-37379865	2.71856e-06	-0.363317	0.312	0.495	0.376929	SRC	15784	distal
chr8-9420421-9421216	2.12159e-06	-0.363142	0.035	0.143	0.294159	TNKS	5063	distal
chr7-26856319-26859184	1.36404e-07	-0.362586	0.188	0.379	0.0189124	SKAP2	75588	distal
chr4-88320320-88321527	8.1475e-07	-0.362466	0.042	0.163	0.112965	PPM1K	19334	distal
chr19-29645297-29646465	4.36176e-06	-0.36238	0.088	0.219	0.604758	PLEKHF1	10639	distal
chr15-58520412-58522129	4.37076e-06	-0.361746	0.115	0.253	0.606005	LIPC	85300	distal
chr16-71425825-71427110	8.45178e-06	-0.361654	0.146	0.292	1	RP11-510M2.4	51298	distal
chr16-79640313-79641452	1.28469e-06	-0.361394	0.065	0.197	0.178122	MAF	20874	distal
chr19-7718633-7719174	1.42176e-08	-0.361078	0.008	0.129	0.00197128	CLEC4G	48220	distal
chr7-37987591-37988182	1.57887e-06	-0.360348	0.023	0.128	0.21891	EPDR1	79201	distal
chr6-38876344-38876996	4.33413e-07	-0.360337	0.058	0.193	0.0600927	DNAH8	51817	distal
chr4-155638134-155640554	2.30264e-06	-0.360267	0.231	0.405	0.319261	GUCY1A3	15193	distal
chr1-234721183-234722073	4.11666e-08	-0.36015	0.012	0.13	0.00570774	IRF2BP2	1828	distal
chr7-95509081-95509694	1.65545e-06	-0.359942	0.088	0.227	0.229528	ASB4	59745	distal
chr3-20325012-20325568	5.50452e-07	-0.359782	0.012	0.113	0.0763202	SGO1	5554	distal
chr5-100852769-100854183	5.48091e-07	-0.359759	0.081	0.222	0.0759928	ST8SIA4	73057	distal
chr2-731131-731996	1.18916e-08	-0.35973	0	0.115	0.00164877	TMEM18	25531	distal
chr10-119655370-119656073	1.07044e-07	-0.359178	0.027	0.154	0.0148417	BAG3	69160	distal
chr7-26100798-26102129	3.82627e-07	-0.359142	0.127	0.299	0.0530513	NFE2L3	24475	distal
chr11-60100427-60101909	4.89712e-07	-0.359078	0.062	0.198	0.0678985	MS4A2	46069	distal
chr4-185384648-185386035	3.42166e-07	-0.358675	0.092	0.244	0.0474413	LRP2BP	26249	distal
chr1-6734931-6735813	2.01101e-06	-0.358589	0.027	0.133	0.278826	DNAJC11	18279	distal
chr11-3421695-3423793	4.73772e-08	-0.358408	0.492	0.707	0.00656884	ZNF195	21934	distal
chr3-124653688-124654752	1.04943e-06	-0.358392	0.162	0.329	0.145504	KALRN	80045	distal
chr4-81606621-81607532	2.939e-06	-0.358252	0.027	0.129	0.407492	RASGEF1B	5064	distal
chr10-13526948-13529886	1.74951e-06	-0.35767	0.254	0.435	0.242569	BEND7	14137	distal
chr12-46431405-46432427	2.14582e-07	-0.357543	0.119	0.287	0.0297518	SLC38A2	26872	distal
chr1-147762417-147763100	3.82024e-06	-0.35707	0.023	0.12	0.529676	GJA5	10154	distal
chr19-15180754-15181434	1.20718e-06	-0.356669	0.019	0.121	0.167375	NOTCH3	57106	distal
chr16-90070284-90071007	1.15729e-07	-0.356555	0.031	0.158	0.0160458	PRDM7	73135	distal
chr1-148262609-148264327	3.73118e-06	-0.35629	0.246	0.422	0.517329	NBPF11	1637	distal
chrX-3621118-3621709	2.8928e-06	-0.356086	0.019	0.116	0.401087	PRKX	86136	distal
chr7-32905051-32906175	3.44363e-07	-0.355773	0.227	0.417	0.047746	KBTBD2	4656	distal
chrX-119273217-119274123	1.13977e-06	-0.355449	0.046	0.169	0.158029	PGRMC1	67704	distal
chr9-749035-751457	4.84223e-06	-0.355129	0.158	0.308	0.671375	KANK1	70123	distal
chr15-51076154-51078049	4.05724e-06	-0.355102	0.169	0.326	0.562536	TNFAIP8L3	53598	distal
chrX-1205355-1206779	5.61285e-06	-0.355042	0.208	0.37	0.778221	CRLF2	76636	distal
chr13-33213784-33214980	6.85302e-06	-0.354888	0.077	0.203	0.950171	STARD13	31500	distal
chr12-65955583-65956811	7.5898e-08	-0.354738	0.035	0.166	0.0105233	HMGA2	48307	distal
chr17-16406805-16408772	3.29372e-06	-0.354654	0.215	0.389	0.456674	TRPV2	29262	distal
chr17-58152653-58154061	2.77983e-07	-0.354612	0.227	0.417	0.0385423	OR4D1	1163	distal
chr12-125185297-125187452	1.96738e-06	-0.354347	0.123	0.272	0.272777	AACS	46483	distal
chr5-33241482-33242614	2.1499e-07	-0.354326	0.123	0.295	0.0298084	TARS	11750	distal
chr4-9380863-9381844	1.16473e-06	-0.354017	0.062	0.193	0.16149	USP17L30	54985	distal
chr11-35170197-35170895	2.00244e-06	-0.353811	0.031	0.14	0.277639	CD44	34716	distal
chr1-246572683-246574233	5.37571e-07	-0.353109	0.058	0.193	0.0745342	CNST	77705	distal
chr7-149414772-149416013	4.39808e-06	-0.3528	0.054	0.171	0.609794	ZNF777	71451	distal
chr2-109030976-109032955	6.17564e-08	-0.352665	0.231	0.434	0.00856253	EDAR	21588	distal
chr6-159085763-159086541	1.34874e-06	-0.352479	0.027	0.134	0.187003	TAGAP	21243	distal
chr7-116843046-116844691	5.54809e-06	-0.352451	0.196	0.357	0.769242	CAPZA2	9826	distal
chr21-39006502-39007479	3.73801e-06	-0.35243	0.042	0.154	0.518276	PSMG1	54813	distal
chr17-18624976-18626124	3.71664e-07	-0.352347	0.127	0.291	0.0515313	TBC1D28	53116	distal
chr22-42367816-42369865	3.26338e-07	-0.352213	0.177	0.355	0.0452468	NFAM1	77994	distal
chr22-24028410-24028962	1.08626e-08	-0.351663	0.004	0.124	0.0015061	CABIN1	54022	distal
chr4-142695917-142697330	2.49034e-06	-0.351229	0.123	0.269	0.345286	INPP4B	51221	distal
chr2-118122249-118123359	1.14904e-06	-0.351064	0.085	0.226	0.159314	INSIG2	61440	distal
chr6-149454063-149455160	5.03974e-07	-0.351027	0.081	0.226	0.0698761	ZC3H12D	62755	distal
chr1-170494134-170495058	7.178e-07	-0.350845	0.096	0.244	0.0995229	GORAB	19920	distal
chr11-114147612-114148473	2.09163e-06	-0.350639	0.085	0.222	0.290005	ZBTB16	84966	distal
chrX-14496969-14497799	9.42718e-07	-0.35057	0.023	0.13	0.130708	GLRA2	17639	distal
chr1-89407275-89409078	5.67403e-06	-0.350483	0.092	0.22	0.786704	GBP6	70612	distal
chr1-143728962-143729930	9.33516e-09	-0.349893	0.019	0.155	0.00129432	HIST2H3PS2	54818	distal
chr11-6745646-6747675	2.59125e-06	-0.349871	0.158	0.314	0.359277	OR2AG2	58529	distal
chr22-36201490-36203303	3.83858e-06	-0.349862	0.108	0.246	0.532219	APOL4	50495	distal
chr12-25690989-25692675	8.37435e-07	-0.349634	0.077	0.216	0.11611	IFLTD1	21924	distal
chr4-83618545-83619720	3.00053e-07	-0.349514	0.073	0.219	0.0416024	GPAT3	83694	distal
chr11-104917409-104918874	1.16732e-06	-0.349299	0.05	0.175	0.161849	CASP4	68124	distal
chr20-57748185-57750092	5.08014e-06	-0.348945	0.281	0.451	0.704361	PMEPA1	19757	distal
chr9-116355074-116356134	9.6181e-06	-0.348747	0.108	0.24	1	PAPPA	35612	distal
chr2-157452953-157454293	1.85183e-07	-0.348596	0.273	0.477	0.0256757	CYTIP	33480	distal
chr6-44920874-44922128	6.11113e-08	-0.348349	0.008	0.121	0.00847309	SUPT3H	65866	distal
chr5-120457742-120458702	6.70927e-07	-0.34817	0.115	0.279	0.0930241	PRR16	26080	distal
chr13-91211471-91214634	5.03946e-07	-0.347908	0.127	0.292	0.0698722	GPC5	10445	distal
chr3-108018333-108019057	7.63334e-07	-0.347624	0.046	0.171	0.105836	CD47	80941	distal
chr8-993485-994053	5.76553e-07	-0.347308	0.012	0.112	0.0799391	DLGAP2	54192	distal
chr9-35910468-35912079	4.88037e-06	-0.34718	0.108	0.244	0.676664	SPAAR	68836	distal
chr20-6863555-6864526	1.61271e-06	-0.347026	0.135	0.289	0.223603	BMP2	87017	distal
chr3-149245469-149246351	5.23078e-06	-0.346876	0.015	0.106	0.725247	CP	13841	distal
chr1-227885134-227889384	9.65663e-09	-0.346591	0.4	0.64	0.00133889	WNT9A	76621	distal
chr7-134561801-134562661	1.75373e-07	-0.346548	0.115	0.283	0.0243155	AKR1B15	11570	distal
chr2-137968810-137969822	1.64334e-06	-0.346537	0.046	0.166	0.227849	HNMT	70690	distal
chr5-149240051-149241112	1.4046e-06	-0.346282	0.142	0.302	0.194748	ABLIM3	13252	distal
chr4-123553247-123554103	3.84373e-06	-0.346025	0.015	0.107	0.532933	SPRY1	51890	distal
chr7-90463022-90463943	8.49034e-06	-0.345683	0.046	0.151	1	CLDN12	76991	distal
chr19-7527258-7528172	1.92713e-06	-0.345668	0.069	0.198	0.267197	MCOLN1	71959	distal
chr17-50830986-50832059	2.17511e-06	-0.345587	0.073	0.203	0.301579	WFIKKN2	15068	distal
chr14-61307931-61308789	3.39651e-06	-0.345544	0.112	0.253	0.470926	PRKCH	4376	distal
chr19-51375516-51376376	6.4554e-06	-0.345012	0.065	0.186	0.895042	NKG7	16074	distal
chr12-27000659-27002089	5.42185e-06	-0.345008	0.069	0.189	0.75174	TM7SF3	47056	distal
chr11-67955153-67956143	1.23236e-06	-0.344871	0.142	0.308	0.170866	UNC93B1	72637	distal
chr2-136124668-136127811	9.42539e-07	-0.344854	0.1	0.246	0.130683	CXCR4	28620	distal
chr1-47521042-47521990	2.22835e-06	-0.34483	0.046	0.164	0.308961	FOXD2	84423	distal
chr5-50744249-50745664	8.59825e-08	-0.344657	0.073	0.224	0.0119215	PARP8	82268	distal
chr9-14926740-14927790	2.04144e-06	-0.344535	0.038	0.151	0.283045	FREM1	7701	distal
chr17-7988611-7990801	4.04071e-06	-0.344421	0.288	0.473	0.560244	GUCY2D	2737	distal
chr7-92717662-92719209	3.72973e-06	-0.344254	0.281	0.465	0.517127	CDK6	45516	distal
chr14-65281774-65283177	3.42653e-06	-0.344089	0.088	0.224	0.475089	FUT8	4130	distal
chr6-29014638-29015273	8.06614e-07	-0.343749	0.012	0.111	0.111837	ZNF311	34528	distal
chr6-152642908-152643513	1.15624e-07	-0.343527	0.027	0.154	0.0160313	SYNE1	25903	distal
chr3-169158430-169159470	9.85542e-06	-0.343211	0.081	0.203	1	MECOM	1127	distal
chr6-26575909-26577873	6.25198e-06	-0.343031	0.104	0.235	0.866836	ABT1	11104	distal
chr20-4573572-4574660	7.87595e-06	-0.342989	0.2	0.372	1	PRNP	1817	distal
chr3-72738288-72739978	1.60821e-06	-0.342724	0.196	0.369	0.222978	SHQ1	43928	distal
chr5-17436203-17437417	4.99364e-07	-0.342712	0.096	0.249	0.0692368	RP11-321E2.5	24069	distal
chr6-90175686-90176699	9.56319e-07	-0.342686	0.069	0.202	0.132594	BACH2	46509	distal
chr4-5822291-5823317	8.26432e-06	-0.342681	0.115	0.25	1	CRMP1	78846	distal
chr12-11621988-11624329	2.27344e-06	-0.342658	0.165	0.323	0.315212	ETV6	14880	distal
chr14-106719812-106720299	3.41708e-09	-0.342604	0	0.123	0.000473778	IGHV2-70D	68177	distal
chr8-119677624-119678492	4.29798e-07	-0.342214	0.031	0.15	0.0595915	ENPP2	21638	distal
chr15-74867615-74868782	6.88101e-07	-0.342144	0.123	0.286	0.0954052	SCAMP2	71745	distal
chr2-98149159-98149853	1.43413e-06	-0.342126	0.085	0.224	0.198842	VWA3B	77800	distal
chr4-163558265-163559194	2.83762e-06	-0.342042	0.073	0.202	0.393436	2021-03-01	75100	distal
chr6-17015213-17016605	3.7416e-06	-0.341949	0.185	0.348	0.518773	STMND1	33036	distal
chr18-23354720-23355831	1.4043e-06	-0.341666	0.05	0.172	0.194706	TMEM241	83670	distal
chr1-223611637-223612604	9.62281e-08	-0.341577	0.135	0.317	0.013342	CAPN8	74641	distal
chr7-37425083-37426136	3.31463e-06	-0.341339	0.027	0.129	0.459573	ELMO1	59671	distal
chr16-30417272-30418965	2.62174e-06	-0.34101	0.285	0.463	0.363504	ZNF771	86261	distal
chr8-103151518-103153241	7.54216e-06	-0.340996	0.292	0.46	1	BAALC	43898	distal
chr1-192889016-192889562	6.79777e-07	-0.340864	0.023	0.134	0.0942511	RGS2	83136	distal
chr20-3101776-3103256	1.60853e-06	-0.340305	0.162	0.326	0.223023	AVP	9133	distal
chr1-6961880-6964035	6.84511e-06	-0.340019	0.312	0.482	0.949074	CAMTA1	54860	distal
chr2-84845780-84847089	2.20508e-06	-0.339852	0.138	0.293	0.305735	TRABD2A	66232	distal
chr8-42185404-42186328	3.60925e-06	-0.339631	0.096	0.239	0.500423	PLAT	58432	distal
chr1-7536086-7536588	8.3804e-07	-0.339133	0.008	0.103	0.116194	CAMTA1	35612	distal
chrX-136908809-136910674	2.86388e-06	-0.33913	0.277	0.472	0.397076	RBMX	16085	distal
chr10-91887078-91888099	1.85768e-06	-0.339065	0.073	0.205	0.257568	FGFBP3	58533	distal
chr7-122136672-122138180	1.59842e-06	-0.338949	0.038	0.153	0.221621	AASS	16304	distal
chr2-126971250-126972632	2.70087e-07	-0.338939	0.142	0.321	0.0374475	AC114783.1	81054	distal
chr4-83552356-83553579	1.15321e-06	-0.338921	0.073	0.21	0.159893	GPAT3	52651	distal
chr1-235938386-235939584	1.27532e-06	-0.337933	0.077	0.216	0.176823	LYST	30102	distal
chr3-27632398-27633609	4.87237e-06	-0.337761	0.131	0.276	0.675554	EOMES	85363	distal
chr3-171284468-171285550	3.71494e-06	-0.337678	0.073	0.197	0.515076	TNIK	54625	distal
chr2-40488016-40489890	8.29285e-06	-0.337304	0.058	0.171	1	SLC8A1	59267	distal
chr21-14520318-14521179	8.37928e-06	-0.337118	0.119	0.258	1	SAMSN1	61019	distal
chr1-143720018-143721132	4.52184e-07	-0.336912	0.042	0.168	0.0626954	HIST2H3PS2	55863	distal
chr2-102129915-102131023	4.74244e-06	-0.336783	0.119	0.265	0.657539	IL1R1	2691	distal
chr2-148545186-148547103	1.58953e-06	-0.336723	0.154	0.319	0.220389	MBD5	84822	distal
chr6-156617297-156618140	7.91051e-06	-0.33664	0.065	0.185	1	ARID1B	7898	distal
chr17-75872463-75873318	6.88827e-07	-0.336626	0.088	0.235	0.0955058	TRIM47	74447	distal
chr10-48479209-48479893	3.05054e-06	-0.336573	0.031	0.136	0.422957	ARHGAP22	49452	distal
chr5-10733915-10734683	3.93598e-06	-0.336544	0.031	0.133	0.545724	DAP	61892	distal
chr13-66558340-66558967	5.7664e-07	-0.336456	0.019	0.128	0.0799511	PCDH9	35612	distal
chr17-81600073-81600709	1.65216e-07	-0.335807	0.004	0.106	0.0229072	NPLOC4	63477	distal
chr10-93554692-93555678	2.5444e-06	-0.335783	0.135	0.287	0.352782	FFAR4	1571	distal
chr4-88251841-88252444	2.99863e-06	-0.335442	0.027	0.129	0.41576	ABCG2	12242	distal
chr4-25787674-25788933	2.89961e-06	-0.334803	0.123	0.278	0.40203	SEL1L3	81539	distal
chr2-68807658-68808611	7.91195e-06	-0.334795	0.096	0.224	1	ARHGAP25	32137	distal
chr22-27784185-27786698	8.72347e-06	-0.333878	0.127	0.266	1	MN1	51091	distal
chr3-172591152-172593338	4.18333e-06	-0.333869	0.165	0.327	0.580019	TNFSF10	29250	distal
chr1-67478965-67479894	3.44858e-06	-0.333058	0.096	0.231	0.478146	SERBP1	23991	distal
chr7-20598280-20599381	9.53873e-08	-0.333025	0.096	0.265	0.0132255	ABCB5	7785	distal
chr12-9063845-9065664	6.93411e-07	-0.332893	0.308	0.498	0.0961414	A2M	73626	distal
chr4-74330087-74331545	2.24977e-07	-0.332731	0.196	0.386	0.0311931	EPGN	58639	distal
chr1-33381773-33382992	2.09543e-06	-0.332609	0.119	0.271	0.290532	PHC2	27766	distal
chr11-88414201-88415424	2.18055e-06	-0.33254	0.115	0.258	0.302333	CTSC	31216	distal
chr18-62832080-62832758	2.84305e-06	-0.332407	0.035	0.143	0.394189	PHLPP1	45869	distal
chr1-201535045-201537025	5.87381e-06	-0.332382	0.054	0.168	0.814404	CSRP1	14904	distal
chr5-167087079-167087719	1.01049e-06	-0.332224	0.035	0.151	0.140104	TENM2	11665	distal
chr1-3221888-3223045	6.72141e-06	-0.332099	0.269	0.446	0.931923	PRDM16	51737	distal
chr8-40744169-40745680	6.89941e-07	-0.331523	0.185	0.368	0.0956603	ZMAT4	51669	distal
chr7-130473031-130474442	2.24236e-06	-0.331417	0.135	0.289	0.310903	MEST	2646	distal
chr18-35266904-35268096	8.37712e-07	-0.331218	0.212	0.402	0.116149	ZSCAN30	14735	distal
chr1-241551287-241552735	5.03308e-07	-0.331213	0.192	0.374	0.0697836	KMO	56347	distal
chr6-136716093-136719006	2.55016e-06	-0.330823	0.104	0.245	0.353579	MAP3K5	81392	distal
chr1-186865216-186866258	9.69756e-07	-0.330618	0.012	0.11	0.134457	PLA2G4A	67355	distal
chr19-13060257-13061828	6.75342e-07	-0.330573	0.208	0.39	0.0936361	NFIX	66862	distal
chr2-241035958-241037011	2.59699e-06	-0.329576	0.069	0.198	0.360073	SNED1	15294	distal
chr6-13447813-13448917	3.23197e-07	-0.329447	0.092	0.245	0.0448113	GFOD1	67856	distal
chr4-176834414-176835075	4.70268e-07	-0.32901	0.031	0.149	0.0652026	VEGFC	21626	distal
chr12-93712929-93713636	3.66295e-06	-0.328838	0.042	0.154	0.507869	CRADD	66811	distal
chr11-969753-971506	1.6746e-06	-0.328832	0.165	0.336	0.232183	AP2A2	70915	distal
chr2-201953705-201954560	7.30943e-06	-0.328637	0.023	0.117	1	FZD7	31964	distal
chr2-66424538-66427735	4.39922e-07	-0.32816	0.204	0.387	0.0609952	MEIS1	30677	distal
chr17-69047205-69048031	3.44212e-06	-0.328068	0.027	0.129	0.477251	ABCA9	48029	distal
chr11-60175741-60176439	5.89278e-07	-0.327827	0.015	0.12	0.0817034	MS4A6A	79084	distal
chr16-67062790-67063697	9.26692e-06	-0.327546	0.046	0.153	1	CBFB	65961	distal
chr12-131528603-131529201	7.18654e-06	-0.32724	0.035	0.134	0.996414	SFSWAP	10231	distal
chr15-64571660-64572424	1.3057e-06	-0.326437	0.054	0.179	0.181036	ZNF609	81063	distal
chr14-55819511-55820203	4.28419e-06	-0.326344	0.027	0.128	0.594003	KTN1	52493	distal
chr13-71939054-71939994	6.64733e-07	-0.326209	0.065	0.205	0.0921653	DACH1	30211	distal
chr7-26549319-26550271	1.75122e-06	-0.325961	0.123	0.272	0.242807	SNX10	55880	distal
chr8-994676-997066	1.16669e-06	-0.325942	0.142	0.305	0.161761	DLGAP2	54352	distal
chr10-114754265-114755215	1.96208e-06	-0.325932	0.023	0.126	0.272042	FAM160B1	28976	distal
chr5-153628823-153629512	2.9418e-06	-0.325619	0.027	0.132	0.407881	GRIA1	49314	distal
chr17-55063433-55064630	5.33794e-07	-0.325607	0.177	0.364	0.0740106	STXBP4	86754	distal
chr12-85821074-85821685	3.00352e-06	-0.325194	0.046	0.162	0.416439	RASSF9	51206	distal
chr1-84847122-84848419	5.922e-07	-0.324997	0.119	0.282	0.0821086	LPAR3	54993	distal
chr7-147298481-147299269	3.49605e-06	-0.324384	0.035	0.141	0.484727	CNTNAP2	35612	distal
chr2-45567286-45568637	2.43309e-06	-0.324257	0.215	0.386	0.337347	SRBD1	70348	distal
chr10-29101899-29102734	1.2259e-06	-0.324239	0.038	0.156	0.169971	LYZL1	10680	distal
chr8-115662222-115663819	4.40172e-07	-0.324208	0.054	0.188	0.0610298	TRPS1	70005	distal
chr20-6707323-6708828	6.4944e-06	-0.324088	0.038	0.145	0.900449	BMP2	26962	distal
chr18-62937963-62940273	1.85705e-06	-0.324033	0.177	0.347	0.25748	PHLPP1	35612	distal
chr6-130717358-130718148	8.75476e-06	-0.323851	0.085	0.209	1	SMLR1	1479	distal
chr11-84686569-84687301	2.15676e-06	-0.323436	0.031	0.14	0.299035	DLG2	35612	distal
chr18-62384645-62385265	3.43047e-07	-0.323355	0.008	0.11	0.0475634	TNFRSF11A	76915	distal
chr17-50851561-50852748	9.37506e-07	-0.323317	0.138	0.299	0.129985	TOB1	49203	distal
chr12-10695992-10697546	6.08768e-06	-0.322435	0.065	0.185	0.844056	STYK1	12903	distal
chr6-23962791-23963246	5.46722e-07	-0.322336	0.008	0.106	0.0758031	NRSN1	8304	distal
chr14-81727157-81727715	3.95516e-06	-0.322178	0.031	0.134	0.548382	SEL1L	11334	distal
chr1-156160473-156161837	7.88407e-06	-0.322026	0.169	0.322	1	SEMA4A	77478	distal
chr19-14023414-14023956	2.45522e-07	-0.321724	0.023	0.141	0.0340416	RLN3	21720	distal
chr6-26420528-26422212	1.67261e-06	-0.321483	0.204	0.385	0.231908	BTN3A1	55575	distal
chr3-195147338-195151279	5.66652e-06	-0.321152	0.438	0.63	0.785662	XXYLT1	14701	distal
chr6-16985734-16986650	5.06554e-06	-0.320602	0.05	0.164	0.702337	STMND1	2423	distal
chr9-124133652-124134145	4.63578e-06	-0.320229	0.015	0.106	0.642751	LHX2	46865	distal
chr1-20597395-20598235	5.09943e-07	-0.320192	0.038	0.162	0.0707035	CDA	84292	distal
chr2-154230894-154231514	2.86381e-06	-0.319856	0.027	0.13	0.397067	GALNT13	35612	distal
chr2-144370605-144371447	8.34258e-06	-0.319852	0.065	0.183	1	GTDC1	20325	distal
chr13-40558420-40559321	3.06541e-07	-0.319656	0.115	0.28	0.0425019	FOXO1	44114	distal
chr18-80147011-80149117	2.87408e-07	-0.319542	0.246	0.449	0.0398491	ADNP2	68197	distal
chr3-111906514-111907280	1.20878e-06	-0.319184	0.042	0.162	0.167598	PHLDB2	22216	distal
chr2-192071878-192073203	5.20859e-06	-0.318792	0.108	0.246	0.722171	TMEFF2	46727	distal
chr18-5515035-5516266	1.72177e-07	-0.318436	0.062	0.209	0.0238723	EPB41L3	60440	distal
chr16-12573241-12574207	4.1824e-06	-0.318368	0.031	0.136	0.57989	SNX29	35612	distal
chr8-120835973-120837394	3.41584e-07	-0.318035	0.227	0.432	0.0473606	SNTB1	13448	distal
chr14-70780220-70781446	5.34406e-06	-0.317755	0.138	0.287	0.740954	MAP3K9	57533	distal
chr12-6372288-6373133	7.04186e-06	-0.317382	0.127	0.271	0.976353	SCNN1A	53654	distal
chr7-18689360-18690041	4.8902e-07	-0.317034	0.081	0.227	0.0678026	HDAC9	55302	distal
chr7-111986764-111987986	5.77372e-06	-0.316965	0.108	0.246	0.800527	DOCK4	52913	distal
chr10-74737965-74739960	3.14277e-06	-0.316776	0.262	0.441	0.435745	KAT6B	33032	distal
chr8-24649421-24650020	6.09427e-07	-0.316704	0.019	0.128	0.0844971	ADAM7	54490	distal
chr5-147712453-147714105	4.84183e-06	-0.316697	0.031	0.134	0.67132	JAKMIP2	79862	distal
chr8-30149609-30150529	7.75498e-06	-0.316563	0.038	0.141	1	MBOAT4	24203	distal
chr2-46866562-46867345	3.04111e-06	-0.316	0.077	0.206	0.42165	MCFD2	72830	distal
chr5-108185045-108185800	2.16609e-06	-0.315944	0.046	0.167	0.300328	FBXL17	55549	distal
chr20-35166083-35166933	2.10018e-06	-0.315674	0.131	0.282	0.29119	PROCR	24853	distal
chr5-57027998-57028791	1.71595e-07	-0.315593	0.108	0.275	0.0237916	MIER3	31103	distal
chr4-168847845-168849639	3.42286e-06	-0.315572	0.1	0.241	0.474579	PALLD	52469	distal
chr14-91380463-91381420	2.05893e-06	-0.315475	0.077	0.211	0.28547	CCDC88C	67183	distal
chr1-66695001-66695534	4.145e-06	-0.31458	0.019	0.113	0.574704	SGIP1	64414	distal
chr1-12132695-12133667	6.09803e-06	-0.314394	0.231	0.399	0.845492	TNFRSF8	79724	distal
chr7-36174564-36176588	1.65278e-06	-0.314285	0.215	0.398	0.229157	EEPD1	58473	distal
chr16-78428073-78428707	6.19935e-06	-0.313732	0.015	0.104	0.859541	WWOX	65129	distal
chr6-155106606-155108920	2.70792e-06	-0.31368	0.092	0.235	0.375453	TIAM2	12081	distal
chr2-40328457-40329567	5.97344e-06	-0.313589	0.046	0.156	0.828217	SLC8A1	42775	distal
chr20-62356570-62358846	3.80973e-07	-0.313367	0.185	0.379	0.0528219	LAMA5	84338	distal
chr7-16849105-16852448	3.39871e-06	-0.312552	0.281	0.463	0.471231	AGR3	63694	distal
chr6-34230859-34231516	4.98409e-06	-0.311949	0.054	0.172	0.691044	HMGA1	25503	distal
chr14-106626657-106627615	1.2592e-06	-0.311688	0.104	0.257	0.174588	IGHV4-59	58278	distal
chr12-49087943-49088971	8.27505e-06	-0.311678	0.204	0.372	1	DHH	76614	distal
chr2-66421107-66422382	1.14526e-06	-0.311648	0.05	0.175	0.158791	MEIS1	4146	distal
chr2-231557426-231558336	9.47304e-06	-0.311409	0.108	0.245	1	NMUR1	15568	distal
chr5-150419317-150420194	5.75894e-06	-0.311381	0.081	0.209	0.798477	CD74	28336	distal
chr6-135811615-135812711	4.83189e-07	-0.311143	0.077	0.224	0.0669942	PDE7B	20644	distal
chr9-36008668-36009413	6.18985e-06	-0.309774	0.077	0.202	0.858222	RECK	15609	distal
chr20-51456368-51457485	4.98788e-06	-0.30976	0.115	0.258	0.691569	NFATC2	84466	distal
chr3-72255140-72256782	5.71939e-06	-0.309402	0.158	0.314	0.792994	RYBP	56461	distal
chr14-91068543-91069296	6.62373e-07	-0.309357	0.019	0.126	0.091838	RPS6KA5	31816	distal
chr17-73666698-73667824	4.28358e-06	-0.309261	0.058	0.177	0.593919	SDK2	13400	distal
chr12-6611558-6614762	6.36607e-06	-0.30908	0.473	0.656	0.882655	CHD4	17547	distal
chr10-6299872-6300862	9.42419e-06	-0.308926	0.046	0.155	1	PFKFB3	87251	distal
chr3-128674405-128675354	7.70966e-06	-0.308921	0.177	0.343	1	RPN1	76185	distal
chr5-116478229-116479231	1.67885e-06	-0.308642	0.123	0.276	0.232772	SEMA6A	33259	distal
chr12-5636407-5636966	7.94206e-06	-0.308409	0.027	0.124	1	ANO2	30186	distal
chr12-29206799-29209219	9.21707e-07	-0.308395	0.142	0.306	0.127795	FAR2	6224	distal
chr1-171654645-171656295	7.57075e-06	-0.30824	0.112	0.249	1	MYOC	11607	distal
chr2-134320838-134321515	4.61632e-06	-0.308134	0.019	0.113	0.640052	MGAT5	79297	distal
chr1-28647657-28649780	1.28027e-08	-0.307794	0.608	0.801	0.00177509	TAF12	23114	distal
chr14-20918965-20919779	3.18659e-06	-0.307547	0.035	0.142	0.441821	RNASE3	62506	distal
chr12-52126284-52128429	2.55459e-06	-0.307443	0.112	0.258	0.354194	RP1-288H2.5	72063	distal
chr10-1420530-1421471	3.00786e-06	-0.307114	0.088	0.228	0.417039	ADARB2	35612	distal
chrX-259742-260383	7.22287e-06	-0.306965	0.015	0.103	1	PLCXD1	7914	distal
chr3-114746104-114747524	3.19104e-06	-0.306867	0.069	0.198	0.442438	ZBTB20	45410	distal
chr15-88704777-88705989	8.86594e-06	-0.306648	0.088	0.215	1	ISG20	79050	distal
chr19-41530581-41532322	2.02744e-06	-0.306482	0.3	0.494	0.281104	CEACAM21	9270	distal
chr1-109389760-109392126	6.81465e-06	-0.306316	0.065	0.186	0.944851	SORT1	47069	distal
chr7-88665907-88666490	4.32792e-06	-0.305927	0.015	0.107	0.600065	ZNF804B	34358	distal
chr21-38997137-38998536	3.63779e-06	-0.305921	0.146	0.304	0.504379	PSMG1	55876	distal
chr17-78352617-78353724	5.78877e-06	-0.30531	0.169	0.332	0.802613	SOCS3	78313	distal
chr2-3650563-3652546	3.66829e-06	-0.305213	0.231	0.398	0.508609	ALLC	26289	distal
chr22-26644839-26645865	6.34328e-06	-0.305039	0.146	0.299	0.879495	CRYBA4	59533	distal
chr10-80662599-80663436	5.2623e-06	-0.30487	0.042	0.153	0.729617	SH2D4B	46814	distal
chr6-6654380-6657528	2.15551e-06	-0.304748	0.173	0.335	0.298861	LY86	79009	distal
chr9-72304814-72305912	7.90264e-06	-0.304395	0.142	0.292	1	ZFAND5	76678	distal
chr1-26574626-26575089	2.85322e-07	-0.304231	0.008	0.111	0.0395599	RPS6KA1	63236	distal
chr5-178074312-178075070	2.51146e-07	-0.303871	0.069	0.216	0.0348213	RP11-889L3.3	20436	distal
chr2-118118642-118119736	1.82517e-06	-0.303752	0.058	0.185	0.25306	INSIG2	59094	distal
chr1-149708396-149708996	6.52677e-06	-0.303366	0.062	0.179	0.904936	FCGR1A	30613	distal
chr10-17527468-17528016	9.91397e-06	-0.303335	0.023	0.115	1	ST8SIA6	30492	distal
chr13-48571094-48571992	2.83514e-06	-0.30333	0.012	0.103	0.393092	RCBTB2	20222	distal
chr4-8277982-8280513	6.85006e-06	-0.303057	0.1	0.237	0.949761	HTRA3	83674	distal
chr10-24929052-24929618	2.55713e-06	-0.302626	0.012	0.103	0.354547	PRTFDC1	59594	distal
chr8-747016-747606	7.84133e-07	-0.302548	0.008	0.104	0.10872	DLGAP2	86672	distal
chr3-143825628-143826859	4.29163e-06	-0.302522	0.119	0.269	0.595035	SLC9A9	58714	distal
chr5-99032215-99034802	9.81516e-06	-0.302476	0.185	0.34	1	CHD1	538	distal
chr5-148740316-148741690	7.37425e-06	-0.302406	0.027	0.124	1	HTR4	30817	distal
chr7-106590248-106590925	2.27817e-06	-0.302346	0.046	0.164	0.315869	CCDC71L	80358	distal
chr5-109694573-109696063	3.35348e-06	-0.302289	0.035	0.143	0.46496	MAN2A1	74259	distal
chr2-64837914-64838655	1.55651e-06	-0.302204	0.027	0.136	0.21581	SLC1A4	6823	distal
chr6-10531187-10532592	4.97745e-06	-0.301712	0.065	0.189	0.690123	GCNT2	62961	distal
chr2-144703559-144705403	3.78046e-06	-0.301274	0.142	0.296	0.524161	ZEB2	10365	distal
chr10-114874634-114877490	8.65025e-06	-0.301258	0.219	0.394	1	FAM160B1	74539	distal
chr18-45455803-45456719	5.28689e-07	-0.300319	0.038	0.16	0.0733028	SLC14A2	7766	distal
chr7-135253718-135255187	3.07689e-06	-0.300199	0.115	0.266	0.426611	STRA8	58759	distal
chr11-60853866-60854720	1.05258e-06	-0.300122	0.069	0.207	0.14594	PTGDR2	47415	distal
chr1-43303845-43304770	3.99476e-06	-0.299611	0.023	0.121	0.553874	TIE1	62611	distal
chr3-121994763-121995994	9.01632e-06	-0.29922	0.154	0.305	1	ILDR1	61627	distal
chr18-65815467-65816005	2.76037e-06	-0.299055	0.023	0.124	0.382726	CDH7	78645	distal
chr10-86535295-86537195	6.18488e-06	-0.298563	0.15	0.304	0.857533	WAPL	5081	distal
chr11-86150994-86152541	6.69007e-06	-0.298452	0.169	0.329	0.927578	PICALM	32184	distal
chr20-19929578-19930838	7.63746e-06	-0.298348	0.05	0.162	1	RIN2	69163	distal
chr2-182240747-182241441	6.16041e-06	-0.298122	0.027	0.125	0.854141	PDE1A	77887	distal
chr2-234988800-234989886	6.12009e-06	-0.297713	0.25	0.424	0.84855	SH3BP4	42843	distal
chr3-159978241-159978889	5.2159e-06	-0.296867	0.058	0.176	0.723185	IL12A	35359	distal
chr21-44907457-44908469	4.26046e-06	-0.296773	0.108	0.252	0.590713	ITGB2	59989	distal
chr13-33528653-33529402	1.47566e-06	-0.2953	0.031	0.142	0.2046	STARD13	9844	distal
chr17-55114890-55115545	2.2095e-06	-0.295125	0.035	0.146	0.306347	STXBP4	50819	distal
chr3-113423606-113424206	3.95426e-06	-0.294889	0.038	0.147	0.548258	CFAP44	54434	distal
chr3-172562395-172563743	2.51376e-06	-0.293149	0.085	0.222	0.348533	TNFSF10	20619	distal
chr15-85003738-85004963	1.58294e-06	-0.292507	0.058	0.185	0.219475	PDE8A	58771	distal
chr1-164587978-164589292	8.95042e-06	-0.29244	0.108	0.245	1	PBX1	62855	distal
chr20-15144741-15145652	1.64089e-06	-0.29216	0.112	0.269	0.227509	MACROD2	24797	distal
chr14-95185099-95186960	5.78473e-06	-0.291768	0.296	0.482	0.802053	CLMN	81362	distal
chr11-133787558-133788181	9.11287e-06	-0.291731	0.042	0.146	1	SPATA19	76222	distal
chr5-119321519-119324787	3.40136e-06	-0.291333	0.135	0.282	0.471598	TNFAIP8	32728	distal
chr19-35420264-35420847	5.52832e-06	-0.291308	0.077	0.205	0.766502	FFAR2	15809	distal
chr13-108915090-108916699	4.18514e-06	-0.291003	0.131	0.283	0.580269	MYO16	35612	distal
chr15-92733329-92734632	1.25718e-06	-0.290596	0.05	0.175	0.174308	FAM174B	31419	distal
chr7-128270763-128272438	1.41635e-06	-0.289122	0.065	0.201	0.196376	LEP	63659	distal
chr1-94962551-94963424	1.86023e-06	-0.288816	0.065	0.194	0.257921	CNN3	19211	distal
chr10-102785557-102786505	5.36732e-07	-0.288455	0.085	0.237	0.0744179	WBP1L	86420	distal
chr3-184005838-184007283	8.74594e-06	-0.287976	0.123	0.258	1	ABCC5	43813	distal
chr17-7922366-7923414	9.26107e-06	-0.287694	0.142	0.286	1	KCNAB3	77196	distal
chr9-81682408-81683372	2.13803e-06	-0.28685	0.031	0.14	0.296438	TLE1	69138	distal
chr15-65303724-65306155	8.99096e-06	-0.286623	0.454	0.618	1	PARP16	8924	distal
chr5-10625303-10628342	8.17731e-06	-0.285227	0.423	0.611	1	ANKRD33B	77417	distal
chr14-81415784-81417473	4.54307e-06	-0.284681	0.081	0.211	0.629897	STON2	87779	distal
chr20-237225-238408	1.77636e-06	-0.284249	0.119	0.276	0.246292	DEFB129	87851	distal
chr2-113502961-113503683	5.1747e-06	-0.284065	0.019	0.113	0.717472	FOXD4L1	70501	distal
chr12-93587459-93588155	6.22785e-06	-0.284012	0.05	0.162	0.863491	SOCS2	52130	distal
chr10-101065991-101068273	6.13151e-06	-0.283901	0.188	0.36	0.850134	KAZALD1	69847	distal
chr16-10828415-10829875	5.33598e-06	-0.283607	0.138	0.287	0.739833	TVP23A	34959	distal
chr3-133016945-133017487	2.04864e-06	-0.283133	0.012	0.106	0.284045	TMEM108	12460	distal
chr15-84500140-84500597	4.13086e-07	-0.282758	0.015	0.123	0.0572744	ZSCAN2	67	distal
chr8-108948454-108949441	4.54441e-06	-0.282103	0.1	0.239	0.630082	TRHR	5362	distal
chr18-23861617-23863416	2.10405e-06	-0.281732	0.104	0.253	0.291727	LAMA3	34610	distal
chr1-247656133-247656873	3.45951e-06	-0.280301	0.031	0.137	0.479661	OR13G1	52976	distal
chr2-201907006-201907719	5.44661e-06	-0.279729	0.062	0.184	0.755173	CDK15	42684	distal
chr1-117734965-117735660	8.78889e-06	-0.278836	0.046	0.155	1	FAM46C	48072	distal
chr17-74741714-74742757	2.71217e-06	-0.278362	0.088	0.227	0.376043	RAB37	71164	distal
chr17-20908048-20909016	8.19323e-06	-0.278048	0.192	0.359	1	CCDC144NL	2919	distal
chr1-186837799-186840218	2.04923e-06	-0.277276	0.154	0.316	0.284126	PLA2G4A	85312	distal
chr12-46469894-46470619	6.11342e-06	-0.276513	0.058	0.175	0.847625	SLC38A2	35100	distal
chr7-30938493-30939162	6.74262e-06	-0.275562	0.015	0.104	0.934865	AQP1	54037	distal
chr10-127989355-127991752	8.76488e-06	-0.274347	0.165	0.322	1	PTPRE	57678	distal
chr5-706017-706619	4.99987e-06	-0.274327	0.031	0.134	0.693232	TPPP	3972	distal
chr5-88886077-88890999	2.94253e-06	-0.272972	0.404	0.597	0.407982	MEF2C	13780	distal
chr1-40014087-40014788	6.98579e-06	-0.272735	0.042	0.15	0.96858	CAP1	14844	distal
chr12-47941089-47942772	2.10826e-06	-0.271829	0.035	0.146	0.29231	VDR	62526	distal
chr17-10050282-10051283	7.30415e-06	-0.271778	0.162	0.322	1	GAS7	5148	distal
chr3-36917910-36919155	6.90132e-06	-0.270412	0.031	0.13	0.956869	TRANK1	61485	distal
chr10-17584754-17585651	1.0013e-06	-0.269949	0.088	0.233	0.13883	HACD1	64957	distal
chr9-100689496-100690802	6.46521e-06	-0.269834	0.073	0.198	0.896402	MURC	44895	distal
chr19-17465967-17466678	3.54008e-06	-0.268591	0.073	0.203	0.490832	SLC27A1	20150	distal
chr12-101634540-101635869	7.90923e-06	-0.268293	0.031	0.13	1	MYBPC1	68922	distal
chr17-35345671-35346999	5.16543e-07	-0.268154	0.081	0.223	0.0716187	SLFN11	61931	distal
chr17-10171100-10172900	5.5062e-06	-0.267744	0.092	0.228	0.763435	GAS7	61321	distal
chr10-99609954-99612855	3.761e-06	-0.267696	0.169	0.335	0.521463	SLC25A28	81828	distal
chr3-51567809-51569644	4.86572e-06	-0.267371	0.142	0.296	0.674632	RAD54L2	61687	distal
chr5-143093884-143094973	9.70148e-06	-0.26641	0.112	0.25	1	ARHGAP26	35612	distal
chr9-101901956-101902500	4.14756e-06	-0.26593	0.015	0.108	0.575059	GRIN3A	8363	distal
chr4-163736870-163737271	2.20833e-08	-0.264407	0	0.111	0.00306185	2021-03-01	45931	distal
chr11-64391014-64391823	4.40537e-06	-0.264334	0.031	0.134	0.610805	RPS6KA4	65029	distal
chr16-66368174-66369564	4.7147e-06	-0.263014	0.046	0.16	0.653693	CDH5	51976	distal
chr2-231611077-231615803	6.86131e-07	-0.262579	0.588	0.772	0.095132	TEX44	55496	distal
chr2-45206947-45207579	6.41132e-06	-0.26241	0.05	0.163	0.88893	SIX2	11707	distal
chr3-16050728-16051655	7.75586e-06	-0.260643	0.077	0.207	1	GALNT15	3515	distal
chr10-6052370-6054844	1.82344e-06	-0.259876	0.104	0.254	0.25282	IL2RA	81656	distal
chr3-32275412-32276754	7.07227e-06	-0.259788	0.05	0.16	0.98057	CMTM8	67602	distal
chr7-111328823-111329982	9.68289e-06	-0.257509	0.031	0.129	1	IMMP2L	78113	distal
chr2-66587006-66588007	6.93582e-06	-0.257293	0.065	0.185	0.961652	MEIS1	51035	distal
chr17-50943629-50945297	9.18022e-06	-0.255898	0.2	0.37	1	TOB1	31053	distal
chr17-64397934-64398894	9.87193e-06	-0.254797	0.077	0.198	1	PECAM1	29939	distal
chr3-173065561-173066758	3.62118e-06	-0.254348	0.123	0.275	0.502076	SPATA16	81668	distal
chr8-9627502-9629697	1.61014e-07	-0.253574	0.154	0.332	0.0223246	TNKS	74417	distal
chr2-187509593-187511184	2.03463e-06	-0.253146	0.246	0.435	0.282101	TFPI	60647	distal
chr9-21591441-21592286	7.59026e-06	-0.243699	0.088	0.219	1	IFNE	1453	distal
chr11-33899204-33900939	6.62444e-06	-0.243104	0.05	0.163	0.918479	LMO2	29590	distal
chr20-18310004-18310539	8.08375e-06	-0.242611	0.015	0.103	1	ZNF133	46534	distal
chr6-81808599-81810059	2.18667e-06	-0.240112	0.185	0.365	0.303182	FAM46A	26102	distal
chr5-177430820-177432306	5.78763e-06	-0.239798	0.212	0.378	0.802455	GRK6	69062	distal
chr10-13158164-13158938	9.94196e-06	-0.236548	0.031	0.128	1	MCM10	15194	distal
chr1-72062519-72065031	8.81609e-06	-0.234094	0.088	0.219	1	NEGR1	67167	distal
chr3-32285293-32287042	6.87398e-08	-0.224247	0.05	0.198	0.00953078	CMTM8	72074	distal
chr2-236545096-236547376	3.24372e-06	-0.222657	0.331	0.522	0.449741	ACKR3	13200	distal
chr5-14010919-14012170	4.67054e-06	-0.201229	0.25	0.439	0.64757	DNAH5	28935	distal
chr2-237904800-237906472	6.59302e-06	-0.197141	0.138	0.296	0.914122	RAMP1	71328	distal
