# Supplementary material for: Hematopoiesis under telomere attrition at the single-cell resolution
Source: Nat Commun. 2021 Nov 25;12:6850. doi: 10.1038/s41467-021-27206-7 (PMC8617077; doi:10.1038/s41467-021-27206-7)
Supplement: Supplementary file 18 — Dataset 16 [file 41467_2021_27206_MOESM18_ESM.xlsx]

## Sheet: Suppl. Table 16
Supplementary Table 16: scRNA-seq cluster markers of HSPCs from HDs and TERT/TERC-mutant patients with severe BM failure syndrome.
gene	p_val	avg_logFC	pct.1	pct.2	p_val_adj	cluster
AVP	2.00124e-301	1.67591	0.886	0.142	4.6613e-297	0
CRHBP	6.44685e-300	1.19636	0.91	0.158	1.5016e-295	0
TPT1	3.20283e-211	0.601281	1	1	7.46003e-207	0
NPR3	4.14876e-192	0.820252	0.957	0.492	9.6633e-188	0
RPL34	4.32049e-192	0.539822	1	1	1.00633e-187	0
AC011139.1	3.50535e-185	0.834027	0.429	0.019	8.16466e-181	0
HEMGN	1.00401e-184	0.694507	0.831	0.225	2.33853e-180	0
RPL11	1.96309e-183	0.422228	1	1	4.57243e-179	0
RPL30	9.19637e-180	0.519107	1	1	2.14202e-175	0
ZFAS1	3.89715e-178	0.740545	0.998	0.988	9.07725e-174	0
AC026369.3	7.45878e-176	0.424184	0.588	0.083	1.7373e-171	0
HOPX	8.20011e-175	0.918353	0.918	0.359	1.90997e-170	0
RPL35A	5.1367e-173	0.498744	1	0.998	1.19644e-168	0
RPL32	3.51073e-170	0.362115	1	0.999	8.17719e-166	0
NACA	1.26617e-162	0.428327	1	0.999	2.94916e-158	0
RPL13	9.12763e-162	0.344786	1	1	2.12601e-157	0
RPS3A	1.55804e-160	0.429788	1	1	3.629e-156	0
RPS24	2.07755e-160	0.346883	1	1	4.83902e-156	0
PRKG2	9.76287e-160	0.450158	0.647	0.137	2.27397e-155	0
RPS4X	1.16081e-156	0.439157	1	1	2.70375e-152	0
RPS9	3.84978e-154	0.422993	1	0.999	8.9669e-150	0
HLF	1.13904e-151	0.37805	0.459	0.049	2.65306e-147	0
RPS27	9.74654e-145	0.473884	1	1	2.27016e-140	0
RPS18	4.37731e-144	0.336679	1	1	1.01956e-139	0
RPL26	1.06318e-143	0.389755	1	0.998	2.47636e-139	0
CD37	1.07082e-143	0.647294	0.988	0.902	2.49416e-139	0
RPS3	3.80085e-142	0.384314	1	0.999	8.85293e-138	0
RPS12	4.73645e-142	0.355636	1	0.999	1.10321e-137	0
FAU	1.3479e-140	0.34274	1	0.999	3.13952e-136	0
RPL5	2.12475e-137	0.398429	1	0.998	4.94897e-133	0
RPL3	1.45889e-134	0.338442	1	1	3.39805e-130	0
RPL10A	7.47737e-133	0.430291	1	0.998	1.74163e-128	0
RPL18	5.3242e-132	0.268735	1	0.999	1.24011e-127	0
RPL39	2.66193e-130	0.381242	1	1	6.20016e-126	0
ADGRG6	1.44573e-129	0.354819	0.516	0.093	3.3674e-125	0
RPS27A	2.136e-129	0.334093	1	1	4.97516e-125	0
HLA-E	3.3466e-129	0.665552	0.988	0.948	7.79489e-125	0
RPS15A	6.96843e-129	0.33666	1	1	1.62309e-124	0
MLLT3	1.01758e-128	0.694186	0.894	0.546	2.37015e-124	0
SNHG7	7.11949e-128	0.729563	0.978	0.914	1.65827e-123	0
RPL10	2.59583e-127	0.352961	1	1	6.04621e-123	0
EIF3E	1.1572e-126	0.474286	0.998	0.989	2.69534e-122	0
RPL9	2.65813e-126	0.311379	1	0.999	6.19133e-122	0
PFDN5	5.37472e-125	0.391829	0.996	0.993	1.25188e-120	0
AJ009632.2	1.59032e-124	0.378595	0.522	0.102	3.70418e-120	0
RPS23	2.14287e-124	0.26413	1	0.999	4.99118e-120	0
C6orf48	3.56279e-122	0.557304	0.984	0.956	8.29845e-118	0
BST2	1.52531e-121	0.639721	0.971	0.873	3.55275e-117	0
BEX2	8.47892e-121	0.541913	0.89	0.495	1.97491e-116	0
CD164	2.09493e-120	0.64859	0.992	0.935	4.87951e-116	0
CD52	2.88868e-120	0.704865	0.978	0.667	6.72831e-116	0
RPS14	6.12706e-119	0.266174	1	1	1.42711e-114	0
ICAM3	5.19257e-118	0.570099	0.984	0.836	1.20945e-113	0
RPS10	2.77731e-117	0.426023	0.996	0.992	6.4689e-113	0
EPB41L4A-AS1	1.22243e-116	0.561001	0.963	0.861	2.8473e-112	0
RPL29	3.04046e-116	0.268231	1	0.999	7.08183e-112	0
NOP53	7.54816e-115	0.458876	0.998	0.986	1.75812e-110	0
CLEC9A	1.05132e-114	0.271421	0.433	0.068	2.44874e-110	0
RPS2	1.08627e-114	0.310373	1	1	2.53015e-110	0
RPL24	1.14223e-114	0.261796	1	0.998	2.66048e-110	0
RPS29	1.24543e-114	0.361921	1	1	2.90085e-110	0
COMMD6	1.09152e-112	0.516872	0.984	0.964	2.54236e-108	0
RPL15	4.68528e-112	0.303508	1	0.999	1.0913e-107	0
RPL38	9.45639e-110	0.302732	1	0.998	2.20258e-105	0
HINT1	2.82854e-109	0.378283	0.992	0.99	6.58823e-105	0
LAPTM4B	2.29796e-108	0.578044	0.91	0.656	5.35242e-104	0
SYPL1	5.65533e-108	0.527446	0.949	0.848	1.31724e-103	0
RPL12	4.21615e-107	0.305429	1	0.998	9.82026e-103	0
NRIP1	1.13308e-106	0.755058	0.963	0.851	2.63918e-102	0
SPINK2	9.91942e-106	0.669655	0.988	0.651	2.31043e-101	0
PCDH9	7.84974e-105	0.518956	0.563	0.153	1.82836e-100	0
TOMM7	3.23507e-103	0.439364	0.992	0.975	7.53513e-99	0
MYCT1	8.51267e-103	0.367079	0.592	0.183	1.98277e-98	0
MDK	8.02428e-102	0.509867	0.743	0.317	1.86901e-97	0
RACK1	3.0895e-99	0.294258	1	0.998	7.19607e-95	0
EEF1A1	1.67957e-97	0.23272	1	1	3.91205e-93	0
GUCY1A1	7.94786e-97	0.507901	0.81	0.478	1.85122e-92	0
RPS8	1.68582e-95	0.261876	1	1	3.92661e-91	0
RPL7	2.08852e-95	0.264893	1	0.998	4.86458e-91	0
RPL31	7.71768e-95	0.285052	1	0.994	1.7976e-90	0
LINC02573	3.55594e-94	0.427328	0.714	0.331	8.2825e-90	0
TXNIP	2.6346e-93	0.621084	0.971	0.887	6.1365e-89	0
MEG3	3.52996e-91	0.320148	0.259	0.02	8.22198e-87	0
RPL7A	4.95053e-91	0.250049	1	0.999	1.15308e-86	0
RPS15	3.71039e-86	0.212922	1	1	8.64223e-82	0
ZBTB20	2.78292e-85	0.564665	0.871	0.587	6.48197e-81	0
AIF1	1.12768e-84	0.438596	0.99	0.946	2.62659e-80	0
RBPMS	1.40466e-84	0.331017	0.563	0.187	3.27173e-80	0
ZFP36L2	2.8876e-84	0.582235	0.994	0.972	6.72581e-80	0
SNHG8	4.98809e-84	0.492155	0.992	0.964	1.16183e-79	0
RABGAP1	8.1291e-84	0.478105	0.808	0.556	1.89343e-79	0
IQGAP2	1.38896e-83	0.480427	0.957	0.885	3.23517e-79	0
EMCN	1.71796e-83	0.172172	0.245	0.02	4.00146e-79	0
LINC01122	3.3947e-83	0.308303	0.48	0.132	7.90694e-79	0
ANGPT1	3.10839e-82	0.469998	0.718	0.347	7.24007e-78	0
RPL19	9.42238e-82	0.203057	1	0.999	2.19466e-77	0
RPL21	1.34808e-81	0.306072	1	0.999	3.13995e-77	0
PBX1	1.91402e-81	0.390788	0.667	0.286	4.45814e-77	0
RPL23A	3.02741e-81	0.238004	1	0.997	7.05144e-77	0
RPS6	8.41425e-81	0.21004	1	1	1.95985e-76	0
RPS13	3.54369e-80	0.259945	1	0.998	8.25397e-76	0
EIF4A2	3.82808e-80	0.423151	0.98	0.941	8.91637e-76	0
EBPL	8.53918e-79	0.379286	0.973	0.922	1.98894e-74	0
SLC1A6	1.79762e-77	0.122328	0.184	0.007	4.18701e-73	0
RPL37	2.05782e-77	0.206984	1	1	4.79307e-73	0
FAM30A	6.17363e-77	0.561192	0.973	0.795	1.43796e-72	0
GATA3	1.99645e-76	0.160212	0.253	0.027	4.65013e-72	0
IL18	1.03812e-75	0.420822	0.878	0.709	2.41799e-71	0
RPS19	3.24316e-75	0.210942	1	0.999	7.55396e-71	0
PTPRC	4.09995e-75	0.45718	0.955	0.869	9.54961e-71	0
NKX2-3	4.76155e-75	0.165442	0.243	0.025	1.10906e-70	0
CCDC175	1.2367e-74	0.270543	0.482	0.147	2.88052e-70	0
ROBO4	3.38564e-74	0.205282	0.376	0.084	7.88582e-70	0
MSI2	5.45646e-73	0.411462	0.99	0.926	1.27092e-68	0
IL12A-AS1	2.64106e-72	0.217469	0.31	0.055	6.15156e-68	0
RPS7	1.52366e-71	0.223829	1	0.999	3.54891e-67	0
MEIS1	2.3544e-71	0.346089	0.622	0.296	5.48387e-67	0
CHRM3	2.63111e-71	0.264408	0.437	0.127	6.12839e-67	0
RPS5	4.16037e-71	0.315221	1	0.998	9.69032e-67	0
RPS26	6.13061e-71	0.246409	1	0.997	1.42794e-66	0
ALDH1A1	7.0236e-71	0.383136	0.855	0.475	1.63594e-66	0
TESPA1	1.12911e-70	0.419772	0.784	0.515	2.62993e-66	0
BTF3	2.36403e-70	0.284626	1	0.993	5.50631e-66	0
RPS21	6.95009e-70	0.233206	0.998	0.999	1.61882e-65	0
EGFL7	7.71186e-70	0.432522	0.973	0.844	1.79625e-65	0
MEIS1-AS2	9.17475e-70	0.195474	0.341	0.072	2.13698e-65	0
LIMCH1	6.71044e-69	0.15142	0.224	0.023	1.563e-64	0
PREX2	6.3308e-68	0.246152	0.396	0.106	1.47457e-63	0
RPL22	8.56217e-68	0.186873	1	1	1.9943e-63	0
YPEL3	7.52171e-67	0.336599	0.841	0.595	1.75196e-62	0
CAVIN1	1.15343e-66	0.332092	0.649	0.308	2.68656e-62	0
TAOK3	1.24992e-66	0.425328	0.967	0.921	2.91131e-62	0
BEX1	1.64006e-66	0.498897	0.488	0.16	3.82002e-62	0
XXYLT1-AS2	1.37074e-65	0.153128	0.288	0.048	3.19273e-61	0
MMRN1	1.40915e-65	0.386622	0.71	0.408	3.28219e-61	0
MYCN	1.65088e-65	0.281177	0.416	0.117	3.84522e-61	0
RPL18A	5.15675e-65	0.211641	1	0.999	1.20111e-60	0
PIK3IP1	2.02912e-64	0.188934	0.355	0.086	4.72622e-60	0
RPL13A	2.01988e-63	0.192146	1	1	4.70471e-59	0
SKAP1	9.70499e-63	0.213525	0.39	0.113	2.26049e-58	0
RPL36	1.54608e-61	0.193656	1	0.998	3.60113e-57	0
LYSMD2	1.83678e-61	0.347882	0.79	0.574	4.27823e-57	0
PNRC1	3.11399e-61	0.390867	0.973	0.925	7.2531e-57	0
RPS25	6.86399e-61	0.179783	1	1	1.59876e-56	0
ZNRF1	9.05722e-61	0.330494	0.878	0.742	2.10961e-56	0
LIMS1	1.1044e-60	0.380544	0.922	0.833	2.57237e-56	0
PNISR	1.63353e-60	0.331491	0.994	0.978	3.80483e-56	0
PGM5	2.02939e-60	0.120668	0.2	0.022	4.72686e-56	0
HLA-DPB1	8.67095e-60	0.468144	0.969	0.944	2.01964e-55	0
HTR1F	5.93264e-58	0.333118	0.62	0.341	1.38183e-53	0
RPL17	6.77302e-58	0.334338	0.982	0.957	1.57757e-53	0
PRDM16	1.71491e-57	0.111019	0.171	0.014	3.99436e-53	0
IL1B	2.67077e-57	0.352511	0.855	0.541	6.22076e-53	0
TFPI	4.4136e-57	0.389399	0.716	0.488	1.02802e-52	0
RPS28	6.38545e-57	0.191432	1	1	1.4873e-52	0
PRDX1	1.12181e-56	0.442537	0.986	0.971	2.61293e-52	0
FXYD5	1.66151e-56	0.300853	0.99	0.978	3.87e-52	0
LYL1	1.23719e-55	0.335889	0.963	0.903	2.88167e-51	0
MALAT1	1.48072e-55	0.306987	0.996	0.998	3.44889e-51	0
CTSF	2.28642e-55	0.231384	0.457	0.179	5.32552e-51	0
PTMS	4.05765e-55	0.341027	0.78	0.488	9.45107e-51	0
GIMAP7	3.90223e-54	0.27578	0.42	0.15	9.08908e-50	0
CALN1	7.41237e-54	0.258818	0.518	0.237	1.72649e-49	0
PLXDC2	1.1319e-53	0.335481	0.571	0.294	2.63641e-49	0
TCEAL2	1.17627e-53	0.114419	0.145	0.009	2.73976e-49	0
EEF1B2	1.3657e-53	0.24998	1	0.998	3.181e-49	0
SELL	6.27387e-53	0.38286	0.963	0.723	1.46131e-48	0
EEF2	2.46612e-52	0.225633	1	0.996	5.74409e-48	0
SYTL4	3.53893e-51	0.188145	0.337	0.099	8.24287e-47	0
ATP1B1	8.90331e-51	0.303849	0.649	0.392	2.07376e-46	0
TSC22D1	9.29271e-51	0.330986	0.892	0.738	2.16446e-46	0
IDS	1.42837e-50	0.462158	0.802	0.605	3.32697e-46	0
BEX5	2.65826e-50	0.198078	0.316	0.085	6.19162e-46	0
RIC3	4.38646e-50	0.198598	0.355	0.112	1.02169e-45	0
RPS4Y1	8.48545e-49	0.327296	0.969	0.931	1.97643e-44	0
GCSAML	9.87484e-49	0.246429	0.461	0.195	2.30005e-44	0
MSRB3	2.04496e-48	0.355562	0.855	0.677	4.76313e-44	0
UQCRB	4.71208e-48	0.214177	0.994	0.993	1.09754e-43	0
RPL41	1.15657e-47	0.175262	1	1	2.69389e-43	0
RPL36A	2.58884e-47	0.23081	0.998	0.995	6.02992e-43	0
IGSF10	2.8721e-47	0.242351	0.559	0.287	6.68969e-43	0
CYTL1	8.77834e-47	0.363879	0.894	0.682	2.04465e-42	0
UBR5-AS1	1.01829e-46	0.221789	0.486	0.224	2.37181e-42	0
INPP4B	4.9916e-46	0.271506	0.5	0.245	1.16264e-41	0
GIMAP1	5.97848e-46	0.168708	0.314	0.093	1.39251e-41	0
DLK1	8.27271e-46	0.162046	0.198	0.032	1.92688e-41	0
HSD17B11	2.30856e-45	0.289499	0.884	0.793	5.3771e-41	0
RPSA	3.29492e-45	0.208816	1	0.999	7.67452e-41	0
HOXB3	3.89153e-45	0.184753	0.349	0.117	9.06416e-41	0
AC004130.1	4.54334e-45	0.143639	0.288	0.077	1.05824e-40	0
PRKG1	1.39252e-44	0.17654	0.306	0.09	3.24345e-40	0
SMIM26	1.10039e-43	0.272745	0.933	0.92	2.56302e-39	0
MIR3142HG	3.7193e-43	0.168244	0.322	0.099	8.663e-39	0
MECOM	7.36339e-43	0.215932	0.392	0.16	1.71508e-38	0
SOCS2	1.88157e-42	0.214568	0.727	0.477	4.38255e-38	0
FGFR1OP2	2.84932e-42	0.289917	0.894	0.819	6.63663e-38	0
AKR1C3	4.38216e-42	0.290283	0.843	0.664	1.02069e-37	0
MED12L	5.17364e-42	0.252622	0.549	0.299	1.20505e-37	0
EIF3D	5.94826e-42	0.261406	0.971	0.96	1.38547e-37	0
ST8SIA6	8.79334e-42	0.214285	0.506	0.246	2.04814e-37	0
NKAIN2	1.07165e-41	0.194987	0.386	0.155	2.49609e-37	0
ITGA9	1.16358e-41	0.235316	0.459	0.224	2.71022e-37	0
CD34	1.29746e-41	0.295437	0.947	0.754	3.02205e-37	0
C3orf80	2.39783e-41	0.319719	0.535	0.312	5.58502e-37	0
FAM117A	2.57368e-41	0.335821	0.839	0.689	5.99461e-37	0
AC090630.1	2.6491e-41	0.168779	0.367	0.137	6.17028e-37	0
DAPK1	2.98567e-41	0.27935	0.643	0.441	6.95423e-37	0
BIN2	3.19148e-41	0.259556	0.769	0.62	7.43359e-37	0
RARRES3	6.28642e-41	0.272097	0.716	0.54	1.46423e-36	0
ADAM28	2.19887e-40	0.2814	0.643	0.438	5.12162e-36	0
ADGRG1	2.76201e-40	0.23097	0.629	0.392	6.43327e-36	0
NEAT1	3.01269e-40	0.360833	0.988	0.962	7.01715e-36	0
NCOA7	5.10431e-40	0.338254	0.818	0.731	1.1889e-35	0
SLC35D2	6.29573e-40	0.214533	0.494	0.261	1.4664e-35	0
RPL6	9.20368e-40	0.144074	1	0.999	2.14372e-35	0
SAT2	3.96324e-39	0.249067	0.627	0.427	9.23118e-35	0
CLEC2B	1.16653e-38	0.250866	0.755	0.597	2.71708e-34	0
RPL28	2.28469e-38	0.118656	1	0.999	5.32149e-34	0
ZNF385D	3.56855e-38	0.214934	0.439	0.188	8.31187e-34	0
NOG	1.38558e-37	0.175677	0.343	0.129	3.22729e-33	0
RPL37A	1.86298e-37	0.134884	1	1	4.33926e-33	0
GABPB1-AS1	1.96689e-37	0.370422	0.943	0.87	4.58127e-33	0
HLA-DPA1	2.52927e-37	0.319652	0.984	0.936	5.89117e-33	0
BNIP3L	3.16734e-37	0.286779	0.794	0.694	7.37736e-33	0
SERPINB6	4.12397e-37	0.275958	0.949	0.855	9.60555e-33	0
ABCB1	5.92818e-37	0.164124	0.343	0.13	1.38079e-32	0
HIST3H2A	1.0755e-36	0.255097	0.569	0.339	2.50506e-32	0
PBXIP1	1.09683e-36	0.263285	0.673	0.51	2.55474e-32	0
LEPROT	1.58425e-36	0.268512	0.912	0.812	3.69003e-32	0
CASP4	3.07313e-36	0.251697	0.865	0.807	7.15793e-32	0
LMO2	4.62284e-36	0.266229	0.939	0.856	1.07675e-31	0
SPTBN1	4.83437e-36	0.290049	0.806	0.661	1.12602e-31	0
GBP4	1.23607e-35	0.270824	0.708	0.512	2.87905e-31	0
HIST2H2BE	1.67819e-35	0.179869	0.349	0.136	3.90883e-31	0
CDKN1C	1.71894e-35	0.171553	0.296	0.099	4.00375e-31	0
AC004540.2	3.15692e-35	0.151215	0.32	0.12	7.3531e-31	0
SRSF5	4.40655e-35	0.201221	0.992	0.99	1.02637e-30	0
BIN1	4.67837e-35	0.23258	0.69	0.476	1.08969e-30	0
GATA2	1.24067e-34	0.239927	0.684	0.429	2.88977e-30	0
EGLN3	1.2945e-34	0.100749	0.169	0.032	3.01515e-30	0
TPBG	5.33722e-34	0.109287	0.208	0.051	1.24314e-29	0
CCDC42	8.18465e-34	0.203134	0.29	0.1	1.90637e-29	0
HLA-DRB5	1.00857e-33	0.302646	0.922	0.808	2.34917e-29	0
UXT	1.28421e-33	0.233017	0.967	0.945	2.99118e-29	0
GLIPR1	1.7684e-33	0.287725	0.827	0.598	4.11895e-29	0
MTURN	2.18065e-33	0.279195	0.72	0.567	5.07916e-29	0
GUCY1B1	2.48527e-33	0.216184	0.48	0.271	5.78868e-29	0
GABARAPL2	2.50996e-33	0.210086	0.914	0.824	5.84619e-29	0
CAVIN2	3.87127e-33	0.332837	0.702	0.515	9.01697e-29	0
TNFRSF14	4.75206e-33	0.236948	0.596	0.405	1.10685e-28	0
TMEM59	6.31909e-33	0.222212	0.945	0.901	1.47184e-28	0
CASC15	9.18224e-33	0.191394	0.42	0.201	2.13873e-28	0
SSBP2	3.9036e-32	0.216033	0.89	0.774	9.09227e-28	0
HHEX	4.60171e-32	0.262356	0.837	0.765	1.07183e-27	0
EIF3H	4.96169e-32	0.191839	0.984	0.98	1.15568e-27	0
CIRBP	8.05933e-32	0.228889	0.978	0.976	1.87718e-27	0
SOD2	8.41766e-32	0.258076	0.786	0.676	1.96064e-27	0
BCL2A1	1.1564e-31	0.129833	0.294	0.111	2.6935e-27	0
RAB13	1.30601e-31	0.259972	0.808	0.718	3.04195e-27	0
TNFSF10	1.41602e-31	0.255323	0.506	0.316	3.2982e-27	0
GNAI1	1.47163e-31	0.248407	0.612	0.423	3.42773e-27	0
IGBP1	3.14398e-31	0.254896	0.849	0.79	7.32296e-27	0
PLAG1	3.2188e-31	0.120919	0.196	0.05	7.49723e-27	0
EVA1B	3.37981e-31	0.24583	0.714	0.523	7.87226e-27	0
SPINT2	3.96614e-31	0.21845	0.961	0.891	9.23794e-27	0
HOXB2	5.18538e-31	0.192084	0.441	0.245	1.20778e-26	0
NPDC1	5.23109e-31	0.262262	0.694	0.472	1.21842e-26	0
2021-09-06	6.22967e-31	0.232397	0.986	0.971	1.45101e-26	0
HOXA3	1.09816e-30	0.162074	0.269	0.096	2.55784e-26	0
KRT8	1.66472e-30	0.193168	0.371	0.176	3.87746e-26	0
OPTN	2.12159e-30	0.188946	0.455	0.254	4.94162e-26	0
CAMLG	3.46748e-30	0.233661	0.902	0.84	8.07645e-26	0
FTL	5.37338e-30	0.202211	1	0.993	1.25157e-25	0
TMEM136	5.56812e-30	0.147745	0.292	0.113	1.29693e-25	0
GPAT3	5.74689e-30	0.104109	0.204	0.056	1.33857e-25	0
H1F0	6.47325e-30	0.294527	0.606	0.429	1.50775e-25	0
EVI2B	1.04872e-29	0.254274	0.782	0.601	2.44268e-25	0
AC008105.3	1.27148e-29	0.211075	0.557	0.363	2.96153e-25	0
EIF3G	2.29871e-29	0.22555	0.963	0.95	5.35416e-25	0
MAGED2	6.64758e-29	0.230894	0.714	0.615	1.54835e-24	0
SELENOP	7.67226e-29	0.221606	0.467	0.262	1.78702e-24	0
ERG	1.93867e-28	0.216101	0.778	0.622	4.51556e-24	0
PROM1	2.15809e-28	0.223606	0.698	0.496	5.02663e-24	0
TMEM91	3.28293e-28	0.196601	0.463	0.282	7.64659e-24	0
VAMP2	3.39414e-28	0.204711	0.884	0.842	7.90563e-24	0
GIMAP2	3.79381e-28	0.193722	0.539	0.361	8.83654e-24	0
TMEM163	8.23854e-28	0.13051	0.282	0.113	1.91892e-23	0
LOX	1.04827e-27	0.104817	0.224	0.07	2.44162e-23	0
LUC7L3	1.47574e-27	0.218102	0.992	0.985	3.43728e-23	0
PPFIBP1	1.71352e-27	0.18134	0.518	0.339	3.99114e-23	0
BEX4	1.84013e-27	0.208313	0.894	0.839	4.28604e-23	0
CHST12	2.03424e-27	0.263724	0.843	0.77	4.73814e-23	0
UBXN1	2.55628e-27	0.208828	0.927	0.917	5.95408e-23	0
ZKSCAN1	6.96633e-27	0.265668	0.839	0.798	1.6226e-22	0
ACAP1	7.31377e-27	0.237373	0.843	0.779	1.70352e-22	0
CEBPB	9.75626e-27	0.242265	0.588	0.434	2.27243e-22	0
BEND7	1.42297e-26	0.130151	0.29	0.121	3.31438e-22	0
CFH	2.13312e-26	0.190204	0.349	0.173	4.96846e-22	0
LST1	3.84665e-26	0.221812	0.886	0.786	8.95961e-22	0
FAM133A	4.91138e-26	0.105199	0.143	0.031	1.14396e-21	0
GPR146	5.82926e-26	0.109366	0.194	0.058	1.35775e-21	0
SESN3	6.02357e-26	0.247951	0.647	0.515	1.40301e-21	0
TMEM98	6.04882e-26	0.107057	0.224	0.076	1.40889e-21	0
LRBA	6.75758e-26	0.251213	0.822	0.751	1.57397e-21	0
CLU	7.11044e-26	0.288368	0.486	0.301	1.65616e-21	0
AKR1A1	8.21307e-26	0.216463	0.898	0.886	1.91299e-21	0
MBP	1.00234e-25	0.204823	0.82	0.762	2.33464e-21	0
MRPL16	1.03087e-25	0.247223	0.89	0.861	2.40109e-21	0
RGS10	1.10586e-25	0.237018	0.839	0.776	2.57577e-21	0
TFDP2	1.5935e-25	0.216542	0.935	0.891	3.71159e-21	0
FIS1	1.74491e-25	0.21352	0.937	0.888	4.06423e-21	0
VAMP5	4.69484e-25	0.239434	0.767	0.624	1.09352e-20	0
ITM2B	4.9437e-25	0.205657	0.978	0.961	1.15149e-20	0
HMGA2	4.98933e-25	0.224844	0.486	0.321	1.16212e-20	0
CRYGD	5.17373e-25	0.214197	0.71	0.582	1.20506e-20	0
KRT18	5.76596e-25	0.209406	0.451	0.261	1.34301e-20	0
HLA-DRB1	6.45549e-25	0.248356	0.973	0.951	1.50361e-20	0
MAST4	1.8131e-24	0.204195	0.543	0.389	4.22307e-20	0
TRPS1	5.15111e-24	0.214514	0.584	0.439	1.1998e-19	0
PDLIM2	6.68041e-24	0.164604	0.522	0.346	1.556e-19	0
VPS51	7.0453e-24	0.207187	0.851	0.827	1.64099e-19	0
FTX	7.89952e-24	0.251305	0.776	0.738	1.83996e-19	0
RHOC	9.13111e-24	0.171949	0.418	0.253	2.12682e-19	0
LPIN1	1.12327e-23	0.231295	0.647	0.534	2.61633e-19	0
RPLP1	1.1891e-23	0.103177	1	1	2.76964e-19	0
GBP2	1.39688e-23	0.143058	0.371	0.2	3.25362e-19	0
PCBD1	1.41098e-23	0.229009	0.751	0.652	3.28645e-19	0
ARRDC3	1.88832e-23	0.219194	0.771	0.648	4.39829e-19	0
SULT1C4	2.18254e-23	0.128161	0.263	0.109	5.08358e-19	0
ANKRD28	2.26827e-23	0.243346	0.947	0.89	5.28325e-19	0
C9orf43	2.68403e-23	0.152071	0.451	0.277	6.25164e-19	0
GMFG	5.67798e-23	0.176961	0.988	0.985	1.32252e-18	0
BAALC	7.17546e-23	0.177614	0.671	0.476	1.67131e-18	0
AC090673.1	7.81025e-23	0.107124	0.202	0.069	1.81916e-18	0
CCPG1	8.13129e-23	0.201805	0.606	0.489	1.89394e-18	0
NPM2	9.07316e-23	0.101563	0.214	0.078	2.11332e-18	0
DDAH2	1.07493e-22	0.195881	0.898	0.858	2.50373e-18	0
C1orf21	1.52532e-22	0.216521	0.633	0.543	3.55277e-18	0
ARL6IP5	2.72975e-22	0.184385	0.922	0.906	6.35814e-18	0
SYF2	3.33117e-22	0.206678	0.92	0.91	7.75897e-18	0
GSTM2	4.02061e-22	0.116401	0.239	0.096	9.36481e-18	0
KCNQ1OT1	4.02647e-22	0.395465	0.702	0.56	9.37845e-18	0
RAB37	4.97165e-22	0.220148	0.722	0.625	1.158e-17	0
MPG	5.92983e-22	0.201806	0.847	0.811	1.38117e-17	0
TMEM159	7.56841e-22	0.17733	0.492	0.341	1.76283e-17	0
SOCS3	1.03399e-21	0.181117	0.271	0.121	2.40837e-17	0
ELMO1	1.50789e-21	0.246271	0.769	0.731	3.51219e-17	0
LAPTM4A	1.94073e-21	0.170673	0.878	0.856	4.52035e-17	0
RSRP1	2.60268e-21	0.190437	0.916	0.904	6.06216e-17	0
VAV3	2.79415e-21	0.20509	0.767	0.693	6.50813e-17	0
RAP1B	3.61092e-21	0.14464	0.963	0.941	8.41056e-17	0
TMEM173	3.83968e-21	0.19297	0.818	0.75	8.94339e-17	0
MAP7	3.87845e-21	0.20245	0.788	0.681	9.03368e-17	0
EIF3J-DT	5.07035e-21	0.195876	0.488	0.341	1.18099e-16	0
RAPGEF2	5.38069e-21	0.202119	0.512	0.381	1.25327e-16	0
STAT3	5.98593e-21	0.197123	0.812	0.764	1.39424e-16	0
SLC40A1	6.03048e-21	0.168596	0.776	0.573	1.40462e-16	0
CD109	6.45018e-21	0.239475	0.633	0.536	1.50238e-16	0
HLA-DRA	6.54699e-21	0.175774	0.99	0.978	1.52492e-16	0
SERPINB1	1.73906e-20	0.208004	0.988	0.959	4.05062e-16	0
ARHGDIB	1.91126e-20	0.128337	0.986	0.992	4.45171e-16	0
GFI1B	1.97943e-20	0.141706	0.386	0.217	4.6105e-16	0
NBL1	2.01221e-20	0.133515	0.318	0.168	4.68683e-16	0
PRKACB	2.21125e-20	0.22574	0.837	0.815	5.15045e-16	0
ST13	6.83501e-20	0.183932	0.982	0.973	1.59201e-15	0
PDGFD	8.88586e-20	0.109119	0.243	0.106	2.0697e-15	0
RHEX	2.83119e-19	0.253833	0.463	0.292	6.59441e-15	0
FHL1	3.26991e-19	0.181943	0.657	0.518	7.61626e-15	0
ZNF521	4.29463e-19	0.181422	0.502	0.366	1.00031e-14	0
MGLL	4.39377e-19	0.185909	0.682	0.597	1.0234e-14	0
CSF3R	6.05967e-19	0.147264	0.9	0.63	1.41142e-14	0
N4BP2L2	7.65903e-19	0.182575	0.969	0.955	1.78394e-14	0
CCDC171	1.03087e-18	0.200498	0.608	0.507	2.4011e-14	0
PHLDB2	1.76255e-18	0.10128	0.153	0.049	4.10533e-14	0
TAF1D	3.32338e-18	0.196094	0.965	0.951	7.74081e-14	0
IFITM3	3.77743e-18	0.1959	0.673	0.522	8.7984e-14	0
SNHG12	3.92133e-18	0.183538	0.565	0.488	9.13356e-14	0
HSPA1A	4.68607e-18	0.184915	0.506	0.377	1.09148e-13	0
CCNI	5.01112e-18	0.157653	0.986	0.978	1.16719e-13	0
FTH1	5.53232e-18	0.122915	0.992	0.996	1.28859e-13	0
HOXA6	7.94083e-18	0.100295	0.241	0.112	1.84958e-13	0
GCHFR	8.08417e-18	0.153141	0.498	0.37	1.88297e-13	0
HOXA5	8.62223e-18	0.101894	0.243	0.113	2.00829e-13	0
NFKBIZ	9.24176e-18	0.211685	0.671	0.558	2.15259e-13	0
RAB27B	1.33731e-17	0.121706	0.304	0.161	3.11487e-13	0
SLC8A3	1.5145e-17	0.103673	0.204	0.085	3.52758e-13	0
HIST1H2BG	1.51608e-17	0.206615	0.412	0.257	3.53125e-13	0
TCTEX1D1	1.5221e-17	0.136023	0.38	0.23	3.54527e-13	0
ST6GAL2	1.6725e-17	0.106536	0.19	0.072	3.89559e-13	0
ARHGAP22	2.15735e-17	0.161773	0.559	0.442	5.0249e-13	0
ZNF436-AS1	2.34746e-17	0.112587	0.249	0.118	5.4677e-13	0
ZNF397	2.63581e-17	0.173763	0.578	0.472	6.13933e-13	0
CLDN15	3.21267e-17	0.148063	0.431	0.292	7.48296e-13	0
HOXA9	3.40936e-17	0.187227	0.598	0.506	7.94108e-13	0
MIPOL1	4.01413e-17	0.104531	0.231	0.106	9.3497e-13	0
ALKBH7	4.36724e-17	0.171402	0.859	0.839	1.01722e-12	0
SORL1	5.42358e-17	0.225527	0.808	0.672	1.26326e-12	0
H3F3B	5.45251e-17	0.148187	1	0.995	1.27e-12	0
NDUFB5	6.48797e-17	0.173831	0.847	0.855	1.51118e-12	0
ABRAXAS1	6.76386e-17	0.193488	0.647	0.596	1.57544e-12	0
ERICH1	7.43199e-17	0.201383	0.765	0.75	1.73106e-12	0
MMP2	9.07813e-17	0.101865	0.222	0.1	2.11448e-12	0
C11orf1	1.06946e-16	0.166992	0.759	0.698	2.49099e-12	0
EIF1	1.14934e-16	0.138931	1	0.997	2.67705e-12	0
C16orf45	1.69971e-16	0.100738	0.214	0.096	3.95895e-12	0
ETFRF1	1.72714e-16	0.154985	0.606	0.536	4.02286e-12	0
BRI3	1.73126e-16	0.145108	0.847	0.84	4.03245e-12	0
HLA-DMA	1.98704e-16	0.140732	0.89	0.857	4.62822e-12	0
CEP70	2.92595e-16	0.167377	0.52	0.412	6.81511e-12	0
WSB1	2.92606e-16	0.16987	0.882	0.87	6.81538e-12	0
CEMIP2	3.32079e-16	0.138493	0.298	0.168	7.73479e-12	0
AP002387.2	4.6138e-16	0.117559	0.4	0.272	1.07465e-11	0
DNAJC4	5.1612e-16	0.166769	0.68	0.65	1.20215e-11	0
CEP126	6.26071e-16	0.112303	0.241	0.116	1.45824e-11	0
CKB	6.87117e-16	0.154564	0.367	0.226	1.60043e-11	0
CD69	7.77532e-16	0.260228	0.508	0.358	1.81103e-11	0
ABLIM1	7.79491e-16	0.155843	0.518	0.405	1.81559e-11	0
TFEC	1.0774e-15	0.155688	0.704	0.559	2.50949e-11	0
NSA2	1.42113e-15	0.171442	0.971	0.975	3.31009e-11	0
ELK3	1.51524e-15	0.153757	0.594	0.507	3.52929e-11	0
ADAM8	1.78141e-15	0.102469	0.239	0.117	4.14926e-11	0
DPPA4	1.9885e-15	0.188926	0.741	0.707	4.63162e-11	0
PURA	2.61342e-15	0.158218	0.602	0.522	6.08717e-11	0
SMIM27	3.77355e-15	0.181329	0.629	0.589	8.78934e-11	0
EPHA1-AS1	4.13778e-15	0.134107	0.304	0.173	9.63773e-11	0
KLHL6	4.68313e-15	0.168771	0.557	0.472	1.09079e-10	0
CCNDBP1	5.39163e-15	0.142079	0.739	0.689	1.25582e-10	0
CROCC	5.4764e-15	0.103719	0.28	0.159	1.27556e-10	0
ZNF302	5.65246e-15	0.172914	0.641	0.598	1.31657e-10	0
LIMD2	5.78906e-15	0.16348	0.916	0.883	1.34839e-10	0
NIFK-AS1	6.86335e-15	0.139695	0.427	0.312	1.59861e-10	0
CHURC1	9.58017e-15	0.173212	0.837	0.833	2.23141e-10	0
FLI1	1.02544e-14	0.162409	0.698	0.635	2.38846e-10	0
ARID5B	1.04463e-14	0.130887	0.349	0.212	2.43316e-10	0
MT-ND3	1.61403e-14	0.149825	0.998	0.997	3.7594e-10	0
NME3	1.692e-14	0.157959	0.659	0.599	3.94102e-10	0
FAM69B	1.97706e-14	0.171348	0.671	0.602	4.60497e-10	0
CRYL1	2.28934e-14	0.1411	0.467	0.379	5.33233e-10	0
ING4	3.07915e-14	0.142124	0.604	0.54	7.17195e-10	0
PLOD2	3.0894e-14	0.118482	0.339	0.213	7.19584e-10	0
STMN3	3.31792e-14	0.136705	0.584	0.498	7.7281e-10	0
EIF2S3	4.73173e-14	0.144939	0.947	0.95	1.10211e-09	0
ILF3-DT	4.90985e-14	0.154219	0.635	0.578	1.1436e-09	0
SHF	5.39941e-14	0.100593	0.292	0.173	1.25763e-09	0
ICA1	8.87899e-14	0.133961	0.549	0.451	2.06809e-09	0
ORAI3	1.12671e-13	0.146294	0.588	0.507	2.62433e-09	0
SAMD13	1.5063e-13	0.109787	0.31	0.194	3.50847e-09	0
LETMD1	1.98686e-13	0.176398	0.645	0.608	4.6278e-09	0
OCIAD2	2.16113e-13	0.120595	0.796	0.724	5.0337e-09	0
ZFAND1	2.34619e-13	0.149662	0.682	0.671	5.46474e-09	0
RABAC1	2.38998e-13	0.136489	0.888	0.867	5.56675e-09	0
PRKCH	2.39403e-13	0.143677	0.369	0.258	5.57618e-09	0
HSBP1L1	2.45739e-13	0.108389	0.241	0.13	5.72375e-09	0
TSC22D3	2.83572e-13	0.265849	0.751	0.642	6.60496e-09	0
AL359504.2	2.9849e-13	0.106338	0.288	0.172	6.95244e-09	0
TATDN1	4.36922e-13	0.15823	0.669	0.657	1.01768e-08	0
STARD9	4.4226e-13	0.123203	0.322	0.203	1.03011e-08	0
NDN	5.8271e-13	0.127307	0.467	0.369	1.35725e-08	0
LTBP3	6.70991e-13	0.13927	0.518	0.446	1.56287e-08	0
STARD10	7.36079e-13	0.100678	0.267	0.157	1.71448e-08	0
ACSM3	7.92543e-13	0.108385	0.535	0.384	1.84599e-08	0
RSL1D1	8.03667e-13	0.149159	0.961	0.954	1.8719e-08	0
CRBN	9.04482e-13	0.153135	0.792	0.786	2.10672e-08	0
CTDSPL	9.16077e-13	0.155618	0.555	0.472	2.13373e-08	0
TNFSF4	1.0903e-12	0.106876	0.306	0.183	2.53954e-08	0
TALDO1	1.15221e-12	0.129251	0.971	0.974	2.68374e-08	0
DNAJB6	1.1622e-12	0.135904	0.92	0.902	2.70701e-08	0
NT5C3A	1.2215e-12	0.136768	0.755	0.719	2.84511e-08	0
SYT1	1.2879e-12	0.10814	0.265	0.151	2.99978e-08	0
GADD45A	1.30646e-12	0.161408	0.602	0.537	3.04301e-08	0
DSG2	1.32822e-12	0.144829	0.422	0.319	3.09368e-08	0
NFIA	1.53721e-12	0.127219	0.512	0.367	3.58046e-08	0
EIF1B	1.94696e-12	0.136017	0.841	0.836	4.53486e-08	0
TNRC6B	2.28474e-12	0.153965	0.878	0.866	5.32162e-08	0
NFATC2	2.47462e-12	0.137108	0.414	0.321	5.76389e-08	0
AL590226.1	2.53461e-12	0.150586	0.369	0.249	5.90362e-08	0
HEBP1	2.78807e-12	0.124599	0.716	0.68	6.49397e-08	0
ATP6V1G1	4.818e-12	0.10757	0.959	0.95	1.12221e-07	0
SMDT1	5.24753e-12	0.121801	0.908	0.887	1.22225e-07	0
SNRPN	7.48034e-12	0.140704	0.688	0.653	1.74232e-07	0
TSPAN32	1.03314e-11	0.138169	0.559	0.497	2.40639e-07	0
GMPR2	1.0931e-11	0.146241	0.659	0.651	2.54606e-07	0
GPSM2	1.13972e-11	0.118803	0.72	0.67	2.65464e-07	0
PADI4	1.17689e-11	0.113322	0.369	0.26	2.74121e-07	0
LPCAT2	1.53796e-11	0.144626	0.61	0.549	3.58221e-07	0
ZNF83	1.56901e-11	0.178869	0.563	0.516	3.65455e-07	0
ARHGAP15	1.61072e-11	0.137071	0.808	0.796	3.75168e-07	0
SCN9A	1.64935e-11	0.125597	0.388	0.28	3.84166e-07	0
TCEAL4	1.70803e-11	0.148584	0.839	0.822	3.97834e-07	0
RGP1	1.99397e-11	0.137055	0.384	0.295	4.64435e-07	0
CELF2	3.71802e-11	0.164382	0.959	0.936	8.66002e-07	0
HIST1H2AC	3.86421e-11	0.167324	0.48	0.395	9.00052e-07	0
IFI16	3.92549e-11	0.129451	0.898	0.837	9.14326e-07	0
CCNG2	3.94076e-11	0.116811	0.469	0.371	9.17882e-07	0
BCAS4	3.97017e-11	0.113314	0.482	0.382	9.24731e-07	0
KDELR1	4.92939e-11	0.141531	0.843	0.864	1.14815e-06	0
GATA2-AS1	5.5128e-11	0.101372	0.263	0.16	1.28404e-06	0
EMID1	5.66006e-11	0.135377	0.655	0.604	1.31834e-06	0
AC114760.2	6.28788e-11	0.109715	0.3	0.192	1.46457e-06	0
RAB34	7.10755e-11	0.131389	0.706	0.706	1.65549e-06	0
GNG11	8.4217e-11	0.152906	0.322	0.211	1.96158e-06	0
MBOAT7	8.71501e-11	0.140686	0.665	0.629	2.0299e-06	0
UFC1	9.75745e-11	0.12609	0.951	0.942	2.27271e-06	0
TUBA1A	1.07379e-10	0.243367	0.833	0.823	2.50108e-06	0
CYSLTR1	1.18066e-10	0.131456	0.496	0.412	2.75e-06	0
LTBP4	1.20227e-10	0.129859	0.388	0.299	2.80032e-06	0
TP53I3	1.35268e-10	0.123485	0.357	0.261	3.15065e-06	0
MACC1	1.85685e-10	0.12517	0.361	0.268	4.32498e-06	0
TTC14	1.8626e-10	0.15992	0.808	0.831	4.33836e-06	0
ATP6V0A2	1.89742e-10	0.141629	0.71	0.7	4.41947e-06	0
CCNB1IP1	2.20371e-10	0.130781	0.831	0.816	5.13289e-06	0
DUSP1	2.30813e-10	0.358258	0.663	0.618	5.37609e-06	0
ZNF32	2.38886e-10	0.123791	0.543	0.508	5.56412e-06	0
CARD8	2.75109e-10	0.132022	0.71	0.713	6.40784e-06	0
TMBIM4	2.98896e-10	0.129912	0.898	0.903	6.96187e-06	0
NOA1	3.30001e-10	0.128264	0.6	0.588	7.68638e-06	0
HTATIP2	3.30887e-10	0.109746	0.412	0.34	7.70702e-06	0
FOXN3	3.45956e-10	0.12326	0.827	0.83	8.058e-06	0
CREBRF	4.10035e-10	0.139512	0.624	0.582	9.55054e-06	0
PPDPF	4.19059e-10	0.120322	0.973	0.961	9.76072e-06	0
ATP6V0A1	4.65088e-10	0.113531	0.359	0.269	1.08328e-05	0
IL27RA	4.71184e-10	0.137678	0.51	0.457	1.09748e-05	0
PPCS	5.02709e-10	0.140303	0.698	0.707	1.17091e-05	0
C19orf38	5.08208e-10	0.115102	0.347	0.257	1.18372e-05	0
TSTD1	5.63205e-10	0.12028	0.849	0.815	1.31182e-05	0
RAB30-AS1	5.71258e-10	0.146192	0.529	0.49	1.33057e-05	0
FNIP1	6.22906e-10	0.143484	0.684	0.684	1.45087e-05	0
ANXA4	6.85838e-10	0.114392	0.559	0.509	1.59745e-05	0
ZSCAN18	1.14119e-09	0.126106	0.476	0.425	2.65807e-05	0
HIST1H2BN	1.96402e-09	0.141491	0.396	0.306	4.57459e-05	0
ADPRM	2.14212e-09	0.117978	0.363	0.283	4.98942e-05	0
TEC	2.35705e-09	0.131371	0.402	0.324	5.49003e-05	0
BIRC3	2.51693e-09	0.103163	0.239	0.148	5.86244e-05	0
TMEM42	2.5989e-09	0.108206	0.404	0.336	6.05335e-05	0
TMEM246	2.73981e-09	0.129029	0.261	0.173	6.38156e-05	0
NFE2L3	3.04701e-09	0.116033	0.337	0.256	7.0971e-05	0
TRIM22	3.16202e-09	0.110212	0.618	0.545	7.36497e-05	0
ISCU	3.70961e-09	0.114843	0.792	0.799	8.64042e-05	0
TRIM8	3.92675e-09	0.127102	0.62	0.591	9.1462e-05	0
HOXA10	4.68952e-09	0.123901	0.627	0.591	0.000109228	0
TCEA2	5.81097e-09	0.119201	0.516	0.456	0.000135349	0
GPSM3	6.2954e-09	0.115494	0.776	0.801	0.000146633	0
XPA	6.96007e-09	0.121237	0.59	0.563	0.000162114	0
INKA1	7.58238e-09	0.107508	0.565	0.512	0.000176609	0
CNST	7.83745e-09	0.134965	0.504	0.466	0.00018255	0
LYN	8.29786e-09	0.143372	0.759	0.733	0.000193274	0
C12orf76	8.54761e-09	0.106429	0.502	0.454	0.000199091	0
ZC3H6	8.67847e-09	0.126362	0.355	0.264	0.000202139	0
PCMTD1	9.32058e-09	0.122969	0.688	0.704	0.000217095	0
EIF3F	9.55909e-09	0.100409	0.971	0.975	0.00022265	0
PRR5	1.37645e-08	0.120059	0.378	0.315	0.000320603	0
ARMCX1	1.708e-08	0.120768	0.435	0.377	0.000397828	0
MLH3	1.77782e-08	0.128883	0.502	0.458	0.000414089	0
JAK1	1.83137e-08	0.124698	0.812	0.827	0.000426562	0
ZNF277	1.89863e-08	0.12028	0.524	0.497	0.000442229	0
ALDH2	2.04498e-08	0.103744	0.557	0.488	0.000476316	0
TBXAS1	2.21193e-08	0.110962	0.58	0.551	0.000515203	0
SCAI	2.34562e-08	0.116336	0.618	0.593	0.000546342	0
GCNT2	2.48105e-08	0.12443	0.363	0.293	0.000577887	0
TMED3	2.97464e-08	0.107928	0.816	0.795	0.000692854	0
ZFYVE21	2.99292e-08	0.104551	0.361	0.292	0.00069711	0
LINC00667	3.12713e-08	0.119988	0.488	0.445	0.000728371	0
SNX3	3.48968e-08	0.100578	0.941	0.949	0.000812816	0
CARD19	3.55979e-08	0.110243	0.637	0.627	0.000829147	0
KANK1	4.1299e-08	0.102459	0.318	0.241	0.000961937	0
TAGAP	4.69301e-08	0.135652	0.435	0.379	0.0010931	0
STK4	5.39721e-08	0.106071	0.831	0.844	0.00125712	0
PHACTR1	6.81808e-08	0.109532	0.622	0.596	0.00158807	0
C11orf74	9.50335e-08	0.10609	0.592	0.577	0.00221352	0
MUM1	9.54056e-08	0.11429	0.622	0.622	0.00222219	0
ARGLU1	1.10383e-07	0.120185	0.976	0.972	0.00257103	0
SPRY1	1.32986e-07	0.10207	0.465	0.399	0.0030975	0
GSTK1	1.36663e-07	0.113974	0.863	0.87	0.00318317	0
ATXN1	1.47125e-07	0.109193	0.345	0.273	0.00342683	0
KIAA1147	1.52351e-07	0.133702	0.508	0.483	0.00354855	0
ABHD14B	1.68472e-07	0.111927	0.739	0.75	0.00392405	0
ETS2	1.80182e-07	0.134204	0.79	0.817	0.00419681	0
CARD8-AS1	2.11003e-07	0.112077	0.388	0.336	0.00491468	0
ATP2C1	2.1511e-07	0.123407	0.678	0.695	0.00501034	0
PRPF6	2.16589e-07	0.110379	0.802	0.849	0.0050448	0
SQSTM1	2.37607e-07	0.119878	0.704	0.736	0.00553434	0
IRF2	2.42662e-07	0.103724	0.514	0.48	0.00565209	0
CIR1	2.72475e-07	0.115798	0.776	0.786	0.0063465	0
VPS36	4.06719e-07	0.104619	0.822	0.839	0.00947331	0
SCARF1	4.49501e-07	0.102459	0.296	0.225	0.0104698	0
RIPOR2	6.07484e-07	0.110264	0.729	0.725	0.0141495	0
TRAPPC6A	8.46597e-07	0.106545	0.753	0.775	0.0197189	0
ZNF439	8.74111e-07	0.10213	0.51	0.485	0.0203598	0
TAB2	8.93931e-07	0.120233	0.522	0.513	0.0208214	0
CEP68	9.54494e-07	0.129782	0.48	0.467	0.0222321	0
GNA15	1.11072e-06	0.11331	0.706	0.744	0.0258709	0
TAF7	1.31002e-06	0.102937	0.822	0.865	0.030513	0
ZNF33B	1.48753e-06	0.117883	0.553	0.55	0.0346475	0
XAF1	1.54283e-06	0.119577	0.514	0.478	0.0359356	0
KDM5B	2.16578e-06	0.103123	0.688	0.654	0.0504453	0
MPHOSPH8	2.18622e-06	0.114951	0.851	0.852	0.0509214	0
UTRN	2.23882e-06	0.105532	0.706	0.7	0.0521467	0
BTN3A2	2.38059e-06	0.119438	0.576	0.568	0.0554486	0
PLEKHA5	2.6804e-06	0.1151	0.522	0.512	0.062432	0
AC020916.1	2.92802e-06	0.202926	0.437	0.381	0.0681995	0
METTL23	3.00846e-06	0.118794	0.592	0.608	0.070073	0
CHMP5	3.03797e-06	0.105783	0.659	0.665	0.0707605	0
FBXW9	3.87404e-06	0.120748	0.447	0.43	0.0902341	0
FAM219B	5.67717e-06	0.119103	0.441	0.418	0.132233	0
AC090152.1	1.18404e-05	0.10339	0.441	0.416	0.275786	0
RERE	1.22783e-05	0.100316	0.716	0.75	0.285987	0
SDCCAG8	1.33573e-05	0.103487	0.676	0.702	0.311119	0
ST3GAL1	1.42936e-05	0.121648	0.422	0.394	0.332926	0
TRIM73	1.73461e-05	0.108627	0.465	0.453	0.404026	0
CAST	1.99705e-05	0.107231	0.645	0.627	0.465152	0
TSPYL1	2.21793e-05	0.10754	0.586	0.603	0.516601	0
WRNIP1	2.23635e-05	0.106549	0.58	0.616	0.520889	0
TRMT10B	3.12939e-05	0.1107	0.38	0.354	0.728897	0
SVIL	4.05366e-05	0.105052	0.278	0.227	0.944178	0
FOXO3	4.16206e-05	0.120426	0.543	0.565	0.969428	0
BEX3	5.49979e-05	0.100603	0.873	0.86	1	0
LINC00685	5.85831e-05	0.11275	0.353	0.295	1	0
KMT2A	6.26583e-05	0.133145	0.878	0.896	1	0
CHMP3	8.2652e-05	0.107861	0.612	0.654	1	0
DST	9.64729e-05	0.120577	0.561	0.55	1	0
HLA-DQA1	0.000148986	0.136248	0.561	0.533	1	0
RFTN1	0.000162621	0.104312	0.461	0.453	1	0
C19orf66	0.000234497	0.102339	0.382	0.363	1	0
FOS	0.000387497	0.243271	0.68	0.637	1	0
MAP4K2	0.000421605	0.114143	0.478	0.491	1	0
CPPED1	0.00055196	0.117631	0.449	0.451	1	0
F2R	0.00175365	0.106114	0.443	0.455	1	0
HBD	0	1.78341	0.869	0.076	0	1
APOC1	0	1.68975	0.871	0.048	0	1
FAM178B	0	1.11187	0.705	0.024	0	1
KLF1	0	1.02953	0.958	0.108	0	1
CNRIP1	0	0.944347	0.952	0.078	0	1
ITGA2B	0	0.941239	0.947	0.09	0	1
APOE	0	0.760317	0.637	0.017	0	1
TFR2	0	0.732652	0.941	0.136	0	1
GATA1	0	0.704591	0.947	0.076	0	1
PPP1R14A	0	0.693444	0.867	0.071	0	1
ANK1	0	0.67056	0.84	0.023	0	1
KCNH2	0	0.551076	0.84	0.042	0	1
TRIB2	0	0.464914	0.77	0.023	0	1
HBQ1	8.53183e-299	0.322603	0.624	0.019	1.98723e-294	1
HBB	8.72996e-281	3.23067	0.722	0.067	2.03338e-276	1
SMIM1	6.98769e-276	0.434044	0.81	0.086	1.62757e-271	1
CDH1	6.24985e-275	0.325499	0.503	0.002	1.45571e-270	1
MTSS1	3.00213e-271	0.322959	0.744	0.064	6.99255e-267	1
PVT1	2.84381e-256	0.789757	0.849	0.163	6.62381e-252	1
NECAB1	9.70281e-255	0.354519	0.611	0.034	2.25998e-250	1
CSF1	8.08013e-246	0.315151	0.573	0.025	1.88202e-241	1
TGM2	9.22839e-246	0.188965	0.475	0.006	2.14948e-241	1
EPOR	1.21391e-245	0.284841	0.711	0.066	2.82743e-241	1
FHL2	1.79563e-242	0.38767	0.768	0.096	4.18238e-238	1
CSF2RB	1.14109e-241	0.588477	0.915	0.179	2.65782e-237	1
CD36	1.26833e-241	0.455976	0.659	0.053	2.95419e-237	1
RHAG	1.29607e-241	0.270975	0.462	0.005	3.0188e-237	1
PCAT18	1.10602e-234	0.215635	0.495	0.013	2.57613e-230	1
BLVRB	3.04689e-233	1.45195	0.972	0.486	7.09682e-229	1
PNMT	4.19988e-230	0.227187	0.501	0.015	9.78236e-226	1
KEL	2.35046e-229	0.161832	0.49	0.013	5.4747e-225	1
TPM1	1.19701e-227	0.727407	0.956	0.28	2.78808e-223	1
S100A6	7.80907e-227	1.61173	0.998	0.854	1.81889e-222	1
SPTBN2	2.22249e-223	0.218615	0.593	0.038	5.17663e-219	1
DLC1	5.09013e-223	0.296098	0.694	0.076	1.18559e-218	1
RBPMS2	3.63177e-220	0.16917	0.44	0.007	8.45911e-216	1
PMP22	1.16505e-218	0.195163	0.534	0.028	2.71363e-214	1
LMNA	2.62092e-218	0.537059	0.72	0.092	6.10464e-214	1
AHSP	7.39773e-218	0.524863	0.407	0.002	1.72308e-213	1
MYL4	6.65314e-216	0.177224	0.422	0.005	1.54965e-211	1
CXADR	2.88091e-214	0.168803	0.431	0.007	6.71021e-210	1
CA1	3.01962e-214	0.840435	0.435	0.009	7.0333e-210	1
MIR4435-2HG	3.41148e-210	0.721376	0.967	0.413	7.94601e-206	1
RNASE1	1.34145e-208	0.157699	0.414	0.006	3.1245e-204	1
HES6	1.65846e-208	0.369475	0.63	0.068	3.86289e-204	1
XK	1.01095e-207	0.167028	0.442	0.011	2.3547e-203	1
SPTA1	2.47228e-207	0.275339	0.56	0.04	5.75843e-203	1
CYTOR	2.87904e-207	0.931138	0.987	0.614	6.70585e-203	1
S100A4	4.45886e-207	1.23208	1	0.933	1.03856e-202	1
ST6GALNAC1	5.63237e-205	0.118773	0.381	0.001	1.31189e-200	1
MYH10	1.02953e-200	0.408384	0.79	0.14	2.39798e-196	1
TMEM14C	6.11853e-200	0.984499	0.987	0.857	1.42513e-195	1
EMP3	3.85405e-199	0.910158	0.989	0.672	8.97685e-195	1
CR1	6.88169e-199	0.178895	0.442	0.014	1.60288e-194	1
MPC2	8.37084e-198	0.90099	0.991	0.818	1.94974e-193	1
MICAL2	1.76872e-197	0.211048	0.604	0.058	4.1197e-193	1
PRKAR2B	3.62757e-195	0.730658	0.941	0.384	8.44934e-191	1
RYR3	2.17843e-193	0.197778	0.508	0.032	5.074e-189	1
CD40LG	3.63115e-193	0.181414	0.385	0.006	8.45768e-189	1
ADD2	6.09363e-190	0.160301	0.372	0.004	1.41933e-185	1
ICAM4	3.75906e-187	0.346438	0.823	0.165	8.75561e-183	1
PKLR	2.09757e-185	0.163916	0.341	0	4.88565e-181	1
TMOD1	3.00948e-185	0.150731	0.449	0.021	7.00968e-181	1
UROD	1.66489e-184	0.755123	0.978	0.692	3.87786e-180	1
CTNNBL1	8.55771e-181	0.688272	0.98	0.66	1.99326e-176	1
FAM83D	2.68014e-180	0.246948	0.635	0.084	6.24258e-176	1
P2RX5	2.40316e-179	0.257112	0.687	0.106	5.59745e-175	1
EPCAM	8.19672e-176	0.548485	0.643	0.098	1.90918e-171	1
UCA1	1.1633e-175	0.150055	0.348	0.004	2.70955e-171	1
HBA1	4.48219e-175	0.47876	0.341	0.003	1.04399e-170	1
TST	6.10182e-175	0.53421	0.891	0.335	1.42124e-170	1
TNFRSF25	3.31691e-174	0.187347	0.523	0.048	7.72575e-170	1
HDAC7	1.59032e-173	0.628835	0.965	0.515	3.70418e-169	1
C2orf88	2.01684e-173	0.256547	0.726	0.117	4.69763e-169	1
PDZD8	1.80293e-172	0.776182	0.982	0.6	4.19939e-168	1
PLEKHG1	1.59358e-168	0.111376	0.346	0.006	3.71176e-164	1
SEC14L2	2.74038e-168	0.106224	0.33	0.003	6.3829e-164	1
EPSTI1	1.03861e-163	0.422285	0.838	0.235	2.41913e-159	1
TAL1	2.97294e-163	0.321367	0.845	0.207	6.92458e-159	1
MFSD2B	6.919e-163	0.141326	0.464	0.034	1.61157e-158	1
NFIA	4.52452e-162	0.535438	0.882	0.297	1.05385e-157	1
NEDD4L	7.65316e-162	0.266484	0.702	0.132	1.78257e-157	1
FTH1	8.23315e-162	0.703806	1	0.994	1.91767e-157	1
FBXO7	2.32068e-161	0.615926	0.98	0.722	5.40532e-157	1
PKIG	3.74839e-161	0.53457	0.928	0.425	8.73076e-157	1
SMIM10	6.55306e-160	0.511304	0.871	0.303	1.52634e-155	1
GMPR	1.49271e-159	0.334189	0.783	0.176	3.47682e-155	1
PLIN2	2.28667e-158	0.525651	0.875	0.328	5.3261e-154	1
SLC14A1	1.89112e-157	0.17329	0.47	0.039	4.40479e-153	1
RIPOR3	3.8597e-157	0.174688	0.554	0.062	8.99001e-153	1
FAM129B	5.69572e-157	0.181261	0.53	0.062	1.32665e-152	1
ATP7B	3.63926e-155	0.149819	0.475	0.042	8.47658e-151	1
PDCD4	8.72485e-149	0.64251	0.993	0.852	2.03219e-144	1
TMEM14B	8.30398e-147	0.625628	0.982	0.88	1.93416e-142	1
SLC40A1	4.26829e-146	0.678803	0.987	0.535	9.94169e-142	1
REXO2	4.49367e-145	0.715401	0.947	0.652	1.04667e-140	1
SELENBP1	3.58135e-144	0.141755	0.271	0.001	8.34168e-140	1
STRADB	1.69999e-143	0.357501	0.862	0.311	3.95962e-139	1
MINPP1	2.20131e-143	0.425805	0.891	0.342	5.12728e-139	1
FN3K	5.69839e-140	0.118801	0.429	0.036	1.32727e-135	1
GAS2L1	7.98187e-140	0.103587	0.392	0.027	1.85914e-135	1
AKR1C1	4.34783e-139	0.247991	0.409	0.034	1.0127e-134	1
CDC42BPA	2.02224e-138	0.367496	0.788	0.233	4.7102e-134	1
GBGT1	7.61855e-138	0.284809	0.702	0.167	1.77451e-133	1
MPST	3.03023e-136	0.551782	0.963	0.732	7.05801e-132	1
PRDX2	5.22446e-136	0.779434	0.965	0.822	1.21688e-131	1
ARHGEF12	5.33773e-136	0.184996	0.567	0.083	1.24326e-131	1
LDB1	1.32174e-135	0.353087	0.856	0.326	3.07859e-131	1
ATP5IF1	4.40432e-135	0.660986	0.993	0.96	1.02586e-130	1
CD82	2.48596e-134	0.528383	0.961	0.566	5.79029e-130	1
DHRS11	1.48701e-133	0.278899	0.794	0.236	3.46353e-129	1
SGPP1	4.8829e-131	0.204062	0.589	0.105	1.13732e-126	1
MARCKSL1	8.78711e-131	0.632097	0.982	0.633	2.04669e-126	1
NAA38	5.09387e-130	0.536258	0.993	0.933	1.18646e-125	1
STON2	1.4777e-128	0.239451	0.737	0.18	3.44185e-124	1
CHST2	1.91226e-127	0.180905	0.584	0.105	4.45403e-123	1
DNAJC6	3.00272e-127	0.15246	0.505	0.068	6.99395e-123	1
ALDH1A1	5.46574e-127	0.55582	0.954	0.461	1.27308e-122	1
TFRC	1.44021e-126	0.683636	0.982	0.686	3.35454e-122	1
GPX4	1.60783e-124	0.450184	0.996	0.966	3.74495e-120	1
APBA2	3.26102e-123	0.102812	0.363	0.028	7.59557e-119	1
ECE1	5.97268e-123	0.113523	0.425	0.046	1.39116e-118	1
ZFPM1	4.01024e-122	0.35305	0.856	0.319	9.34064e-118	1
PDLIM1	1.82037e-121	0.403956	0.932	0.442	4.24002e-117	1
LPCAT3	1.49987e-118	0.326398	0.858	0.352	3.4935e-114	1
CASP3	2.73342e-118	0.548188	0.928	0.53	6.36668e-114	1
SLC39A3	4.00943e-116	0.465531	0.991	0.803	9.33876e-112	1
SLC27A2	1.83615e-114	0.264952	0.779	0.246	4.27677e-110	1
ZNF385D	4.84363e-114	0.25886	0.667	0.148	1.12818e-109	1
AMMECR1	2.68129e-112	0.2438	0.705	0.199	6.24525e-108	1
ACSM3	6.89912e-110	0.428319	0.836	0.328	1.60694e-105	1
LXN	2.07261e-109	0.364308	0.884	0.407	4.82753e-105	1
GAL	4.9794e-108	0.203978	0.354	0.037	1.1598e-103	1
ZNF385A	5.86565e-108	0.234149	0.702	0.192	1.36623e-103	1
YBX1	6.58667e-108	0.484013	1	0.994	1.53417e-103	1
NECTIN1	1.26374e-107	0.225108	0.676	0.179	2.94349e-103	1
BBC3	5.04151e-107	0.101697	0.313	0.024	1.17427e-102	1
FECH	1.15325e-106	0.272121	0.757	0.258	2.68615e-102	1
MGAT4B	8.13894e-106	0.334546	0.862	0.397	1.89572e-101	1
FSCN1	9.26854e-106	0.362005	0.899	0.437	2.15883e-101	1
RAP2B	3.98895e-105	0.405316	0.923	0.528	9.29107e-101	1
CMBL	1.07866e-104	0.382147	0.904	0.466	2.51242e-100	1
SUCLG2	1.99364e-104	0.206324	0.659	0.175	4.64358e-100	1
ANKRD9	4.11599e-104	0.131759	0.49	0.086	9.58696e-100	1
IL7	1.31142e-103	0.111985	0.379	0.044	3.05456e-99	1
DNPH1	1.53677e-103	0.428332	0.967	0.684	3.57943e-99	1
ELOVL6	2.46177e-103	0.28528	0.724	0.24	5.73396e-99	1
TIMP1	3.77113e-103	0.400661	0.943	0.539	8.78371e-99	1
GDPD1	5.10519e-103	0.154738	0.545	0.107	1.1891e-98	1
PLXNC1	4.0992e-102	0.36209	0.873	0.403	9.54785e-98	1
PCYT2	5.99892e-102	0.261971	0.753	0.259	1.39727e-97	1
HMBS	2.46668e-101	0.310329	0.838	0.373	5.7454e-97	1
ZFP36L1	1.97513e-100	0.436573	0.816	0.289	4.60047e-96	1
RILP	5.75686e-100	0.216172	0.742	0.241	1.34089e-95	1
DRAP1	1.57943e-99	0.369667	0.989	0.939	3.6788e-95	1
NMU	2.36132e-99	0.150085	0.193	0.001	5.49998e-95	1
MYC	6.64587e-98	0.835499	0.961	0.651	1.54796e-93	1
SEMA3C	1.8783e-97	0.11475	0.411	0.058	4.37493e-93	1
PIP5K1B	4.37231e-97	0.191113	0.656	0.177	1.0184e-92	1
MRPL52	7.55071e-97	0.382726	0.974	0.854	1.75871e-92	1
TIMM13	1.57671e-95	0.405746	0.987	0.9	3.67247e-91	1
CCDC112	1.80765e-95	0.308389	0.812	0.338	4.21038e-91	1
RPL8	3.51218e-95	0.26886	1	1	8.18058e-91	1
FXN	3.94067e-95	0.32468	0.921	0.511	9.17862e-91	1
HIGD1A	4.00617e-95	0.283356	0.823	0.355	9.33118e-91	1
FCER1A	5.67658e-95	0.40934	0.665	0.185	1.32219e-90	1
HNRNPAB	5.40022e-94	0.549377	0.996	0.908	1.25782e-89	1
VAPA	8.10591e-94	0.373245	0.987	0.933	1.88803e-89	1
STAT5A	1.59184e-92	0.375673	0.947	0.643	3.70772e-88	1
LAT	1.71739e-91	0.117584	0.42	0.068	4.00014e-87	1
EIF5A	1.73109e-91	0.479628	0.996	0.937	4.03206e-87	1
NCF4	3.93586e-91	0.403281	0.967	0.677	9.16739e-87	1
DAAM1	3.98228e-91	0.304436	0.849	0.366	9.27552e-87	1
SERPINE2	4.66873e-91	0.342761	0.902	0.464	1.08744e-86	1
LYAR	8.07265e-90	0.391978	0.93	0.591	1.88028e-85	1
HBG2	2.02743e-89	1.54714	0.239	0.015	4.72228e-85	1
SLC39A4	4.12747e-88	0.261567	0.823	0.353	9.61371e-84	1
NET1	4.14368e-88	0.326435	0.864	0.421	9.65147e-84	1
LAMTOR1	6.5402e-88	0.375556	0.978	0.887	1.52334e-83	1
LEPR	4.71145e-87	0.228555	0.457	0.099	1.09739e-82	1
CA2	5.54279e-87	0.155957	0.35	0.05	1.29103e-82	1
HNRNPLL	1.02765e-86	0.145288	0.604	0.153	2.39361e-82	1
FAM45A	1.50249e-86	0.426628	0.91	0.541	3.49961e-82	1
CYTL1	2.54216e-86	0.448336	0.961	0.672	5.92119e-82	1
CCDC26	2.57315e-86	0.127936	0.363	0.055	5.99338e-82	1
DNAJC9	3.18925e-86	0.45075	0.974	0.709	7.42841e-82	1
ALAD	3.88302e-86	0.267033	0.796	0.353	9.04434e-82	1
NT5C	1.47149e-85	0.344289	0.969	0.744	3.42739e-81	1
NOP10	2.60757e-85	0.405877	0.976	0.889	6.07356e-81	1
NMI	8.19749e-85	0.348439	0.963	0.831	1.90936e-80	1
PIK3CD-AS2	9.62492e-85	0.102858	0.396	0.066	2.24184e-80	1
CHRM3-AS2	9.63031e-85	0.120475	0.354	0.052	2.24309e-80	1
HOOK1	1.16222e-84	0.126215	0.407	0.07	2.70704e-80	1
UQCRH	1.72294e-84	0.292072	0.998	0.985	4.01307e-80	1
ASL	2.85272e-84	0.195862	0.718	0.251	6.64457e-80	1
NME4	1.21388e-83	0.423231	0.969	0.86	2.82737e-79	1
TMEM141	1.43441e-83	0.350197	0.912	0.599	3.34103e-79	1
BCL2L11	3.58251e-83	0.101725	0.383	0.062	8.34439e-79	1
HBS1L	6.08155e-83	0.381089	0.917	0.617	1.41651e-78	1
GCSH	9.83319e-83	0.366693	0.969	0.751	2.29035e-78	1
BLVRA	1.52002e-82	0.311082	0.86	0.497	3.54042e-78	1
TPSAB1	1.72841e-82	0.142617	0.433	0.084	4.02582e-78	1
FADS2	3.54972e-82	0.269435	0.796	0.345	8.26801e-78	1
CST3	7.12606e-81	0.42785	0.967	0.731	1.6598e-76	1
ODC1	8.39127e-81	0.449437	0.954	0.74	1.9545e-76	1
FKBP4	2.79502e-80	0.404626	0.932	0.662	6.51017e-76	1
CD7	3.90172e-80	0.167663	0.595	0.171	9.08788e-76	1
POLR2F	6.90907e-80	0.335579	0.965	0.761	1.60926e-75	1
ABCC4	7.64195e-80	0.202495	0.746	0.268	1.77996e-75	1
CENPV	8.53331e-80	0.262582	0.801	0.354	1.98758e-75	1
PSTPIP2	9.71886e-80	0.31862	0.919	0.545	2.26372e-75	1
C1QBP	1.45138e-79	0.39084	0.991	0.954	3.38055e-75	1
CCDC28B	1.8459e-79	0.278396	0.899	0.513	4.29946e-75	1
EPHB4	3.1039e-79	0.104221	0.444	0.09	7.2296e-75	1
GLRX5	3.60041e-79	0.365051	0.972	0.817	8.38607e-75	1
ATP5MPL	1.0468e-78	0.34142	0.993	0.976	2.43822e-74	1
CCDC69	1.51809e-78	0.253307	0.832	0.367	3.53593e-74	1
CD320	2.59979e-78	0.287111	0.772	0.359	6.05542e-74	1
TXNL1	3.82458e-78	0.318204	0.98	0.845	8.9082e-74	1
STEAP3	4.87832e-78	0.113228	0.442	0.09	1.13626e-73	1
SLC39A8	1.37878e-77	0.3139	0.877	0.504	3.21144e-73	1
SLC12A6	3.22353e-77	0.304014	0.895	0.478	7.50825e-73	1
SOD1	3.82646e-77	0.335881	0.985	0.948	8.9126e-73	1
GADD45GIP1	6.98921e-77	0.343332	0.987	0.879	1.62793e-72	1
PTGS1	7.38193e-77	0.109621	0.534	0.131	1.7194e-72	1
CAST	3.66034e-76	0.426918	0.891	0.579	8.52568e-72	1
FAM210B	6.62531e-76	0.263805	0.766	0.337	1.54317e-71	1
RCL1	7.67574e-76	0.212642	0.764	0.323	1.78783e-71	1
NDUFB6	1.03196e-75	0.336647	0.976	0.829	2.40363e-71	1
RPL4	1.43308e-75	0.22824	1	0.999	3.33793e-71	1
RPL22L1	2.05946e-75	0.518766	0.987	0.951	4.7969e-71	1
RAB11A	5.32041e-75	0.323345	0.974	0.817	1.23923e-70	1
SERBP1	1.19326e-74	0.364057	1	0.987	2.77935e-70	1
CAPRIN2	3.67665e-74	0.130387	0.501	0.126	8.56365e-70	1
RFESD	1.52556e-73	0.114299	0.4	0.082	3.55334e-69	1
GFI1B	3.73687e-73	0.192245	0.591	0.179	8.70392e-69	1
HBA2	4.13271e-72	0.110954	0.142	0.001	9.62591e-68	1
PRELID1	4.36455e-72	0.373022	0.987	0.873	1.01659e-67	1
PHF6	9.05899e-72	0.351198	0.91	0.625	2.11002e-67	1
NDUFS5	9.63844e-72	0.381663	0.998	0.957	2.24498e-67	1
AL157895.1	1.46279e-71	0.213734	0.442	0.099	3.40713e-67	1
MPP1	2.65327e-71	0.300122	0.956	0.672	6.17999e-67	1
CISD2	2.88429e-71	0.302255	0.939	0.638	6.71808e-67	1
ATP5F1B	3.94629e-71	0.339428	0.991	0.962	9.19171e-67	1
HSPE1	4.34556e-71	0.438802	0.991	0.945	1.01217e-66	1
HDHD3	7.3252e-71	0.148971	0.619	0.202	1.70619e-66	1
FAM89A	7.98178e-71	0.36774	0.514	0.168	1.85912e-66	1
SNRPD1	8.33381e-71	0.338317	0.996	0.956	1.94111e-66	1
GALNT10	4.40945e-69	0.170175	0.656	0.235	1.02705e-64	1
ABCC5	1.07922e-68	0.178067	0.742	0.296	2.51372e-64	1
PIP4K2A	2.73151e-68	0.29221	0.908	0.594	6.36223e-64	1
DAG1	3.95308e-68	0.115217	0.497	0.132	9.20751e-64	1
DDI2	7.51757e-68	0.246562	0.737	0.319	1.75099e-63	1
UBAC1	7.73394e-68	0.33505	0.902	0.613	1.80139e-63	1
MBOAT2	1.13301e-67	0.217178	0.783	0.345	2.639e-63	1
MPIG6B	3.20572e-67	0.156352	0.508	0.139	7.46676e-63	1
C8orf82	1.0814e-66	0.198126	0.77	0.347	2.51879e-62	1
PARVB	1.61779e-66	0.274425	0.926	0.615	3.76815e-62	1
TUBA1C	2.30078e-66	0.391258	0.95	0.695	5.35898e-62	1
PYCR1	3.67096e-66	0.153456	0.586	0.197	8.55041e-62	1
ISOC2	5.74507e-66	0.300575	0.906	0.604	1.33814e-61	1
TAF9	6.40132e-66	0.315824	0.947	0.742	1.491e-61	1
NIPSNAP2	9.21468e-66	0.329102	0.937	0.672	2.14628e-61	1
HAGH	1.71586e-65	0.194156	0.72	0.315	3.99658e-61	1
GSPT1	1.1516e-64	0.347215	0.967	0.79	2.68231e-60	1
GATA2	3.59835e-64	0.250864	0.873	0.395	8.38128e-60	1
ELOVL5	3.9106e-64	0.278275	0.91	0.576	9.10858e-60	1
PPOX	6.25579e-64	0.140234	0.619	0.217	1.4571e-59	1
VPS37B	6.36179e-64	0.250811	0.814	0.426	1.48179e-59	1
NDFIP1	1.08644e-63	0.288609	0.928	0.689	2.53053e-59	1
NARF	1.14281e-63	0.285244	0.895	0.629	2.66183e-59	1
DECR1	4.77664e-63	0.311391	0.95	0.736	1.11258e-58	1
CALM2	4.78054e-63	0.253853	0.998	0.986	1.11348e-58	1
HSP90AB1	7.06717e-63	0.329441	1	0.992	1.64609e-58	1
MRPL14	1.11614e-62	0.280515	0.937	0.71	2.59972e-58	1
PITHD1	2.76784e-62	0.275733	0.904	0.605	6.44685e-58	1
SH3BGRL	4.18131e-62	0.299238	0.985	0.962	9.73911e-58	1
YIF1B	4.62274e-62	0.217876	0.875	0.467	1.07673e-57	1
MRPS15	8.43275e-62	0.301691	0.974	0.81	1.96416e-57	1
PSMG1	9.81021e-62	0.296139	0.943	0.734	2.28499e-57	1
FZD3	1.07837e-61	0.10417	0.473	0.125	2.51174e-57	1
SLC25A6	1.32956e-61	0.287812	0.998	0.986	3.0968e-57	1
GRPEL1	2.92265e-61	0.223485	0.829	0.467	6.80744e-57	1
CMAS	3.75685e-61	0.259327	0.869	0.552	8.75045e-57	1
UBE2F	4.49645e-61	0.19859	0.825	0.401	1.04731e-56	1
PAFAH1B3	5.47333e-61	0.273709	0.954	0.734	1.27485e-56	1
PRKAB1	8.34242e-61	0.138022	0.628	0.227	1.94312e-56	1
FAM124B	9.02743e-61	0.106064	0.519	0.152	2.10267e-56	1
PTRH1	1.60796e-60	0.135055	0.628	0.229	3.74525e-56	1
NMNAT3	2.4543e-60	0.207449	0.775	0.357	5.71656e-56	1
ISOC1	3.93119e-60	0.177287	0.79	0.371	9.15653e-56	1
TPGS2	4.07824e-60	0.296846	0.941	0.718	9.49904e-56	1
TENT5C	3.93958e-59	0.10709	0.479	0.134	9.17608e-55	1
MAP2K2	6.44106e-59	0.317225	0.967	0.87	1.50025e-54	1
TNIK	6.9359e-59	0.136979	0.602	0.206	1.61551e-54	1
SEC11A	8.60228e-59	0.292576	0.982	0.885	2.00364e-54	1
KCNN4	8.66351e-59	0.217105	0.794	0.387	2.01791e-54	1
OCIAD2	9.47428e-59	0.254971	0.943	0.697	2.20675e-54	1
MRPS34	1.12407e-58	0.317436	0.956	0.831	2.61818e-54	1
IFRD2	1.44633e-58	0.236022	0.877	0.534	3.3688e-54	1
PHB	1.58394e-58	0.303594	0.98	0.872	3.6893e-54	1
NPM1	2.74974e-58	0.279393	1	0.998	6.40471e-54	1
HYAL3	3.12887e-58	0.134827	0.586	0.201	7.28777e-54	1
MIF	4.57627e-58	0.368235	0.982	0.916	1.06591e-53	1
PRMT1	5.5781e-58	0.2986	0.974	0.895	1.29925e-53	1
HSPD1	5.58718e-58	0.386789	0.996	0.966	1.30137e-53	1
CCT6A	9.48814e-58	0.341821	0.989	0.91	2.20998e-53	1
APOBEC3C	1.13452e-57	0.280213	0.884	0.586	2.64251e-53	1
FADS3	1.4341e-57	0.109466	0.558	0.182	3.34031e-53	1
CCT2	1.65989e-57	0.288268	0.989	0.94	3.86622e-53	1
NUDC	1.8001e-57	0.318539	0.982	0.863	4.19279e-53	1
LDHB	2.22382e-57	0.275031	0.996	0.987	5.17972e-53	1
GAR1	2.48588e-57	0.280195	0.93	0.692	5.79011e-53	1
PCCB	2.7478e-57	0.24943	0.783	0.438	6.40018e-53	1
CBLL1	2.75639e-57	0.242006	0.777	0.423	6.42019e-53	1
ST8SIA6	6.17106e-57	0.126946	0.646	0.222	1.43736e-52	1
PSMD8	1.04521e-56	0.281956	0.961	0.846	2.43451e-52	1
EEF1B2	1.6348e-56	0.270436	1	0.998	3.80778e-52	1
AC084033.3	1.80718e-56	0.369464	0.982	0.936	4.20929e-52	1
POLE2	2.04325e-56	0.179548	0.726	0.331	4.75913e-52	1
STOML2	2.13518e-56	0.271677	0.974	0.84	4.97326e-52	1
DHRS3	2.84175e-56	0.115245	0.46	0.133	6.61899e-52	1
SSB	3.08705e-56	0.311012	0.987	0.953	7.19035e-52	1
SMS	3.28284e-56	0.289995	0.972	0.796	7.64639e-52	1
SLIRP	3.85422e-56	0.333976	0.982	0.892	8.97725e-52	1
ENSA	4.19911e-56	0.271893	0.982	0.889	9.78058e-52	1
HMGA1	6.52177e-56	0.293557	0.998	0.965	1.51905e-51	1
YARS	6.69676e-56	0.260647	0.915	0.592	1.55981e-51	1
KIFAP3	8.78323e-56	0.207822	0.77	0.375	2.04579e-51	1
RIF1	9.75796e-56	0.39166	0.958	0.818	2.27282e-51	1
ITGB1	1.04598e-55	0.298903	0.941	0.761	2.43631e-51	1
CCT5	2.34365e-55	0.307188	0.987	0.901	5.45884e-51	1
CAVIN1	3.07265e-55	0.183947	0.735	0.296	7.15681e-51	1
TXN	7.9637e-55	0.290231	0.996	0.98	1.8549e-50	1
CYC1	8.35319e-55	0.272646	0.952	0.775	1.94562e-50	1
ARMC8	1.87856e-54	0.209121	0.891	0.528	4.37554e-50	1
TRIM58	2.58659e-54	0.144464	0.716	0.299	6.0247e-50	1
JPT1	3.41886e-54	0.241126	0.961	0.717	7.9632e-50	1
FCGRT	6.54414e-54	0.265834	0.884	0.542	1.52426e-49	1
TOMM40	1.16819e-53	0.292234	0.937	0.727	2.72096e-49	1
CDK4	1.8621e-53	0.298721	0.963	0.812	4.33721e-49	1
AMD1	1.94405e-53	0.290035	0.989	0.932	4.52808e-49	1
ORC4	2.23853e-53	0.210608	0.834	0.49	5.21398e-49	1
GTF2A2	2.4361e-53	0.255157	0.969	0.872	5.67417e-49	1
HOMER2	4.08745e-53	0.118646	0.573	0.207	9.52049e-49	1
PRKAR1B	4.20238e-53	0.105102	0.501	0.162	9.78818e-49	1
SRRD	4.83187e-53	0.161867	0.72	0.341	1.12544e-48	1
PYURF	8.4687e-53	0.254949	0.972	0.862	1.97253e-48	1
PDCD10	1.00768e-52	0.240094	0.943	0.736	2.34708e-48	1
SLC2A1	1.14666e-52	0.12921	0.595	0.223	2.67081e-48	1
ABO	1.35641e-52	0.14436	0.597	0.227	3.15935e-48	1
RNF130	1.52784e-52	0.268202	0.987	0.894	3.55866e-48	1
COPS3	3.85732e-52	0.279144	0.956	0.744	8.98447e-48	1
TPI1	4.19057e-52	0.326489	0.989	0.929	9.76068e-48	1
EIF3A	4.32587e-52	0.357718	0.993	0.956	1.00758e-47	1
NHP2	5.67305e-52	0.270658	0.985	0.895	1.32137e-47	1
ZMYND8	1.1936e-51	0.294632	0.945	0.733	2.78013e-47	1
HPDL	1.46942e-51	0.125115	0.571	0.21	3.42256e-47	1
HLTF	1.82382e-51	0.260693	0.932	0.649	4.24804e-47	1
PNPO	1.97798e-51	0.145339	0.578	0.229	4.60711e-47	1
SORD	2.00466e-51	0.207162	0.799	0.436	4.66926e-47	1
STK25	3.74179e-51	0.221205	0.805	0.465	8.71539e-47	1
ATP5MC1	6.58981e-51	0.315725	0.965	0.891	1.5349e-46	1
DKC1	7.30291e-51	0.286767	0.969	0.863	1.70099e-46	1
C9orf40	8.50402e-51	0.156072	0.648	0.278	1.98076e-46	1
CASP6	8.53293e-51	0.242402	0.888	0.56	1.98749e-46	1
GLRX3	1.16705e-50	0.219946	0.921	0.685	2.71829e-46	1
ESYT1	1.20735e-50	0.214535	0.869	0.513	2.81216e-46	1
SLC48A1	1.29015e-50	0.124635	0.606	0.227	3.00502e-46	1
TADA3	1.57548e-50	0.207184	0.895	0.572	3.66961e-46	1
RAN	2.37788e-50	0.323276	0.996	0.972	5.53857e-46	1
FAM19A2	4.06262e-50	0.138052	0.611	0.236	9.46266e-46	1
ARV1	5.76082e-50	0.192989	0.761	0.397	1.34181e-45	1
SPINT2	6.12985e-50	0.267685	0.982	0.888	1.42776e-45	1
TRAK2	6.31185e-50	0.123317	0.554	0.205	1.47016e-45	1
METTL5	7.30405e-50	0.227986	0.934	0.77	1.70126e-45	1
PEPD	8.80326e-50	0.203331	0.788	0.452	2.05046e-45	1
VDAC3	1.13584e-49	0.252623	0.967	0.863	2.64561e-45	1
POLR2E	1.61813e-49	0.266025	0.954	0.742	3.76894e-45	1
CKB	2.06918e-49	0.129082	0.549	0.193	4.81952e-45	1
IL1B	2.17564e-49	0.394972	0.869	0.543	5.06749e-45	1
DAD1	2.58278e-49	0.274153	0.976	0.903	6.0158e-45	1
DSTN	2.59627e-49	0.269287	0.958	0.82	6.04724e-45	1
STXBP5	3.48439e-49	0.22554	0.757	0.386	8.11584e-45	1
PDK3	5.93495e-49	0.106651	0.492	0.168	1.38237e-44	1
EBNA1BP2	1.26992e-48	0.257833	0.928	0.715	2.9579e-44	1
NT5M	1.31232e-48	0.164477	0.761	0.367	3.05665e-44	1
C6orf89	1.40127e-48	0.179892	0.733	0.366	3.26383e-44	1
ARL6IP4	1.43119e-48	0.232543	0.993	0.969	3.33353e-44	1
INO80C	2.58618e-48	0.157144	0.775	0.381	6.02374e-44	1
ANKLE1	3.69437e-48	0.114811	0.516	0.187	8.60492e-44	1
PTGES2	4.43628e-48	0.174445	0.764	0.379	1.0333e-43	1
GCLC	4.46529e-48	0.18573	0.77	0.403	1.04005e-43	1
NR2F6	5.00461e-48	0.119919	0.621	0.252	1.16567e-43	1
PLEKHJ1	6.02789e-48	0.218948	0.932	0.676	1.40402e-43	1
NME1	8.65101e-48	0.318198	0.974	0.865	2.01499e-43	1
KIF13A	1.2323e-47	0.17426	0.705	0.338	2.87027e-43	1
ARHGAP22	1.68769e-47	0.16779	0.794	0.398	3.93096e-43	1
SARS	2.99158e-47	0.192323	0.827	0.485	6.96799e-43	1
HNRNPA1	4.1289e-47	0.208264	1	0.998	9.61704e-43	1
NADK2	4.40229e-47	0.167227	0.663	0.314	1.02538e-42	1
NUDT19	7.23906e-47	0.10393	0.505	0.176	1.68612e-42	1
MRPS26	9.12449e-47	0.246698	0.937	0.75	2.12528e-42	1
SKP1	9.83727e-47	0.250813	0.987	0.963	2.2913e-42	1
CREG1	1.23454e-46	0.258088	0.934	0.704	2.87548e-42	1
NDUFAF2	1.53778e-46	0.239174	0.923	0.649	3.5818e-42	1
COX5A	2.14031e-46	0.235292	0.985	0.947	4.9852e-42	1
GSKIP	2.48349e-46	0.110469	0.569	0.213	5.78454e-42	1
RNF187	4.74762e-46	0.217791	0.902	0.618	1.10581e-41	1
ITGAE	4.9785e-46	0.234659	0.891	0.598	1.15959e-41	1
ECI1	5.38354e-46	0.217829	0.902	0.625	1.25393e-41	1
PABPC4	5.46744e-46	0.277658	0.978	0.821	1.27348e-41	1
ECH1	7.78095e-46	0.233815	0.967	0.863	1.81234e-41	1
SNRPB	8.75327e-46	0.261673	0.996	0.958	2.03881e-41	1
SRM	1.22334e-45	0.295771	0.972	0.824	2.8494e-41	1
GSE1	1.74877e-45	0.224296	0.93	0.639	4.07323e-41	1
HMGN5	2.99234e-45	0.270204	0.862	0.56	6.96975e-41	1
NDUFB9	3.89769e-45	0.252213	0.969	0.872	9.0785e-41	1
POLR2L	4.36346e-45	0.271878	0.974	0.916	1.01634e-40	1
PCMT1	5.02821e-45	0.236759	0.941	0.733	1.17117e-40	1
AP2M1	5.03014e-45	0.228121	0.978	0.897	1.17162e-40	1
BMP2K	6.19641e-45	0.211711	0.84	0.493	1.44327e-40	1
MRPS25	8.72729e-45	0.215565	0.917	0.692	2.03276e-40	1
ARL2	1.08435e-44	0.231019	0.956	0.815	2.52568e-40	1
CPOX	1.26121e-44	0.123396	0.628	0.272	2.9376e-40	1
NDUFB11	1.69197e-44	0.21416	0.987	0.954	3.94094e-40	1
LEPROT	1.97744e-44	0.23705	0.965	0.804	4.60584e-40	1
CCDC86	2.48736e-44	0.123865	0.602	0.255	5.79356e-40	1
MTHFD2	3.72867e-44	0.203582	0.838	0.494	8.68483e-40	1
GDF11	3.94275e-44	0.136817	0.694	0.309	9.18345e-40	1
CENPU	1.02026e-43	0.31453	0.912	0.603	2.37638e-39	1
GTF3C6	1.04321e-43	0.249524	0.978	0.884	2.42984e-39	1
HK1	1.38264e-43	0.218846	0.744	0.427	3.22043e-39	1
GCAT	1.78621e-43	0.154464	0.772	0.417	4.16044e-39	1
SLC25A38	2.09738e-43	0.135453	0.711	0.327	4.88523e-39	1
PA2G4	2.11094e-43	0.311575	0.987	0.958	4.91679e-39	1
HSPG2	2.13771e-43	0.123046	0.565	0.224	4.97916e-39	1
TUFM	2.83946e-43	0.252587	0.985	0.927	6.61367e-39	1
CENPX	2.89077e-43	0.259809	0.897	0.629	6.73319e-39	1
TESC	3.0043e-43	0.198285	0.825	0.461	6.99761e-39	1
METAP2	4.77405e-43	0.286612	0.982	0.917	1.11197e-38	1
MRPL13	8.71447e-43	0.207568	0.926	0.686	2.02978e-38	1
CUTA	8.93123e-43	0.224258	0.98	0.916	2.08026e-38	1
POP7	9.62396e-43	0.196562	0.867	0.547	2.24161e-38	1
PPP2R2D	9.74591e-43	0.158568	0.796	0.441	2.27002e-38	1
MRPS17	1.08031e-42	0.149115	0.685	0.342	2.51625e-38	1
UPF3A	1.23174e-42	0.218881	0.958	0.815	2.86898e-38	1
ZNF850	1.30544e-42	0.100096	0.46	0.158	3.04062e-38	1
CPVL	1.92436e-42	0.193113	0.799	0.431	4.48222e-38	1
PRKCQ	2.94648e-42	0.126006	0.652	0.29	6.86294e-38	1
GTPBP4	2.99836e-42	0.227308	0.928	0.678	6.98379e-38	1
ATIC	4.0276e-42	0.2235	0.93	0.723	9.38108e-38	1
TSFM	4.69953e-42	0.204482	0.836	0.535	1.09462e-37	1
BOLA3	6.29203e-42	0.228514	0.895	0.622	1.46554e-37	1
NQO2	1.29711e-41	0.143207	0.711	0.353	3.02124e-37	1
CCT3	1.49071e-41	0.243253	0.991	0.93	3.47215e-37	1
ILF2	1.62538e-41	0.241301	0.974	0.924	3.78584e-37	1
PCLAF	1.93572e-41	0.393769	0.972	0.739	4.50867e-37	1
SPNS1	1.98164e-41	0.139195	0.777	0.391	4.61564e-37	1
RPL14	3.68226e-41	0.159336	1	1	8.57672e-37	1
WEE1	5.05629e-41	0.244768	0.871	0.56	1.17771e-36	1
UROS	5.39712e-41	0.206639	0.93	0.692	1.2571e-36	1
DCUN1D5	5.45291e-41	0.198963	0.869	0.596	1.27009e-36	1
CHPT1	6.28257e-41	0.186439	0.904	0.671	1.46334e-36	1
PXMP2	6.69508e-41	0.232478	0.888	0.608	1.55942e-36	1
TTLL12	6.94962e-41	0.173846	0.761	0.401	1.61871e-36	1
HTRA2	6.95195e-41	0.169538	0.803	0.469	1.61925e-36	1
SRI	7.35809e-41	0.240374	0.963	0.88	1.71385e-36	1
HSPA8	8.26711e-41	0.434238	0.982	0.918	1.92558e-36	1
PLGRKT	1.09056e-40	0.181489	0.825	0.486	2.54014e-36	1
TP53RK	1.22208e-40	0.151335	0.705	0.351	2.84647e-36	1
UQCRFS1	1.73175e-40	0.238191	0.974	0.867	4.0336e-36	1
ZNF706	1.88976e-40	0.233398	0.976	0.907	4.40164e-36	1
ITM2A	2.40253e-40	0.220899	0.937	0.669	5.59598e-36	1
HMGB3	2.59834e-40	0.228791	0.899	0.596	6.05205e-36	1
HNRNPF	2.80076e-40	0.240224	0.987	0.941	6.52353e-36	1
JTB	3.46171e-40	0.212853	0.978	0.916	8.06301e-36	1
CCT8	3.95498e-40	0.212001	0.987	0.952	9.21194e-36	1
PUS7	4.52789e-40	0.131997	0.674	0.307	1.05464e-35	1
NDUFAF8	5.2163e-40	0.249729	0.95	0.842	1.21498e-35	1
DUSP23	5.6971e-40	0.180896	0.88	0.588	1.32697e-35	1
MRPS2	5.90126e-40	0.196888	0.895	0.623	1.37452e-35	1
AK6	8.92121e-40	0.205815	0.897	0.647	2.07793e-35	1
ECI2	9.34723e-40	0.214531	0.919	0.665	2.17716e-35	1
SH3GLB2	1.27974e-39	0.122396	0.707	0.336	2.98077e-35	1
HSP90AA1	1.32585e-39	0.367654	1	0.993	3.08818e-35	1
PSMG4	1.51411e-39	0.204919	0.923	0.692	3.52667e-35	1
NUP98	1.62964e-39	0.214425	0.877	0.598	3.79577e-35	1
TXN2	1.66367e-39	0.223126	0.937	0.798	3.87503e-35	1
EIF4E2	1.68546e-39	0.196081	0.893	0.632	3.92578e-35	1
THOC6	2.10392e-39	0.188074	0.877	0.575	4.90045e-35	1
NECAP2	2.12593e-39	0.148293	0.801	0.465	4.95173e-35	1
PSMB1	2.23321e-39	0.209058	0.978	0.955	5.20158e-35	1
DNAJC15	2.73253e-39	0.247487	0.954	0.785	6.3646e-35	1
SNX5	2.83963e-39	0.209319	0.965	0.808	6.61406e-35	1
TCEA1	4.01072e-39	0.238049	0.985	0.936	9.34177e-35	1
MRPL12	4.62488e-39	0.214256	0.937	0.721	1.07723e-34	1
ASAP1	4.69134e-39	0.153915	0.731	0.388	1.09271e-34	1
H2AFX	4.79349e-39	0.123989	0.891	0.549	1.1165e-34	1
FKBP8	8.85446e-39	0.210985	0.965	0.86	2.06238e-34	1
ZDHHC2	1.07931e-38	0.205558	0.849	0.529	2.51392e-34	1
CD63	1.50576e-38	0.223592	0.978	0.924	3.50721e-34	1
H2AFV	1.56866e-38	0.20702	0.996	0.972	3.65373e-34	1
MDH2	1.59043e-38	0.219016	0.98	0.891	3.70444e-34	1
MACROD1	2.0033e-38	0.153176	0.748	0.394	4.6661e-34	1
ALYREF	2.28109e-38	0.229845	0.921	0.698	5.31311e-34	1
TOMM20	2.67999e-38	0.221521	0.991	0.958	6.24223e-34	1
CERS2	3.05118e-38	0.202798	0.928	0.703	7.10682e-34	1
HACD1	4.09469e-38	0.179649	0.891	0.562	9.53736e-34	1
BRIX1	4.71518e-38	0.206833	0.897	0.687	1.09826e-33	1
THOC7	5.26399e-38	0.203493	0.978	0.913	1.22609e-33	1
DEAF1	5.71596e-38	0.156989	0.794	0.452	1.33136e-33	1
DLD	7.67184e-38	0.188532	0.871	0.625	1.78692e-33	1
PAK1IP1	8.25983e-38	0.213052	0.829	0.532	1.92388e-33	1
FURIN	8.89407e-38	0.100379	0.606	0.261	2.07161e-33	1
SUB1	1.24501e-37	0.184967	0.998	0.987	2.89988e-33	1
VKORC1L1	1.30117e-37	0.15501	0.812	0.468	3.0307e-33	1
MRPL3	1.57092e-37	0.216021	0.95	0.787	3.659e-33	1
LY6E	2.29473e-37	0.227882	0.954	0.762	5.34488e-33	1
SUPT16H	2.49317e-37	0.282673	0.974	0.881	5.8071e-33	1
HMGB1	3.21284e-37	0.184311	1	0.999	7.48335e-33	1
CHCHD2	3.72483e-37	0.223991	0.998	0.987	8.67587e-33	1
UBE2E3	3.84971e-37	0.193095	0.93	0.749	8.96676e-33	1
AKR1C3	4.31114e-37	0.243836	0.908	0.654	1.00415e-32	1
SELENOH	4.84775e-37	0.200167	0.993	0.961	1.12914e-32	1
STAM	5.79458e-37	0.129408	0.718	0.362	1.34967e-32	1
HEBP1	1.11738e-36	0.219655	0.871	0.65	2.6026e-32	1
RRP9	1.7651e-36	0.135642	0.687	0.358	4.11128e-32	1
FLOT2	2.02213e-36	0.158141	0.768	0.443	4.70995e-32	1
RUVBL1	2.28782e-36	0.21061	0.932	0.7	5.32878e-32	1
PPA2	2.35291e-36	0.203092	0.939	0.729	5.4804e-32	1
SNRPE	2.51178e-36	0.217767	0.991	0.964	5.85043e-32	1
MGST2	3.28335e-36	0.220403	0.963	0.819	7.64758e-32	1
EIF4EBP1	3.56027e-36	0.218769	0.937	0.754	8.29258e-32	1
FAM136A	4.45273e-36	0.21579	0.93	0.694	1.03713e-31	1
SMIM12	5.26317e-36	0.134809	0.812	0.471	1.2259e-31	1
NDUFA8	5.76186e-36	0.207391	0.904	0.701	1.34205e-31	1
GCHFR	8.48528e-36	0.119947	0.687	0.336	1.97639e-31	1
TAGLN2	1.4022e-35	0.208213	0.996	0.943	3.26601e-31	1
IMP3	1.49748e-35	0.180196	0.958	0.765	3.48794e-31	1
MTCH2	1.55605e-35	0.207066	0.899	0.654	3.62434e-31	1
MCUR1	1.57937e-35	0.195134	0.864	0.569	3.67866e-31	1
DDX1	2.28659e-35	0.206467	0.947	0.781	5.32592e-31	1
MCRIP2	2.28681e-35	0.17416	0.812	0.497	5.32644e-31	1
TRMT112	2.41677e-35	0.213895	0.982	0.937	5.62913e-31	1
ATP5MC3	2.97009e-35	0.235696	0.987	0.961	6.91794e-31	1
PDRG1	5.66332e-35	0.145755	0.718	0.406	1.3191e-30	1
EIF1AX	5.70747e-35	0.207897	0.976	0.929	1.32938e-30	1
CTNNA1	8.17219e-35	0.160088	0.81	0.478	1.90347e-30	1
CCNG1	8.51531e-35	0.210916	0.947	0.757	1.98339e-30	1
ABHD2	8.68358e-35	0.183139	0.829	0.52	2.02258e-30	1
MTHFR	9.18302e-35	0.114063	0.654	0.318	2.13891e-30	1
NOP58	1.05448e-34	0.232912	0.989	0.872	2.45609e-30	1
ICAM2	1.06857e-34	0.166531	0.875	0.578	2.48891e-30	1
EMID1	1.12754e-34	0.192211	0.875	0.562	2.62626e-30	1
TRAPPC6B	1.20581e-34	0.135862	0.722	0.379	2.80857e-30	1
REC8	1.2102e-34	0.153061	0.766	0.432	2.81879e-30	1
TSPAN4	1.33661e-34	0.122097	0.637	0.319	3.11324e-30	1
WDR43	1.34199e-34	0.243234	0.954	0.763	3.12575e-30	1
SSX2IP	1.45427e-34	0.157055	0.687	0.37	3.38728e-30	1
BCAP29	1.47663e-34	0.167712	0.847	0.563	3.43937e-30	1
EIF3J	1.55859e-34	0.227397	0.98	0.874	3.63026e-30	1
GPATCH4	2.05516e-34	0.199125	0.877	0.605	4.78688e-30	1
CLNS1A	2.41615e-34	0.204448	0.985	0.919	5.62769e-30	1
THOC3	2.61062e-34	0.185781	0.873	0.638	6.08067e-30	1
CMSS1	3.17287e-34	0.221415	0.893	0.657	7.39026e-30	1
ASH2L	3.34244e-34	0.161709	0.856	0.559	7.7852e-30	1
PPIL1	4.05863e-34	0.118813	0.65	0.33	9.45335e-30	1
SYNGR2	4.91218e-34	0.16735	0.886	0.577	1.14415e-29	1
MRPL4	6.64264e-34	0.201042	0.93	0.758	1.5472e-29	1
RFK	8.60862e-34	0.181778	0.823	0.542	2.00512e-29	1
UQCR10	1.29338e-33	0.195556	0.985	0.959	3.01253e-29	1
ATP5F1A	1.31455e-33	0.202013	0.998	0.973	3.06185e-29	1
HPRT1	1.52298e-33	0.199698	0.947	0.806	3.54733e-29	1
MRPS35	1.61296e-33	0.180367	0.888	0.633	3.75692e-29	1
ENDOG	2.61493e-33	0.147995	0.775	0.457	6.09069e-29	1
RPA2	3.31748e-33	0.195432	0.906	0.674	7.72708e-29	1
FNDC10	3.44641e-33	0.104019	0.503	0.217	8.02737e-29	1
SNCA	3.47251e-33	0.196641	0.867	0.598	8.08816e-29	1
ATF7IP2	3.60919e-33	0.38068	0.845	0.623	8.40652e-29	1
MAP7	3.84697e-33	0.185396	0.921	0.657	8.96036e-29	1
TBPL1	3.93493e-33	0.107026	0.698	0.359	9.16524e-29	1
BUD23	4.99356e-33	0.172811	0.886	0.655	1.1631e-28	1
ATAD3A	6.04695e-33	0.1794	0.746	0.454	1.40845e-28	1
TGFB1	6.30002e-33	0.180021	0.908	0.67	1.4674e-28	1
SIGMAR1	6.53793e-33	0.145944	0.735	0.413	1.52281e-28	1
PDAP1	8.61075e-33	0.199391	0.95	0.821	2.00562e-28	1
EIF6	9.40894e-33	0.182036	0.937	0.786	2.19153e-28	1
UBE2M	1.05151e-32	0.191548	0.947	0.811	2.44918e-28	1
DNAAF2	1.08078e-32	0.118852	0.735	0.39	2.51736e-28	1
NDUFAB1	1.16328e-32	0.206704	0.978	0.892	2.70951e-28	1
EIF3I	1.43217e-32	0.206209	0.969	0.904	3.3358e-28	1
KEAP1	1.51802e-32	0.131047	0.794	0.455	3.53578e-28	1
KMT5A	1.68392e-32	0.18867	0.849	0.544	3.92219e-28	1
EXOSC7	1.86757e-32	0.169346	0.858	0.593	4.34995e-28	1
ANKRD27	2.1099e-32	0.129398	0.729	0.392	4.91437e-28	1
SOS1	3.0357e-32	0.182578	0.788	0.493	7.07076e-28	1
COX5B	3.23068e-32	0.178384	0.993	0.975	7.5249e-28	1
CNBP	3.38882e-32	0.184993	0.989	0.955	7.89323e-28	1
CHP1	3.45633e-32	0.147972	0.803	0.478	8.05048e-28	1
RNF126	3.66037e-32	0.160466	0.895	0.596	8.52573e-28	1
MPDU1	3.87691e-32	0.15408	0.818	0.505	9.0301e-28	1
MRPL47	4.17772e-32	0.17906	0.941	0.739	9.73075e-28	1
GOSR2	4.33485e-32	0.124955	0.722	0.388	1.00967e-27	1
NAE1	5.29638e-32	0.207831	0.908	0.708	1.23363e-27	1
SLC27A5	6.38202e-32	0.139467	0.746	0.433	1.4865e-27	1
MRTO4	7.78776e-32	0.206647	0.912	0.685	1.81393e-27	1
EIF5B	8.05584e-32	0.241814	0.989	0.896	1.87637e-27	1
TALDO1	1.1057e-31	0.193822	0.989	0.971	2.5754e-27	1
ATG3	1.23745e-31	0.216049	0.926	0.734	2.88227e-27	1
ENG	1.33109e-31	0.140895	0.694	0.389	3.10037e-27	1
LMO2	1.4183e-31	0.296852	0.967	0.852	3.3035e-27	1
AHCYL1	1.51579e-31	0.192863	0.908	0.703	3.53057e-27	1
GNL3	1.61607e-31	0.221053	0.976	0.824	3.76415e-27	1
VBP1	1.62393e-31	0.178513	0.934	0.709	3.78245e-27	1
CCDC85B	1.81179e-31	0.206537	0.972	0.882	4.22003e-27	1
PEBP1	1.8389e-31	0.203295	0.998	0.98	4.28318e-27	1
EIF2B3	2.12739e-31	0.125518	0.698	0.382	4.95511e-27	1
CACYBP	2.50392e-31	0.223316	0.963	0.846	5.83213e-27	1
MRPL15	2.52899e-31	0.171613	0.906	0.686	5.89053e-27	1
ORAI1	2.67697e-31	0.138408	0.845	0.538	6.2352e-27	1
PSMB5	3.1258e-31	0.175798	0.945	0.753	7.28062e-27	1
RBX1	3.38601e-31	0.182928	0.989	0.938	7.8867e-27	1
MRPS12	3.42036e-31	0.174861	0.906	0.686	7.9667e-27	1
SRPK1	4.02053e-31	0.202284	0.912	0.709	9.36463e-27	1
MRPL58	4.35207e-31	0.12637	0.766	0.429	1.01368e-26	1
PSMA7	5.14487e-31	0.221369	0.991	0.962	1.19834e-26	1
DCAF6	6.85395e-31	0.120065	0.759	0.421	1.59642e-26	1
SNRPD3	6.98609e-31	0.207813	0.996	0.931	1.6272e-26	1
NDUFB8	7.80337e-31	0.178257	0.985	0.935	1.81756e-26	1
HSPA9	8.31081e-31	0.256133	0.961	0.852	1.93575e-26	1
MRPL41	8.50087e-31	0.188218	0.945	0.74	1.98002e-26	1
NOL7	8.55051e-31	0.197305	0.972	0.887	1.99158e-26	1
SNU13	9.57303e-31	0.193582	0.98	0.945	2.22975e-26	1
SLBP	9.9144e-31	0.211305	0.928	0.717	2.30926e-26	1
EEF1E1	1.3655e-30	0.184814	0.937	0.743	3.18052e-26	1
C1orf174	1.40801e-30	0.133184	0.759	0.439	3.27954e-26	1
FAM207A	1.6144e-30	0.138045	0.792	0.511	3.76026e-26	1
OAZ1	1.6233e-30	0.157443	1	0.991	3.78098e-26	1
TMEM109	1.62922e-30	0.154783	0.821	0.505	3.79478e-26	1
RRS1	1.7459e-30	0.13379	0.711	0.39	4.06656e-26	1
ECHS1	1.90108e-30	0.198607	0.939	0.827	4.428e-26	1
POLR2H	1.90508e-30	0.163383	0.921	0.736	4.43732e-26	1
ABCB10	2.03538e-30	0.125501	0.602	0.303	4.7408e-26	1
PSMD6	2.57244e-30	0.177748	0.917	0.738	5.99172e-26	1
MRPS7	3.05454e-30	0.180793	0.886	0.672	7.11464e-26	1
PAICS	3.21251e-30	0.228464	0.985	0.846	7.48258e-26	1
RNH1	3.30174e-30	0.184658	0.891	0.67	7.69041e-26	1
RHOBTB3	3.42373e-30	0.167994	0.816	0.532	7.97456e-26	1
HDAC2	3.69611e-30	0.197386	0.976	0.85	8.60898e-26	1
MT-CO3	3.79469e-30	0.230514	0.996	1	8.8386e-26	1
PPIA	4.11915e-30	0.182219	1	0.994	9.59432e-26	1
DNAJC19	4.30515e-30	0.177635	0.941	0.793	1.00276e-25	1
NDUFB2	4.65846e-30	0.222022	0.976	0.912	1.08505e-25	1
SLC25A3	4.87126e-30	0.191212	0.998	0.983	1.13461e-25	1
CTDSPL	5.04596e-30	0.136796	0.748	0.436	1.1753e-25	1
RREB1	5.35816e-30	0.195189	0.882	0.642	1.24802e-25	1
YRDC	6.0108e-30	0.127145	0.678	0.381	1.40004e-25	1
MFNG	6.12015e-30	0.168434	0.906	0.629	1.4255e-25	1
GNG5	6.18333e-30	0.165568	0.982	0.959	1.44022e-25	1
DDX18	6.27519e-30	0.195565	0.974	0.89	1.46162e-25	1
FAM117A	6.87763e-30	0.16923	0.926	0.674	1.60194e-25	1
DCTPP1	7.55951e-30	0.202001	0.917	0.71	1.76076e-25	1
BOP1	7.90758e-30	0.128637	0.805	0.487	1.84183e-25	1
SHARPIN	9.99097e-30	0.138486	0.803	0.515	2.3271e-25	1
COX7A2	1.05791e-29	0.170873	0.989	0.959	2.46408e-25	1
LIMD2	1.18012e-29	0.189637	0.969	0.873	2.74874e-25	1
SDHAF3	1.77362e-29	0.14021	0.851	0.57	4.13112e-25	1
PRDX3	1.92858e-29	0.189184	0.956	0.86	4.49206e-25	1
STRAP	2.03847e-29	0.18821	0.928	0.77	4.74801e-25	1
SLC38A5	2.44238e-29	0.122562	0.65	0.352	5.68878e-25	1
RCC1L	2.64562e-29	0.143431	0.796	0.495	6.16217e-25	1
SPTSSA	2.68209e-29	0.141464	0.842	0.539	6.24713e-25	1
EIF2S1	2.76049e-29	0.178424	0.897	0.669	6.42973e-25	1
RAB9A	3.03497e-29	0.126576	0.709	0.398	7.06905e-25	1
LAGE3	3.04348e-29	0.180034	0.921	0.761	7.08887e-25	1
THG1L	3.19853e-29	0.125738	0.737	0.426	7.45002e-25	1
RPS27L	3.43451e-29	0.173762	0.967	0.939	7.99965e-25	1
HACD3	3.67925e-29	0.197083	0.873	0.607	8.5697e-25	1
MMADHC	4.87542e-29	0.161678	0.923	0.725	1.13558e-24	1
RPL36AL	6.10373e-29	0.165323	0.998	0.989	1.42168e-24	1
CCDC25	6.50836e-29	0.15426	0.849	0.587	1.51593e-24	1
MRPL19	6.53324e-29	0.158053	0.862	0.636	1.52172e-24	1
TSC22D1	8.58729e-29	0.234239	0.941	0.73	2.00015e-24	1
PRDX4	8.94989e-29	0.197214	0.904	0.711	2.08461e-24	1
PICALM	9.78071e-29	0.161023	0.81	0.519	2.27812e-24	1
RPS5	1.07327e-28	0.205684	0.998	0.998	2.49986e-24	1
THAP4	1.11649e-28	0.10947	0.667	0.355	2.60053e-24	1
CIAPIN1	1.17428e-28	0.118045	0.812	0.476	2.73514e-24	1
CAPZA2	1.32075e-28	0.168045	0.945	0.79	3.07628e-24	1
NCBP2-AS2	1.47382e-28	0.162283	0.908	0.674	3.43282e-24	1
NUTM2A-AS1	1.55114e-28	0.102034	0.661	0.355	3.61292e-24	1
PTMA	1.56775e-28	0.134452	1	1	3.65161e-24	1
PHB2	1.72706e-28	0.181904	0.991	0.949	4.02266e-24	1
CIB1	1.97642e-28	0.17809	0.923	0.737	4.60347e-24	1
ATP5F1D	2.02128e-28	0.166283	0.985	0.966	4.70796e-24	1
RANBP1	2.4113e-28	0.214329	0.976	0.929	5.6164e-24	1
RBM3	2.44818e-28	0.172923	0.998	0.973	5.70231e-24	1
GALNT1	2.54947e-28	0.184214	0.952	0.815	5.93823e-24	1
LSM7	2.61241e-28	0.17448	0.993	0.984	6.08483e-24	1
PPIF	3.40235e-28	0.187717	0.814	0.542	7.92475e-24	1
UQCRQ	3.52962e-28	0.204706	0.985	0.94	8.22119e-24	1
ST13	3.55748e-28	0.177817	0.996	0.97	8.28607e-24	1
ADI1	3.64935e-28	0.200617	0.908	0.684	8.50008e-24	1
CCT7	3.92987e-28	0.190009	0.969	0.899	9.15346e-24	1
MRPL54	4.30932e-28	0.170162	0.958	0.807	1.00373e-23	1
CKS2	5.41908e-28	0.222814	0.941	0.781	1.26221e-23	1
CENPF	5.4893e-28	0.189509	0.856	0.541	1.27857e-23	1
ANXA7	7.01996e-28	0.160448	0.928	0.801	1.63509e-23	1
ACSS1	7.394e-28	0.142314	0.764	0.497	1.72221e-23	1
TRAP1	8.05179e-28	0.147447	0.779	0.485	1.87542e-23	1
MRPL22	8.32476e-28	0.163877	0.932	0.741	1.939e-23	1
NCL	8.63191e-28	0.283319	1	0.993	2.01054e-23	1
SURF6	9.06027e-28	0.155974	0.821	0.544	2.11032e-23	1
RPSA	9.29303e-28	0.166135	1	0.999	2.16453e-23	1
GNB2	1.01441e-27	0.167772	0.956	0.77	2.36276e-23	1
SUMO2	1.11628e-27	0.152469	0.993	0.988	2.60004e-23	1
EXOSC5	1.23986e-27	0.144785	0.845	0.547	2.88789e-23	1
PUF60	1.73078e-27	0.152248	0.928	0.73	4.03133e-23	1
HAX1	1.86867e-27	0.170994	0.873	0.656	4.35251e-23	1
RPS19BP1	2.21134e-27	0.172128	0.937	0.763	5.15064e-23	1
PDHA1	2.54378e-27	0.184107	0.912	0.734	5.92498e-23	1
SLC25A33	2.71801e-27	0.102226	0.672	0.368	6.3308e-23	1
FDPS	2.91869e-27	0.186999	0.95	0.791	6.79821e-23	1
MRPS23	3.28432e-27	0.165341	0.91	0.705	7.64983e-23	1
SSSCA1	4.15987e-27	0.148407	0.834	0.545	9.68917e-23	1
DTYMK	4.68842e-27	0.163362	0.812	0.522	1.09203e-22	1
NT5C3A	5.03975e-27	0.157764	0.923	0.687	1.17386e-22	1
TIMM44	5.15313e-27	0.131629	0.766	0.445	1.20027e-22	1
PCBP1	5.26543e-27	0.201179	0.991	0.958	1.22642e-22	1
KLF3	5.33154e-27	0.174029	0.81	0.581	1.24182e-22	1
ZNF593	5.95933e-27	0.140466	0.862	0.585	1.38805e-22	1
MTX1	7.1269e-27	0.123126	0.836	0.544	1.66e-22	1
MRPL37	7.30914e-27	0.167033	0.893	0.666	1.70245e-22	1
LAMTOR5	8.11946e-27	0.149354	0.98	0.908	1.89119e-22	1
DPM2	8.45703e-27	0.131187	0.803	0.511	1.96981e-22	1
MRPL28	9.64864e-27	0.148627	0.899	0.659	2.24736e-22	1
EXOSC8	1.02305e-26	0.164826	0.899	0.692	2.38288e-22	1
TIMM10	1.11283e-26	0.217593	0.932	0.764	2.59201e-22	1
NOLC1	1.39204e-26	0.197623	0.912	0.675	3.24234e-22	1
MRPL1	1.40764e-26	0.164699	0.947	0.776	3.27868e-22	1
FRAT2	1.4557e-26	0.102763	0.643	0.349	3.39062e-22	1
NBAS	1.50002e-26	0.128376	0.751	0.453	3.49386e-22	1
HADH	1.58842e-26	0.158654	0.919	0.712	3.69974e-22	1
EXOSC4	1.75997e-26	0.103587	0.707	0.392	4.09931e-22	1
MINOS1	1.8142e-26	0.217672	0.974	0.87	4.22563e-22	1
WDR18	2.0547e-26	0.139646	0.834	0.537	4.78581e-22	1
PSMB6	2.07422e-26	0.167175	0.943	0.835	4.83127e-22	1
DDT	2.11779e-26	0.1667	0.985	0.944	4.93276e-22	1
NUDCD2	2.5376e-26	0.155683	0.923	0.768	5.91058e-22	1
PRMT5	2.94319e-26	0.111223	0.737	0.425	6.85527e-22	1
NDUFC2	3.17394e-26	0.163664	0.987	0.95	7.39275e-22	1
MRPL50	3.19071e-26	0.125301	0.731	0.451	7.43181e-22	1
SET	3.2596e-26	0.192191	1	0.988	7.59225e-22	1
C19orf48	3.33911e-26	0.176083	0.958	0.801	7.77746e-22	1
DDX21	3.81224e-26	0.245942	0.978	0.873	8.87948e-22	1
COX6B1	4.03422e-26	0.161658	0.989	0.99	9.3965e-22	1
MRPL27	4.19609e-26	0.149079	0.856	0.643	9.77353e-22	1
COA4	4.31646e-26	0.170397	0.919	0.739	1.00539e-21	1
AVEN	8.77724e-26	0.101037	0.691	0.387	2.0444e-21	1
LYN	9.05583e-26	0.156919	0.93	0.7	2.10928e-21	1
SRSF3	1.04632e-25	0.174637	1	0.988	2.43708e-21	1
NIP7	1.04724e-25	0.123187	0.799	0.503	2.43923e-21	1
SSBP1	1.09002e-25	0.174683	0.987	0.957	2.53886e-21	1
MRPL39	1.18847e-25	0.105963	0.764	0.469	2.76818e-21	1
ARMC10	1.19106e-25	0.138474	0.875	0.636	2.77422e-21	1
PSMC1	1.52828e-25	0.160071	0.956	0.825	3.55968e-21	1
EIF3M	1.73116e-25	0.152445	0.987	0.971	4.03222e-21	1
IBTK	1.94924e-25	0.139392	0.842	0.579	4.54016e-21	1
NIPSNAP3A	2.02431e-25	0.156585	0.902	0.721	4.71503e-21	1
UQCC2	2.47672e-25	0.187402	0.954	0.79	5.76878e-21	1
AIG1	2.52659e-25	0.120129	0.698	0.411	5.88493e-21	1
SNRNP40	2.61466e-25	0.155366	0.897	0.682	6.09007e-21	1
RAP1B	2.63338e-25	0.174242	0.991	0.936	6.13368e-21	1
PSMF1	2.63666e-25	0.149771	0.899	0.684	6.14131e-21	1
IMPDH2	3.26801e-25	0.203419	0.993	0.929	7.61185e-21	1
PMPCA	3.48134e-25	0.129288	0.81	0.545	8.10873e-21	1
TLN1	3.61163e-25	0.210897	0.98	0.867	8.41221e-21	1
BSDC1	4.9343e-25	0.122331	0.794	0.497	1.1493e-20	1
ETFA	4.98409e-25	0.158705	0.932	0.77	1.16089e-20	1
PSMD2	5.25291e-25	0.162431	0.945	0.758	1.22351e-20	1
LSM10	5.41458e-25	0.10663	0.79	0.482	1.26116e-20	1
POLR3K	5.57182e-25	0.136905	0.821	0.538	1.29779e-20	1
C1D	6.59049e-25	0.140658	0.908	0.663	1.53506e-20	1
DNAJC8	7.38526e-25	0.177455	0.98	0.919	1.72018e-20	1
NDUFV2	8.94354e-25	0.160317	0.985	0.923	2.08313e-20	1
TRMT10C	1.23975e-24	0.156764	0.921	0.71	2.88763e-20	1
VDAC1	1.2862e-24	0.177272	0.972	0.884	2.99583e-20	1
SNX3	1.40636e-24	0.14373	0.985	0.941	3.2757e-20	1
ERH	1.48425e-24	0.161129	0.993	0.954	3.45711e-20	1
ACAT1	1.61269e-24	0.145558	0.86	0.621	3.75627e-20	1
CAPN1	1.74726e-24	0.133192	0.875	0.637	4.06973e-20	1
RNF169	2.20533e-24	0.153953	0.74	0.471	5.13664e-20	1
RPIA	2.47751e-24	0.131657	0.882	0.613	5.77062e-20	1
TCP1	2.57818e-24	0.182496	0.972	0.911	6.00509e-20	1
ITPA	3.00175e-24	0.135858	0.888	0.686	6.99169e-20	1
MRPL20	3.2028e-24	0.184853	0.974	0.85	7.45996e-20	1
SAMM50	3.35808e-24	0.1336	0.851	0.598	7.82165e-20	1
GRHPR	3.82785e-24	0.148872	0.926	0.725	8.91583e-20	1
TOMM22	4.05547e-24	0.167053	0.961	0.838	9.44601e-20	1
CDKN2AIP	4.96895e-24	0.118469	0.744	0.457	1.15737e-19	1
NUBP2	5.48803e-24	0.13985	0.877	0.662	1.27827e-19	1
CBX3	5.64871e-24	0.172353	0.996	0.967	1.3157e-19	1
RNPS1	6.26835e-24	0.163888	0.985	0.895	1.46002e-19	1
PSMD14	6.5127e-24	0.164024	0.91	0.722	1.51694e-19	1
TPRKB	8.30022e-24	0.166272	0.937	0.827	1.93329e-19	1
GMPS	8.86001e-24	0.161927	0.908	0.737	2.06367e-19	1
CYCS	9.5184e-24	0.207661	0.945	0.821	2.21703e-19	1
HIST3H2A	9.54668e-24	0.103443	0.632	0.33	2.22361e-19	1
RNF24	1.22634e-23	0.141513	0.877	0.63	2.8564e-19	1
LDHA	1.42525e-23	0.215756	0.982	0.956	3.31969e-19	1
PSMD7	1.43859e-23	0.179321	0.95	0.824	3.35076e-19	1
SDCBP	1.5571e-23	0.129243	0.917	0.723	3.62681e-19	1
RTCB	1.77845e-23	0.145109	0.856	0.658	4.14236e-19	1
AIMP2	1.78046e-23	0.106052	0.748	0.46	4.14705e-19	1
METTL21A	1.82515e-23	0.131974	0.805	0.555	4.25114e-19	1
NOP16	1.85005e-23	0.105521	0.748	0.445	4.30914e-19	1
SNRPC	1.96827e-23	0.156066	0.972	0.895	4.58449e-19	1
TIMM17A	2.0237e-23	0.126378	0.823	0.557	4.7136e-19	1
PSMC3	2.11345e-23	0.172318	0.93	0.792	4.92265e-19	1
CLTA	2.23787e-23	0.152343	0.985	0.941	5.21245e-19	1
RRP1	2.47403e-23	0.114854	0.783	0.514	5.7625e-19	1
PRKDC	2.79076e-23	0.253385	0.976	0.91	6.50024e-19	1
BTK	2.9269e-23	0.143346	0.897	0.653	6.81734e-19	1
GUSB	2.93286e-23	0.148793	0.926	0.688	6.83121e-19	1
CCS	2.99036e-23	0.122484	0.803	0.517	6.96515e-19	1
MRPS9	3.16398e-23	0.122255	0.827	0.573	7.36954e-19	1
NAA10	3.20067e-23	0.150391	0.921	0.726	7.455e-19	1
CAB39	3.2892e-23	0.134537	0.775	0.501	7.6612e-19	1
POLR3GL	3.61134e-23	0.140761	0.856	0.644	8.41154e-19	1
EPS15L1	3.82492e-23	0.10842	0.694	0.409	8.90901e-19	1
WDR74	3.85427e-23	0.130634	0.829	0.583	8.97737e-19	1
NDUFS7	3.94952e-23	0.144676	0.939	0.76	9.19921e-19	1
FH	4.001e-23	0.137349	0.888	0.635	9.31914e-19	1
SVBP	4.31662e-23	0.108931	0.816	0.537	1.00543e-18	1
RFX7	4.82856e-23	0.119926	0.72	0.44	1.12467e-18	1
TSPO	5.08363e-23	0.154263	0.985	0.938	1.18408e-18	1
H3F3A	5.19614e-23	0.112925	1	0.999	1.21028e-18	1
UBB	5.21385e-23	0.187583	0.996	0.989	1.21441e-18	1
NOSIP	5.475e-23	0.119861	0.856	0.634	1.27524e-18	1
MRPL21	5.55689e-23	0.142517	0.904	0.735	1.29431e-18	1
NDUFA4	7.42079e-23	0.150196	0.993	0.972	1.72845e-18	1
VASP	8.12268e-23	0.138593	0.899	0.639	1.89193e-18	1
CCNB1	9.13168e-23	0.166222	0.624	0.347	2.12695e-18	1
TUBB4B	9.45201e-23	0.206712	0.932	0.76	2.20156e-18	1
SPAG7	1.08733e-22	0.138817	0.904	0.729	2.53261e-18	1
HAGHL	1.12104e-22	0.108888	0.495	0.255	2.61113e-18	1
SMIM37	1.26693e-22	0.152263	0.803	0.578	2.95093e-18	1
APRT	1.28473e-22	0.182119	0.98	0.943	2.99239e-18	1
SF3B6	1.32822e-22	0.140186	0.976	0.946	3.0937e-18	1
AHCY	1.39395e-22	0.164333	0.921	0.711	3.24679e-18	1
ELOB	1.40061e-22	0.14422	0.989	0.972	3.2623e-18	1
UGGT1	1.41928e-22	0.122432	0.851	0.556	3.30579e-18	1
NTHL1	1.44242e-22	0.119266	0.81	0.515	3.35967e-18	1
PTGES3	1.53569e-22	0.190713	0.993	0.966	3.57693e-18	1
GRWD1	1.59503e-22	0.117626	0.698	0.426	3.71515e-18	1
RPS16	1.62096e-22	0.11293	1	0.999	3.77555e-18	1
PFDN6	1.71821e-22	0.170043	0.873	0.679	4.00205e-18	1
UNC13D	1.78247e-22	0.133439	0.821	0.526	4.15172e-18	1
RBFA	2.10984e-22	0.125251	0.864	0.628	4.91425e-18	1
GTF2F2	2.12907e-22	0.124854	0.867	0.627	4.95903e-18	1
UBR4	2.15875e-22	0.131706	0.871	0.65	5.02817e-18	1
ENY2	2.66684e-22	0.142005	0.982	0.92	6.21161e-18	1
UBA2	3.07073e-22	0.145104	0.956	0.812	7.15235e-18	1
COQ8A	3.09286e-22	0.110657	0.847	0.573	7.2039e-18	1
HIKESHI	3.26081e-22	0.133944	0.908	0.693	7.59508e-18	1
PTP4A2	3.39744e-22	0.177773	0.974	0.909	7.91332e-18	1
ITPR2	3.94911e-22	0.149442	0.814	0.591	9.19827e-18	1
TIMM8B	4.16017e-22	0.160953	0.963	0.871	9.68986e-18	1
HDDC2	4.18728e-22	0.134844	0.908	0.709	9.75301e-18	1
PEF1	4.34421e-22	0.115333	0.792	0.509	1.01185e-17	1
NDUFAF4	4.52158e-22	0.113081	0.753	0.471	1.05317e-17	1
ATP5MF	4.7113e-22	0.177036	0.985	0.956	1.09736e-17	1
RRN3	5.1871e-22	0.100335	0.674	0.386	1.20818e-17	1
EMC6	5.29212e-22	0.129735	0.897	0.707	1.23264e-17	1
PSMC5	6.89404e-22	0.149047	0.95	0.882	1.60576e-17	1
STAU1	6.95868e-22	0.138654	0.888	0.672	1.62082e-17	1
TIMMDC1	6.98914e-22	0.11867	0.871	0.639	1.62791e-17	1
PPM1G	7.04218e-22	0.177913	0.967	0.882	1.64027e-17	1
RWDD4	7.4457e-22	0.103013	0.803	0.509	1.73425e-17	1
RPL39L	7.8948e-22	0.106393	0.619	0.366	1.83886e-17	1
NDUFS2	8.06674e-22	0.156001	0.934	0.798	1.87891e-17	1
ARL4A	8.12357e-22	0.14099	0.748	0.487	1.89214e-17	1
BID	8.16083e-22	0.134485	0.886	0.669	1.90082e-17	1
SCCPDH	1.11883e-21	0.14633	0.934	0.81	2.60598e-17	1
NPM3	1.28085e-21	0.12678	0.849	0.609	2.98336e-17	1
WBP11	1.3424e-21	0.179134	0.912	0.737	3.12671e-17	1
ISYNA1	1.38087e-21	0.12701	0.79	0.517	3.21632e-17	1
MAD2L1	1.4639e-21	0.159751	0.867	0.605	3.40971e-17	1
TFDP1	1.60326e-21	0.158136	0.904	0.696	3.73431e-17	1
C9orf16	1.84404e-21	0.142746	0.974	0.94	4.29515e-17	1
EIF2AK1	2.00623e-21	0.155263	0.93	0.765	4.6729e-17	1
PDCD5	2.14449e-21	0.151312	0.972	0.883	4.99495e-17	1
APEH	2.18927e-21	0.128619	0.766	0.5	5.09926e-17	1
ADRM1	2.27131e-21	0.138151	0.893	0.657	5.29033e-17	1
RUVBL2	2.58996e-21	0.13263	0.897	0.68	6.03253e-17	1
SF3B5	2.9574e-21	0.152633	0.982	0.925	6.88837e-17	1
NENF	3.02331e-21	0.142567	0.961	0.862	7.04188e-17	1
PSMC4	3.03419e-21	0.136644	0.823	0.599	7.06724e-17	1
YWHAQ	3.04012e-21	0.16073	0.98	0.907	7.08106e-17	1
ZFAND6	3.11119e-21	0.143217	0.904	0.694	7.24658e-17	1
NDUFA13	3.43548e-21	0.148019	0.974	0.916	8.00192e-17	1
SDHA	4.36977e-21	0.13473	0.937	0.763	1.01781e-16	1
NUFIP1	4.63672e-21	0.103946	0.6	0.334	1.07998e-16	1
OAT	4.70122e-21	0.130861	0.735	0.487	1.09501e-16	1
RFXANK	4.78278e-21	0.118102	0.893	0.658	1.114e-16	1
SSBP3	4.88116e-21	0.120948	0.884	0.659	1.13692e-16	1
NUDT4	4.89984e-21	0.121901	0.821	0.533	1.14127e-16	1
MAP3K13	5.2226e-21	0.116025	0.851	0.575	1.21645e-16	1
PPA1	5.73731e-21	0.180307	0.98	0.894	1.33633e-16	1
MAF1	5.78409e-21	0.135545	0.917	0.754	1.34723e-16	1
NDUFS6	5.99378e-21	0.158359	0.982	0.922	1.39607e-16	1
NAP1L4	6.2138e-21	0.152135	0.963	0.857	1.44732e-16	1
LSM5	6.945e-21	0.138606	0.978	0.918	1.61763e-16	1
SYAP1	7.44228e-21	0.127591	0.801	0.552	1.73346e-16	1
UNG	7.94516e-21	0.188095	0.781	0.531	1.85059e-16	1
SLC25A11	8.54356e-21	0.125958	0.845	0.618	1.98997e-16	1
RPAIN	9.60049e-21	0.127437	0.943	0.805	2.23615e-16	1
NDUFA9	1.07481e-20	0.123609	0.853	0.619	2.50344e-16	1
HSD17B10	1.15046e-20	0.13096	0.88	0.693	2.67965e-16	1
NOP14	1.1614e-20	0.169543	0.847	0.585	2.70514e-16	1
TSR1	1.18675e-20	0.120344	0.805	0.561	2.76418e-16	1
HSPH1	1.40677e-20	0.167455	0.81	0.567	3.27666e-16	1
POLD2	1.57882e-20	0.158444	0.926	0.749	3.67739e-16	1
RPL37A	1.64587e-20	0.122825	1	1	3.83357e-16	1
PRPF19	1.68141e-20	0.128154	0.869	0.653	3.91634e-16	1
NOB1	1.8009e-20	0.123604	0.897	0.688	4.19467e-16	1
DCTN2	1.89434e-20	0.121828	0.904	0.705	4.41229e-16	1
IMP4	2.16393e-20	0.121295	0.825	0.593	5.04023e-16	1
CDYL	2.16395e-20	0.102015	0.766	0.5	5.04026e-16	1
SNRPA1	2.26855e-20	0.158428	0.93	0.775	5.28391e-16	1
PRPF31	2.81642e-20	0.131559	0.893	0.67	6.56001e-16	1
XRCC5	2.87627e-20	0.171239	0.989	0.954	6.69941e-16	1
MRPL40	2.94292e-20	0.132315	0.847	0.633	6.85465e-16	1
UCHL3	3.14238e-20	0.124582	0.86	0.652	7.31922e-16	1
PSMA5	3.40561e-20	0.166693	0.972	0.882	7.93234e-16	1
GTPBP6	3.70569e-20	0.12852	0.853	0.615	8.63129e-16	1
EIF3B	4.98952e-20	0.154754	0.969	0.848	1.16216e-15	1
TIMM50	5.3491e-20	0.113166	0.753	0.49	1.24591e-15	1
DPY30	5.86434e-20	0.1177	0.908	0.707	1.36592e-15	1
MRPL51	6.03197e-20	0.143556	0.98	0.917	1.40497e-15	1
NDUFB4	6.57141e-20	0.140224	0.98	0.942	1.53061e-15	1
RBBP7	6.58248e-20	0.141457	0.961	0.866	1.53319e-15	1
CDC5L	6.77393e-20	0.173216	0.902	0.765	1.57778e-15	1
COA1	7.50959e-20	0.128807	0.877	0.651	1.74913e-15	1
ACOT13	8.48606e-20	0.12043	0.829	0.604	1.97657e-15	1
SLC25A39	1.12723e-19	0.12031	0.825	0.585	2.62554e-15	1
VPS29	1.13125e-19	0.131402	0.937	0.79	2.6349e-15	1
PGAM1	1.24728e-19	0.155283	0.941	0.784	2.90516e-15	1
KLHDC3	1.25271e-19	0.125632	0.893	0.692	2.9178e-15	1
SNRPG	1.4244e-19	0.167463	0.993	0.947	3.31771e-15	1
BCCIP	1.4683e-19	0.140024	0.856	0.636	3.41996e-15	1
GMNN	1.48518e-19	0.136791	0.803	0.549	3.45927e-15	1
HNRNPR	1.6223e-19	0.177821	0.985	0.953	3.77865e-15	1
ZNF511	1.70649e-19	0.104075	0.821	0.557	3.97477e-15	1
SRSF7	1.75983e-19	0.172535	0.989	0.967	4.09898e-15	1
PPP1CC	1.79081e-19	0.138248	0.954	0.825	4.17116e-15	1
HPS1	1.85853e-19	0.104004	0.803	0.549	4.32888e-15	1
NFE2L2	1.91119e-19	0.161237	0.871	0.683	4.45155e-15	1
ERI3	1.92205e-19	0.125665	0.799	0.54	4.47683e-15	1
CHCHD3	1.92578e-19	0.136845	0.899	0.701	4.48552e-15	1
PSMB2	1.94846e-19	0.126874	0.972	0.849	4.53836e-15	1
WDR83OS	1.9603e-19	0.126589	0.974	0.917	4.56592e-15	1
NDUFA6	2.161e-19	0.140945	0.906	0.73	5.03339e-15	1
DYNLRB1	2.23673e-19	0.117027	0.974	0.875	5.20979e-15	1
MEST	2.40724e-19	0.122985	0.838	0.593	5.60693e-15	1
NOL8	2.43084e-19	0.150044	0.902	0.715	5.66192e-15	1
PCID2	2.62073e-19	0.112609	0.827	0.583	6.10421e-15	1
PPP1R14B	2.8337e-19	0.118739	0.989	0.951	6.60025e-15	1
NOP56	2.92163e-19	0.160203	0.965	0.887	6.80506e-15	1
CEBPZ	2.932e-19	0.158003	0.928	0.787	6.82921e-15	1
LSM1	3.62921e-19	0.111662	0.84	0.588	8.45315e-15	1
SPN	3.75406e-19	0.162914	0.991	0.944	8.74396e-15	1
SNRPF	3.95937e-19	0.142654	0.998	0.972	9.22217e-15	1
LAP3	4.33166e-19	0.132538	0.858	0.66	1.00893e-14	1
CCDC124	4.52163e-19	0.122276	0.842	0.596	1.05318e-14	1
TYMS	4.61896e-19	0.151493	0.956	0.72	1.07585e-14	1
SUMO1	5.74897e-19	0.130682	0.974	0.891	1.33905e-14	1
NDUFA10	5.98138e-19	0.144035	0.908	0.793	1.39318e-14	1
DAP3	6.94423e-19	0.12593	0.906	0.733	1.61745e-14	1
PSMG3	6.97911e-19	0.100279	0.794	0.53	1.62557e-14	1
ISCA1	9.00195e-19	0.11128	0.816	0.573	2.09673e-14	1
AIFM1	9.73384e-19	0.116697	0.757	0.487	2.26721e-14	1
MTHFD1	1.13255e-18	0.126713	0.84	0.608	2.63793e-14	1
TPX2	1.16534e-18	0.135708	0.674	0.412	2.71431e-14	1
CBX1	1.29141e-18	0.123635	0.873	0.63	3.00794e-14	1
PHACTR4	1.30241e-18	0.148294	0.921	0.754	3.03358e-14	1
ASF1A	1.36066e-18	0.101725	0.805	0.543	3.16924e-14	1
EIF4G2	1.37469e-18	0.185763	0.987	0.919	3.20192e-14	1
MAGOH	1.39573e-18	0.128448	0.956	0.87	3.25093e-14	1
CRBN	1.42375e-18	0.149365	0.917	0.762	3.3162e-14	1
OLA1	1.42394e-18	0.140681	0.961	0.881	3.31665e-14	1
GART	1.46234e-18	0.135349	0.895	0.697	3.40608e-14	1
URM1	1.55126e-18	0.110815	0.803	0.561	3.61318e-14	1
NIFK	1.76356e-18	0.158459	0.95	0.823	4.10769e-14	1
PSMB7	1.78884e-18	0.123179	0.963	0.902	4.16655e-14	1
POLDIP2	1.8282e-18	0.103845	0.788	0.52	4.25824e-14	1
WDR12	2.25111e-18	0.10547	0.807	0.559	5.24328e-14	1
ACTL6A	2.38641e-18	0.119538	0.871	0.67	5.55843e-14	1
SMIM19	2.60084e-18	0.112939	0.902	0.697	6.05788e-14	1
PDHB	2.88176e-18	0.127174	0.897	0.679	6.71219e-14	1
TMEM183A	3.03693e-18	0.115658	0.875	0.646	7.07361e-14	1
SFT2D1	3.11379e-18	0.11017	0.869	0.639	7.25265e-14	1
WDR1	3.16557e-18	0.111521	0.923	0.717	7.37324e-14	1
LRRC75A	3.21449e-18	0.320285	0.845	0.641	7.48718e-14	1
NDUFS8	4.77104e-18	0.132116	0.963	0.868	1.11127e-13	1
RIOK1	6.60621e-18	0.117214	0.783	0.534	1.53872e-13	1
MAP4K4	6.64189e-18	0.130822	0.823	0.582	1.54703e-13	1
SRSF2	6.75326e-18	0.163395	0.991	0.952	1.57297e-13	1
SERF2	7.34473e-18	0.115886	0.998	0.996	1.71073e-13	1
CARS2	8.30134e-18	0.100841	0.825	0.612	1.93355e-13	1
NMRAL1	1.03758e-17	0.111594	0.842	0.596	2.41673e-13	1
CENPW	1.0764e-17	0.130103	0.801	0.555	2.50714e-13	1
VARS	1.17769e-17	0.100198	0.751	0.492	2.74306e-13	1
FAM118A	1.17886e-17	0.223429	0.816	0.61	2.7458e-13	1
EPS15	1.19566e-17	0.12308	0.873	0.699	2.78492e-13	1
ZNF431	1.23034e-17	0.145221	0.858	0.683	2.86571e-13	1
GNL2	1.27932e-17	0.107985	0.812	0.558	2.97979e-13	1
MRPL2	1.28907e-17	0.103889	0.836	0.607	3.00251e-13	1
POLE4	1.29777e-17	0.101675	0.801	0.535	3.02276e-13	1
IMMT	1.32582e-17	0.127887	0.923	0.759	3.08811e-13	1
TOP1	1.41638e-17	0.147796	0.974	0.908	3.29904e-13	1
U2SURP	1.46198e-17	0.185197	0.987	0.916	3.40524e-13	1
POMP	1.46555e-17	0.134405	0.978	0.919	3.41356e-13	1
PSMD3	1.47292e-17	0.115203	0.902	0.685	3.43072e-13	1
PNN	1.51329e-17	0.167622	0.991	0.98	3.52476e-13	1
NFE2	1.56698e-17	0.10626	0.895	0.633	3.64981e-13	1
FIS1	1.59604e-17	0.121136	0.956	0.885	3.71749e-13	1
CFAP97	1.82827e-17	0.129243	0.853	0.651	4.25841e-13	1
RFC4	1.88624e-17	0.104603	0.722	0.466	4.39342e-13	1
USP48	2.03814e-17	0.133631	0.93	0.761	4.74724e-13	1
LRPPRC	2.1718e-17	0.154292	0.967	0.826	5.05855e-13	1
MRPL11	2.30191e-17	0.13089	0.945	0.831	5.3616e-13	1
FAM162A	2.37672e-17	0.137007	0.897	0.695	5.53586e-13	1
GHITM	2.49121e-17	0.159037	0.969	0.874	5.80253e-13	1
AUP1	2.49454e-17	0.128129	0.926	0.712	5.81028e-13	1
USP15	3.82439e-17	0.130246	0.945	0.866	8.90778e-13	1
MRPL17	4.07792e-17	0.104641	0.799	0.552	9.4983e-13	1
ATP5PB	4.46026e-17	0.135121	0.967	0.916	1.03888e-12	1
DCAF13	4.46966e-17	0.102643	0.884	0.716	1.04107e-12	1
TOMM5	5.58476e-17	0.105491	0.858	0.599	1.3008e-12	1
SLC26A2	5.95586e-17	0.123976	0.626	0.386	1.38724e-12	1
EPB41	5.96286e-17	0.153737	0.847	0.678	1.38887e-12	1
TFDP2	6.05022e-17	0.137151	0.965	0.886	1.40922e-12	1
PIN1	6.58205e-17	0.109304	0.88	0.695	1.53309e-12	1
RPL7A	7.16396e-17	0.122822	1	0.999	1.66863e-12	1
GLOD4	7.34929e-17	0.10963	0.88	0.674	1.7118e-12	1
FADS1	8.19165e-17	0.134213	0.796	0.528	1.908e-12	1
MXD4	8.20096e-17	0.123659	0.886	0.691	1.91017e-12	1
SDAD1	9.56593e-17	0.119429	0.794	0.564	2.2281e-12	1
RHOG	1.32315e-16	0.106752	0.932	0.773	3.08189e-12	1
GNAQ	1.32775e-16	0.151243	0.976	0.837	3.09259e-12	1
CDC42	1.33744e-16	0.127419	0.989	0.978	3.11516e-12	1
VDAC2	1.3791e-16	0.130155	0.974	0.897	3.2122e-12	1
NDUFS4	1.46315e-16	0.121813	0.952	0.85	3.40796e-12	1
ATP13A3	1.52911e-16	0.13524	0.814	0.569	3.56161e-12	1
PSAP	1.56419e-16	0.113727	0.934	0.788	3.64331e-12	1
SMIM15	1.64009e-16	0.10613	0.851	0.605	3.82009e-12	1
ZWINT	1.67016e-16	0.100964	0.729	0.462	3.89014e-12	1
C19orf70	2.33731e-16	0.123342	0.939	0.814	5.44405e-12	1
LSM2	2.48155e-16	0.119788	0.963	0.903	5.78002e-12	1
DNAJC2	2.63789e-16	0.140275	0.923	0.758	6.14417e-12	1
MRPS18B	3.12776e-16	0.115859	0.869	0.646	7.28518e-12	1
ANAPC7	3.17084e-16	0.106872	0.86	0.623	7.38552e-12	1
CHEK1	3.47266e-16	0.113302	0.786	0.538	8.08852e-12	1
PPID	3.63736e-16	0.108202	0.77	0.534	8.47214e-12	1
MRPL32	4.14206e-16	0.112826	0.895	0.698	9.64769e-12	1
MSH2	4.14419e-16	0.145295	0.849	0.641	9.65264e-12	1
G3BP1	4.33974e-16	0.155485	0.982	0.887	1.01081e-11	1
C19orf53	5.17435e-16	0.12906	0.976	0.908	1.20521e-11	1
RAD23B	5.23649e-16	0.127983	0.926	0.758	1.21968e-11	1
MRPS30	5.90164e-16	0.106519	0.827	0.581	1.37461e-11	1
GUCD1	6.56603e-16	0.101383	0.742	0.499	1.52936e-11	1
WDR46	7.64928e-16	0.102289	0.814	0.577	1.78167e-11	1
PMF1	8.09738e-16	0.105885	0.893	0.714	1.88604e-11	1
ADH5	8.73535e-16	0.116046	0.958	0.852	2.03464e-11	1
AATF	8.78071e-16	0.103678	0.884	0.664	2.0452e-11	1
PUM3	8.92474e-16	0.118162	0.873	0.665	2.07875e-11	1
AHSA1	9.29328e-16	0.130134	0.926	0.736	2.16459e-11	1
PFN1	9.47575e-16	0.123421	0.998	0.989	2.20709e-11	1
MRPS18C	9.91319e-16	0.124105	0.941	0.807	2.30898e-11	1
MRPS22	1.09049e-15	0.106792	0.842	0.608	2.53998e-11	1
TMEM50A	1.10681e-15	0.116724	0.934	0.826	2.57798e-11	1
CKS1B	1.21255e-15	0.158839	0.821	0.618	2.82427e-11	1
GOT2	1.28212e-15	0.104424	0.764	0.536	2.98631e-11	1
MRPL9	1.32527e-15	0.105735	0.88	0.664	3.08682e-11	1
HSPA4	1.57991e-15	0.145675	0.895	0.698	3.67992e-11	1
ELOC	1.60206e-15	0.108323	0.952	0.801	3.73152e-11	1
PARK7	1.62065e-15	0.133903	0.989	0.961	3.77482e-11	1
UQCRC1	1.67317e-15	0.114608	0.932	0.769	3.89715e-11	1
DUT	1.73171e-15	0.210206	0.996	0.961	4.0335e-11	1
OST4	1.93912e-15	0.110906	0.989	0.976	4.51661e-11	1
LSM3	1.95023e-15	0.124423	0.974	0.894	4.54247e-11	1
PTRHD1	1.95987e-15	0.118217	0.947	0.818	4.56493e-11	1
NDUFS3	2.25887e-15	0.12343	0.943	0.824	5.26135e-11	1
COMMD4	2.37755e-15	0.105843	0.888	0.693	5.5378e-11	1
COPS5	2.40896e-15	0.104976	0.915	0.767	5.61096e-11	1
RPF1	2.48719e-15	0.105594	0.816	0.574	5.79315e-11	1
FAM213A	2.52783e-15	0.124265	0.735	0.538	5.88783e-11	1
HNRNPH3	2.53457e-15	0.14145	0.976	0.919	5.90352e-11	1
NUTF2	2.53657e-15	0.129126	0.939	0.753	5.90819e-11	1
RBM8A	2.71789e-15	0.124935	0.974	0.91	6.33051e-11	1
SLC25A5	2.97565e-15	0.134012	0.996	0.966	6.93088e-11	1
ATOX1	3.36923e-15	0.110919	0.945	0.776	7.8476e-11	1
VRK1	3.57979e-15	0.130673	0.851	0.646	8.33805e-11	1
TIPRL	3.95974e-15	0.102424	0.899	0.722	9.22302e-11	1
DGUOK	4.85613e-15	0.105604	0.934	0.756	1.13109e-10	1
VPS26A	5.60026e-15	0.112879	0.858	0.664	1.30441e-10	1
TXNDC17	5.72031e-15	0.123078	0.939	0.807	1.33237e-10	1
VTI1B	5.8375e-15	0.101581	0.834	0.636	1.35967e-10	1
SDHC	6.03393e-15	0.113197	0.919	0.752	1.40542e-10	1
2021-09-11	6.1857e-15	0.128203	0.919	0.737	1.44077e-10	1
DYNLL1	6.20026e-15	0.156321	0.991	0.957	1.44417e-10	1
RPS2	6.73083e-15	0.116503	1	1	1.56774e-10	1
HNRNPM	6.83289e-15	0.147432	0.993	0.965	1.59152e-10	1
DCXR	7.53915e-15	0.120213	0.869	0.672	1.75602e-10	1
MICU2	8.45994e-15	0.108033	0.816	0.585	1.97049e-10	1
NASP	8.59585e-15	0.156254	0.985	0.952	2.00215e-10	1
MPHOSPH10	9.0647e-15	0.134567	0.919	0.742	2.11135e-10	1
CDV3	9.21676e-15	0.149448	0.952	0.863	2.14677e-10	1
MRPL18	9.59849e-15	0.11184	0.934	0.813	2.23568e-10	1
MCM3	1.03858e-14	0.152845	0.919	0.777	2.41905e-10	1
PPIH	1.04277e-14	0.120766	0.88	0.67	2.42882e-10	1
BUD31	1.32911e-14	0.109056	0.93	0.746	3.09577e-10	1
BMS1	1.32966e-14	0.118527	0.847	0.616	3.09704e-10	1
ASAH1	1.38798e-14	0.106734	0.937	0.804	3.23288e-10	1
UBE2V2	1.46998e-14	0.108625	0.917	0.738	3.42388e-10	1
MRPL34	1.47767e-14	0.104158	0.923	0.737	3.44179e-10	1
NSMCE1	1.60093e-14	0.102364	0.867	0.655	3.72889e-10	1
PSMD11	1.63516e-14	0.113485	0.895	0.704	3.80862e-10	1
MRPL43	1.90983e-14	0.1006	0.886	0.679	4.44837e-10	1
BAG1	1.98262e-14	0.128145	0.93	0.8	4.61792e-10	1
PPP4C	2.045e-14	0.100191	0.954	0.808	4.76321e-10	1
EAPP	2.12574e-14	0.115223	0.904	0.765	4.95128e-10	1
ZNF639	2.28394e-14	0.10177	0.744	0.522	5.31976e-10	1
MRPL42	2.82714e-14	0.112741	0.921	0.764	6.58499e-10	1
LYPLA1	3.30078e-14	0.11978	0.923	0.759	7.68817e-10	1
RALBP1	3.43226e-14	0.128709	0.972	0.877	7.99441e-10	1
RTN3	3.56669e-14	0.11969	0.961	0.837	8.30754e-10	1
TTC1	3.69183e-14	0.110431	0.923	0.737	8.59901e-10	1
EIF1AY	3.89451e-14	0.139962	0.86	0.777	9.0711e-10	1
VPS28	5.41979e-14	0.11596	0.954	0.883	1.26238e-09	1
PARP1	5.64187e-14	0.117009	0.985	0.929	1.3141e-09	1
C5orf24	5.74505e-14	0.105304	0.862	0.67	1.33814e-09	1
FTL	5.78363e-14	0.111092	0.998	0.993	1.34712e-09	1
YWHAH	6.15554e-14	0.11812	0.943	0.784	1.43375e-09	1
MAZ	6.23331e-14	0.107614	0.993	0.94	1.45186e-09	1
PHF20	6.41971e-14	0.107108	0.923	0.72	1.49528e-09	1
PDCD2	6.74657e-14	0.118771	0.928	0.797	1.57141e-09	1
TDG	7.06895e-14	0.112719	0.829	0.624	1.6465e-09	1
STUB1	7.55317e-14	0.101837	0.928	0.769	1.75928e-09	1
ATP5F1C	8.06168e-14	0.108704	0.985	0.958	1.87773e-09	1
SF3A3	8.2436e-14	0.125282	0.899	0.762	1.9201e-09	1
UTP18	8.41347e-14	0.117708	0.84	0.657	1.95967e-09	1
TFAM	9.05109e-14	0.118026	0.93	0.776	2.10818e-09	1
HNRNPA1P48	1.07147e-13	0.10822	0.939	0.806	2.49566e-09	1
IARS2	1.08968e-13	0.103708	0.84	0.62	2.53809e-09	1
ETFB	1.14095e-13	0.107951	0.954	0.853	2.6575e-09	1
PTBP1	1.30922e-13	0.120845	0.972	0.832	3.04943e-09	1
GTF3A	1.33817e-13	0.132767	0.978	0.95	3.11687e-09	1
PSMA4	1.37489e-13	0.12614	0.987	0.939	3.20238e-09	1
STARD7	1.6453e-13	0.135577	0.873	0.669	3.83224e-09	1
BZW2	2.607e-13	0.109921	0.965	0.874	6.07223e-09	1
FERMT3	2.6547e-13	0.115174	0.939	0.768	6.18333e-09	1
CLIC1	3.48175e-13	0.12606	0.996	0.983	8.10968e-09	1
TMX1	3.55969e-13	0.113372	0.91	0.73	8.29122e-09	1
DAZAP1	4.43833e-13	0.130247	0.937	0.797	1.03378e-08	1
FEN1	4.88791e-13	0.100902	0.779	0.542	1.13849e-08	1
WIPI2	5.34408e-13	0.113727	0.893	0.742	1.24474e-08	1
MT-CO2	5.36424e-13	0.116642	0.993	1	1.24944e-08	1
TOPORS	5.64345e-13	0.127008	0.812	0.629	1.31447e-08	1
YEATS4	5.90611e-13	0.103117	0.856	0.636	1.37565e-08	1
COMMD7	7.14819e-13	0.109747	0.939	0.827	1.66496e-08	1
ESD	7.58848e-13	0.104858	0.967	0.916	1.76751e-08	1
UBL5	7.74284e-13	0.106886	0.989	0.977	1.80346e-08	1
UBE2L3	7.83095e-13	0.115083	0.958	0.899	1.82399e-08	1
EIF3F	8.12344e-13	0.108619	0.993	0.97	1.89211e-08	1
2021-09-07	9.00567e-13	0.11029	0.987	0.953	2.0976e-08	1
SDHD	9.68232e-13	0.107221	0.908	0.775	2.25521e-08	1
ANP32E	9.73005e-13	0.116908	0.95	0.798	2.26632e-08	1
ANAPC5	1.09917e-12	0.109802	0.98	0.894	2.5602e-08	1
GGCT	1.14366e-12	0.111061	0.943	0.808	2.6638e-08	1
KDM1A	1.20196e-12	0.104827	0.91	0.762	2.7996e-08	1
PSMD1	1.21261e-12	0.12385	0.904	0.694	2.82442e-08	1
HNRNPC	1.24627e-12	0.134625	1	0.99	2.90281e-08	1
AAMP	1.27238e-12	0.10173	0.856	0.65	2.96364e-08	1
NDUFV3	1.33281e-12	0.102354	0.899	0.704	3.10437e-08	1
POLR1D	1.3716e-12	0.116983	0.98	0.918	3.19472e-08	1
DTD1	1.4863e-12	0.100519	0.834	0.64	3.46189e-08	1
FBL	1.50564e-12	0.110905	0.991	0.96	3.50694e-08	1
SNW1	1.66278e-12	0.10705	0.921	0.779	3.87295e-08	1
C9orf78	1.84991e-12	0.115707	0.937	0.83	4.30881e-08	1
HAT1	2.19709e-12	0.105988	0.86	0.667	5.11746e-08	1
METTL26	2.74626e-12	0.110234	0.952	0.84	6.39659e-08	1
2021-09-02	2.81158e-12	0.118019	0.945	0.853	6.54873e-08	1
TRIM28	4.11313e-12	0.115557	0.985	0.924	9.58029e-08	1
PSMA2	4.24864e-12	0.101315	0.954	0.889	9.89594e-08	1
PWP1	4.32037e-12	0.100602	0.842	0.655	1.0063e-07	1
H2AFZ	5.12804e-12	0.100849	0.996	0.968	1.19442e-07	1
SELENOW	6.03515e-12	0.104123	0.921	0.773	1.40571e-07	1
MCM7	7.0563e-12	0.13118	0.926	0.769	1.64355e-07	1
KHDRBS1	7.55333e-12	0.115427	0.993	0.946	1.75932e-07	1
SMARCC1	9.39344e-12	0.168572	0.972	0.891	2.18792e-07	1
URI1	1.07397e-11	0.107411	0.952	0.839	2.5015e-07	1
FIBP	1.33921e-11	0.116035	0.915	0.779	3.1193e-07	1
BSG	1.5148e-11	0.111688	0.958	0.857	3.52827e-07	1
DHX9	1.59786e-11	0.139816	0.941	0.815	3.72173e-07	1
THOC2	2.59658e-11	0.116795	0.93	0.831	6.04796e-07	1
GSTO1	3.42251e-11	0.110951	0.98	0.919	7.9717e-07	1
PPIG	3.5149e-11	0.113621	0.965	0.919	8.1869e-07	1
BAZ1A	3.62902e-11	0.11841	0.917	0.784	8.45271e-07	1
SRSF4	4.35789e-11	0.103461	0.947	0.849	1.01504e-06	1
LYL1	4.88344e-11	0.106827	0.967	0.903	1.13745e-06	1
SSRP1	5.52005e-11	0.106794	0.956	0.793	1.28573e-06	1
NDUFV1	1.35244e-10	0.10229	0.917	0.799	3.15009e-06	1
POLE3	1.59398e-10	0.10816	0.939	0.809	3.71271e-06	1
TM9SF3	1.69104e-10	0.105104	0.915	0.793	3.93878e-06	1
CCT4	1.89784e-10	0.110948	0.976	0.931	4.42045e-06	1
CCDC47	2.4289e-10	0.109315	0.871	0.7	5.65739e-06	1
ARF6	2.83146e-10	0.100668	0.921	0.762	6.59505e-06	1
DDX46	2.97095e-10	0.116514	0.972	0.899	6.91994e-06	1
ABCF1	3.69094e-10	0.110056	0.904	0.723	8.59693e-06	1
HDGF	5.27347e-10	0.111827	0.965	0.862	1.2283e-05	1
NDUFS1	5.87935e-10	0.110885	0.853	0.677	1.36942e-05	1
GTF2I	1.1063e-09	0.112444	0.989	0.959	2.5768e-05	1
MORF4L2	2.31416e-09	0.110198	0.926	0.809	5.39014e-05	1
RPL21	1.08186e-08	0.111312	1	0.999	0.000251988	1
SRRM1	1.47183e-08	0.102417	0.993	0.966	0.000342819	1
TPR	2.60955e-08	0.113838	0.978	0.915	0.000607815	1
ANP32A	2.66411e-08	0.100555	0.993	0.949	0.000620524	1
RPL17	2.99021e-08	0.10629	0.982	0.958	0.00069648	1
SMAP2	5.31182e-08	0.103715	0.818	0.636	0.00123723	1
RPL10A	5.59977e-08	0.100366	1	0.998	0.0013043	1
BCLAF1	1.32825e-05	0.101684	0.978	0.93	0.309377	1
SYNGR1	0.00783298	0.127849	0.799	0.781	1	1
SAMHD1	1.1178e-253	1.5436	0.927	0.167	2.60358e-249	2
CSF1R	6.10712e-251	0.433565	0.716	0.064	1.42247e-246	2
IRF8	1.95413e-235	0.996616	0.927	0.169	4.55155e-231	2
KCNE5	6.9309e-207	0.575323	0.763	0.116	1.61435e-202	2
LY86	8.99896e-192	0.380981	0.646	0.072	2.09604e-187	2
PLD4	7.16743e-188	0.912374	0.969	0.344	1.66944e-183	2
CSTA	1.49108e-179	0.752646	0.706	0.115	3.47302e-175	2
SERPINB8	4.33144e-177	0.66867	0.867	0.24	1.00888e-172	2
RBM47	2.2335e-164	0.249987	0.529	0.051	5.20227e-160	2
AC020656.1	2.51586e-158	1.01541	0.63	0.107	5.85995e-154	2
CEBPD	9.95767e-151	0.739007	0.786	0.189	2.31934e-146	2
LGALS1	1.02158e-142	1.17923	0.984	0.48	2.37947e-138	2
MPEG1	1.50503e-139	0.37498	0.503	0.054	3.50552e-135	2
ANXA2	1.1651e-135	0.742833	0.857	0.338	2.71376e-131	2
LYZ	2.6712e-132	2.88789	0.893	0.479	6.22176e-128	2
PLAC8	5.33609e-132	0.879116	0.997	0.94	1.24288e-127	2
KIAA0930	6.76576e-132	0.604015	0.935	0.5	1.57588e-127	2
GPR183	2.45641e-131	0.427516	0.534	0.079	5.72148e-127	2
MNDA	1.35029e-130	0.634347	0.529	0.079	3.1451e-126	2
CYBA	7.34321e-127	0.751083	1	0.971	1.71038e-122	2
OTULINL	6.38235e-122	0.370086	0.742	0.204	1.48658e-117	2
ITGB2	1.22409e-119	0.733993	0.966	0.659	2.85116e-115	2
CD180	1.70426e-117	0.201811	0.495	0.071	3.96957e-113	2
MEF2D	4.61427e-117	0.532983	0.919	0.455	1.07476e-112	2
NKG7	2.20325e-115	0.436516	0.812	0.28	5.13181e-111	2
FAM107B	1.71074e-114	0.618748	0.935	0.441	3.98467e-110	2
RNASE2	2.60866e-113	0.636858	0.839	0.275	6.0761e-109	2
CITED4	4.09014e-113	0.409212	0.781	0.251	9.52676e-109	2
SLC8A1	1.85407e-111	0.170371	0.352	0.03	4.3185e-107	2
MPO	1.39953e-109	1.29888	0.966	0.598	3.25978e-105	2
IL6R	3.30575e-107	0.426685	0.828	0.31	7.69975e-103	2
LILRB4	7.3514e-107	0.172963	0.406	0.046	1.71229e-102	2
IGSF6	8.25886e-107	0.273852	0.396	0.049	1.92365e-102	2
C20orf27	2.39488e-105	0.577423	0.93	0.64	5.57815e-101	2
HCST	3.28118e-105	0.673697	0.982	0.706	7.64252e-101	2
SCPEP1	6.51947e-105	0.369293	0.799	0.284	1.51851e-100	2
B3GNT7	1.0166e-104	0.221839	0.422	0.059	2.36786e-100	2
LYST	2.79332e-103	0.637972	0.846	0.381	6.50621e-99	2
HRH2	2.6353e-102	0.283605	0.63	0.165	6.13815e-98	2
LCP1	3.7557e-101	0.619098	0.992	0.94	8.74777e-97	2
TYROBP	1.66375e-100	0.445185	0.805	0.296	3.8752e-96	2
UNC93B1	5.98191e-100	0.33232	0.719	0.244	1.39331e-95	2
EMB	2.01127e-98	0.655652	0.969	0.746	4.68465e-94	2
GOLGA8N	2.02417e-96	0.376772	0.786	0.304	4.7147e-92	2
ST14	4.77925e-96	0.157841	0.312	0.028	1.11318e-91	2
RETN	2.62443e-95	0.305152	0.307	0.028	6.11282e-91	2
TMSB10	3.23212e-95	0.569136	1	0.997	7.52826e-91	2
NLRP3	6.23533e-95	0.286832	0.667	0.193	1.45233e-90	2
PRKCD	2.04092e-94	0.281242	0.693	0.215	4.75371e-90	2
RASSF4	2.23516e-94	0.126931	0.302	0.026	5.20612e-90	2
IL13RA1	1.59939e-92	0.115878	0.266	0.018	3.72529e-88	2
AL355922.1	1.63062e-92	0.237623	0.539	0.117	3.79803e-88	2
RPS6KA4	5.91212e-92	0.327526	0.773	0.303	1.37705e-87	2
RAB31	9.44893e-92	0.263826	0.536	0.119	2.20085e-87	2
TIFAB	1.75562e-91	0.136993	0.331	0.035	4.08918e-87	2
TMSB4X	4.30376e-91	0.588742	1	0.998	1.00243e-86	2
SERPINB10	7.79124e-91	0.371253	0.477	0.093	1.81473e-86	2
PKM	1.46493e-90	0.585466	0.987	0.788	3.41212e-86	2
COTL1	7.62509e-90	0.62477	0.948	0.644	1.77603e-85	2
FCER1G	6.4561e-88	0.440429	0.69	0.243	1.50375e-83	2
MYO1F	5.63663e-87	0.462458	0.891	0.477	1.31288e-82	2
CACNB4	6.10934e-87	0.257351	0.422	0.072	1.42299e-82	2
ZFP36	9.07748e-87	0.391493	0.786	0.323	2.11433e-82	2
F13A1	4.35498e-85	0.281348	0.396	0.066	1.01436e-80	2
PYCARD	6.71027e-85	0.51558	0.982	0.909	1.56296e-80	2
FZD2	8.27881e-85	0.138091	0.279	0.026	1.9283e-80	2
IL17RA	1.73533e-83	0.377558	0.794	0.34	4.04192e-79	2
BCL2	4.52426e-83	0.545661	0.914	0.551	1.05379e-78	2
CLEC12A	1.46471e-82	0.379626	0.781	0.302	3.41161e-78	2
SH2B3	1.66855e-82	0.314759	0.737	0.286	3.88638e-78	2
SPNS3	3.04581e-82	0.429023	0.891	0.438	7.09429e-78	2
DTX4	6.38576e-82	0.153885	0.312	0.036	1.48737e-77	2
GRN	8.25564e-82	0.508973	0.911	0.589	1.9229e-77	2
TLR2	1.78509e-81	0.223326	0.495	0.118	4.15783e-77	2
RNASE6	1.04212e-80	0.307933	0.635	0.202	2.42731e-76	2
VIM	1.78624e-80	0.548818	1	0.96	4.16051e-76	2
TNNI2	4.44843e-80	0.189541	0.44	0.085	1.03613e-75	2
ACTB	9.01558e-80	0.575944	1	0.999	2.09991e-75	2
CYBB	9.28399e-80	0.228532	0.409	0.07	2.16243e-75	2
FLNA	3.39669e-79	0.532988	0.93	0.696	7.91158e-75	2
DBI	3.78623e-79	0.503736	0.99	0.893	8.81889e-75	2
CORO1A	1.77184e-78	0.607171	0.969	0.794	4.12696e-74	2
WDFY2	2.4006e-78	0.495815	0.938	0.715	5.59147e-74	2
HNRNPU	6.25801e-75	0.474395	0.997	0.991	1.45762e-70	2
RUNX2	7.03368e-75	0.502185	0.826	0.425	1.63828e-70	2
CTSG	1.82767e-73	0.734536	0.747	0.293	4.25701e-69	2
NAGA	5.16982e-73	0.244617	0.625	0.221	1.20416e-68	2
HLA-DMB	7.55293e-73	0.39195	0.807	0.39	1.75923e-68	2
HDAC9	9.4025e-73	0.282667	0.68	0.251	2.19003e-68	2
PARP8	4.22169e-72	0.296665	0.659	0.237	9.83316e-68	2
SEL1L3	5.76e-72	0.25132	0.578	0.178	1.34162e-67	2
CD74	6.03273e-72	0.570825	1	0.988	1.40514e-67	2
NREP	1.13065e-71	0.492725	0.971	0.865	2.6335e-67	2
S100A9	3.4062e-71	0.398109	0.174	0.007	7.93373e-67	2
RAB11FIP1	5.07698e-71	0.56268	0.815	0.442	1.18253e-66	2
NAIP	1.77178e-70	0.418993	0.826	0.472	4.12683e-66	2
SPI1	1.10075e-69	0.496764	0.943	0.705	2.56386e-65	2
SLC1A3	1.8217e-69	0.153621	0.401	0.083	4.24311e-65	2
EMILIN2	2.99808e-69	0.304521	0.781	0.377	6.98314e-65	2
LRRC8C	1.17413e-68	0.246852	0.651	0.249	2.73478e-64	2
SLC2A4RG	1.34604e-68	0.338654	0.854	0.493	3.13519e-64	2
PARVG	2.57541e-68	0.366354	0.94	0.721	5.99865e-64	2
KIF17	3.25275e-68	0.114354	0.323	0.051	7.57629e-64	2
SPECC1	8.31397e-68	0.353355	0.839	0.514	1.93649e-63	2
ODF3B	1.23056e-66	0.120509	0.292	0.042	2.86621e-62	2
HSP90B1	1.8958e-66	0.535765	0.992	0.948	4.41571e-62	2
FGL2	2.07057e-66	0.228725	0.391	0.085	4.82277e-62	2
WDR49	5.49887e-66	0.157413	0.456	0.109	1.2808e-61	2
APAF1	5.73464e-66	0.320592	0.706	0.309	1.33571e-61	2
GM2A	7.8637e-66	0.228958	0.661	0.26	1.83161e-61	2
SEMA4A	8.23892e-66	0.21452	0.573	0.186	1.91901e-61	2
SFMBT2	2.1562e-65	0.240547	0.589	0.198	5.02223e-61	2
SIRPA	4.18187e-65	0.155716	0.495	0.138	9.74042e-61	2
POU2F2	4.79907e-65	0.325849	0.768	0.344	1.1178e-60	2
CD93	1.87618e-64	0.15212	0.414	0.098	4.37e-60	2
RNASE3	2.01579e-64	0.167633	0.518	0.137	4.69518e-60	2
ARHGEF40	2.96441e-64	0.197991	0.5	0.138	6.9047e-60	2
CD302	3.93088e-64	0.356398	0.893	0.58	9.15581e-60	2
BAHCC1	4.63029e-64	0.348877	0.852	0.435	1.07849e-59	2
MRPL33	5.22329e-64	0.391645	0.951	0.863	1.21661e-59	2
FBP1	6.55433e-64	0.117352	0.323	0.056	1.52663e-59	2
TIMP2	8.68097e-64	0.327329	0.818	0.424	2.02197e-59	2
HLX	1.16534e-63	0.169707	0.479	0.128	2.7143e-59	2
CXorf21	2.76609e-63	0.401572	0.747	0.356	6.44277e-59	2
UHRF1	6.64775e-63	0.410049	0.927	0.592	1.54839e-58	2
MS4A7	6.96862e-63	0.182134	0.453	0.118	1.62313e-58	2
DAPP1	7.88554e-63	0.286436	0.716	0.323	1.8367e-58	2
NRXN2	1.63181e-62	0.161339	0.466	0.121	3.80082e-58	2
AHNAK	3.749e-62	0.425856	0.917	0.56	8.73217e-58	2
EFHD2	6.97046e-62	0.375612	0.901	0.642	1.62356e-57	2
COLGALT1	1.03563e-61	0.280843	0.841	0.475	2.41219e-57	2
CTSZ	1.18787e-61	0.397257	0.823	0.501	2.76679e-57	2
CXCR4	1.29038e-61	0.384687	0.958	0.619	3.00555e-57	2
CRYBG1	1.41287e-61	0.276094	0.773	0.348	3.29085e-57	2
AKNA	2.24789e-61	0.317312	0.846	0.474	5.23578e-57	2
KCNAB2	2.63827e-61	0.341787	0.94	0.671	6.14506e-57	2
[truncated: 9,638 more rows]
