# Supplementary material for: Hematopoiesis under telomere attrition at the single-cell resolution
Source: Nat Commun. 2021 Nov 25;12:6850. doi: 10.1038/s41467-021-27206-7 (PMC8617077; doi:10.1038/s41467-021-27206-7)
Supplement: Supplementary file 20 — Source Data [file 41467_2021_27206_MOESM20_ESM.xlsx]

## Sheet: Figure 2
2b
	Metascape was performed using the marker genes of cluster 1 from Supplementary Data Set 3 (p adj <0.05 and positive average fold change)
	Metascape was performed using the human reactome gene sets

## Sheet: Figure 3
S3c	Metascape was performed using the markers of the 9 clusters shown in Supplementary Dataset 7 (p adj <0.05)
	Metascape was performed using the multiple gene list function and the human reactome gene sets
3d
Type of cell division
	G0
Self-renewal	50	33.33	75	50	53.85	52.63	26.67	57.14	25	55.56	52.63	38.89	50
Asymmetric	50	33.33	0	33.33	30.77	42.11	46.67	14.29	12.5	11.11	36.84	27.78	25
Commitment	0	33.33	25	16.67	15.38	5.26	26.67	28.57	62.5	33.33	10.53	33.33	25
	G5/G6
Self-renewal	41.67	20	33.33	60	14.29	14.29	28.57	30	28.57	50	19.44
Asymmetric	25	40	0	20	14.29	14.29	28.57	30	42.86	14.29	33.33
Commitment	33.33	40	66.67	20	71.43	71.43	42.86	40	28.57	35.71	47.22

## Sheet: Figure 4
4a
Number of TIF/ HSC
G0	G5/G6	G0+OHT	G5/G6+OHT
2	7	2	3
6	3	3	3
0	8	4	3
5	6	3	5
2	3	4	0
4	4	6	5
11	6	4	1
2	8	6	1
4	10	1	2
1	4	2	3
3	13	2	4
2	5	1	3
7	4	4	5
0	9	4	5
3	5	7	2
3	10	2	4
2	1	0	3
5	3	6	2
4	5	4	3
6	5	2	2
3	7	7	4
5	12	2	3
4	2	3	4
1	8	1	3
5	5	2	4
5	7	5	2
0	8	2	1
4	7	1	3
3	2	1	3
5	7	3	8
5	2	1	5
4	5	4	1
3	3	1	4
2	6	2	4
5	3	5	2
4c
∆ (%)
	G0
Neutro	56.56	-37.89	0.96	26.72	-9.56	0.58	13.44	-34.48	-1.14	3.37	-5.74	-25.31	26.45	-14.88	103.38
Lympho	48.25	-18.34	13.45	52.2	3.8	-5.62	-28.53	-21.86	-10.43	-22.34	-13.64	-13.81	-4.45	-22.8	97.82
RBC	-0.32	-6.52	-7.84	3.36	3.14	8.15	3.68	5.89	19.77	3.58	-4.39	-7.76	-4.85	-22.34	8.78
PLT	20.62	85.67	78.1	43.17	14.12	40.03	20.11	32.15	46.51	16.16	10.81	22.12	36.12	-5.23	8.86
	G5
Neutro	269	11.11	16.98	-40.15	171.74	197.03	160.66	62.5	54.88	173.02	-41.48	313.08	239.13	176.92
Lympho	10.6	-21.89	48.87	-27.95	96.36	7.83	-7.53	-23.02	-7.39	-6.05	-21.69	188.69	12.54	8.26
RBC	2.67	8.94	-1.81	-14.04	-7.24	2.72	1.76	-3.84	1.56	6.79	2.82	-6.5	-6.67	2.59
PLT	39.24	21.27	8.84	85.77	94.01	18.27	44.98	15.37	39.53	36.87	-13.9	50.95	54.99	5.89
	G0+OHT
Neutro	62.42	140.98	52.74	-22.98	21.23	-24.85	-1.72	19.35	-48.65	47.48	70.29	11.27	0.93	-50.45	-24.46	-37.07	-26.44	90
Lympho	62.2	120.33	37.8	30.37	34.43	-16.65	36.04	9.05	-34.23	0.35	-11.99	-18.28	-30	-42.57	8.64	-1.02	58.84	83.11
RBC	-7.19	-4.03	-0.92	-0.53	-5.48	-1.16	-10.78	4.82	-1.73	1.41	0.87	1.68	2.41	-12.14	2.92	-0.94	3.64	-2.09
PLT	61.12	28.24	18.5	9.16	48.28	13.45	49.12	5.04	23.36	-30.41	10.84	61.62	8.71	-18.23	-10.94	14.11	6.42	-17.85
	G5+OHT
Neutro	178.57	98.82	313.7	168.03	67	139.58	37.61	38.46	356.76	130.19	119.57	114.86	128.26	16.42	-1.6	62.6	60.49	71.64	74.26
Lympho	592.78	103.16	818.42	728.78	532.68	609.47	87.54	157	417.78	113.04	113.48	120.43	102.05	71.22	351.85	315.53	686.67	579.53	512.5
RBC	15.1	14.62	31.53	25.23	15.29	15.64	9.55	-8.66	14.24	4.99	9.98	10.5	3.61	39.48	-4.9	13.29	32.25	7.53	2.69
PLT	-36.03	-24.12	-15.57	27.79	9.72	3.02	-1.51	59.66	-9.58	4.71	-2.13	-1.87	-11.59	-27.55	-1.79	16.61	-22.32	3.7	-17.33
4d
CD45.2+ cells
G0	G0+OHT	G5/G6	G5/G6+OHT
54.5	63.8	0.36	21.4
56	62.7	0.88	70.5
68.2	67.5	1.93	62.9
63.5	57.2	3.2	60.9
70.6	65.5	31.5	51.7
53.7	40.3		61.6
62.1	36.5
62.7	54.7
57	41.9
	25.8
	53.6
4f
		Metascape was performed using the gene list below (p adj <0.05)
		Metascape was performed using the human hallmark and reactome gene sets
	p_val_adj
Xist	5.3229e-07
Meg3	0.000356092
Srsf5	5.80402e-24
Ddx5	2.61739e-26
Ly6a	3.48467e-11
Clec1a	3.67096e-10
Hlf	8.0726e-11
Stat1	1.79674e-05
Rock2	1.92434e-11
Mllt3	1.05292e-07
Lmo2	1.15607e-19
H3f3b	7.02889e-23
Zfp36l2	2.13202e-11
Ly6e	2.98033e-13
Adgrg1	1.03526e-14
Zfand5	4.5515e-07
Ubc	2.18485e-12
Nrip1	2.05083e-06
Oasl2	0.000224293
Nkx2-3	3.15734e-05
Shisa5	1.46245e-05
Cirbp	1.1626e-08
Rtp4	9.8844e-06
Neurl3	0.000469202
Morf4l1	2.11442e-12
Ifi44	1.79666e-06
Glul	1.92991e-05
Hnrnpu	3.80056e-06
Irf7	9.6991e-07
Meis1	2.92368e-05
Nceh1	0.000203175
Trim12a	1.89043e-05
Apobec3	6.54815e-06
Zfr	1.69026e-05
Serinc3	4.94197e-10
Pbx1	0.00157816
Rab38	2.1766e-07
Ogfrl1	2.46193e-07
Pnrc1	1.63167e-08
Ifi203	0.0012778
H2-Q6	0.000170739
Pnisr	0.000171413
Cers4	0.000856221
Ogt	2.30019e-05
Chd4	8.5205e-05
Smpdl3a	0.000336587
Tap1	1.80591e-05
Smc1a	0.00135829
Luc7l2	0.0130221
Malat1	3.23761e-06
H2-Q4	0.000203086
Cul1	0.000595343
Cd24a	0.000783287
Cd47	4.58307e-06
AC149090.1	7.58093e-05
H2-K1	5.87421e-15
Mycbp2	4.74345e-05
mt-Nd2	6.3813e-13
Muc13	0.0157747
H2-D1	1.69813e-11
Kmt2a	0.0125425
Cwf19l2	4.39769e-05
Aplp2	0.00362361
Rab14	0.000402324
Itm2b	4.28398e-15
Tra2a	0.000221588
Zfp950	0.011055
Mndal	0.0482603
Nfic	0.00700227
Hectd1	0.000171506
Eif4a2	0.000897919
Actg1	0.00265512
Gm12216	0.00412181
Gpr171	0.00396522
Ncor1	0.0060407
Fus	0.000389859
Bclaf1	0.0161757
Lamp1	0.000819542
Irf2	0.00382699
Snw1	0.00315368
Mmrn1	0.00645528
Pura	0.00263576
Nucks1	0.00155024
Csnk1a1	0.000971806
Nktr	0.00384574
Lamp2	0.0152181
Parp9	0.00682317
H2-T23	0.00280927
Rbm25	0.0199164
Cdc42	0.000290241
Calm2	4.3876e-05
Hnrnpf	0.000210421
Capza2	0.0428654
A630072M18Rik	0.012145
Nap1l4	0.00354701
Hnrnpk	0.00247105
Anxa5	0.0348409
Haghl	0.0432383
Ssb	0.0119711
Eef2	4.22106e-06
Sp140	0.0162613
Ppp1r7	0.0200006
Hnrnpa0	0.00517944
Wnk1	0.00185214
Cfl2	0.0268453
Nsmce4a	0.0166522
Copb2	0.0108042
Ctsl	0.0320878
Cnbp	0.0384304
Atp5a1	0.0166796
Isca2	0.0466525
Eef1a1	1.92664e-21
B2m	1.28263e-07
Tsix	1.96315e-05
Eif4enif1	0.0115935
Nsun2	0.0354043
Srgn	0.0373843
Odf2	0.0442534

## Sheet: Figure 5
5b
	Metascape was performed using the gene list below (p adj <0.05)
	Metascape was performed using the human hallmark and reactome gene sets
Gene	p_val_adj
HLA-DRB5	2.71e-96
CRHBP	2.83e-74
AC011139.1	2.61e-56
CXCL8	0.00151923
FOS	4.06e-12
HLA-DQA2	3.57e-76
CD164	3.26e-72
ATP6V0E1	1.43e-61
CCDC42	3.5e-51
KLF2	2.88e-11
DYNLL1	3.09e-44
HLA-DQA1	7.81e-40
DUSP1	1.7e-21
SYPL1	2.72e-49
CLU	6.13e-32
SQSTM1	2.69e-12
S100A11	2.91e-42
ZNF706	8.6e-46
MLLT3	3.95e-33
CALM2	5.95e-32
EIF4A2	7.27e-49
LMO2	3.37e-37
SRSF7	3.39e-34
MYL12A	1.79e-37
SRSF5	7.83e-64
HLA-DQB1	9.78e-26
NRIP1	8.13e-36
ALDH1A1	1.58e-26
S100A4	1.96e-31
CST3	1.91e-29
MRPL16	6.36e-32
ARL6IP5	9.48e-32
PPP1R15A	1.83e-16
DNAJA1	1.6e-30
TRMT112	4.89e-33
GUCY1A1	2.83e-23
DLK1	9.04e-30
S100A6	1.59e-33
MRPL20	1.61e-30
SOCS2	5.03e-22
HSPA1A	3.32e-25
CLEC9A	1.12e-23
HEMGN	3.47e-22
PRKACB	1.69e-23
NDUFV2	1.26e-25
HSPD1	7.31e-25
TMBIM6	7.83e-25
TMBIM4	1.69e-27
HNRNPF	9e-27
HSPA8	1.76e-22
PDZK1IP1	2.05e-26
JAML	2.79e-22
CNBP	1.96e-26
IL12A-AS1	6.26e-20
SRGN	1.59e-11
PHLDB2	1.47e-22
HLA-DPB1	4.37e-20
AC026369.3	9.03e-25
LXN	7.36e-26
BST2	2.55e-29
GABARAPL2	3.13e-25
TCEAL2	1.14e-22
GABPB1-AS1	1.75e-13
HLA-E	8.67e-32
RAP1B	2.57e-18
SELENOM	3.75e-21
CLIC1	3.24e-29
LYSMD2	6.23e-22
TNFSF10	1.08e-22
GSTM3	5.6e-22
IFI16	1.41e-16
VAMP8	1.67e-21
AKR1C3	9.86e-19
MYCT1	4.11e-18
HLA-DRA	3.08e-21
MMRN1	7.68e-14
PCMT1	1.97e-21
RPA2	5.48e-26
IQGAP2	2.66e-16
MBNL1	6.71e-18
XBP1	4.11e-14
LIMS1	1.97e-15
CAVIN2	4.71e-12
RAC2	1.57e-16
EMP3	1.37e-13
HLA-DPA1	4.92e-18
RNASET2	9.96e-19
LAIR1	6.21e-18
CD151	4.77e-16
LYL1	1.71e-14
CDH7	1.64e-19
EIF5	7.96e-10
TMEM173	9.08e-14
SPCS2	3.03e-18
RGS18	4.12e-09
DUSP6	1.26e-15
PPP1R10	5.1e-12
MRPS18C	1.56e-17
NDUFB3	9.93e-17
ZFP36L2	2.38e-08
ISCU	1.68e-13
EVA1B	6.21e-13
ADH5	4.12e-14
LY6E	4.78e-11
PYCARD	8e-14
TNFRSF1A	5.79e-17
CD44	1.77e-15
TCEAL9	2.92e-11
TIMP1	1.21e-12
SELENOP	6.79e-08
HLA-DMA	9.37e-13
SNCA	3.74e-16
ICAM2	6.33e-19
STAG2	4.28e-11
MEF2C	1.24e-13
PSMB9	6.65e-13
TMCO1	3.64e-15
CALM1	3.38e-10
RPS27L	3.18e-10
HSPE1	7.72e-12
RRAS	4.59e-14
JAGN1	5.22e-15
MTIF3	5.66e-12
MRPL51	1.84e-13
CFH	8.02e-13
IL1B	3.1e-16
CHMP5	2.71e-15
HSPB1	6.72e-11
SPART	1.32e-11
BCAP31	6.59e-12
SELP	1.33e-10
CXCL3	0.00211516
CCNDBP1	9.01e-12
RTN4	7.58e-12
LSM6	4.7e-14
TXNIP	1.3e-07
MINOS1	1.09e-11
MRPL34	5.92e-14
2020-03-07	7.73e-12
RABGAP1	2.72e-11
SERPINB1	7.89e-14
CYSLTR1	5.46e-11
PRDX1	1.33e-16
WSB1	1.59e-08
GLRX	6.61e-12
DPY30	8.84e-15
BANF1	1.86e-10
ARGLU1	8.52e-11
HNRNPA2B1	3.73e-16
TPI1	3.42e-11
TMEM246	1.65e-17
HSP90AB1	6.37e-15
EID1	2.8e-17
CLTA	3.03e-11
SPN	1.4e-08
RGS19	7.47e-11
KIF2A	1.49e-09
VAMP5	1.65e-09
RPS4Y1	2.34e-05
PREX2	2.61e-09
SDHD	1.7e-12
IL18	2.85e-11
PRDX3	1.73e-13
MGST1	1.98e-10
PTPRC	2.47e-10
MRFAP1	4.24e-11
SMIM37	1.07e-12
PSMB8	5.32e-11
NMI	1.82e-12
ANXA5	1.1e-11
RAB34	1.86e-08
WDR83OS	1.86e-12
AL359711.2	5.76e-10
TIMMDC1	9.14e-17
CAP1	9.33e-09
NCOA7	5.58e-07
TUBB4B	8.18e-08
ECI2	3.98e-12
CTSS	8.13e-09
ERICH1	1.81e-08
INKA1	1.77e-15
MRPL18	4.32e-13
CD63	3.79e-09
CCT8	6.34e-09
FGFR1OP2	7.05e-09
MYB	1.24e-08
GAPT	2.72e-09
KRT18	1.56e-06
AHSA1	9.55e-14
TUBA4A	3.62e-17
BRD2	4.01e-09
GUCY1B1	1.23e-10
GIMAP1	1.6e-10
N4BP2L2	4.86e-10
NEAT1	0.0112025
CTSC	7.43e-10
CLNS1A	1.03e-08
UQCR10	1.47e-08
ITM2B	6.58e-15
AC007952.4	1.91e-06
YWHAE	7.06e-09
FAM96B	1.77e-07
PTGES3	6.72e-10
HHEX	1.5e-08
DNAJC19	2.63e-09
GNAI1	3.09e-10
LBR	8.16e-09
DYNLRB1	1.48e-08
NT5C3A	9.55e-08
MYL12B	1.04e-11
SRSF3	1.26e-08
AC020916.1	2.69e-07
REXO2	4.94e-09
CLINT1	4.33e-05
NDUFA8	3.97e-13
RBX1	2.97e-08
ARPC5	1.15e-08
S100A10	1.19e-07
GSTM5	5.57e-11
PTPN6	6.34e-08
2020-09-07	1.09e-08
HNRNPD	0.000127467
CEP70	1.16e-07
MESD	1.95e-10
TMEM107	1.28e-06
MAGED2	2.85e-06
MBP	4.13e-07
SLC39A3	1.72e-07
LRBA	9.62e-05
LYZ	4.89e-08
PDCD6	2.92e-09
HIST1H2AC	0.00389988
CBR1	1.84e-15
C4orf3	1.27e-07
HPF1	1.49e-11
ESD	1.9e-07
MUC20-OT1	5.11e-10
C11orf58	2.48e-07
PDCD10	4.98e-09
CD37	3.94e-14
EAF2	5.91e-07
ATP1B1	2.31e-06
WASHC1	3.81e-07
HSD17B12	2.35e-09
TNFAIP8	1.99e-08
AJ009632.2	1.3e-06
ACTB	1.29e-09
SAT2	1.44e-08
SUMO2	2.33e-13
CMSS1	1.4e-07
SKP1	1.77e-13
ALDH9A1	7.32e-12
CARD16	3.63e-08
GTF2H5	3.73e-08
TPST2	1.69e-08
RNF181	6.63e-07
CLDN15	4.58e-10
YWHAB	2.97e-06
ACADM	1.17e-09
MORF4L1	5.75e-09
SLIRP	6.81e-08
ERG	6.08e-06
TMSB4X	7.31e-15
CD82	3.47e-06
OAZ1	6.73e-07
C14orf119	5.09e-15
TAOK3	0.000112175
RNH1	3.5e-06
NDN	6.19e-11
DHRS4L2	1.76e-07
DDX17	5.39e-06
EIF1AY	4.42e-08
PTGS1	1.71e-05
SRSF1	8.47e-08
TIMM8B	4.49e-09
KANK1	1.23e-10
ANP32A	2.18e-05
ZFAND1	1.29e-05
SNRPN	0.00078206
BEX3	1.09e-06
SELENOW	2.93e-05
SNX2	6.74e-07
SRI	1.99e-07
CDK4	2.04e-08
DIRAS3	2.04e-13
ITGA4	1.78e-05
SELENOF	1.31e-06
ZNF302	1.02e-07
CCS	1.06e-05
C2orf74	1.04e-09
NDUFAF3	1.73e-05
MRPS28	3.59e-11
GSTO1	3.24e-05
CHCHD1	1.6e-08
CARD8	8.96e-06
GNL3	1.72e-05
S1PR4	1.72e-09
WDR74	3.45e-06
SNRPD3	1.03e-06
ANXA7	5.44e-05
DYNC1I2	0.000610442
HLTF	1.12e-08
SERPINB6	3.46e-06
HOXA5	0.035347
METTL23	3.75e-08
HIKESHI	1.99e-08
SDF2	6.94e-07
OCIAD1	3.64e-06
MIR155HG	0.0187688
GPAT3	1.15e-07
TNFSF12	9.87e-08
COA4	2.37e-06
MGST2	5.06e-06
TM2D3	2.09e-06
IKBIP	1.63e-09
PPIG	0.00484735
MRPL52	1.07e-05
PIN4	1.71e-07
EMG1	5.8e-08
HLF	0.000460818
LETMD1	9.15e-05
MAD1L1	2.64e-07
ARF4	2.18e-06
IFITM2	0.0127367
NORAD	0.00445212
TFEC	3.37e-05
THRAP3	0.000281
CD53	4.33e-05
NOP56	6.22e-05
GATA2	0.00028875
BNIP3L	8.96e-05
SRSF6	0.0120516
MRPS33	0.000114226
SRP9	6.17e-05
SERBP1	2.43e-05
GIMAP2	0.000112735
DDX18	0.000296525
AFTPH	5.15e-06
GIMAP7	4.73e-10
APOL3	3.95e-06
TESPA1	0.000508734
ZEB2	0.000552041
PHB	0.000272191
PTGER4	0.00161129
MRPL1	0.00325743
PSMA5	1.13e-05
PRMT2	0.000155593
RALA	1.09e-09
PTPN7	5.65e-06
OCIAD2	0.000211676
TUBB	0.00176233
SAMD9	5.91e-06
IRF2	1.13e-07
NDUFC1	1.32e-06
ECHDC1	3.73e-09
MGST3	0.000321199
LAMTOR1	0.000169261
PSIP1	0.00141687
PGK1	0.00504659
TOMM7	3.46e-09
MAT2A	0.000353935
NUCKS1	0.0379272
PPIA	4.53e-07
SUCLG1	8.84e-06
CCT3	0.000166079
PRKDC	0.0117086
XRCC5	0.000528815
RAB2A	0.000171053
SARS	6.89e-09
PURA	0.000236577
COA3	1.88e-09
MAGEF1	7.73e-08
MRPS18B	0.000106201
OTUD6B-AS1	0.00118266
DAD1	0.000634679
GLOD4	6.66e-06
MPHOSPH8	0.000435912
GSDMD	0.000553897
NBN	6.03e-06
UNC50	6.82e-07
EXOSC8	5.2e-06
ZFYVE21	2.08e-06
LAMTOR5	1.82e-05
NDUFB1	0.000469506
CCT5	0.000109966
ZNF638	0.0019181
SCAMP2	0.000150025
VPS35	0.000547084
RAB8B	4.33e-08
SERINC3	0.00135143
BLVRB	7.11e-05
ATP5IF1	0.000159173
BEX2	0.000615525
MRPL50	2.14e-06
ISCA2	9.85e-06
LCP2	0.00833175
COX17	0.00372631
RAPGEF2	0.00990381
TSPYL1	0.0208141
RBPMS	0.000149036
RHOH	1.34e-05
FLI1	0.000186155
EGFL7	0.0495824
TEX264	0.000996153
CCDC90B	6.08e-06
KCNQ1OT1	0.000422255
GFI1B	6.36e-09
PCMTD1	0.00116843
FAIM	4.27e-06
HEBP1	0.00203772
BEX4	2.44e-05
ATP6V1E1	1.67e-05
GMPR2	0.0108684
PLRG1	1.05e-06
PPIL3	1.75e-06
HSBP1	8.27e-06
PLSCR1	0.000462193
LINC00891	1.6e-07
MRPS7	2.1e-06
SLC16A7	0.00820317
CAPZB	0.00397506
SKAP1	0.00197403
FCER1A	0.00234023
SCN9A	1.5e-05
CCT6A	0.000158606
TRIM22	0.00293028
ARMCX1	0.0200064
ARL6IP1	0.00152431
SELENOH	0.000556979
SFT2D1	4.14e-05
RSBN1L	0.000330387
CASP1	4.72e-06
RHOA	0.00122216
SP100	0.0101549
RIC3	0.0102537
POLR2K	0.00288809
DHRS7	0.00636299
SRSF8	0.00419425
MT-CYB	1.4e-13
NFE2L2	0.00390966
CCM2	0.000115015
MRPS31	0.00045509
PSMB5	0.00459575
MECOM	0.00015706
PDHB	6.91e-05
PSMB8-AS1	9.11e-06
COMMD6	7.14e-10
ZNRF1	0.00376602
SERP1	1.18e-05
ENPP2	9.68e-08
MRPL33	0.00478729
UBE2I	0.00545495
ATP5MF	0.000279498
COPS6	0.00209903
STOM	0.0244676
GADD45GIP1	0.000572446
RPL36AL	4.84e-10
RHOG	0.000690514
ZC3H13	0.00539923
NDUFAF2	0.0063354
C1orf123	0.00552715
LARP7	0.0103495
PLCG2	0.0377201
DGUOK	0.0246232
IL16	1.35e-08
FMC1	8.28e-05
BEX5	0.0189082
FAM50B	1.08e-10
C1orf43	0.00330495
IMP3	0.0236886
IFI27L2	0.0150546
TMEM59	0.0162621
SSBP2	0.00367027
MRPS21	0.0320174
RAB27B	6.85e-05
FEZ2	0.000157357
NTHL1	6.78e-05
SUSD3	1.04e-06
GHITM	0.0119169
ACTR3	0.00702995
CAVIN1	0.00560424
ATRAID	0.00814125
RNASEH2C	0.00966286
NOC3L	6.82e-06
TMEM109	0.000102214
KRCC1	8.61e-06
CMAS	6.77e-07
ABCB1	0.00117114
KCNN4	3.02e-08
SLC25A3	0.0015457
COX7C	7.18e-09
WASHC3	0.00520081
MTF2	0.0198008
PCID2	5.31e-05
STARD3NL	0.00149482
ANAPC16	0.00930621
DARS	0.00412034
TXNDC17	0.000520144
EVI2B	0.0314798
F2R	0.00024073
MT-ND5	7.12e-09
SNX17	0.00209213
SVIP	0.041189
PPIE	7.26e-05
TSPO	0.0012454
ING4	0.000294534
MITD1	0.00084957
CD74	5e-06
PCBP1	0.00657965
FAM241A	0.000179403
CETN3	5.95e-06
SCG5	1.46e-07
NOB1	0.0283805
C16orf54	0.000112906
CD58	1.21e-05
ZNF667-AS1	7.07e-05
DNAJC15	0.00436123
MRPS6	5.19e-06
HSPB11	0.00746891
EMP1	0.000327979
EMC2	1.61e-06
CFL1	0.00668905
BRD8	0.000170593
AK6	0.000260535
EMB	0.00454936
SH3GL3	3.31e-06
SUPT16H	0.00357466
VPS28	0.037297
GCA	0.000611426
DDRGK1	0.00133902
LIMCH1	0.00174097
FXYD6	0.00662252
CDIPT	0.00495134
MRPL32	0.00108531
OST4	0.000514219
RPL41	9e-20
EIF4A3	2.57e-05
TAGAP	0.000358135
CYBRD1	0.000494021
UBE2R2	0.0119942
TMA16	0.0430575
PLEK	1.31e-05
TMEM50B	8.77e-05
TAB2	0.0163932
RCHY1	0.00079509
SCOC	0.000356714
NME3	0.0358169
EMCN	0.0101563
TMEM163	0.0020515
AL161772.1	3.92e-05
MFAP1	2.81e-05
CD300A	0.00330847
VIM	6.11e-05
PIM1	3.41e-05
RTL8A	0.000122201
ADSS	0.000991738
SENP7	0.00159342
ECH1	0.0335207
NAA20	0.014754
FAM198B	9.04e-06
MRPL40	0.00770566
NPAT	0.000312596
MED31	2.88e-06
SPOP	0.000945075
HIST1H2BG	8.68e-06
PRPSAP2	2.02e-06
MT-CO2	1.17e-10
TCEAL6	8.51e-06
JKAMP	5.37e-05
RPA3	0.00273457
MRTO4	9.9e-05
ORAI1	0.00938985
RAB10	0.00572581
CPPED1	0.000463911
POLR3K	6.53e-07
IMMP2L	0.00989218
SULT1C4	7.54e-05
PYCR2	0.024947
AAMP	0.00408795
CUL1	6.48e-05
BCL2A1	0.00235625
TMEM101	0.00238132
WBP2	0.00865121
COPB2	4.56e-06
SNAPIN	2.03e-05
PSMG1	0.00416189
CWC22	0.00594364
GOPC	0.000813323
COQ5	5.21e-06
NIFK-AS1	3.56e-05
TRIP6	0.0226568
WASHC4	0.00103684
THYN1	0.00325913
SYTL4	0.0489736
ZNF503	0.0212923
TSPAN31	0.000868813
MRPL27	4.47e-05
TMEM208	0.012848
ARHGAP15	0.047126
MBD4	0.027594
BTN3A2	0.0149426
PSMB10	0.00152606
HINT1	1.34e-09
ZNRD1	0.00352735
CMTM8	0.00546483
SMIM30	0.0435522
TRIP11	0.00488622
ZSCAN18	0.0349029
CDKN2AIP	7.09e-05
GPN3	4.42e-05
ANP32B	0.000477556
CALHM6	0.0350774
PYGL	0.0364681
CDK2AP2	0.000232636
EGLN3	5.29e-05
TALDO1	0.0150332
MRNIP	0.000448282
VPS25	0.00135128
TGFB1I1	0.000533371
POLK	0.0105503
COMMD10	0.000657906
CMC1	0.000885369
ECHS1	0.0231883
POLR2H	0.025273
KATNBL1	0.0145536
ACTL6A	1.02e-06
TTC1	0.0353293
GTF2A2	0.0334066
NUPL2	0.00104339
NFE2	5.8e-05
TCEAL1	0.00490028
TNFAIP8L2	4.76e-07
LYN	0.022992
ERLIN1	0.000319257
RPF2	0.0388861
SQOR	0.00505221
MPV17L2	3.4e-05
SMIM15	0.0224217
LINC02001	0.0108725
NSA2	0.0394351
PAPSS1	0.00661709
HSD17B4	0.000113542
RPAP3	0.00255183
SNRNP40	0.0095896
AC147067.1	0.00410699
STIP1	0.000868344
SCARF1	0.0035629
PBDC1	0.00028331
MEPCE	4.5e-05
CD9	0.0284243
LINC00623	0.0162417
AC008568.1	9.17e-05
EXOSC4	7.6e-06
UXS1	0.00910878
COMMD1	0.0299242
HOXA7	0.0124911
CYBC1	0.00690131
TMEM9B	0.0307973
FARSA	2.7e-05
SUCLG2	0.00153248
ANXA3	2.68e-05
MIR99AHG	0.00613933
PEX3	0.000377113
HDDC3	0.0110512
MRPL39	0.0010368
TXNDC9	0.00756524
UTP6	0.00412604
ABHD10	0.000400058
RAB38	0.00380058
CARD8-AS1	0.00363973
FAM110A	9.62e-06
DMKN	0.00648784
ESAM	0.000154973
PCDH17	0.00539858
Z93241.1	2.02e-05
RNF5	0.0145826
FUCA1	1.26e-05
MRPS34	0.0347692
PARP4	0.0168587
C1orf216	0.000952918
PRKAG1	0.0140365
IFI35	0.00333494
DRAM1	0.0354214
MRPL17	0.00712638
TTLL7	2.56e-05
LEO1	0.00118808
DIMT1	0.00981581
C12orf65	0.0208097
TMEM223	0.000261817
PRR16	1.48e-06
MGAT1	0.0412178
AC009318.1	0.00362546
DYRK4	0.0151861
AL034397.3	0.00383525
H2AFX	0.0053168
ZCCHC17	0.0213916
ARV1	0.000219837
TRIM4	0.00774415
SLC39A1	0.00365211
SYNRG	0.0329794
SPINT1	0.000135501
CD33	0.00178307
KBTBD3	4.16e-05
GEMIN6	0.000171316
F2RL1	1.06e-05
SON	0.0467267
CYB5B	0.01511
ASF1A	0.0197689
NUDT16	0.0175465
OGFR	0.0401186
KLHL3	0.000686129
THAP11	0.0167588
ARL6IP6	0.0256928
MYC	0.000907666
ITGA6	0.0379455
MRPL46	0.000516128
DENND2D	0.0112482
RPS27	2.11e-08
ZFPM1	0.0145915
EIF2S1	0.0108793
MRPS14	0.00743988
F8A1	0.000204314
C11orf68	0.00252594
LINC00960	0.000187737
ARL3	0.00307406
ETV5	0.00106967
CD40	0.00653849
MRPL58	0.00968656
BOD1	0.000878564
LINC00476	0.0193077
ATF1	0.0217399
PHF23	0.000457269
GGPS1	0.0237291
HSPA1B	1.09e-05
PRIM1	0.0388361
RASSF9	0.00127626
MYL9	0.00265304
RARS2	0.00593757
MIS18A	0.00459962
AL035446.1	0.000716096
LACTB2	0.000142462
ZNF146	0.0206667
RNF2	0.00414841
ARRB1	0.0341385
FANCL	0.0117023
GPANK1	0.0191876
DAPP1	0.00551454
HNMT	0.0272598
FAM104A	0.00849749
MT-CO1	2.11e-05
FTL	0.0302767
COMMD5	0.000583739
DNAJC17	0.00661949
RNF219	0.0143607
ALKBH3	0.00216096
C1GALT1C1	0.0119764
ORMDL2	0.00281732
HIST2H2BF	0.0270857
COL9A2	0.00635056
NKX2-3	0.0253697
PNMA1	0.0106608
PAXIP1-AS2	0.0137313
MT-ND1	0.000922008
LRIF1	0.0104591
PPIL1	0.00101918
NUDT6	0.00325871
TMEM92	0.000252039

## Sheet: Supp Fig 1
S1a
RTL
		G0	G5/G6
		98.7403	44.2407
		96.1604	50.4686
		97.531	46.6996
		102.671	54.6407
		90.6581	56.5832
		114.24	49.9596
		107.613	58.6632
		98.3441	61.8134
		100.404	57.9564
		93.6389
S1b
CBC
Neutrophiils	Neutrophiils	Lymphocytes	Lymphocytes	Platelets	Platelets	Monocytes	Monocytes	RBC	RBC
G0	G5/G6	G0	G5/G6	G0	G5/G6	G0	G5/G6	G0	G5/G6
1.04	1.63	5.46	2.02	954	850	0.28	0.99	9.62	9.07
0.9	1.23	5.11	2.3	777	758	0.61	0.54	9.39	8.38
1.27	0.56	6.91	1.49	853	839	0.77	0.27	9.25	7.88
1.1	0.56	5.74	2.46	920	726	0.53	0.7	9.03	9.5
1.1	0.57	6.14	0.64	866	829	0.7	0.29	8.72	8.42
1	0.53	5.72	2.3	762	788	0.55	0.61	8.89	9.16
0.69	0.49	6.08	1.32	719	761	0.82	0.47	9.15	9.18
0.88	0.63	4.68	2.59	846	681	0.34	0.78	8.02	8.97
0.42	0.62	6.07	1.36	747	864	0.94	0.66	9.64	7.68
0.74	0.52	4.97	1.97	741	556	0.87	0.47	8.96	8.11
1.09	0.71	7.16	2.46	703	740	0.29	0.76	9.92	8.61
1.22	0.49	7.46	0.53	643	716	0.38	0.58	9.75	8.5
1.8	1.09	9.28	2.49	826	713	0.69	1.04	9.99	8.31
1.35	0.56	8.64	2.46	635	726	0.42	0.7	9.67	9.5
1.51	0.5	9.55	0.58	862	746	0.49	0.53	9.88	7.45
1.63	0.93	7.64	2.39	975	743	0.55	0.23	9.96	10.63
1	0.91	8.54	1.81	948	802	0.55	0.25	10.13	9.3
1.35	0.48	10.52	1.32	808	817	0.61	0.15	9.9	9.23
2.41	0.88	9.3	1.62	844	349	0.86	0.3	10.38	9.11
2.35	0.78	9.96	1.56	532	939	1.21	0.27	9.53	9.6
1.84	0.65	9.03	1.6	968	916	1.06	0.29	10.32	9.49
1.83	0.76	8.5	2.85	987	953	0.96	0.28	10.26	9.82
	0.92		1.01		1040		0.71		8.69
	0.76		2.66		822		0.3		9.78
	0.67		1.81		777		0.35		9.95
	1.07		1.65		734		0.61		9.78
	1.49		2.36		911		0.69		9.75
	1.38		1.41		942		1.17		9.73
	1.56		1.64		1085		1.01		8.38

## Sheet: Supp Fig 3
S3a
	% of LSK
		G0
	HSC	84.4462	160.976	71.2515	51.0196	97.6409	145.142	171.531	72.1311	101.16	108.197	138.105	53.6585	64.2143	80.048	99.4002	80.9276	136.345	135.466	75.6497	88.8445	96.7613	87.0852
	MPP1	90.864	127.27	94.3529	101.938	135.917	103.454	148.962	96.1732	97.8418	96.1732	69.7787	63.4076	66.8965	72.0541	86.6166	83.5827	115.135	140.316	128.787	95.7181	98.1452	86.6166
	MPP2	82.4411	135.145	100.401	105.701	72.4304	60.9475	117.479	78.3191	101.874	79.7912	46.2259	75.3747	110.707	45.637	131.906	108.057	128.373	168.121	131.906	139.267	97.4572	82.4411
	MPP3	122.651	85.8813	79.7101	99.5091	78.6816	78.6816	75.8532	99.5091	109.023	94.6237	93.338	110.309	107.994	100.795	110.566	122.651	98.7377	100.023	102.852	115.194	113.137	100.281
	MPP4	101.718	87.8474	142.945	120.983	133.698	135.239	15.3733	99.7916	89.0033	82.8386	83.6092	101.333	110.58	103.645	109.424	116.359	104.415	90.9298	91.3151	93.6269	87.8474	97.4798
		G5/G6
	HSC	93.2427	18.4726	124.03	77.409	43.1028	95.002	36.0656	102.039	83.5666	146.901	55.4178	134.586	143.383	66.8533	141.623	126.669	15.8337	89.7241	89.7241	51.0196	88.8445	102.039	29.908	75.6497	43.1028	25.5098	21.9912	32.547	31.6673
	MPP1	63.4076	30.3386	138.495	89.347	35.9512	46.7214	65.9863	87.0716	60.0703	131.366	73.2676	103.91	130.456	98.1452	134.855	104.971	41.1087	123.023	31.5521	44.7494	93.4427	92.5326	50.8171	80.5489	82.9759	102.089	66.8965	63.8626	71.599
	MPP2	277.355	485.814	441.649	415.15	426.927	231.424	459.315	353.319	195.209	224.358	315.043	146.039	294.433	297.377	376.874	415.15	260.278	203.747	550.589	415.15	320.931	989.293	503.48	171.949	155.46	323.876	172.537	370.985	394.54
	MPP3	120.594	142.45	93.8523	130.879	137.821	158.906	145.535	160.449	150.421	121.622	151.192	130.622	122.394	124.451	127.536	137.05	145.278	116.223	161.22	149.649	133.707	109.537	164.563	135.25	139.621	162.249	138.079	163.791	154.535
	MPP4	105.571	71.665	115.203	57.0238	60.1061	55.0973	49.7031	34.8307	74.7474	86.3062	63.5738	60.4914	100.947	112.506	85.1504	82.068	108.268	100.947	35.3316	75.9033	77.8297	15.6815	38.9149	82.8386	80.9121	53.5561	87.8474	50.4737	63.5738
S3b
	BM number
		G0
	HSC	137.567	125.89	79.6157	84.2407	122.369	150.307	91.7245	83.6306	93.7553	96.6681	129.251	70.2148	111.374	114.613	137.835	75.9448	73.0646	63.3541	74.3371	101.626	124.484	58.1337
	MPP1	83.5806	59.8285	92.2939	74.9492	90.3406	80.2018	85.2197	99.6484	110.746	112.702	120.324	93.1934	115.336	117.777	75.2713	128.423	88.952	79.9966	148.283	122.307	148.215	72.4104
	MPP2	48.5733	41.9889	68.5465	73.0731	40.8836	28.9854	106.323	103.094	83.2004	109.364	97.7888	109.654	154.172	124.112	61.4338	175.373	161.772	60.2496	166.206	176.555	142.308	66.3435
	MPP3	112.7	49.224	82.1758	84.8916	51.1623	68.1608	108.344	136.433	78.398	73.9575	63.7179	96.5083	137.423	107.414	102.243	177.573	129.396	107.441	104.442	127.737	132.702	67.9561
	MPP4	92.5511	41.837	141.87	97.1475	90.8515	112.598	82.9809	95.9294	63.4202	55.9701	18.554	110.382	126.533	110.069	111.483	182.635	159.129	131.903	91.6173	111.817	105.993	64.7288
		G5/G6
	HSC	97.1764	11.2859	64.9141	29.3338	44.2049	95.8189	95.8253	71.5589	102.477	21.78	80.4086	71.1649	56.8122	104.772	43.85	115.978	32.6819	72.2063	63.0749	94.5418	26.0523	67.6211	20.0664	81.6582	46.8169	20.5083	20.8857	19.7325	32.7598
	MPP1	89.0682	20.5951	80.6969	33.8536	42.9475	108.754	148.749	80.6969	94.436	52.9012	123.535	29.6049	58.5544	124.296	34.1265	41.584	37.0444	51.6025	44.6518	89.4308	39.5265	56.9146	56.8319	94.8576	97.4684	59.1522	64.5516	45.6458	45.1633
	MPP2	311.148	262.078	167.565	107.11	346.76	207.228	361.245	177.422	299.909	278.318	168.138	483.484	426.595	342.799	331.196	340.806	380.524	361.497	195.593	227.894	298.876	114.502	563.117	178.01	193.462	213.472	186.565	271.803	292.474
	MPP3	172.943	90.5682	45.1986	49.1159	145.757	92.6788	169.898	69.3046	120.061	167.587	104.704	159.172	177.833	169.365	43.0841	159.172	96.9392	115.968	117.095	79.8278	114.571	68.2165	161.847	133.952	131.426	91.5913	123.013	106.171	97.7549
	MPP4	129.382	36.8847	52.7149	20.7276	61.0034	56.7098	115.371	36.0681	51.2537	92.5842	78.8788	23.0307	58.674	74.5609	3.92733	75.9441	44.6288	33.9179	82.5827	80.1841	66.0998	43.1825	50.8029	79.0132	87.1285	31.6251	81.8601	35.703	44.4555
S3c
	% of CD45.2+ LSK
		G0 before												G0 after
	HSC	79.6612	104.384	72.5192	42.8522	37.688	92.2971	123.105	177.272	145.494	124.728		HSC	46.1486	7.47167	209.866	566.968	423.029	135.149	78.5624	203.823	273.595	136.248
	MPP1	75.509	113.122	82.4638	96.7991	83.8831	109.573	126.702	110.987	98.9565	102.005		MPP1	400.254	238.449	173.16	232.772	279.61	212.901	227.095	143.283	217.159	128.592
	MPP2	73.5803	80.2827	154.446	135.941	161.731	120.205	90.845	69.873	56.9841	56.111		MPP2	104.615	99.5156	157.36	52.4533	74.4545	105.198	87.9321	81.8126	85.3823	94.4159
	MPP3	84.8491	81.4447	89.0392	100.038	104.49	111.561	105.289	114.894	103.637	104.757		MPP3	63.1131	103.704	79.6115	46.6146	54.2091	101.348	108.156	91.2652	87.9917	103.181
	MPP4	130.689	115.991	119.825	103.529	107.044	89.15	80.7654	80.4564	86.1965	86.3534		MPP4	93.6234	81.4812	96.1797	105.766	92.0258	83.7179	63.747	50.3266	44.4152	56.238
		G5/G6 before												G5/G6 after
	HSC	50.1042	65.2673	108.779	136.893	77.5878	69.4105	24.2357					HSC	52.6313	0	172.508	284.583	178.002	0	21.9755
	MPP1	61.4575	101.057	130.863	87.0181	83.1166	43.3109	48.3272					MPP1	72.6703	167.482	78.2057	200.127	117.947	64.58	101.199
	MPP2	225.841	319.091	201.071	105.951	111.988	204.769	218.538					MPP2	237.497	472.08	228.755	144.975	174.844	215.641	157.36
	MPP3	114.965	114.442	127.012	137.041	136.104	137.204	169.757					MPP3	117.846	69.3982	113.394	86.9441	110.251	157.652	148.748
	MPP4	85.3156	69.6584	71.5756	71.6306	78.1979	69.7351	39.7286					MPP4	71.8951	9.3943	77.9663	43.7761	42.498	7.25342	37.705
S3d
left	% of CFUs
		CFU-GMMegE			CFU-G (or) M			CFU-GM
	G0	3.86554	3.95382	3.36571	7.85201	5.40524	7.01381	88.2825	90.6409	89.6205
	G5/G6	1.63147	2.68853	1.08396	2.91116	4.41461	4.05538	95.4574	92.8969	94.8607
Right	% of total cells
		B cells						Other cells						Myeloid cells
	G0	1.8	3	3.5	3.9	3.8	2.5	2.2	7.4	2.2	5.7	2.7	4.3	96	89.6	94.3	90.4	93.5	93.2
	G5/G6	0.5	2.3	1.8	3.5			0.9	2	0.7	1.8			98.6	95.7	97.5	94.7
S3e
	%CFU-Meg
			G0	G5/G6
			162.5	250
			100	316.667
			116.667	362.5
			87.5	225
			91.6667	262.5
			54.1667	254.167
			87.5
S3f
	% of total cells
		B cells
	G0	39.8	31.8	47.6	47.1	51.7	26.5	82	48.5	48.8	43.3	37.5	46.1	61.3	72.9	66.2	73.2	56.4	60.5	65.3
	G5/G6	41.8	19.1	13.1	29.9	54.2	40.2	22.2	44.1	35.7	54.2	10.2	35.6
		Other cells
	G0	11.6	13.9	15.6	9	12.9	11.4	0.2	4.9	2.3	6.4	11.1	4.8	9.6	13.8	8.5	14.6	19	14.2	16.4
	G5/G6	10.5	21.2	20	4.95	3.7	3.5	2.4	11.5	36.3	13.3	6.7	8.2
		Myeloid cells
	G0	48.6	54.3	36.8	43.9	35.4	62.1	17.8	46.6	48.9	50.3	51.4	49.1	29.1	13.3	25.3	12.2	24.6	25.3	18.3
	G5/G6	47.7	59.7	66.9	65.15	42.1	56.3	75.4	44.4	28	32.5	83.1	56.2

## Sheet: Supp Fig 4
S4c
	Metascape was performed using the genes in cluster 0 from Supplementary Data Set 3 with p adj <0.05 and a negative average fold change
	Metascape was performed using the human reactome gene sets
S4e
% of HSCs in each cell cycle phase
	G0
G0	90	94.1	93.5	92.9	97.7	93.6	100	94.4	89.7	87.9	90.5	81.2	91.9	93.1	100	90.6	93.1	90.7	84.9	86.6
G1	6.15	3.92	4.84	4.76	2.33	2.13	0	5.56	7.48	10.6	9.52	16.7	6.76	6.9	0	7.03	5.56	8.41	13.5	13.4
G2/M	3.85	1.96	1.61	2.38	0	0	0	0	2.8	1.52	0	2.08	1.35	0	0	2.34	1.39	0.93	1.59	0
	G5/G6
G0	75.9	66.7	64.7	78.9	76.4	50.8	85.5	72.7	78	83.9	85.7	62.2	58.1	64.1	76.7	81.3	89	59.7
G1	22.4	25.6	29.4	19.7	20.3	33.9	11.6	27.3	20.3	12.9	14.3	30.5	41.9	33	18.9	14.3	8.09	36.1
G2/M	1.72	7.69	5.88	1.32	3.38	15.3	2.9	0	1.69	3.23	0	7.32	0	2.91	3.33	4.4	1.47	4.17
S4g
	Metascape was performed using the list of genes below
	Metascape was performed using the human reactome gene sets
	p_val
AC149090.1	1.84503e-28
Ifitm1	2.95102e-17
Slfn2	2.6483e-09
Bex4	2.83865e-16
Pik3r1	4.66832e-09
Rpl27	1.34042e-42
Nupr1	3.90259e-06
Vwf	2.41805e-15
Socs2	5.18425e-12
Uba52	4.18444e-17
Serpina3g	8.03508e-08
S100a6	2.54344e-05
Basp1	5.03466e-08
Uba7	2.1192e-07
Rpl36al	1.07658e-12
Apoe	3.50441e-07
Oxr1	1.92169e-07
Procr	1.41836e-08
Ccnd1	1.38066e-10
Fkbp1a	3.83562e-08
Lars2	3.45314e-06
Tmem176a	8.57806e-08
Gda	8.98919e-08
Phlda3	1.34758e-14
Hacd4	2.95055e-07
Pnp	1.7936e-05
Ifitm3	2.63297e-08
Trim47	4.37088e-05
Serpinb6a	1.88278e-05
Rps27rt	2.64026e-08
Bbc3	3.39442e-07
H2afj	3.34156e-06
Mrpl52	1.23431e-07
Cdk5rap1	5.13931e-11
Rnaset2b	1.1495e-06
Aplp2	7.01147e-06
Clec1a	2.8769e-05
Rps27l	2.38409e-05
Mmrn1	9.44486e-05
Nrg4	1.08558e-07
Gimap4	1.46617e-06
Tgm2	9.54608e-06
Rnaset2a	9.29224e-06
C530008M17Rik	2.62002e-07
Ifitm7	4.06282e-09
Rps21	5.93692e-21
Slamf1	1.05919e-05
Gas2l3	3.18699e-06
Cd59a	1.30534e-06
Rpl37	4.16074e-21
Ppa1	8.31956e-05
Rpl36a	3.93016e-12
Sorbs2	1.88359e-07
Rps27	3.50158e-13
Rpl37a	7.74633e-17
Gimap3	9.63322e-07
Chst2	2.83861e-06
Rpl41	4.13718e-12
Rraga	5.83983e-05
Ddx3y	1.79082e-06
Zmat3	2.52638e-09
Gstm2	2.53041e-06
Rpl22l1	7.59637e-06
mt-Nd3	1.34417e-05
Csrp2	3.02434e-05
Rpl39	1.23717e-13
Pttg1	8.65644e-06
Tm4sf1	2.7755e-08
Jun	2.51626e-05
Rpl36	7.01064e-13
Sema4b	1.50555e-05
Sh3bp5	6.02705e-05
Ptpn18	2.47059e-05
Platr17	1.34475e-07
Tjp1	3.99891e-05
Cavin2	1.85262e-05
Ces2g	4.43435e-06
Irak1bp1	3.47611e-05
Rpl13a	9.27317e-05
Nme2	5.51014e-05
Lmo1	1.31442e-06
Sec14l1	6.059e-06
Uty	5.40775e-06
1700048O20Rik	2.19333e-05
Rps28	1.70749e-10
Jam2	8.43225e-05
Cdc42bpa	4.88217e-05
Gadd45g	8.97822e-05
Ahr	6.99576e-05
Pvt1	2.93092e-08
Sox18	4.89878e-08
Cd38	4.04482e-06
Pnp2	6.85703e-06
Ncam2	5.34941e-06
Prnp	1.93128e-05
Rpl35a	1.4891e-05
Fchsd1	3.10887e-05
Nhsl2	3.35515e-05
Rps8	7.42273e-05
S4h
	Metascape was performed using the genes included in Supplementary Data Set 6
	Metascape was performed using the human reactome gene sets

## Sheet: Supp Fig 5
S5a
Annexin V
		G0	G5/G6
		289	497
		357	522
		345	396
		324	283
		517	301
		280	420
		684	486
		257	162
		439	555
		317	180
		564	661
		687
		713
		453
		564
		292
		437
		442
CYTO-ID Lyso
		G0	G5/G6
		774	755
		677	503
		691	529
		906	861
LacZ
		G0	G5/G6
		429	463
		414	385
		423	423
		452	517
		426	399
		238	510
		201	362
		215	583
		316	227
		364	298
		263
		335
S5b
Cell numbers
Hours	G0			G5/G6
12	100	100	100	100	100
24	187	178	202	140	122
36	318	385	334	211	248
S5c	Metascape was performed using list of genes below
	Metascape was performed using the multiple gene list function and the human reactome gene sets
	G0 8 hr	G0 24 hr	G0 48 hr	G0 1wk	G5/G6 8 hr	G5/G6 24 hr	G5/G6 48 hr	G5/G6 1wk
	Cxcl10	Plac8	Pf4	Myl10	Cxcl10	Ccl5	Xist	Xist
	Plac8	Ccl5	Hbb-bt	Actb	Irf7	Plac8	Gm10076	Actb
	Isg15	Pf4	Hmgb2	Xist	Isg15	Xist	Hbb-bt	Hmgn2
	Ccl5	Irf7	Plac8	Plac8	Xist	Irf7	Plac8	Mycn
	Irf7	Isg15	Ccl5	Mif	Plac8	Isg15	Hist1h2ap	Lgals1
	Ifit3	Ifi27l2a	Rbm3	Pfn1	Ifit3	Ly6a	Hmgb2	Socs2
	Rsad2	Bst2	Cks2	Srsf2	Ly6a	Bst2	Rbm3	Srsf2
	Gbp2	Ifitm3	Mif	Cbx3	Bst2	Ifi27l2a	H2afz	Tmsb10
	Ifit1	Ly6e	Ran	Erh	Gbp2	Ifitm3	Mif	Set
	Cxcl9	Mif	H2afz	Gm11808	Ifit1	Cd74	Snrpd1	Prdx1
	Ly6a	Ly6a	Nme1	Ppp1r14b	Zbp1	Ly6e	S100a6	Erh
	Bst2	Hmgb2	Slc25a5	Ranbp1	Ccl5	Rtp4	Ran	Dynll1
	Isg20	Cdk6	Tuba1b	Nme1	Isg20	Serpina3g	Dut	Calm1
	Serpina3g	Itga2b	Cks1b	Set	Rsad2	Zbp1	Cks2	Morf4l2
	Ifit3b	Zbp1	Hnrnpa1	Eif4a1	Serpina3g	Cdk6	Dctpp1	Srsf7
	Zbp1	Cks2	Ranbp1	H2afj	Ly6e	Actb	Nme1	Snrpd1
	Iigp1	H2afz	Irf7	Srm	Ifit3b	Ifit1	Ptma	Dok2
	Serpina3f	Dctpp1	Dut	Myc	Igtp	Mif	Cox5a	Ran
	Usp18	Rbm3	Snrpd1	Alyref	Ifitm3	Xaf1	Ranbp1	Ranbp1
	Igtp	Slc25a5	Stmn1	Hmgn2	Cxcl9	Cycs	Eif5a	St13
	Ly6e	Nme1	Eif5a	Sumo2	Rtp4	Slfn2	Irf7	Ptma
	Phf11b	Ran	Birc5	Nop10	Ube2l6	H2afz	Slc25a5	Atp5g1
	Ms4a4c	Cycs	Dctpp1	Uba52	Iigp1	Dynll1	Mt1	Fkbp1a
	Tgtp1	Snrpd1	Anp32b	Polr2l	Tgtp1	Rbm3	Stmn1	Uqcrb
	Ifit1bl1	Tgfb1	Ube2c	Cnbp	Oasl2	Srsf2	Nhp2	H3f3b
	Ifitm3	Ranbp1	Nhp2	Prdx1	Phf11d	Ranbp1	Cks1b	Eif4a1
	Oasl2	Nhp2	H1fx	Tmsb10	Ifi44	Snrpd1	Crip1	Pfn1
	Ube2l6	Rtp4	Dynll1	Gpx1	Tgtp2	Ran	Serpina3g	Lsm7
	Ifi44	Rap1b	Banf1	Mbd3	Phf11b	Ifit3	Srsf7	Snap23
	Ifi204	Atp5g1	Cfl1	Slc25a5	Stat1	Oasl2	Dynll1	Gnb1
	Cmpk2	Dynll1	Cox5a	Usp50	Serpina3f	Hmgn2	Cycs	Hmgn1
	Rtp4	Eif5a	Mrpl42	Slc39a1	Ms4a4c	Atp5g1	Dtymk	Sec61g
	Gbp7	Pdcd4	Ptma	Cmtm7	Gbp7	Set	Banf1	Tra2b
	Gbp3	Serpina3g	Cdk4	Eif5a	Xaf1	Tgfb1	Txn1	Pcbp1
	Phf11d	Lgals9	Txn1	H2afz	Mndal	Ube2l6	Tipin	Gsdme
	Ifi47	Cks1b	Hnrnpab	Uqcc2	Usp18	Shisa5	Atp5g1	Uqcr11
	Oas1a	Nkg7	Etfb	Hspa5	Gbp3	Nupr1	Srsf2	Mrpl42
	Mndal	Rps27l	Pfn1	Hnrnpk	Il18bp	Eif4a1	Cfl1	Tnip3
	Lgals9	Atpif1	Ifitm3	Ran	Ifi204	Isg20	Mrpl12	Ybx1
	Tgtp2	Etfb	Hint1	Atp5g1	Ms4a6c	Slc25a5	Uqcrq	Ccnd2
	Stat1	Xaf1	Atp5g1	Fut8	Ifit1bl1	Pfn1	Hmgn2	Sumo2
	Slfn2	Cox5a	Crip1	G3bp1	Shisa5	Ms4a6c	Hnrnpab	Sfpq
	Xaf1	Dut	H2afx	Hnrnpr	Lgals9	Eif5a	Anp32b	Lsm5
	Irgm1	Ifit1	Set	Uqcrb	Oas3	Rap1b	Hint1	Sdf2l1
	Ifit2	Isg20	Cdca7	Nhp2	Cmpk2	Cks2	Hnrnpa1	Anp32b
	Hspa5	Nupr1	Hmgb3	Dynll1	Oas1a	Itga2b	Snrpf	Atp5k
	Il18bp	Hist1h2ap	Nap1l1	Mat2a	Tapbp	Nhp2	Ube2c	Nop10
	Tapbp	Hnrnpab	Ccnb2	Ptpn7	Gm4951	Ptma	Ccl5	Sarnp
	Gm4951	Uqcrq	Dtymk	Rsl1d1	Ifi47	Cxcl10	Nap1l1	Srsf3
	Ms4a6c	Srm	Rps27l	Tmem256	Ifi27l2a	Cd53	Ifi27l2a	Aes
	Ifi203	Ube2c	Ppp1r14b	Hnrnpab	Irgm1	Banf1	Sh3bgrl3	Hnrnpa3
	Ppa1	Hspe1	H2afy	Crip1	Ctss	Dctpp1	Ssr4	Ccnd1
	Oasl1	Ptma	Pclaf	Gnl3	Epsti1	Erh	S100a4	Cox5b
	Ifi211	Banf1	Cdk6	Ewsr1	Gbp4	Alyref	Srsf3	Hnrnpa1
	Trim30a	Oasl2	Lockd	Pdia6	Herc6	Nme1	Hspe1	Hspa8
	Herc6	Cox5b	Ewsr1	Fam69b	Apol9b	Myc	Cox5b	Serf2
	Ifi35	Tuba1b	Top2a	Gatad1	Slfn2	Tuba1b	Mrpl42	Sub1
	Grn	Uqcr10	Hmgn2	Sox4	Ifi203	Mrpl12	Cd53	Hnrnpk
	Tspo	Srsf2	Tipin	Hnrnpf	Ifit2	Srm	Tgfb1	Park7
	Rgs1	Pfn1	Srsf2	Fbl	Sp100	Srsf7	Pfn1	Hnrnpd
	Lgals3bp	Hdgf	Tgfb1	Lsm4	Trim30a	Ctla2a	Lgals1	Ppia
	Tor3a	Psme2	Snrpf	Ube2n	Oasl1	H2-T22	Gpx1	Eif5a
	Psmb10	Mt1	Sh3bgrl3	Marcksl1	Lgals3bp	Psme2	Cox7b	Npm1
	Oas3	Anp32b	Uqcc2	Ndufaf4	Ifi35	Ybx1	Nkg7	Rpl35
	Samhd1	Txn1	Fbl	Pttg1	Grn	Psma7	Etfb	Rpl22l1
	Dhx58	Ppp1r14b	Uqcr10	Cfl1	Nupr1	Anp32b	H2afx	Snrpg
	Sp100	Set	Atpif1	Srsf6	Chmp4b	Ppp1r14b	Sec61b	Rpl41
	Gbp5	Nucks1	Cdca8	Fubp1	Trafd1	Rps27l	Cdk4	Eef1g
	Epsti1	Birc5	Serpina3g	Nras	Rgs1	Oas1a	Ly6e	Rpl4
	Socs1	Mrpl12	Hsp90aa1	Gm15657	Psmb10	Hnrnpa1	Atpif1	Hells
	Trafd1	Top2a	Hspe1	Mgat2	Dhx58	Rbx1	Top2a	Tmsb4x
	Slfn5	Ybx1	Ppia	Hypk	Ifi211	H2-Eb1	Siva1	mt-Cytb
	Shisa5	Uqcc2	Nucks1	Hmgn1	Tor3a	Ms4a4c	Birc5	Pspc1
	Pnp	Ncl	Hdgf	Usmg5	Ppa1	Serpina3f	Hmgb3	S100a8
	Gbp4	Ak2	Cycs	Manf	Gbp5	Psmb8	Lsm6
	Sp110	U2af1	Alyref	Hprt	Psmb8	Pcbp1	Snu13
	Manf	Pa2g4	Cox5b	Atp5b	Nt5c3	Snu13	Rps27l
	Apobec3	Jpt1	Cdc20	Sub1	Samhd1	Uqcrq	Cdk6
	Psmb8	Tmem14c	Mcm5	Ppa1	Napsa	Cbx3	Cox7a2
	Ctss	Cox7b	Cox7b	Ptma	Manf	B2m	Tmem14c
	Chmp4b	H2afx	Cox6c	Rpl36al	Hspa5	Dut	Uqcr10
	Nt5c3	Ifit3	Pmf1	Snrpg	Slfn5	U2af1	Tuba1b
	Mx1	Muc13	Nkg7	Hnrnpa3	Psmb9	Pa2g4	Ybx1
	Parp12	Snrpd3	Ybx1	Actg1	Tap1	Lgals3bp	Srm
	Napsa	Minos1	Srsf3	Mettl1	Apol9a	Lsm7	Hsp90aa1
	1600014C10Rik	Higd1a	S100a6	Hnrnpd	Tspo	Hspa5	Ddx39
	Pdia6	Hsp90aa1	Eif4a1	Hnrnpu	Rpl10-ps3	Uqcr10	Ndufab1
	Tap1	Mrpl42	Snrpd3	Arglu1	H2-T22	Atp5k	Alyref
	Slc43a3	Psmb3	Atp5b	Atp5k	1600014C10Rik	Etfb	Gmnn
	Daxx	Snu13	Hnrnpa2b1	Ppp2ca	Rnf213	Igtp	Nupr1
	Sdf2l1	Psmb8	Gapdh	Actr2	Wfdc17	Odc1	Uqcc2
	Apol9b	Rabgap1l	Prmt1	Ndufa3	Lag3	Hmgn1	Atp5g2
	Tmem158	Sec61b	Knstrn	Arpc2	Psme1	Usmg5	Ccnb2
	Csrp1	Cfl1	Srm	Snrpd2	Cd53	Mrpl36	Ppp1r14b
	Psme2	Snrpf	Ak2	Ybx1	Apobec3	Il18bp	Mrpl18
	Capza2	Timm13	Mrpl18	Ndufb2	Pnp	Ybx3	Rpl41
	Oas1g	Usp18	Cox6a1	Vasp	Stat2	Mt1	Cox6c
	Mif	Lgals3bp	Jpt1	Pcbp1	Selenow	Hnrnpa2b1	Cdca7
	Ctla2a	Hmgn2	Snu13	Aes	Sp110	Hnrnpab	Hnrnpd
	Nmi	Alyref	Mrpl12	Tfap4	Socs1	Uqcrb	Lig1
	Ms4a6b	Psmb10	Lig1	Gar1	Parp14	H2-Q7	Cox6b1
	Cebpb	Snrpb	Ndufa12	Rps27l	Myl10	Cnbp	Abracl
	Psme1	Bax	Lsm4	Dkc1	Parp12	Mrpl42	Mrps28
	Pdia3	Pfdn6	Hnrnpd	Ywhaq	Mitd1	Tagln2	Tmsb10
	Nupr1	Sdf2l1	Cdca3	Eif4e	Daxx	Irgm1	Lsm2
	Tgm2	Hmgb3	Mrpl33	Ube2d3	Parp9	Snrpd3	Tk1
	Rnf213	Snrpd2	Mcm7	Eif5	Ms4a6b	Cks1b	Ndufs6
	Parp14	Dtymk	Prdx1	Rpl13a	Trim12a	Timm13	H1fx
	AW112010	Cox6a1	Lgals9	H2afy	B2m	Cox5a	Dnph1
	Ifi27l2a	Mrpl18	Ncl	Rpl10-ps3	Gm26917	Sh3bgrl3	H2afy
	Parp9	Ndufab1	Dek	Hmgb1	Psme2	Cfl1	Pclaf
	Ddx58	Pbx1	Spc24	Arpc1b	Capza2	Tmem14c	Lsm7
	Junb	Phf11d	Lsm7	Sarnp	AW112010	Hnrnpf	Gapdh
	Plscr2	Ndufs6	U2af1	Morf4l2	Nmi	Srsf3	H2afj
	Selenow	Cdca7	Tk1	Bax	Junb	Prdx1	Nasp
	Apol9a	Ube2l6	Lsm6	Tmed9	Pacsin1	Ctss	Set
	Gm10851	Srsf7	Atp5g2	Glrx5	Gadd45g	Cox5b	Mrpl20
	Calr	Psma7	Mt1	Spcs2	Cd74	Psmb10	2010107E04Rik
	Trim12c	Cox6c	Selenoh	Eif4ebp1	Ctla2a	Spcs2	Coro1a
	Trim12a	Il18bp	Uqcrq	Jpt1	Mx1	Ifi44	Ppia
	Cd53	Spc24	Atp5e	C1qbp	Tgm2	Uqcc2	Ifitm3
	Acadl	Tomm5	Sec61b	Psme2	Mif	Psma3	Snrpd2
	Psmb9	Nop56	Hmgn1	Actr3	Csrp1	Hspe1	Mrpl33
	Lag3	Rnf213	Sem1	Rpl35	Trim12c	Stat1	Minos1
	Ubc	Eif4a1	Cenpw	Zc3hav1	Irgm2	H2-Aa	Cdca8
	2020-03-05	Hnrnpa2b1	Fabp5	Gsdme	Oas1g	Nop10	Pmf1
	Stat2	Stmn1	Ndufb7	Snrpd3	Dtx3l	Eif4e	Lockd
	Gadd45g	Hint1	Sumo3	Tuba1b	Pdia3	Iigp1	U2af1
	Arf4	Ldha	Siva1	Calm2	H2-Q7	Usp18	Hmgn1
	Il2rg	Atp5e	Snrpd2	Bag1	Cebpb	Timm8a1	Selenoh
	Ddx60	Ssr4	Rpl41	Arhgdib	Gm13822	Capza2	Rps12
	Itga2b	Fbl	Ssbp4	Tacstd2	H2-Ab1	Exosc5	Slc6a13
	Ifi206	Cdk4	Lsm2	Hspa9	Hmgb2	Ifitm2	Rpl29
	Irf1	Runx3	Ifi27l2a	C1d	Hspa8	Mrpl18	Knstrn
	Pacsin1	Ndufb7	Phgdh	Grcc10	Acadl	Nop56	Ms4a6c
	H2-T22	Gnl3	C1qbp	Psma7	Pdia6	Ldha	Ndufa12
	Lamp2	Mcm6	Lmnb1	Snrpd1	Lamp2	Manf	Nucks1
	Ifih1	Cenpa	Ppa1	Lsm5	Itga2b	Slc39a1	Snrpd3
	Casp4	H2afj	2010107E04Rik	Phpt1	Dusp28	Hnrnpdl	Syce2
	Dnaja1	Ube2s	Tyms	Pdrg1	Dynll1	Chmp4b	Fabp5
	Eif2ak2	Calr	Ndufab1	Park7	Wdr89	Ndufa12	Snrpb
	Irgm2	Tagln2	Hnrnpdl	Anp32b	Socs3	Polr2l	Pa2g4
	Tmbim6	Ms4a6c	Mbd3	Srsf3	Calr	Eif2s1	Spc24
	Clic4	Tipin	Atp5k	Romo1	Ly6c1	Tomm5	Pgls
	Mitd1	Tmem160	H2afj	Ywhae	Ddx60	Lgals9	Tmem147
	Cycs	Ddx39	Ndufa4	Ppia	Ddx58	Psme1	Eef1g
	Hspa8	4930519L02Rik	Srsf7	Lrrc8a	Cycs	Tubb5	Ndufa4
	AA467197	Mcm5	Timm13	Minos1	Sdf2l1	Hnrnpd	Timm8a1
	Dusp28	H2-T22	Pgls	Cd3eap	Irf1	Gnb1	Chchd2
	Gm13822	Atp5g3	Tomm5	Sdf2l1	Tmbim6	Fbl	Cenpw
	Mcm6	Tmsb4x	Ldha	Rps28	Rnf114	Pmf1	Ndufb6
	Slfn8	Ssbp4	Hsp90ab1	Oaz1	Clic4	Cyc1	Atp5e
	Tbrg1	Nap1l1	Mrpl54	Rpl27	Ubc	Ebna1bp2	Atp5k
	Parp10	Plek	Ddx39	Rpl4	Tgfb1	Tra2b	Cuta
	Cct3	Galk1	Gpx1	Eef1g	Batf2	Hnrnpa3	Ncl
	Tsc22d1	Timm8a1	Nop56		Arf4	Ifrd2	Mrpl27
	Hsp90b1	Nop10	Atp5g3		Il2rg	Ube2n	Myc
	Ehd4	Tmem147	Rtp4		Tagln2	H2-Ab1	Gm47283
	Socs3	Srsf3	Gnl3		H2-D1	Sfpq	Mcm5
	Xbp1	Unc119	Ndufs6		Treml2	Usp50	Cyc1
	Dtx3l	Psma2	Coro1a		H2afz	Ssr4	Coro2a
	Treml2	Lsm6	Plp2		Mpeg1	Hypk	Ak2
	H2-D1	Dek	Pa2g4		Spcs2	Ptges3	Tyms
	Csf2rb	Lig1	Nrm		Srsf7	Gbp7	Exosc5
	Dynll1	Ifi35	Dnph1		Ifi206	Nap1l1	Mrpl36
	Ywhah	Atp5k	Cox6b1		Slc43a3	Gm47283	Hells
	Pttg1	Ndufa12	Snrpb		Pla2g16	Rnf213	Ndufb7
	Hsp90aa1	Rcc2	Taf10		Eif2ak2	Oas3	Taf10
	Psma5	Nop58	Nop10		Gbp8	Chchd1	Hnrnpdl
	B2m	Ybx3	Wdr89		Sec61g	Ube2d3	Atp5o.1
	Cdk6	Cenpw	Psma6		Slfn8	Ndufs6	Dpy30
	Hk1	Ppia	Mcm2		Cdk6	Lsm6	Ndufa1
	Dnajb11	Fabp5	Eef1g		Ifih1	Eif2s2	Odc1
	Parp11	Oas1a	Syce2		Ccnd3	Bax	Nedd8
	Wfdc17	Mrpl51	Pgk1		Itm2b	Atpif1	Elob
	Aida	Cuta	Ndufb8		Snrpd1	Nt5c3	Ifi27
	Tmsb10	Gm10076	Gmnn		Aida	Lag3	Pdap1
	Gzmb	Mrpl54	Mrps28		Ranbp1	Cox7b	Fbl
	Pycard	Sem1	Mcm6		H3f3b	Hsp90aa1	Cox7c
	Mpeg1	Chchd2	Atp5o.1		A530040E14Rik	Cacybp	Ndufc2
	Tmem106a	Pmf1	Ssr4		Tpx2	Nucks1	Prmt1
	Timp3	Polr2f	Pkig		Hk2	Hspd1	Calm1
	Mlkl	Vamp5	Psme2		Rnaset2a	Mettl1	Cdca3
	Pim1	Odc1	Minos1		Rap1b	Muc13	Nop56
	Ly6c1	Sh3bgrl3	Lgals1		Naa20	Snrpb	Snrpe
	Tagln2	Ewsr1	Psma7		Tsc22d1	H2afj	Cox6a1
	Tap2	Mrpl36	Mri1		Psma5	Elavl1	Lsm4
	Tnfsf10	Lsm7	Gar1		Ywhah	Jpt1	Apex1
	Aldh1a1	Nolc1	Nop58		Ogfr	Hdgf	Park7
	Samd9l	Eif1ad	Dnajc9		Parp11	Cdk2ap1	Atp5j2
	Gnb4	Pdap1	Itga2b		Sp140	Phb2	Ppil1
	Sp140	Oas3	Ung		Il3ra	Tipin	Phb2
	Trim30d	Cox6b1	Apex1		Txn1	Ddx39	Dazap1
	Actb	Mrps28	Mki67		Mlkl	Nop16	Ndufb8
	Pla2g16	Pkig	Uqcrb		Uba52	Ndufab1	Psma7
	Rnf114	Serpinb1a	4930519L02Rik		Tap2	Ifi27	Bri3bp
	Naa20	H2-Q7	Tpi1		Nampt	Ddx21	Hnrnpa2b1
	Ogfr	Mrpl20	Hmgn5		Tnfsf10	Ifi47	Hdgf
	Arl4a	2010107E04Rik	Ptpn7		Tmem158	Psmb2	Ewsr1
	Ranbp1	Ddx21	Tfdp1		Hsp90b1	Uqcr11	Mrps18c
	Itm2b	Taf10	Gmfg		Hmgn2	F2r	Mcm6
	Nampt	Ndufb8	Cdk1		Nutf2	Srsf6	Serpinb1a
	9930111J21Rik2	C1qbp	Pdap1		Trim30b	Rbmxl1	Rbx1
	Ggt5	Fermt3	Psmb7		Cct3	Apex1	C1qbp
	H2-T23	Hnrnpa1	Slbp		Parp10	Psmb9	Hist1h4i
	A530040E14Rik	Rbx1	Bax		Nme2	Snrpd2	Tomm5
	Gbp8	Cdca8	Cox6b2		Znfx1	Psmb3	Erh
	Ccnd3	Mcm7	Timm8a1		F830016B08Rik	Ppia	Mrpl57
	Gm26917	Syce2	Mrpl57		Ggt5	Calm1	Sumo3
	Rap1b	Mrpl57	Psma2		Gm10851	Rpl41	Anapc15
	Gbp6	Elob	Aprt		Srsf3	Morf4l2	Higd1a
	Nfkbia	Rgs10	Rps2		Pycard	Lsm2	Jpt1
	Rpl10-ps3	Pclaf	Mrpl51		Itm2c	Lrrc59	Igfbp4
	Casp8	Cxcl10	Npm1		Csf2rb	Cdv3	Cox6b2
	Sh3glb1	Mcm2	Actb		Cd47	Dnph1	Cenpm
	H2-Q7	1810022K09Rik	Sumo2		Tbrg1	Vdac3	Atp5l
	F11r	Dtnbp1	Rexo2		Psmb2	Calr	E2f1
	Vmp1	Atp5g2	Odc1		Lig1	Tmsb10	4930519L02Rik
	Ccrl2	Prmt1	Nudt21		Eif2s2	Dtymk	Lmnb1
	Trim30b	Hnrnpdl	Snrpe		Sell	Phf11d	Cisd1
	Cacybp	Psmb5	Cenpm		Mt1	Nkg7	Rpl4
	Aftph	Gar1	Polr2f		Oas2	Cdca7	Fmc1
	Slc25a5	Smdt1	Abracl		Samd9l	Taf10	Tagln2
	H2afz	Nasp	Park7		Ptma	Prmt1	Psmb3
	Slfn9	Psme1	Ezh2		Slfn9	Mcm6	Nop10
	Znfx1	Mrps18c	Rangrf		Casp4	Psmc5	Ssbp4
	Gng12	Ndufa1	Igfbp4		2020-03-05	G3bp1	Sdhb
	Tuba1b	Ppm1g	Galk1		Eif4a1	Epsti1	Uqcr11
	Itm2c	Erh	Tmem14c		Hsp90aa1	H3f3b	Prelid1
	Cnp	Chchd1	Chchd1		Srsf2	Cisd1	Tomm20
	Wars	Cyc1	Lsm3		Dnajb11	Rab26os	Gusb
	Tgfb1	Hnrnpu	Elob		Alyref	Sdf2l1	Mcm2
	Muc13	Psmc5	Mcm3		Pcna	Ifit3b	Pkig
	Srsf7	Siva1	Raly		Tuba1b	Sumo2	Pttg1
	F2r	Ppa1	Anapc15		Ifi213	Abracl	Ung
	F830016B08Rik	Rfc2	Lyar		Snw1	2010107E04Rik	Uqcrb
	Oas2	Nrgn	Calm1		Wars	1110008F13Rik	Rpl8
	Zc3hav1	Ndufa4	Bzw2		Plscr2	Ube2m	Rps26
	Il18	Cox7a2	Dnmt1		Mcm6	Chchd2	Pgk1
	Gbp9	Ctla2a	Anp32e		Arl4a	Csf2rb	Bax
	Batf2	Lsm2	Mrps18c		Aldh1a1	Pcna	Ap1s1
	Ncoa7	Eif2s2	Tpx2		Cks2	Bag1	Chchd1
	Mov10	Rpn1	Sdhb		Psma3	Tmem147	Psma2
	Atp1b3	Hnrnpd	Hnrnpu		Pmf1	Apobec3	Ccdc124
	Snx2	Mef2c	Sfpq		Ubb	Cuta	Gm8186
	Phf11a	Exosc5	Rpl29		Fkbp2	Cox7a2	Vldlr
	Glipr2	Pgls	Hmgb1		Lap3	Fam96a	Tfdp1
	Fam46a	Psmb7	Smyd2		Selp	Serpinb1a	Cdt1
	Ran	Ppp1ca	Hspd1		Clca3a1	Mrpl54	Rpl28
	Psmb2	Tyms	Eif6		Pttg1	Snrpf	Smdt1
	Ubd	Bag1	Dkc1		Ran	Ak2	Nop58
	Snw1	Psma5	Snhg6		Trim34a	Ncl	Fam111a
	Dyrk3	Manf	Wdr12		H2-T23	Sec61g	Nubp1
	Ybx1	Mrpl33	Psma5		Pim1	Tmed9	Manf
	Nme2	Atp5b	Ybx3		Il18	Sumo3	Ifrd2
	Spcs2	Tuba4a	Psmb3		Rfc5	Gm4951	Jun
	Il27	Mndal	Ccna2		Dnaja1	Bak1	Rps2
	Cd47	Ifi44	Nedd8		Tapbpl	Nudc	Srpk1
	Tor1aip2	Atp5l	Ap1s1		Gm42031	Ewsr1	Bzw2
	Lsm6	Apex1	Tmem147		Sh3glb1	Psma4	Mrpl54
	Txn1	Uqcrb	Rbx1		9930111J21Rik2	Hnrnpm	Eif4ebp1
	Arid5a	Abracl	Cenpf		Trim30d	Bola2	Fam162a
	Clca3a1	Rpl41	Psmb5		Gbp9	Birc5	Ndufb2
	Atp6v1d	Chmp4b	Snrpa1		AA467197	Fcf1	Snhg6
	Cited2	F2r	Dtnbp1		Ehd4	Psmc6	Pcna
	Il3ra	Fkbp2	Serbp1		Top2a	Psma6	Cdc20
	Srsf3	Fmc1	Ndufb2		Tmed2	Psma1	Timm13
	Gm11808	Snrpa1	Cnbp		Grina	Fxyd5	Mri1
	Psma4	Anp32e	Bst2		Usp50	Hspa9	Mrpl2
	Fam26f	1110008F13Rik	Hprt		Abi3	Sf3b6	Rpsa
	Rnaset2a	Tap1	Ddx39b		Rnaset2b	Nudt21	Shmt2
	Serinc3	Lsm4	Atp5j2		Cnp	Mcm2	Sdf2l1
	Dbnl	Dnph1	Bri3bp		Dut	Nudt5	Pfdn6
	Ms4a4b	Dnmt1	Fmc1		Gbp6	Fubp1	Marcksl1
	Sec61g	Mcm3	Impdh2		Apol10b	Rpl36al	Mki67
	Ptma	Serbp1	Eif1ad		Ybx1	Cox6b1	Dnajc15
	Sell	Mrto4	Tmem256		Ldha	Mydgf	Sem1
	Trim34a	Mlec	Ppp1ca		Tmem140	Ndufb8	Dnajc9
	Tpx2	Snrpe	Mybbp1a		Gng12	Rfc2	Rps25
	Hmgb2	Gata1	Eif2s1		Hmgn3	Tmsb4x	Romo1
	Asb13	Cox8a	Mrpl27		Gm11808	Timm10b	Slfn2
	Cd69	H2afy	Dazap1		Psma2	Mbd3	Psmb2
	Pcna	Cox7c	Cdk2ap1		Mcm5	Timm10	Bola3
	Lig1	Raly	Gm9493		H2-Aa	Tpm3	Eloc
	H2-K1	Cdca3	Ccnb1		Rbm3	Bzw2	Ndufa11
	H3f3b	Nedd8	Nasp		Casp8	Tapbp	Uhrf1
	Tmem140	Ebna1bp2	Atp5d		Npc2	Ndufa5	Gtf3a
	Hmgn3	Tspo	Rpa3		Psma7	Ifi35	Sumo2
	Arhgap8	Ung	Tmsb10		Helz2	C1qbp	Anp32e
	Rnaset2b	Rsad2	Gtf3a		Tmem106a	Eif3b	Fcf1
	Tpm3	Gmnn	Polr1d		Idnk	Rsl1d1	Ucp2
	Gm15657	Ccnb2	Atp5l		Lman2	Map4k1	Rcc2
	Ogfrl1	Lyar	Cox7a2		Ms4a4b	Tmed2	Wdr89
	Eif2s2	Atp5j2	Ndufa1		Zc3hav1	Rpl7l1	Cmtm7
	Hk2	Arpp19	Ly6e		Sh3bgrl3	Actr3	2310009B15Rik
	Tor1aip1	Snhg6	Nudc		9530082P21Rik	Tomm20	Swi5
	M6pr	Serf2	Hnrnpf		Ssr2	Cdk4	Psmb5
	Ubb	Swi5	Psmc5		Tmsb10	Nedd8	H2-Q7
	Dek	Naa50	Anapc5		Cdk2ap2	Prelid3b	Ybx3
	Ldha	Psmb9	Usp1		Adar	Pfdn2	Rfc5
	Xist	Sumo3	Snrpa		Pml	Ppp1ca	Psma1
	Muc1	Cdk2ap1	Prelid1		Raly	Eef1e1	Atp5h
	Psma3	Sf3b5	Naa50		Slc25a5	Pfdn6	Atp5g3
	Psma2	Grn	Rpl15		Lsm6	Gpx1	Gm2000
	Myd88	Psmb2	Uhrf1		Morf4l2	Syngr2	Syngr2
	Zufsp	Crip1	Hells		Xbp1	Ppm1g	Eif4h
	Pml	H1fx	Rpa2		M6pr	Rheb	Nolc1
	Adar	Ndufs5	E2f1		Ube2d3	Ndufv2	Snrpa1
	Lap3	Eif6	Pfdn6		Cd86	Shmt2	Nmral1
	Serp1	Nudcd2	Rpl4		Casp12	Mrps18b	Nudt21
	Usp25	Psma6	Cyc1		Tor1aip1	Dkc1	Rangrf
	Rpn1	Sumo2	Cdt1		Tpm3	Tmem167	Nxt1
	Hspe1	Slfn2	Syngr2		Myc	Ndufb7	Phf5a
	Enpp4	Tmem167	Smdt1		AC160336.1	Ltv1	Mydgf
	Selenot	Atp5j	Bag1		Cacybp	Lsm5	Rpl15
	Grina	Phb2	Pimreg		Vmp1	Eif6	Naa50
	Ifi205	Mydgf	Ifrd2		H2afx	Park7	Pole4
	Ifi207	Serpina3f	Cuta		Cox5a	Lman2	Mcm3
	2010111I01Rik	Gmfg	Rsl1d1		Pclaf	Snap23	Bola1
	Nras	Ndufb6	Fen1		Cd274	Ostc	Thy1
	Eif4a1	Ifrd2	Tagln2		Casp1	Polr2f	Mrpl11
	Rnf135	Eif4e	Rpl36a-ps1		Arid5a	Nifk	Socs3
	Hnrnpf	Pycard	Shmt2		Ddx39b	Eif4ebp1	Sf3b6
	Casp12	Tma7	Rpn1		H2-DMb1	Ndufb2	Eif3i
	B3gnt5	Ppif	Ndufb9		Ncoa7	Arpp19	Timm50
	Uba52	Tomm20	Rpl36al		Gm15657	Dctn3	Eef1b2
	Vwa5a	Dnajc15	Pcna		Spc24	Ppan	Ndufc1
	Pcgf5	Tuba8	Tcerg1		Fam46a	Sarnp	Rps20
	Fkbp2	Tk1	Ndufc2		Eif5a	Psma2	Atp5j
	Klf2	Hells	Cox8a		Tmed10	Mcm5	Lage3
	Jun	Stk16	Tomm40		Atf4	Nras	Ube2i
	Psma7	Dazap1	Cenpx		F2r	Oasl1	Tomm40
	Raly	Cct3	Higd1a		Mcm2	Cdc34	Rpl12
	Helz2	Mfsd2b	Wdr83os		Hnrnpf	H2-D1	Nrm
	Cd86	Cmtm7	Ppm1g		Dbnl	Nop58	Ndufb4
	Creld2	Usmg5	Ndufb6		Hspe1	Gadd45gip1	Mrpl13
	Pdk3	Ube2l3	Actg1		Tipin	Psmc4	Gins2
	Axl	Prelid1	Mrpl17		Anp32b	Nxt1	Mrps26
	9530082P21Rik	Hspd1	Nt5dc2		Muc1	Tyms	Galk1
	Marcksl1	Fyb	Dnajc2		Pfkfb3	Mat2a	Hsp90ab1
	Itgb3	Ndrg1	Rbbp4		Rpl36al	Mrps28	Denr
	Sap30	Rpl36al	Tmem238		Psma4	Elob	Spcs2
	Selp	Dnajc19	Crlf2		Phf11a	Tmed10	Cdc34
	Bcl3	Ube2m	Magoh		Bak1	Ppa1	Txn2
	Prdx1	Cdc20	Uqcr11		Dnajc9	Naa50	Cnbp
	Csf2rb2	Anapc5	Mrto4		Hk1	Swi5	Arpp19
	BC147527	Uqcr11	Sf3b5		Atp1b3	Pkig	Sec11c
	Ifi213	Hnrnpa3	Dpy30		Aftph	Cct7	Mdh2
	Tmem167	Cavin2	Nolc1		Sec61b	Nolc1	Fam96a
	Ddx39b	Rexo2	Gins2		Laptm4a	St13	1810022K09Rik
	Apol10b	Ifi47	Cox7c		Mat2a	Akt1	Ndufs5
	Tmed10	Bak1	Chchd2		AC125149.3	Minos1	Gar1
	Stip1	Bola2	Exosc8		Ptms	Psmc2	Ndufv3
	Casp1	Eif2s1	Rfc5		Uqcrq	Ptp4a1	Dhfr
	Sh3bgrl3	Shmt2	Fcf1		Mov10	Phb	Id1
	Pfkfb3	Atp5o.1	Emc10		Gm46224	Psmd7	Eif1ad
	Lman2	Smim5	Prim1		Serp1	Icam2	Mcm7
	Asns	Psmb6	Eny2		Srsf6	Ssr2	Nt5dc2
	Usp50	Psma3	Rrm1		Serping1	Ccnb2	Uxt
	Gm46224	Lmnb1	Usmg5		Ifi207	Higd1a	Cenpf
	Eif5a	Rnaseh2c	Cacybp		H2-K1	Ppp4c	Map4k1
	Rpn2	Mbd3	Mrps26		Jun	Atad3a	Ppm1g
	Dcp2	Smc4	Commd1		Sfrp1	Lmnb1	Usp1
	Erh	Atp5h	Runx3		Nhp2	Ssb	Uchl3
	Hnrnpa2b1	Ndufb9	Rab5c		Cks1b	Eif1ax	Serpina3f
	Zcchc6	Sec11c	Nubp1		Dek	Etf1	Dtl
	Rnf19b	Ms4a4c	Nxt1		Tor1aip2	Aen	Gm9493
	Chmp5	Ssr2	Fam111a		Tyms	Ifit1bl1	Pbdc1
	Fbxw17	Map4k1	Eloc		Cysltr2	Gar1	Ube2m
	Gm12185	Polr2j	Mrpl36		Spi1	Ssr1	Psme3
	Tsc22d3	Eif5b	Ndufa13		Gm12185	Fam111a	mt-Nd1
	Ywhaz	Rbfa	Tcp1		Ddx39	Ndufb6	Bak1
	Nktr	Snrpc	Idh2		St6galnac4	Sf3b5	Ndufa5
	Abi3	Oasl1	Tmem160		Pa2g4	Mrpl2	Rab5c
	Cbx3	Gtf3a	Tuba1c		Ostc	Dnajc15	Oaz1
	Cdk2ap2	2310039H08Rik	Fam96a		F11r	Cct8	Eif2s1
	Syngr2	Nudt21	G3bp1		Ghitm	Nip7	Mrpl40
	Alyref	Ckap2l	Nme4		H2-Q6	Psme3	Sfpq
	Msn	Mri1	Bscl2		Srm	Atp5g2	Ctss
	Skil	Tfdp1	Ndufa11		Hnrnpab	Ppid	Rps16
	Cd274	Ndufb2	Idh3g		Abracl	Tomm40	Nudt19
	Vars	Eif3g	Rbmxl1		Muc13	Ndufa11	Rpl31
	Eif2s1	Cnbp	Psmd8		Ddx21	Rpn1	Lrrc59
	Slc25a22	Igtp	Dnajc19		Nmral1	Denr	Hnrnpa3
	Mapkapk2	Ptpn7	Bola3		Snu13	Cct3	Cox8a
	Laptm4a	Phf5a	Ap2s1		Prdx1	Ddx58	Mrps14
	Slbp	Park7	Ssr2		Snx2	Dtx3l	Mlec
	Tmed2	Psmd8	Ndufb5		Unc93b1	Lig1	Ppih
	Il15	Mrpl30	Eif4e		Gnb4	Atp5b	P4hb
	Nutf2	Lims1	Uqcrc1		Gata1	Ndufaf8	Rpl22
	Hnrnpm	Cisd1	Snrpc		Tmem167	Naa20	Rnf126
	Sbno2	Magoh	Pfdn1		Odc1	Pycrl	Ndufb5
	Pkig	Psmd7	Smc2		Meikin	Dynll2	Cnih1
	Pclaf	Syngr2	Sf3b6		Il27	Stk16	Dnajc2
	Rpl36al	Rrbp1	Atp5f1		Nktr	Ppil1	Rps8
	Ube2d3	Ap1s1	Tsfm		Selenos	Stip1	Prelid3b
	Slco3a1	Nudc	Drap1		Slbp	Atp5o.1	Cotl1
	Klf6	Ywhah	Ppil1		Tsix	Tfdp1	Psmc4
	Litaf	Sfpq	Fermt3		Ssr4	Ndufa13	Ltv1
	Uqcrq	Tomm40	1110008F13Rik		Tk1	Ndufs5	Ifitm2
	Srgn	Eif1ax	Hnrnpa3		Nasp	Galk1	Mrpl21
	Mcm2	Gapdh	Trp53		Ogfrl1	Calm3	Cenph
	Minpp1	Ezh2	Psmc6		Eif2s1	Ywhah	Psmd14
	Armcx6	Eif4ebp1	Atp5c1		Ffar2	Dynlrb1	Cenps
	Cdkn1a	Ndufa11	Naa10		Hnrnpm	Pum3	Mrps18a
	Rfc5	Timm10b	Tomm20		H2-Q4	Sem1	Mybbp1a
	Nme1	Dkc1	Vdac3		BC147527	Arglu1	Syncrip
	Etnk1	Mrpl21	Nt5c		Bcl3	Sssca1	Snrnp25
	Gm5431	Psme3	1810022K09Rik		Minos1	Psmb5	Hikeshi
	A230050P20Rik	Fam111a	Isg15		Eif1a	Ruvbl2	Mrps36
	Cdkn2d	Gadd45g	Ndufb4		Ube2s	Actg1	Hpf1
	1110038F14Rik	Mrpl27	Hnrnpk		Rheb	Prpf31	Selp
	Hnrnpab	Hmgn5	Kif22		Fam111a	Eif3g	Zmynd19
	Plscr1	Knstrn	Nip7		Gm4841	Eif5b	Ccna2
	Nsd3	Uhrf1	Fkbp2		Birc5	Nasp	Ciapin1
	Trim26	Ndufc1	Polr2j		Hnrnpd	Mrto4	Prpf31
	Azi2	Hnrnpf	Nusap1		Mcm7	Ndufa1	Stk16
	Hspd1	Cxcl9	Ddost		Myd88	Stat2	H3f3a
	Tpst1	Dnajc2	Yif1b		Tpst1	Cox17	Ddx21
	Wdr89	Mrps14	Metrn		Fundc2	Dcun1d5	Nop16
	Morf4l2	Ndufs8	Cmtm7		Pcbp1	Hprt	Aen
	Snrpd1	Ube2a	Hddc2		Irf9	Edf1	Rpl18
	BC017643	Pttg1	Ms4a6c		Vwa5a	Metap2	Hras
	Ghitm	Eif3b	Nudt19		Nme1	C1d	Runx3
	Tapbpl	Sf3b6	Psme3		Mrpl12	Polr2e	Tcerg1
	Tmod3	Dnajc9	Cct3		H13	Mrps18c	Gm42031
	Mcm5	Sssca1	Bccip		Set	Txn1	Rplp1
	Pdcd1	Rbm8a	Prpf19		Dck	Hnrnpk	Yrdc
	P2ry14	Pcna	Ndufc1		Zufsp	Rbbp4	Hcst
	Keap1	Gspt1	Dtl		Rbx1	Lsm4	Ppan
	Myc	Gpx1	Rpl22		Rpn1	Sf1	Atad3a
	Mat2a	Sdhb	Nudcd2		Rbbp4	Chchd4	Rpf1
	Tmed5	Cdk1	Cenph		Usmg5	Rpl22l1	Adsl
	Lgals8	Ndufc2	Mettl1		Znrf1	Txnl4a	1700097N02Rik
	Nmral1	1190007I07Rik	Mrpl21		Keap1	Selenow	Pum3
	1700016F12Rik	Mki67	Kars		Vars	Zmynd19	Fxn
	Esyt1	Cacybp	Parl		Ccrl2	Utp18	Cela1
	Meikin	Tmpo	Chchd6		Tmem14c	Prelid1	Nt5c
	Rmdn3	Ndufb4	Atp5h		Lgals8	Hpf1	Tpx2
	Tdrd7	Eloc	Atic		Ccnd2	Pole4	Ffar2
	Trim30c	Irgm1	Cenpe		Glipr2	Psmd14	Txnl4a
	Btg1	Aprt	Mrps14		Bet1	Eno1	Spns3
	Uqcrb	Hmgb1	Rbfa		Sub1	Sub1	Mrpl58
	Rfc3	Polr1d	Prc1		Msn	Tmem256	Rps15a
	Serping1	P4hb	Mrpl32		Ddit3	Uqcrc1	B4galnt1
	Pcbp1	Anapc15	Atp1b3		Ppm1g	Ndufa4	Mcrip2
	Usb1	Apol9b	2410015M20Rik		Pcgf5	Dhx58	Topbp1
	Pmf1	Gadd45gip1	Psrc1		Sdc3	Txn2	Prim1
	Ywhae	Nxt1	Urm1		Mapkapk2	Pbdc1	Psmg1
	Fgl2	Usp1	Psma4		Gmnn	Hras	Cenpv
	Tmem243	Uxt	Eif4ebp1		Naa15	Phf11b	2510046G10Rik
	Atp5b	Mrpl2	Oaz1		Ube2m	Fen1	Dnmt1
	Selenos	Rangrf	Rps26		Axl	Nmi	Fen1
	Ddx24	Bzw2	Ube2m		Fbxw17	Rrs1	Cdk1
	Higd1a	Mybbp1a	Pold1		Asb13	Srsf9	Pno1
	Cish	Polr2e	Rrs1		1700016F12Rik	Dpy30	E130309D02Rik
	Srsf2	Cdv3	Fam69b		Calm1	Atp5j2	Prc1
	Gch1	Nudt5	Slc6a13		Nras	Mgat2	Orc6
	Sub1	Slbp	Sdhd		Clic1	Sap18	Srp19
	Canx	E2f1	Rrp15		Ak2	Arf5	Ss18l2
	Abracl	Bola3	Rpl28		2010111I01Rik	Ywhae	Mrps25
	Cope	Gng12	Psmg1		Rab5c	Hsd17b12	Kmt5a
	Ddost	Hmbs	Ddx21		Pdk3	Cox6a1	Sac3d1
	Fyb	Iigp1	Mrpl13		C130026I21Rik	D8Ertd738e	Kras
	Fndc3a	F2rl2	Hspa9		Slco3a1	Psmb6	Tmem238
	Srsf6	Dhx58	Ppih		Mthfd2	Ciapin1	Mrps18b
	Mxd1	Glrx5	Bcap29		Gatad1	Ndufs8	Rrm1
	Actr2	Larp1	Swi5		Ssr1	Nubp2	Ncapd2
	Elf1	Selenoh	Arl6ip4		Nudt5	Ccdc124	Rcc1
	Vapa	B2m	Pbk		Cdc34	Vapa	Smc2
	Ddx39	Rpa3	Rnaseh2b		Lrrc59	Fkbp11	Rpl36a-ps1
	Map2k1	H2-Ab1	Polr3k		Prelid3b	Spc24	Timm10
	Polr2l	Gtf2h5	Psat1		H2-M3	Apol9b	Nup62
	Bet1	Hsp90b1	Mrps21		Creld2	Sell	Pycrl
	Rbbp4	S100a1	Pold2		Tmem219	Plekhj1	Tuba8
	Sppl2a	Rex1bd	Psmb2		Mrpl30	Dars	Exosc1
	G3bp2	Slc22a3	Uchl5		Rer1	Cox7c	Rps6
	Pbx1	Ndufv2	Psma1		A230050P20Rik	Psmg3	Med8
	Id2	Rab5c	Atp5j		Usp25	Ak6	Pimreg
	Lrrc59	Psmc4	Cd53		Fcgr1	Gadd45g	Mrpl55
	Cox5a	Rsl1d1	Ncapd2		Hnrnpa2b1	Snrpg	Fyb
	Dck	Ptbp1	Mrpl35		Itgb3	Rnf126	Chaf1a
	Mvp	Nifk	Uxt		Vdac3	Sdhd	Atad2
	Pa2g4	Fam96a	Cotl1		Cct7	Sumo1	Hacd1
	Tmem219	Vdac3	Hpf1		Pbdc1	Fundc2	Tyrobp
	Bag1	Prdx1	Mrpl40		Atp5g1	Pno1	Zfp91
	Eif1a	Hmgn1	9130401M01Rik		Arhgap8	Anp32e	Rnaseh2b
	Gm12216	Eny2	Mrpl11		Max	Gbp3	Gpatch4
	Pgd	Psmb4	Aurkb		Ddost	Serf2	Cmc2
	Ube2m	Mrps24	Sdf2l1		Uqcr10	Mitd1	Rpl27a
	Dnajb6	Ccna2	Prpf38a		Ndufab1	Mrpl14	Metrn
	Pdcd10	Ptges3	Psmc4		Gm5431	Mrpl55	Mrpl35
	Ptms	Ndufaf4	Gfer		Pomp	Wtap	Pfdn4
	Bak1	Eif3a	Rpsa		Syngr2	Rfc5	Rpl14
	H2-Q4	Ndufa13	E2f4		Runx3	Bccip	Cox4i2
	Mgat2	Hypk	Rex1bd		Snrpb2	Romo1	Jpt2
	Sfrp1	Atp5f1	Gcsh		Tfdp1	Wdr77	Mettl1
	Dnajc3	Nip7	Tmem167		Rpl36a-ps1	Sephs2	Arl6ip6
	Ccl2	Uchl3	Ddx46		Abhd16a	Tma7	Camta1
	Apod	Ndufa5	Jpt2		Dtymk	Ndufa3	Hmgn5
	Slc3a2	Ppil1	Exosc5		Cenpw	Aimp2	Slc7a5
	Rbm43	Mitd1	Ube2l3		Cdkn2d	Herc6	Cdca5
	Cdca7	Hpf1	Psmd1		Dhfr	Wdr18	Sgo1
	Gm4841	Fen1	Prdx4		Rab7	Gm13822	Sell
	Hnrnpa3	Nubp1	1190007I07Rik		Sap30	Grpel1	Nosip
	H2-M3	Lrrc59	Rtca		Cdkn1a	Atp5l	Kif22
	Kars	0610010K14Rik	Hcst		Uqcrb	Mrps14	Slc22a3
	Znrf1	Cdc34	Nsmce1		Slc3a2	Ufm1	Pbk
	Mt1	Pcbp1	Dnajc15		Reep5	Tmem250-ps	Cenpk
	Sdcbp	Dpy30	Selp		Snap23	Emg1	Dck
	Ssr2	Tcerg1	Ift27		Timp3	Ino80e	Asf1b
	Irf5	Ube2i	Mlec		Ywhae	Arpc5l	Aurkb
	Ufm1	Lsm3	Smarca4		Sdcbp	Rnf7	Rpl30
	Rrbp1	Jpt2	Ckap2l		Azi2	Parp12	Rrp1b
	Rab11a	Ddx46	Ube2n		Cdca7	Atp1b3	Meaf6
	Gyg	Grpel1	Coro2a		Ppp1ca	Oas1g	Fam46a
	Irf9	Smc2	Tmed9		Hspd1	Usp1	Rnaseh1
	Runx3	Ndufv3	Psmb8		Slamf8	Slc7a5
	Tcirg1	Psat1	Fus		Gp1bb	Uchl3
	Rab7	Trim30a	Slc22a3		Asns	H2-K1
	2810474O19Rik	Cenpx	Rnf126		1110038F14Rik	Mrps18a
	Unc93b1	Mdh2	Chtop		Psmc4	Prpf38a
	Tifa	Srgn	Bak1		Fndc3a	Pgp
	Psmf1	Cdt1	Ube2a		Skil	Prmt5
	Ezh2	Chchd10	Tpm3		Tra2b	Pfas
	N4bp1	Gfer	Mrpl2		Mrps18c	Gtpbp4
	Tmem192	Psma4	Atad2		Tmed9	Timm50
	Gata1	1810058I24Rik	Rwdd1		Eif3b	E2f1
	Sumo1	Rnps1	Mydgf		Srgn	Tgtp2
	Snx10	Atp5d	Rfc3		Olfr56	Eif4e2
	Zfp36	Exosc8	Fkbp11		Mrpl36	Atp5e
	Usmg5	Gp1bb	Eif3i		Rmdn3	Krtcap2
	Phc2	Pin1	Rbm8a		Erh	Naa15
	Ucp2	Taldo1	Hat1		Jund	Vcpkmt
	Ostc	Vamp8	Hnrnpm		Ube2n	Nampt
	Rnf31	Csf2rb	Adsl		Ezh2	Runx3
	Ap1s3	Prelid3b	Tmem107		Stip1	Mrpl11
	Crlf2	Aurkaip1	Idh3a		Tmco1	Atp5h
	Srm	Oaz1	Cenps		Sarnp	Psmg4
	Uba7	Wdr18	Hacd1		Cdv3	Cox6c
	Minos1	Rwdd1	Gusb		Pfn1	Tdg
	Gclm	Rbbp4	Gpatch4		Ywhaz	Ifi204
	Mapre1	Mrps12	Sgo1		Selenot	Sac3d1
	Olfr56	Nop16	Rps12		Dcp2	Dnmt1
	Mcm7	Epsti1	Mrps36		Slc39a1	Rad23a
	Nhp2	Bola1	Imp4		Tmem243	Dusp3
	Hnrnpk	Mrps26	Cdkn3		Stk16	Hmbs
	Akr1b3	Acadl	H2-Q7		Cox5b	Jpt2
	Mcm3	Mrpl32	Adk		U2af1	Plek
	Cox6a1	Zeb2	Dcp2		Hnrnpa3	Rcc1
	A530032D15Rik	Nomo1	Map4k1		Etfb	Baz1a
	Chtop	Ptbp3	Mrps25		Rps27rt	mt-Nd1
	Cysltr2	Hras	Psmc1		Nars	Ffar2
	Gmppb	Mrpl55	Arpc1b		Gm49207	Nubp1
	Max	Denr	Fxn		Arpp19	Tk1
	Tmed9	Clic1	Cavin2		Magoh	Slfn5
	Ociad1	Ddx39b	Ptrh2		Banf1	Gbp6
	Uchl5	Bccip	Nsun2		Snrpb	Dhfr
	Nasp	Rnf126	Hist1h4i		Plscr1	Cdt1
	Fam111a	Pdcd5	Gdf3		Ube2v1	Hells
	Psmc4	Rbmxl1	Ndufaf4		Hes1	Gpx4
	Plekhf2	Timm17a	Yrdc		Pole4	Npm1
	BC051226	Cenpm	Mrps7		Ubald2	Kras
	Rab5c	Hspa5	Dok2		Akr1a1	Pfdn4
	Fbxo9	Wdr43	Pycrl		Mgat2	Nup62
	Sdc3	Wdr12	Atad3a		Cope	Csf2rb2
	U2af1	Ap2s1	Nudt5		Nifk	Bloc1s2
	Snrpd3	Bora	Asf1b		Tmem258	Gata1
	Stat3	Calm1	Serpinb1a		Fgl2	Id1
	Rmi2	1810037I17Rik	Ywhaz		Pkig	Gnpnat1
	Tmem14c	Mrps25	Tuba8		Mrpl54	Anapc15
	Psat1	Psmg3	Lrrc59		Chtop	Vldlr
	Sarnp	Tpx2	Gspt1		Ncl	Selp
	Ddx21	Ifitm2	Stk16		Churc1	Gatc
	Nub1	Mrps16	Nosip		1110008F13Rik	Cenpv
	Uqcr10	Psma1	Racgap1		BC017643	Abcf2
	Cks2	Ydjc	Reep4		Gm12216	B4galnt1
	Fam49b	Txnl4a	Rfc4		Mydgf	Timp3
	Eif4e	Mrpl17	Itpa		Nolc1	Mcrip2
	Mb21d1	Slc14a1	Cdv3		B3gnt5	Gins2
	Fut8	Pin4	Mgat2		Csf2rb2	Mcm4
	Tmem184b	Rpa2	3110082I17Rik		Hat1	Rpp30
	Set	Metap2	Parp1		Eif4e	Aida
	Ube2e1	Mrpl13	Galnt1		Cox7a2	2700038G22Rik
	Ak2	Itgb3	Exosc3		Tbcb	Ifi206
	Plxna4os1	Bcl2	Timm50		Leprotl1	Ift22
	Skap2	Psmc2	Hirip3		Mvp	Gm12185
	Bcl2	Galnt1	Bola1		Nlrc5	Tex30
	Gatad1	Ppan	Chchd10		Asf1b	Rgs10
	Ccnd2	Elof1	Bora		Enpp4	Mthfd2
	Slc15a3	Atp1b3	Nmral1		Rbm8a	Prim1
	Scfd1	Thyn1	Chchd3		Srp19	Uhrf1
	Phyh	Lsm12	Ipo5		Cox18	Bysl
	Fam241a	Eif4g1	Mrpl55		Usb1	Aars
	Mcur1	Baz1a	Trmt6		Eloc	Eef1g
	Dnajc9	Cenpf	Timm17a		Nudc	Rrm1
	Rabepk	Naa20	Get4		Cox6a1	Slfn9
	Gpr65	Timm50	Rab26os		Chmp5	Cdca3
	Idnk	Orc6	Ssbp1		Minpp1	Tmem97
	Pfn1	Tuba1c	Crtap		Chchd2	Rnaseh1
	Prkcq	Rfc5	Tex30		Ssr3	3110082I17Rik
	Tra2b	Capza2	Ccdc167		Tssc4	Ddx60
	Cct7	Emc6	Chchd4		Rnf19b	Ifi213
	Abhd17b	Fxn	Ckap2		Map2k1	Ifih1
	Prpf38a	Romo1	Ppan		Vapa	Wdr76
	Anp32e	E2f4	Gata1		Rabepk	Topbp1
	Fen1	Pomp	Ydjc		Hpf1	Bmp2k
	Actr3	Sdsl	Camta1		Actr3	Cenps
	Hmgn5	Mrps34	Rpl7a		Nmt1	Slc22a3
	Usp1	Ndufaf8	Nop16		9330175E14Rik	Kpna2
	H2-Q6	Rrs1	Clns1a		Fen1	Oas2
	Cfb	Nt5c3	Psmb1		Ptges3	Cenpm
	Hat1	Hacd1	Rsrc1		Ung	Alg3
	Snx6	Prim1	Dctd		Cox7b
	Top2a	Tmem256	Pebp1		Cdt1
	Gtpbp2	Lamtor4	Sf3b3		Krtcap2
	Pla2g4a	Pole3			Med28
	Ppm1g	Nans			Zcchc6
	Tipin	Elf1			Fam49b
	Rab1a	Akr1b3			Arf5
	Rnf115	Ddx27			Creg1
	Bloc1s1	Cd53			Lmnb1
	Hmgn2	Ubl4a			Mrpl42
	Slc39a1	Nt5c			Mill2
	Dennd4a	Csnk2b			Apod
	Psip1	Kif22			Xdh
	Magoh	Mrpl40			Slc25a22
	Csrnp1	Ddost			Insl6
	Zc3h15	Lman2			Rab8a
	Hap1	Actr3			Rpn2
	Tmem33	Zfp385a			Eif6
	Cdc42	Gins2			Nipsnap3b
	Uap1	Cpsf2			Sumo2
	Arl6ip1	Gp5			Cdca8
	Whamm	Dad1			Mcl1
	Psmb3	Nmi			Ddx24
	Fcgr1	Cbx3			Exosc5
	Cpne3	Trp53			Hmbs
	Cfl1	Ywhaz			Psme3
	Tra2a	Gp9			Rmi2
	Dnaja2	Mrps18b			Vldlr
	Tmem30a	Snrpa			Nxt1
	Cct8	Ube2n			Rab11a
	H2afy	Mrps21			Myom1
	Sec61b	Ndufa8			Cct8
	Mycbp2	Ndufa2			Kars
	Psmb7	Pgk1			Rnps1
	Rps27l	Metrn			Prpf38a
	Cks1b	Pam16			Tmem248
	Arpp19	Parp1			Pgap2
	Ascc3	Erp29			Cfl1
	Pdia4	Ccdc124			Trim30c
	Ssr1	Ifit3b			Trim26
	Plek	Drap1			Pgd
	Sar1a	Strap			Icam2
	Nudt5	H3f3a			2810474O19Rik
	Mthfd2	Tmed9			Eif5b
	Vdac3	Aen			Timm10b
	Gm15856	Sf3b3			Rnf115
	Eef1akmt4	Npm1			Uchl5
	D17Wsu92e	Llph			Trim25
	Snap23	Nusap1			Srpk1
	Anp32b	Gbp7			Litaf
	Sem1	Bri3bp			Higd1a
	Jpt1	Tbcb			Sdhb
	Peli1	Ruvbl2			Ndufa11
	Med28	Pold2			Bag1
	Sipa1l1	Sdhd			Nans
	Vrk1	Nudt19			Ufm1
	Rbx1	Mrps17			Tm4sf1
	Luzp1	Hcst			Polr2l
	Ptges3	Mrpl35			Mrpl27
	Lmnb1	Uqcrc1			Phf5a
	2020-09-07	Fcf1			Psmc5
	Anxa4	Tomm22			BC051226
	Nop56	Prpf38a			Snx10
	Mcl1	Dbi			Esyt1
	Stk16	Acsl5			Fam26f
	Myom1	Lsm5			Usp1
	Aars	Ddx24			Stard3
	Reep5	Rrm1			Tmem192
	Surf4	Stat1			E2f1
	Hnrnpu	Tardbp			Arhgdia
	Gm8773	Lage3			Rnf135
	Car13	Slc7a5			Hmga1b
	A730011C13Rik	Actb			Ubr4
	Plscr3	Tmem238			Sf3b6
	Sgcb	Selenow			Slc15a3
	Dhfr	Gm47283			Smco4
	1110008F13Rik	Commd1			Rhoa
	Hnrnph2	Mrps7			Selenof
	Tomm6	Chchd6			Tmbim4
	Dnmt1	Rps2			Ppif
	Rbm3	Fxyd5			Mcm3
	Trim25	Hspa9			Psmb4
	Mpp1	Naa38			Aars
	Nop58	Polr2i			P4hb
	Stxbp3	Tomm7			Rrbp1
	Serpina3i	Lsm8			Rpl7l1
	Rbck1	Psmd1			Txnl4a
	Fundc2	Exosc3			Psma6
	Arf1	Ubl5			A730011C13Rik
	Cmpk1	Nup210			Psat1
	Hnrnpd	Lockd			Nub1
	Gna13	Zfp593			Ndufv2
	Hmga1b	Psmd13			Cmpk1
	Shmt2	Timm10			Ap1s3
	Fkbp5	Tapbp			Sppl2a
	Vps37b	Eif4e2			Cdk1
	Slc35b1	Camta1			AY036118
	Rheb	Smc6			Psmd14
	Psmd2	Chchd4			Erp44
	Hdac1	Gpatch4			Strap
	Nolc1	Ndufs7			Plek
	Tyms	Atad2			Pla2g4a
	Rbm8a	Tex30			Rpa2
	Ctla2b	Cct8			Uba1
	Il4ra	Mrps10			Psmd8
	Psmd13	Dcp2			Hikeshi
	Pi4k2a	Mrpl11			Tmed5
	Clic1	Csrp1			Cenpm
	Gnb1	Ndufb3			St13
	Ube2s	Syncrip			Actr2
	Elob	Rmi2			Slc35b1
	Cybb	G3bp1			Rfc3
	Eif6	Kars			Ndufa1
	Bzw1	Ppih			Slirp
	Sumo2	Hnrnpm			Nubp1
	Cox17	Hk1			Ppil1
	Odc1	Tpi1			Ube2l3
	Nlrc5	Phgdh			E2f4
	Ddit4	Ptp4a3			Dazap1
	Klf13	Aurkb			P2ry14
	Ung	Itpa			Mcm4
	Mrps18c	Chaf1a			Zc3h15
	Ppp1ca	Naa10			Arf1
	Smdt1	Srsf1			Nop58
	Ppp1r12a	Atox1			Asf1a
	Ube2l3	Atf4			Slc12a9
	Selenof	Smim4			Csrnp1
	Rab29	Tmed10			Psmb7
	Snf8	Rpn2			Clu
	Snrpb	Arl6ip4			Gfi1b
	Wdr43	Lat			A530032D15Rik
	Smco4	Actn4			Drg1
	Cox18	Srp19			Sumo1
	Fermt3	Nsun2			Psma1
	Gda	Mcrip2			Smdt1
	Ndufs6	Ciapin1			Prelid1
	Mill2	Srrm1			Dctn3
	Leprotl1	Rangap1			Mrpl51
	Mcmbp	Eif2ak2			Dnmt1
	Ptbp3	1110008P14Rik			Tomm70a
	Cdt1	Urm1			Ssb
	Mcm4	Nr2c2ap			Cd69
	Kalrn	Rrp15			Cdc42se1
	Basp1	Eef1e1			Ociad1
	Ahsa1	Yrdc			Arpc5
	Hmbs	Ptrh2			Larp1
	Arpc5	Pold1			Scly
	Atp5k	Wdr83os			Gm8369
	Dnajb1	Gars			Pbk
	Clint1	Dtl			Dnajb6
	Tfg	Trafd1			Tcirg1
	Akr1a1	Mrps18a			Elavl1
	Smchd1	Tmsb10			Grpel1
	Cox5b	Ftsj3			Serbp1
	Ssb	Nop2			Bloc1s1
	Rbmxl1	Cenps			D17Wsu92e
	Mob1b	Nt5dc2			Etnk1
	Mrpl30	Fkbp11			Irf8
	Gm49207	Ndufs4			Phc2
	Erp44	Nup62			Noc4l
	Anxa7	Atad3a			Shmt2
	Atf4	Eif4h			Brcc3
	Gm4070	Edf1			Usp39
	Atp5f1	Polr3k			Sem1
	Rnf34	Fundc2			Rasa4
	Ubr4	Gdf3			Nrm
	Ankfy1	Zfpm1			Eif2s3x
	Ube2n	Rtca			Plin2
	Rhoa	Coa3			Ppib
	Eif3b	Cct7			Rftn1
	Apobec1	Noc2l			Rnf31
	Tfdp1	Sla			Cisd1
	Erc1	2410015M20Rik			Nubp2
	Mrpl54	Bop1			Snrpg
	Ier5	Asf1a			Tmem184b
	Tacstd2	Etf1			Gars
	Klf9	Rcc1			Spcs1
	Spc24	Dynlrb1			Ccdc25
	Chchd2	Exosc1			Hells
	Cenpw	Ndufb5			Ngdn
	Hypk	Topbp1			Arpc4
	Nars	Cd9			Uhrf1
	Mrpl36	Psmc6			Hdlbp
	Otud5	Mcm4			Rbck1
	Stard3	Tap2			Mki67
	H2afj	Zmynd19			Aen
	Txndc5	Ccdc12			Tdrd7
	Sec23b	Ffar2			Hypk
	Tomm70a	Ifi203			Dnajb1
	Ewsr1	Cyb5b			Kalrn
	Pfkp	Calm3			Dnajc3
	Eif4g1	Wdr89			Psmc2
	Tspan31	Mettl1			Ak6
	Ppp4c	Tcp1			Vrk1
	Sec13	Oas2			Abcf1
	Bax	Scand1			Sertad1
	Rcvrn	Sfxn1			Tmem9b
	Eif5b	Aimp2			Stat3
	Dync1h1	Fam162a			Gmppb
	Elavl1	Mrpl58			Srsf9
	9330175E14Rik	Hprt			Prim1
	Atf3	Gart			Ier5
	Rrm1	Mrps36			Dyrk3
	Gps1	Ndufa7			Gclm
	Snrpa1	Dph3			Ubl4a
	Fn1	Cox6b2			Plekhf2
	Sla	Plekhj1			Mrps34
	Ppp2ca	Cope			Gorasp2
	Rps6ka3	Adsl			Klf2
	Kpna3	Adrm1			Etf1
	Gm8369	Uchl5			Pdia4
	Vrk3	Ncapd2			N4bp1
	Nat2	Sephs2			Herpud2
	Psmd7	Reep4			Gtpbp4
	Pstpip1	Rnaseh2a			Rcn1
	Pnpla2	Polr2l			Mb21d1
	Gars	Elovl1			Bzw1
	Cdv3	Eif3c			Nip7
	Psma6	Fubp1			Cars
	Insl6	Crlf2			Etfa
	Tcea1	Ssb			Surf4
	Hspa14	Reep5			Nmt2
	Eif1ad	Chchd3			Uchl3
	Timm10b	Slirp			Cisd2
	Ywhag	H2-Q6			Ankfy1
	Psmb4	Icam2			Gm4070
	Ywhaq	Get4			Mad2l1
	Dtymk	Pole4			Snf8
	Mrpl51	Chtop			Psmc6
	Inpp1	Bad			Utp18
	Plekha2	9130401M01Rik			Eef1akmt4
	Gp1bb	Tmem258			Rrm1
	Ccdc25	Mrps15			Ifrd2
	Tbcb	Pno1			Acd
	Eny2	Lag3			Rnf126
	Ndufa1	H2-Eb1			Elob
	Hells	Smarcc1			Glrp1
	Ppif	Sipa1l1			Gm19705
	Sco1	Usp39			Abcf2
	Sertad3	Treml2			Ciita
	Sertad1	Tmem40			Bud31
	Zc3h7a	Morf4l2			Cmc4
	Naa50	Kmt5a			Pum3
	Rasa4	Snf8			Kdelr2
	Gns	Mapkapk2			Sec61a1
	Psmc5	Stoml2			Fyb
	Rab5a	Tmem107			Rad54l
	Rbms1	Gps1			Rab4b
	Serpinb1a	Timm9			Milr1
	Pgs1	Nmral1			Ltv1
	Larp1	Emg1			Itpa
	Nup98	Tma16			Irf2bpl
	Gspt1	Ssrp1			C1d
	Sdhb	Exosc7			Eif1ad
	Uba1	Pgp			Fam241a
	Hprt	Asf1b			Atp5b
	Tax1bp1	Hikeshi			Kpna2
	Rars	Ak6			Prpf31
	Letm1	Aars			Nup98
	Hsph1	Abhd11			Mrps18a
	Mars	Oas1g			Jpt2
	Naa15	Gbp3			Klf13
	Dcun1d5	Parl			Tomm6
	Hsh2d	Rnaseh2b			Rps6ka3
	Vcpip1	Ccnb1			Aldh1l1
	F2rl2	Slc1a5			Oser1
	Psmd8	Sp100			Uxt
	Tuba4a	Eif3j1			Ascc3
	Brcc3	Idh3a			Fam192a
	Arl6ip6	Pdia3			Rcvrn
	Pnpt1	Dhfr			Eif4e2
	Sdsl	Pbk			Tmem80
	Ccnl1	G6pc3			Exosc1
	Ppm1k	Trir			Rrm2
	Etf1	Arrb2			Atad2
	Tlr3	Snrnp40			Eif2d
	Milr1	Thoc7			Mars
	C130026I21Rik	Sf3a2			Id2
	Snrpg	Emc10			Kras
	Psmb5	Rps19bp1			Chaf1a
	Erap1	Trim12c			Anapc15
	Hsp90ab1	Knop1			Srpr
	AC160336.1	Ssbp1			Rab21
	Cox7b	Dcun1d5			Fkbp5
	AC125149.3	D8Ertd738e			Immt
	Zcchc11	Ctss			Mrpl32
	Tmem160	Psmd3			Ikzf5
	Calm1	Eif4a3			Slc7a5
	Lpin2	Pdia6			Otud5
	Osbpl9	Ltv1			Gna13
	Prelid1	Srsf10			Med7
	Hpf1	Gm15657			Gng10
	AW011738	Nubp2			Dnph1
	Glrp1	Dnajc8			Sgcb
	Nans	Smco4			Cox7c
	Nkg7	Sae1			Gfer
	Pgap2	Incenp			Nusap1
	Sptlc2	Rpl29			Ppp1r15a
	Mydgf	Ppig			Map4k1
	Uxt	Cib1			Slc25a28
	Gna15	Stip1			Id1
	Eif4a3	Gatad1			Ciapin1
	Ndufab1	Smarca4			Rpa1
	Srp19	Dnajb11			Orc6
	1810037I17Rik	Ccnd3			Zmynd19
	Lyn	Vars			Gna15
	Tmpo	Tor3a			Cenph
	Jpt2	Abcf1			Camta1
	Nmt1	Fam133b			Arl6ip6
	Uba2	Ccdc34			Yars
	Gmnn	Pimreg			Cd200r4
	Frmd4a	Bud31			Trabd
	Tmem248	Gatad2a			Gm13166
	Strap	Nampt			Tuba8
	Rtca	Samd14			Cebpg
	Hspb1	Mrpl16			Akirin1
	Gm11772	Usp40			Cdc123
	Eif2d	Tmem123			Yrdc
	Atad2	Hist1h4i			Letm1
	Marf1	Yif1b			Gins2
	Ppp1r15a	Clns1a			Tle3
	Apool	Imp4			Rab29
	Hdlbp	Rfc1			Il12rb1
	Rnf14	Tmem219			Ppih
	Lmo4	Prpf19			Gnpnat1
	Psma1	Ube2j2			Crem
	Bbx	Pbdc1			Cenps
	Ndufa3	Slfn9			Akt3
	Rpe	Mgat2			Hsph1
	Dapp1	Csk			Coro1c
	Wnk1	Ubap2			Rnaseh2b
	Phip	Prpf31			Ifi27
	Pole4	Cenpk			Sipa1l1
	Psmd4	Hnrnpa0			Gm15856
	Ythdf1	Mrpl15			Hap1
	Eloc	Fam104a			Eri1
	Hdgfl2	Phb			Ebp
	Chordc1	Idh2			Ccna2
	Ndrg2	Gnb1			Timm23
	Crem	Slfn5			Rad23a
	Ubl3	Akr1a1			Pkmyt1
	Psme3	Pfdn2			Gm11772
	Hnrnpc	Wdr46			Tpm3-rs7
	Prpf31	Sap30			Hist1h2af
	Alkbh5	Gtf2a2			Rangap1
	Zfp207	Ssna1			Erap1
	Nubp2	Prc1			Rfc4
	Oser1	Rrp9			Aurkb
	Usp15	Hp1bp3			Atf3
	Fkbp11	Mrpl47			Aqp1
	Mbnl2	Tmem97			Creb5
	Cisd2	Tsfm			Fkbp11
	Mrpl27	Nars			Mindy3
	Akt3	Hsd17b12			Apol7b
	Cmc4	Mrps11			Ccdc124
	Tox4	Cops5			Gm10273
	Foxred1	Mtf2			Csprs
	Tmco1	Adar			Bop1
	Magt1	Smyd2			Ccdc167
	Dpf2	Psmc1			Arf2
	Ccdc124	Psmg2			Apool
	Pdap1	Gclm			Mfsd2b
	2020-03-02	Map2k2			Rgs10
	St6galnac4	Ube2k			Sav1
	Gorasp2	Trmt6			Nipa2
	Fus	Ifit1bl1			Hirip3
	Tssc4	Sec61g			Chid1
	Ak6	Paics			Baz1a
	Map2k3	Stub1			Kcnab1
	Gatad2a	Nfu1			Pold1
	Rasd1	Prmt5			Erc1
	Pcmt1	Mthfd2			Gm16287
	Srsf4	Rabepk			Gm6169
	Tpst2	2810004N23Rik			Fgf3
	Trim21	Psmg1			Apobec1
	Lsm8	Il12a			Fn1
	Eapp	Rpf2			Rad51ap1
	Tmem258	Psmd14			Ccz1
	Prelid3b	Gm16286			Pfkp
	Gm19705	Ddx18			Knstrn
	Nubp1	Mrpl22			Smg5
	Itpa	Npm3			Gm43796
	Ube2v1	Sp110			Foxred1
	Baz1b	Ipo5			Nrbf2
	Usp39	Psmd4			Il15ra
	Psmb6	Ube2d3			Col18a1
	Noc4l	Mrpl14			Polr3h
	Spcs3	Kat2a			Spon1
	Vldlr	Mpc1			Gatad2a
	Ube2i	Arpc3			Ift22
	Rab10	Treml1			Dera
	Srp68	Atf5			Atp13a1
	Ppp6r1	Psip1			Kif22
	Il12rb1	Nop14			Cdca3
	Sec61a1	Isy1			AW011738
	Tk1	Tcp11l1			Topbp1
	Ppib	Parp12			Slco2a1
	Casp2	Selp			Isoc1
	Mfsd2b	Gtpbp4			Rubcnl
	Atp1a1	Ufm1			Rbms1
	Cutc	Actg1			Zdhhc16
	Galnt1	Psmd2			Flot2
	5430427O19Rik	Tomm70a			Gp5
	Cebpd	Rnf114			Pold3
	Zfp296	Gpx4			Ckap2l
	Mvb12a	Mrpl34			Mrpl16
	Mrpl32	Gcsh			Prc1
	Tuba8	Kras			Pola1
	Rab3ip	Spns3			Nup62
	Mindy3	Srsf6			E130309D02Rik
	Ankrd17	Aurka			Gemin6
	Arhgdia	Rpf1			Tacc3
	Tbc1d1	AU020206			Trim21
	Tuba1a	Tmed2
	Arf5	BC004004
	Atp5g3	Pes1
	Uqcrc1	Pfdn1
	Sh3gl1	Litaf
	Copb2	Ywhag
	Osbpl8	Hsp90ab1
	Xrn2	Hdgfl2
	Nipsnap3b	Cenpe
	Birc3	Sec13
	Ptger3	Pum3
	Rpa2	Col18a1
	Rnf139	Ndufa3
	Gata3	Sgo1
	Etfa	Psmb1
	Cpsf2	Mvb12a
	Kif5b	Smarca5
	Flot2	Snrnp25
	Tbk1	Cenph
	Trap1	Mrpl19
	Yrdc	Hirip3
	Birc5	Erg28
	Ndrg1	Ctps
	Rcn1	E2f8
	Rab18	Mars
	Csf1	Nrm
	Ccdc173	Timm17b
	Clu	Ms4a6b
	Birc6	Tmem251
	Irf8	Rrm2
	Slc2a6	Npepl1
	Tex30	Mak16
	Rngtt	Hnrnpl
	Prim1	Med8
	Orc6	Cbx5
	Zfp281	Rheb
	App	Mphosph10
	Pitpna	Polr2k
	Baz1a	Trim28
	Derl1	Ndufs3
	Ass1	Dmac1
	Drg1	Gemin6
	Api5	Mad2l1
	Rangap1	Idh3g
	Copz1	Tor1aip2
	H2-T24	Suclg1
	Cars	Josd2
	Hck	Myc
	Katna1	Ppp6r1
	Edf1	Mtch2
	Fam84b	Psmg4
	Slc25a28	Ccdc86
	Herpud2	Aqp1
	Arfgef1	Slc3a2
	Fxn	Eif4g2
	Cdc34	Isyna1
	Psmc2	Tacc3
	Rnaseh2b	H2-T23
	Exosc3	Ogfr
	Smarca5	Sf3b4
	Ube2f	Mogs
	Gid8	Magohb
	Aldh18a1	Fkbp8
	Eif4e2	Exosc2
	E2f4	Nup50
	Fcf1	Sap18
	Scly	Zfp771
	Edem1	Ass1
	Icam2	Tln1
	Lyar	Coro1a
	Ehd3	Ost4
	Cdk1	Rif1
	Supt16	Smarcb1
	Isoc1	Grwd1
	Psmc1	Tpm3
	Arpc4	Ss18l2
	Nxt1	Hmmr
	Tmem9	Ywhae
	Arf3	Mrpl28
	B4galt5	Rad54l
	Hikeshi	Srpk1
	1600020E01Rik	Gfi1b
	Pold2	Timm8b
	Smc6	3110082I17Rik
	Nmt2	Szrd1
	Phf11c	Smn1
	Mgst2	Tbxa2r
	Cldnd1	B9d2
	Aen	Plk1
	Ube2v2	Ostc
	Dad1	Mrps23
	Psmc6	Rasgrp2
	Setdb2	Immt
	Per1	Sac3d1
	Cib1	U2af2
	E2f1	Rfc3
	Ppp1r2	Bscl2
	Ndufa9	Acin1
	Gsdmd	H2-D1
	Psmd14	Acbd6
	Copg1	Myd88
	Hars	Clu
	Farsa	Dctn3
	Nono	Mrps33
	Hspa1a	Glrx3
	Swi5	Ifit2
	Cyb5b	Eprs
	Cdc123	Mrpl49
	Rpa1	Brix1
	9530068E07Rik	Arl2
	Klf4	2310009B15Rik
	Xpo1	Spc25
	Mob4	Mrpl24
	Plin2	Ogfrl1
	Lims1	Actl6a
	Nip7	Krtcap2
	Ifitm2	Timeless
	Ciapin1	Eef1akmt4
	Ormdl2	Cisd2
	Nrm	Smarce1
	Dr1	Mlkl
	Bloc1s6	Ccdc58
	Smc2	Thoc6
	Txndc9	Slc35d3
	Rpa3	Tkt
	Tmem251	Itga6
	Fam3c	Cdkn3
	Brip1os	Slc35b2
	Riok3	Cd34
	Fxr1	Psmc3ip
	Uhrf1	Pycrl
	Nudcd2	Mgat5
	Stt3a	Eef1g
	Cd40	Adgrg3
	Rasgef1b	Aup1
	Rrm2	Ift22
	Rhag	Psmc3
	Prpf4b	Flna
	Ywhab	Ola1
	St3gal2	Alg3
	Kdelr2	Slc35b1
	St3gal4	2610524H06Rik
	Rpl9-ps6	Ehd3
	Fbn1	Srsf9
	Sos1	Snx5
	Tmem9b	Rae1
	Lsm12	Parp9
	Kpna2	Adk
	Golt1b	Prpf40a
	Ripk2	Cox18
	Xrn1	Rfc4
	Psmd6	Selenof
	Rad54l	Kpnb1
	Il10ra	Canx
	Psme2b	Socs3
	P4ha1	Baz1b
	Atf5	Noc4l
	Pomp	Polr3h
	Abce1	Nol12
	Xpnpep1	Zc3h15
	Cebpg	Taf1d
	Coro1c	Rbm25
	Srpr	Sarnp
	Stxbp1	Tbrg1
	Camta1	Tssc4
	Tma16	Prmt7
	Cops3	Snw1
	Hyou1	Fus
	Chaf1a	Bin2
	Nus1	B4galnt1
	Cand1	Mrpl41
	Memo1	Mybl2
	Il15ra	Eipr1
	Gm26797	St6galnac4
	Raf1	Abce1
	Casp7	Papola
	Cdc42se1	Spcs2
	Zbtb8a	Phf11b
	P4hb	Med9
	Atp8a1	Slco3a1
	Ube2a	Coro2a
	Vma21	Creg1
	Slc39a7	Vldlr
	Fbxo6	Me2
	Seh1l	Cmc2
	Aldh1l1	Bcap29
	4930453N24Rik	Xpo1
	Hes1	Cd47
	AC102334.1	Mrpl38
	Morc3	Alg5
	Nup62	Mtpn
	Ffar2	Farsa
	Arf6	Ino80c
	Gm20186	Agpat5
	Gmps	1600014C10Rik
	Fyn	Bin1
	Pold1	Herc6
	Ccnj	Rab8a
	Rbl1	Sdhaf1
	Gm43796	Arpc4
	Nr3c1	Dnlz
	I830077J02Rik	Fyn
	Anapc15	Prps1
	Med7	Ifi204
	Atp13a1	Vps29
	Slc7a5	Arhgdia
	Actl6a	Ift27
	Tle3	Lars
	Themis2	Fgf3
	Uvrag	Pcif1
	Nipa2	Pds5a
	Gm16287	Wdr74
	Yars	Sf3a3
	Fas	Atic
	Rnf126	Pak1ip1
	Kcnab1	Ms4a3
	Prkce	Meaf6
	Rad23b	Serpine2
	Cflar	Cdca5
	Apol7b	Hat1
	Coa5	Zcchc17
	Pank2	Lat2
	Actn4	Impdh2
	Tank	Rad51
	Asf1b	Zcrb1
	Ciita	Spcs1
	Pak1ip1	Dynlt1f
	AI504432	Arl6ip5
	Ranbp2	Mlf2
	Qk	P2ry1
	Metrnl	Gorasp2
	Thoc6	Hemgn
	Nsmce1	Cse1l
	Irf2bpl	Pebp1
	Asf1a	Cmss1
	Apaf1	Itgb1bp1
	Cenps	Pde10a
	Slc12a9	Gins1
	Ttc9c	Uck2
	2610002M06Rik	Mvb12b
	B4galt1	Rbm14
	Sgk3	Apol9a
	Ppp4r2	Cox17
	Amotl2	Dpf2
	Ltbp1	Rad51ap1
	Sh3bp2	Naa15
	Rint1	Mrpl37
	Azin1	Gtf2f1
	Dnm1l	Rgs18
	Cd200r4	Elp5
	Smg7	Cmpk2
	Gp5	Ifih1
	Jak2	Asns
	Agpat3	Comtd1
	Derl2	Ccdc167
	Optn	Ptger3
	Rnmt	Eftud2
	Ccz1	E130309D02Rik
	Syncrip	Ctsz
	Slc46a3	Bysl
	Timeless	Caprin1
	Arhgap30	Rad23b
	Ints8	Grk6
	Ms4a6d	Alkbh1
	Ptpn2	Grb2
	Upf3a	2010111I01Rik
	2610528J11Rik	Emc7
	Bcl2l1	Vrk1
	Akirin1	Tmco1
	Btc	Prodh
	Hsd17b12	1500011K16Rik
	Szrd1	2610318N02Rik
	Uba5	Ipo7
	Tsfm	Polr1c
	Fam208b	Gna15
	Nop2	Rpl7l1
	Gins2	1110004E09Rik
	Nsmaf	Srsf11
	Ezr	Napsa
	Syvn1	Syk
	Gadd45b	Polr2h
	Nectin4	Exosc4
	Ppih	Rbm28
	Ep400	Cttn
	Cds1	Ucp2
	Ergic2	Wdr76
	Ankib1	Psrc1
	Crnkl1	Trmt61a
	Gins1	Sdad1
	Timm23	Gm13822
	Kras	Ddx58
	Hnrnpll	1110004F10Rik
	Bad	Ankrd49
	Atp8a2	Hspa14
	Bhlhe40	Rer1
	Ranbp3	Gnas
	Stx11	Ncaph2
	Cenpk	Atp8a1
	Lars	Ppp4c
	Scamp2	Clspn
	Slc25a12	Top1
	Cenpv	Glrx2
	Prr5l	Bcat2
	Papd7	Sub1
	Sdccag3	Ctcf
	Rbm28	Cad
	Ube2q1	AI504432
	Cmtr1	Ache
	Gmds	BC003965
	Ccdc167	Dbf4
	Med1	Utp18
	Arf2	Nsmce4a
	Tars	Bud23
	Casp8ap2	Clptm1l
	Cndp2	Gng5
	Tmem183a	Ino80e
	Msh3	Casp12
	Ints11	Myl6
	Dnajc21	Reep2
	Ift22	Umps
	Tmem214	Zfp91
	Zfp385a	B230307C23Rik
	Gtf2f1	Ddx60
	Panx1	Pdcd11
	Slc31a1	Timm22
	Mfsd12	Ptgs1
	Nod1	Rbm27
	Fosl2	Cwc15
	Cenpm	Parp14
	Meaf6	Sms
	Pcbp3	Kif5b
	Psen1	Nmt1
	Prps1	Rnmt
	Rad51ap1	Letm1
	Mdfic	Rab27b
	Ap3s1	Lamtor1
	Larp1b	Hspa4
	Prpf4	Them6
	Ebp	Gpaa1
	Robo3	Dhx15
	Rad51	Asna1
	Utp18	Kansl2
	Lypla1	Fbxo5
	Trim56	Prkca
	Tdg	Pkmyt1
	Pold3	2020-03-02
	Stx18	Polr2d
	Pdia5	Ngdn
	Tango2	Clca3a1
	Copb1	Nelfe
	Arel1	Mrps22
	Dbr1	Hcfc1
	Mad2l1	Memo1
	Tnfsf8	Tmem11
	Cog4	Rrp8
	Zfp131	Cmpk1
	2610507B11Rik	Coq7
	Rnf217	Arpc5l
	Carmil1	Ptpa
	Ltv1	Mycbp
	Rgs10	Hnrnph1
	Abtb2	Daxx
	Rbm15	Fam216a
	Rpl27	Cmc4
	Tmem263	Spout1
		Akip1
		C1galt1
		Cops6
		Mplkip
		Htra2
		Lamtor2
		Stat2
		Srp9
		Ifi206
		Ctdnep1
		Nme6
		Zdhhc16
		Aunip
		2020-09-11
		Ahsa1
		Gm8186
		Sema4d
		Acp1
		Capzb
		Bub3
		Nrros
		Tcof1
		Mb21d1
		Ptpn11
		A430005L14Rik
		Got2
		Ckap2
		Wdr5
		Abcf2
		Pcmt1
		Smap1
		Mns1
		Mad2l2
		Scamp3
		Pprc1
		Emilin1
		Xrn2
		Nosip
		Sh2d5
		Aco2
		Xpnpep1
		H2-K1
		2020-03-05
		Slc25a1
		Hax1
		Mob1b
		Jagn1
		Kpna2
		Mtap
		Smim26
		Nsmce1
		Mpv17l2
		Slc25a39
		B230219D22Rik
		Cpsf6
		Shmt1
		B3gnt5
		Babam1
		Nop9
		Rasal3
		Fkbp4
		Mat2a
		Dtx3l
		Bsg
		Mtx1
		Enkd1
		Sod2
		Zmat2
		Mapre1
		Snrpg
		Tra2b
		Larp4b
		Brcc3
		Tubg1
		Srrt
		Pym1
		Hddc2
		Fam120a
		Wdr77
		Blvra
		Qdpr
		Snrpb2
		Emid1
		Eif1a
		Hnrnpk
		Pinx1
		Txn2
		Ubxn1
		Casp4
		Trim27
		Tbl3
		Sf3a1
		Gsto1
		Cluh
		C1d
		Cmc1
		Surf4
		Pcbd2
		Ppp1cc
		Cd3eap
		I830077J02Rik
		Bin3
		Ndufaf6
		Ndufa9
		Slc43a3
		Rrp1b
		Tdg
		Snx14
		Gm4951
		Narf
		Vasp
		Nabp2
		Etv6
		Cit
		Exosc10
		Prdx3
		Ubap2l
		Gm15856
		Atp2a2
		Clic4
		Ppib
		Serf1
		Btk
		Dars
		Mfsd10
		Mrpl46
		Rsrc1
		Pla2g4a
		1700037H04Rik
		Slc6a13
		Tmc4
		Bub1b
		Creld2
		A230050P20Rik
		Mea1
		Ppp2r5c
		Myl12a
		Cdc42se1
		Wdr55
		Naf1
		Alad
		Gtpbp1
		Igfbp4
		Pola2
		Mecr
		Sin3b
		Ica1
		Gm15706
		Mtx2
		Cndp2
		Ilkap
		Adgrl1
		Tbrg4
		Cdk2
		Cinp
		Samd9l
		Ndufv1
		Osbpl8
		Kif20b
		Pfas
		Kti12
		Timp3
		Polr1e
		Tex261
		Maz
		Ubtf
		Emc8
		Rnf4
		Brd3
		Noa1
		Spn
		Zfp106
		Cdc123
		Rnf7
		Znhit3
		Ganab
		U2surp
		Aldh18a1
		Dlgap5
		Ncbp1
		Rad23a
		Upf3a
		Dhx9
		Vcpkmt
		Hist1h1b
		Inip
		Slc7a1
		Ska2
		Ppie
		Ctu2
		Med25
		Orc2
		Rab26os
		Ly6c1
		Ranbp3
		Tmed5
		Ndufaf2
		Gemin8
		Dus1l
		Mx1
		Vdac2
		Gnpnat1
		Ddx56
		Dhrs4
		Stk11
		Taok3
		Pitpna
		Epor
		Uqcrfs1
		Ttc9c
		Max
		Fam192a
		Scap
		Polr1a
		Anapc13
		Ncln
		Yars
		Ppic
		Thop1
		Dcps
		Rnf220
		Rbpms2
		Dnajc21
		Gm47754
		Mta1
		Sapcd2
		Gtf2f2
		Rbck1
		Ormdl2
		Rpa1
		Vma21
		Gemin2
		Cox14
		Tcf3
		Smarcad1
		Cdc37
		Nelfcd
		Suv39h1
		Scamp2
		Rabl6
		Arhgap30
		Smchd1
		Scarb1
		Prim2
		Rcc1l
		Sec61a1
		Luc7l3
		Mcts1
		Ufc1
		Hdlbp
		Zfp207
		Ppat
		Fam46a
		Uba2
		Nacc1
		Tars
		Ptrhd1
		Usp50
		Pus7
		Myl6b
		Slc16a1
		Vcl
		Pacsin1
		Psmd6
		Faim
		Srrm2
		Dusp3
		Zranb2
		Cited2
		Cotl1
		Tacstd2
		Heatr1
		Dera
		Mrpl3
		Neil3
		Bcl2l1
		Clpp
		Ssr1
		Pop5
		Prkrip1
		Ppp2ca
		Naa40
		Mis18bp1
		Dna2
		Xpo4
		Rab1b
		Atp5c1
		Coro1c
		Commd7
		Gtf2e2
		Drg1
		Magt1
		Pdss1
		Ska1
		Upf1
		Fam49b
		Psmd11
		Pom121
		Supt16
		Serp1
		Anp32a
		Ubr7
		Thap7
		Atxn2l
		Dnajc17
		Nat10
		Nup85
		Mapk6
		Gbp2
		Tmem208
		Btf3
		Sco2
		Tsta3
		Bex3
		Pih1d1
		Slc35a4
		Fgfr1op2
		0610012G03Rik
		Bcl2l12
		Gins4
		Cd180
		Psmd9
		Otulin
		Ten1
		Clint1
		Fkbp5
		Ubxn2a
		Akt1
		Plscr1
		Cnp
		Cdca2
		Racgap1
		Ide
		Cst3
		Hnrnpul2
		Prrc2a
		Thrap3
		St3gal4
		Hgh1
		Cela1
		Bzw1
		Wdr1
		Ddx1
		Cdc26
		Sdhc
		Nle1
		Farsb
		Gm26917
		Nob1
		Dda1
		Actr2
		Exo1
		Xrcc6
		Sltm
		Ctbp1
		Dpm3
		Wars
		Ppid
		Dscc1
		Guk1
		Rpl36a-ps1
		2020-09-09
		Cnot6
		Slc20a1
		Arhgap11a
		Kif15
		Cdpf1
		Bard1
		Cfdp1
		Mrpl43
		Elavl1
		Zbtb8os
		Fignl1
		Ube2v2
		Gnb2
		Tex9
		D17Wsu92e
		Pfdn4
		Tpr
		Jtb
		Mrpl52
		Epop
		Zfp706
		Mov10
		Sf3b2
		Mthfd1l
		Wbp11
		Klf1
		Csf2rb2
		Necap2
		Rps6ka3
		Eif3i
		Ppil3
		Abi3
		Zc3hav1
		Pus1
		Wdr34
		Slfn8
		Slc35c2
		Bckdk
		Ddt
		Mre11a
		Glipr1
		Gusb
		Dctd
		Tgfbi
		Ints11
		Rell2
		Zdhhc3
		Thoc3
		Arl6ip6
		Mrm3
		Fam117a
		Dcaf13
		Nup43
		Fam136a
		Gid8
		Nup37
		Gm15915
		Fam60a
		Celf1
		F10
		Dynlt1a
		Btg2
		Zfp35
		Abhd14a
		Impa2
		Ube2q1
		Lap3
		Arhgef39
		AI413582
		Chchd7
		Ubac1
		Mphosph6
		Ifi27
		Apoo
		Ndufa10
		Zcchc10
		Gm9493
		Pspc1
		Ube2t
		Rbmx2
		Cited4
		Cebpz
		Lsm11
		Vegfb
		Dpp3
		D10Wsu102e
		Chek1
		Trip13
		Cops7a
		5430416N02Rik
		Ash2l
		Gse1
		Ywhab
		Eif2b2
		Tbcd
		Acd
		Slc52a2
		Zfp598
		Ccnf
		Polr3e
		Mpp6
		Mcrip1
		Tmem222
		Commd3
		Pole2
		Il3ra
		Upf3b
		Akirin1
		Utp4
		Ptpn12
		Mms22l
		Nelfa
		Sod1
		4930453N24Rik
		Mta2
		Ehd4
		Ebp
		Rdx
		Cd52
		Fzr1
		Mgat4b
		Desi1
		Coa6
		Tpst1
		Poldip2
		Ubqln4
		Ubash3b
		Atl3
		Prpf38b
		Hars
		Mrgbp
		2610507B11Rik
		Gmppb
		1110065P20Rik
		Tufm
		Nufip1
		Prrc2c
		Fam78a
		Pradc1
		Ilf3
		Zfp131
		Rrp12
		Tars2
		Pop7
		Ifi213
		Micall2
		Ndufb10
		Lsm1
		Ntmt1
		Nras
		Esyt1
		Luc7l
		Faap24
		Anapc16
		Tor1aip1
		Mrpl1
		Nuf2
		Rxrb
		Khdrbs1
		Ezr
		Ipo4
		Aatf
		Sf1
		Kif2c
		Tmem199
		Atad5
		Zmiz2
		Fbxl6
		Slc19a1
		Parp11
		Ppa2
		Cd320
		Borcs8
		Wdr4
		Ncapd3
		Ube2f
		Hnrnpul1
		Gmds
		Trap1
		Sell

## Sheet: Supp Fig 7
S7b
% of Ki67+ HSCs
	vehicle
G0	19	26.7	18.2	5.19	12.2	15.6	8.82	21.6	23.1	19.6	11.1	10.3	0	16.4	19.3	23.1	11.8	16.7	11.1	8.89	10	16.9	17.9	11.4	6.98
G5/G6	11.4	33.3	29.4	38.9	30.9	21.7	28.6	56.2	33.3	11.8	19.1	25.8	16.7	19	27.3	30.2	27.6	54.7	39.3	10
	8 hr
G0	42.9	33.3	50	37.2	31.7	40.8	55	77.9	76.4	49	31
G5/G6	58.3	43.8	25	80	50	37.4	59.4	70.6	45.7
	24 hr
G0	59.2	70.7	50	49.3	58.4	80	57.1	77.8	80
G5/G6	73.7	55.8	91.7	31	42.6	75	28.6	75
	48 hr
G0	45	45.7	63.9	38.2	51.5	73.5
G5/G6	45.8	50	41.1	42.9	100	78.6	72.7
	1 wk
G0	7.75	8.89	19.1	8.88	11.4
G5/G6	17.5	29.6	17.9	38	62.5
S7c
CD41+HSC
	vehicle
G0	0.0006231	0.00017142	8.0131e-05	0.00016692	0.0001586	0.000226	0.000236	0	0.000112	0.000111	9.66e-05	0.00018957	0.0002034	0.00015582	0.0003925	0.00064963	0.0005016	0.00172	0	0	0	0	0	0	4.74e-05
G5/G6	0.00016471	5.9163e-05	0.00046746	0.0002331	0.000189	0.000344	0.000299	0.000247	0.00030625	0.00057083	0.0005847	0.00053172	0.00219018	0	0	0	0.000396	0	0.000121	0
	8 hr
G0	0.000243	0.000362	0.000132	0.000114	5.43e-05	0.000578	0.00114	0.00217	0.000382	0
G5/G6	0.000509	0.000607	6.64e-05	0.000781	0.000396	0.000346	0.000369	0.000116	0.00136	0.000487
	24 hr
G0	0.0027348	0.0037073	0.00261171	0.00262344	0.00325365	0.00174968	0.00196677	0.00157528	0.00157149
G5/G6	0.00194103	0.0028725	0.0017485	0.00069867	0.00364	0.00121728	0.00096615	0.00167926
	48 hr
G0	0.00261492	0.00220584	0.00187616	0.00159256	0.002048	0.00245851
G5/G6	0.00328152	0.001928	0.0002679	0.00105053	0.00134222	0.00116523	0.00244996
	1 wk
G0	8.1801e-05	0.00020323	0.00012795	0.00026951	9.789e-05	0	0.000663	0.00068287	0.0004675	0.00293012
G5/G6	0.00012888	4.9867e-05	9.8778e-05	0.00024895	0.00156	0	0.0012025	0.000191	0.00250667
S7d
MPP2
	vehicle
G0	0.0036	0.0024	0.00498	0.00144	0.011	0.00491	0.00251	0.00571	0.00662	0.00579	0.00301	0.00241	0.00159	0.0013	0.012	0.00503	0.00553	0.00519	0.00995	0.00361	0.00311	0.00888	0.00343	0.00299	0.00702
G5/G6	0.013	0.011	0.022	0.029	0.015	0.03	0.00968	0.052	0.00374	0.019	0.015	0.00733	0.026	0.048	0.00928	0.019	0.00702	0.029	0.037	0.034
	8 hr
G0	0.051	0.12	0.052	0.019	0.013	0.052	0.059	0.1	0.074	0.00872
G5/G6	0.032	0.061	0.033	0.079	0.13	0.098	0.029	0.045	0.1	0.059
	24 hr
G0	0.037	0.045	0.026	0.053	0.021	0.015	0.037	0.033	0.019
G5/G6	0.035	0.031	0.089	0.018	0.013	0.019	0.011	0.016
	48 hr
G0	0.035	0.026	0.043	0.058	0.043	0.049
G5/G6	0.041	0.029	0.019	0.018	0.024	0.043	0.011
	1 wk
G0	0.00292	0.00298	0.00301	0.00177	0.00102	0.00608	0.00731	0.00953	0.00544	0.00707
G5/G6	0.00264	0.00128	0.00463	0.00772	0.025	0.016	0.016	0.028	0.015

## Sheet: Supp Fig 8
S8a
CBC
	Neutrophils		Lymphocytes		Platelets		Monocytes		RBC
	G0	G5/G6	G0	G5/G6	G0	G5/G6	G0	G5/G6	G0	G5/G6
	1.56	0.51	6.06	1.08	760	811	0.5	0.11	9.54	8.84
	1.8	0.76	6.59	1.84	562	812	0.52	0.16	9.06	8.66
	1.22	0.76	4.72	1.39	517	747	0.38	0.15	8.64	8.77
	1.09	0.77	5.27	2.27	781	780	0.29	0.17	9.33	8.86
	1.76	0.69	5.46	2.13	311	790	0.51	0.16	8.72	9.14
	0.8	0.83	5.45	1.66	932	818	0.64	0.6	9.81	8.78
	1.16	0.18	9.3	1.72	909	610	1.1	0.5	9.73	8.99
	1.5	0.61	7.22	1.88	1050	752	0.3	0.38	11.64	8.04
	1.34	0.48	6.35	1.9	824	876	0.61	0.35	10.52	8.95
	2.17	2.5	9.68	2.52	836	1000	0.89	0.83	10.98	9.36
	2.56	1.39	10.8	2.8	802	806	1.06	0.62	9.71	9.88
	1.86	1.52	10.94	2.7	797	676	0.94	0.86	10.92	9.08
		0.89		1.91		671		0.94		10.3
		1.49		2.26		850		0.74		10.42
		1.11		0.84		930		0.49		8.98
		0.89		2.78		636		0.45		9.51
		1.1		1.92		695		0.58		9.7
S8b
BM number
	G0
	HSC		127.284	112.81	68.5344	167.888	36.9543	186.063	65.4192	74.3563	84.2252	89.3816	137.941	60.6911	89.2171	67.8309	147.153	75.6993	138.143	70.4088
	MPP1		101.55	55.8569	58.6946	91.8477	68.5771	127.619	187.894	126.428	110.486	128.725	113.381	100.228	96.5509	51.893	108.657	78.8828	96.9223	95.8068
	MPP2		92.1737	92.9913	59.4051	105.367	82.9149	40.053	74.3034	35.8608	45.4669	16.1723	78.7757	65.1462	134.598	107.971	233.968	175.269	247.004	112.56
	MPP3		161.026	97.8335	95.0241	118.545	121.845	74.5133	62.6895	55.0987	64.8776	51.7843	76.0193	59.4934	102.66	109.475	134.391	106.66	187.859	120.205
	MPP4		102.631	62.1142	57.0852	73.8814	86.1517	39.4828	49.8265	42.6704	48.3826	36.2046	106.297	118.544	127.888	146.954	222.717	146.429	177.814	154.927
	G5/G6
	HSC		34.8339	69.0566	131.121	77.7828	47.8529	124.037	56.0905	57.8601	60.1516	62.8567	71.7742	74.9347	19.0263
	MPP1		58.7039	99.7945	89.9943	48.3405	78.2837	121.08	62.3098	89.8897	61.8441	131.613	60.8515	31.5467	48.5512
	MPP2		217.342	178.225	291.924	151.993	168.218	308.214	82.2272	212.473	172.268	392.962	397.037	209.183	212.832
	MPP3		95.3647	122.668	158.202	92.06	133.843	85.8652	43.7912	116.018	80.6265	120.057	78.8348	89.2651	73.3979
	MPP4		32.0033	72.7267	58.3195	37.4476	51.3747	76.8409	51.8676	120.511	69.2538	115.726	61.4158	56.3694	58.6464
S8d
	Metascape was performed using the genes in cluster 0 (p adj <0.05) included in Supplementary Dataset 8
	Metascape was performed using the human reactome gene sets

[truncated: 4 more sheets: Supp Fig 9, Supp Fig 10, Supp Fig 11, Supp Fig 12]
